# Supplementary material for: Ontology based molecular signatures for immune cell types via gene expression analysis
Source: BMC Bioinformatics. 2013 Aug 30;14:263. doi: 10.1186/1471-2105-14-263 (PMC3844401; doi:10.1186/1471-2105-14-263)
Supplement: Additional file 1 — OBAMS profiles for all mature B cells. Additional file 1 contains a zip archive of OBAMS profiles for all mature B cells, including for each cell type individual spreadsheets showing up and down regulated genes for that cell type relative to parental cell types, and VLAD (GO term enrichment) results for all mature B cells. [file 1471-2105-14-263-S1.zip › Additional File 1/B-1 B cell/CL_0000819-down.xls]

	FoldChange	Stdv	symbol	entrezIDs	mgiID
10408629	13.6027108704007	10.8275605660018	1300014I06Rik	66895	MGI:1914145
10458940	4.7830729299274	2.37031311518337	Zfp608	269023	MGI:2442338
10441115	3.65433020731277	1.29455144300561	Brwd1	93871	MGI:1890651
10424584	3.3258363107154	1.39689583308211	Dennd3	105841	MGI:2146009
10345913	2.86033660961664	0.689002565292354	Nck2	17974	MGI:1306821
10471655	2.38197189715086	0.448628827234282	Gsn	227753	MGI:95851
