# Supplementary material for: Ontology based molecular signatures for immune cell types via gene expression analysis
Source: BMC Bioinformatics. 2013 Aug 30;14:263. doi: 10.1186/1471-2105-14-263 (PMC3844401; doi:10.1186/1471-2105-14-263)
Supplement: Additional file 1 — OBAMS profiles for all mature B cells. Additional file 1 contains a zip archive of OBAMS profiles for all mature B cells, including for each cell type individual spreadsheets showing up and down regulated genes for that cell type relative to parental cell types, and VLAD (GO term enrichment) results for all mature B cells. [file 1471-2105-14-263-S1.zip › Additional File 1/B-1 B cell/CL_0000819-up.xls]

	FoldChange	Stdv	symbol	entrezIDs	mgiID
10549276	27.77162107	15.78098312	Bhlhe41	79362	MGI:1930704
10456904	18.84287348	11.67376953	Pstpip2	19201	MGI:1335088
10399908	17.88758155	11.69563075	Prkar2b	19088	MGI:97760
10597000	14.60670724	13.76526371	Fbxw13	211305	MGI:3505590
10401937	13.7289488	7.529389892	BC005685	352945	MGI:2655157
10562044	11.22094496	4.518969634	Zbtb32	58206	MGI:1891838
10407327	10.48073058	10.1305123	Emb	13723	MGI:95321
10435704	10.45964101	4.79659464	Cd80	12519	MGI:101775
10403584	9.768711107	7.614548886	Nid1	18073	MGI:97342
10494978	9.522321577	7.555520356	Ptpn22	19260	MGI:107170
10542917	9.130144881	8.586889339	Hepacam2	101202	MGI:2141520
10546762	8.813994713	9.598206028	Il5ra	16192	MGI:96558
10425066	8.573170637	4.506535791	Csf2rb	12983	MGI:1339759
10356082	7.963357655	2.741646798	Plscr1	22038	MGI:893575
10538892	7.137371769	3.93154215	NA	NA	NA
10471154	6.990259827	2.922597583	Ass1	11898	MGI:88090
10547177	6.956736766	3.314666997	Rassf4	213391	MGI:2386853
10402783	6.753666608	4.276605247	Ahnak2	100041194	MGI:2144831
10363541	6.692242552	2.554549456	Ass1	11898	MGI:88090
10576661	6.653657176	3.362263033	Itgb1	16412	MGI:96610
10548105	6.608883893	3.507018677	Ccnd2	12444	MGI:88314
10346790	6.299992161	3.115407992	Ctla4	12477	MGI:88556
10435712	6.266618452	1.981992041	Cd80	12519	MGI:101775
10587792	5.887068866	2.051324083	Plscr1	22038	MGI:893575
10389581	5.472903187	2.489778134	Ypel2	77864	MGI:1925114
10476021	5.438096618	2.183604463	Sirpa	19261	MGI:108563
10542740	5.339975685	1.748106844	Sspn	16651	MGI:1353511
10373680	5.105949115	1.442396821	Neurod4	11923	MGI:108055
10358928	4.87692427	2.900965848	Cacna1e	12290	MGI:106217
10565924	4.864189876	3.443137115	Relt	320100	MGI:2443373
10530269	4.783560003	2.025489067	Rbm47	245945	MGI:2384294
10510150	4.693274919	1.982252995	Gm13154	433804	MGI:3651986
10572949	4.659087603	2.330874885	Nr3c2	110784	MGI:99459
10470614	4.439911601	1.048641934	Ak8	68870	MGI:1916120
10356299	4.429307084	1.304091862	Gpr55	227326	MGI:2685064
10364030	4.42849638	1.988482262	Adora2a	11540	MGI:99402
10419744	4.389378842	2.096709086	Slc7a7	20540	MGI:1337120
10457733	4.242682598	1.541211981	B4galt6	56386	MGI:1928380
10552125	4.003675006	1.178229907	Pepd	18624	MGI:97542
10446282	3.942651339	1.489346123	Emr1	13733	MGI:106912
10566877	3.829657973	1.220898639	Sbf2	319934	MGI:1921831
10563077	3.63536551	0.937232234	Rcn3	52377	MGI:1277122
10504891	3.5311862	1.197533065	Tmeff1	230157	MGI:1926810
10502785	3.52212754	1.469467841	Gm10287	100038391	MGI:3642138
10462398	3.52133122	1.190098912	Pdcd1lg2	58205	MGI:1930125
10482448	3.467627961	1.774423898	Zeb2	24136	MGI:1344407
10502780	3.392784169	0.731075935	Lphn2	99633	MGI:2139714
10449741	3.30638905	1.02630584	Sik1	17691	MGI:104754
10553598	3.275633913	1.02804135	Cyfip1	20430	MGI:1338801
10496771	3.120593116	0.706776858	Mcoln2	68279	MGI:1915529
10369276	3.074615647	0.766500691	Ccdc109a	215999	MGI:3026965
10467139	2.731599537	0.792667502	Lipa	16889	MGI:96789
10578771	2.729241205	0.889472095	Galnt7	108150	MGI:1349449
10523281	2.625313583	0.696005081	11-Sep	52398	MGI:1277214
10603346	2.398879222	0.437659212	Plp2	18824	MGI:1298382
10470959	2.258358783	0.612604609	Phyhd1	227696	MGI:3612860
10421774	2.221810809	0.591158092	Dgkh	380921	MGI:2444188
10588577	2.174406846	0.537650939	Cish	12700	MGI:103159
10441864	2.165000993	0.3431539	Mllt4	17356	MGI:1314653
10498302	2.031821256	0.423692934	Gm410	242037	MGI:2685256
10409265	2.027583831	0.466072996	Auh	11992	MGI:1338011
10410995	1.975508446	0.204383315	Rasgrf2	19418	MGI:109137
10571958	1.838118061	0.189780477	Sh3rf1	59009	MGI:1913066
