# Supplementary material for: Ontology based molecular signatures for immune cell types via gene expression analysis
Source: BMC Bioinformatics. 2013 Aug 30;14:263. doi: 10.1186/1471-2105-14-263 (PMC3844401; doi:10.1186/1471-2105-14-263)
Supplement: Additional file 1 — OBAMS profiles for all mature B cells. Additional file 1 contains a zip archive of OBAMS profiles for all mature B cells, including for each cell type individual spreadsheets showing up and down regulated genes for that cell type relative to parental cell types, and VLAD (GO term enrichment) results for all mature B cells. [file 1471-2105-14-263-S1.zip › Additional File 1/B-1 B cell/VLAD.CL_0000819_down/auxfiles/vlad.results.biological_process.dot]

digraph "biological_process" {
graph [ bgcolor = "#FFFFFF", label = <<TABLE COLOR="black" BGCOLOR="white"><TR><TD COLSPAN="2" BGCOLOR="#D0D0D0"><FONT COLOR="black">biological_process</FONT></TD></TR><TR><TD BORDER="0">CL_0000819-down.xls</TD></TR></TABLE>> ];
node [ fontname = "Helvetica" ];

subgraph "nodes" {

node [ style = "filled", fixedsize = "true", width = 1, shape = "box", fontsize = 9, fillcolor = "#D0D0D0", fontcolor = "black", color = "black" ];

"GO:0048015" [ URL = "#GO:0048015", label = <<TABLE BORDER="0"><TR><TD>GO:0048015<BR/>phosphatidylinositol-mediated<BR/>signaling<BR/>(4.84e-03)</TD></TR></TABLE>>, width = 1.15037710113, shape = "box", fontsize = 8.28271512811, height = 1.15037710113 ];
"GO:0009987" [ URL = "#GO:0009987", label = "", width = 0.449834045189, shape = "box", height = 0.449834045189 ];
"GO:0048017" [ URL = "#GO:0048017", label = <<TABLE BORDER="0"><TR><TD>GO:0048017<BR/>inositol<BR/>lipid-mediated<BR/>signaling<BR/>(5.11e-03)</TD></TR></TABLE>>, width = 1.14458296501, shape = "box", fontsize = 8.24099734806, height = 1.14458296501 ];
"GO:0051014" [ URL = "#GO:0051014", label = <<TABLE BORDER="0"><TR><TD>GO:0051014<BR/>actin filament<BR/>severing<BR/>(1.08e-03)</TD></TR></TABLE>>, width = 1.30139350848, shape = "box", fontsize = 9.37003326106, height = 1.30139350848 ];
"GO:0071276" [ URL = "#GO:0071276", label = <<TABLE BORDER="0"><TR><TD>GO:0071276<BR/>cellular<BR/>response to<BR/>cadmium ion<BR/>(2.70e-04)</TD></TR></TABLE>>, width = 1.42658150737, shape = "box", fontsize = 10.2713868531, height = 1.42658150737 ];
"GO:0032970" [ URL = "#GO:0032970", label = <<TABLE BORDER="0"><TR><TD>GO:0032970<BR/>regulation of<BR/>actin<BR/>filament-based process<BR/>(4.11e-04)</TD></TR></TABLE>>, width = 1.38967184555, shape = "box", fontsize = 10.005637288, height = 1.38967184555 ];
"GO:0043933" [ URL = "#GO:0043933", label = <<TABLE BORDER="0"><TR><TD>GO:0043933<BR/>macromolecular<BR/>complex subunit<BR/>organization<BR/>(1.61e-01)</TD></TR></TABLE>>, width = 0.678287904733, shape = "box", fontsize = 5.0, height = 0.678287904733 ];
"GO:0090066" [ URL = "#GO:0090066", label = <<TABLE BORDER="0"><TR><TD>GO:0090066<BR/>regulation of<BR/>anatomical<BR/>structure size<BR/>(1.13e-03)</TD></TR></TABLE>>, width = 1.29694841541, shape = "box", fontsize = 9.33802859095, height = 1.29694841541 ];
"GO:0033043" [ URL = "#GO:0033043", label = <<TABLE BORDER="0"><TR><TD>GO:0033043<BR/>regulation of<BR/>organelle<BR/>organization<BR/>(3.05e-03)</TD></TR></TABLE>>, width = 1.19902982683, shape = "box", fontsize = 8.63301475314, height = 1.19902982683 ];
"GO:0065007" [ URL = "#GO:0065007", label = "", width = 0.464122927759, shape = "box", height = 0.464122927759 ];
"GO:0030032" [ URL = "#GO:0030032", label = <<TABLE BORDER="0"><TR><TD>GO:0030032<BR/>lamellipodium<BR/>assembly<BR/>(5.38e-03)</TD></TR></TABLE>>, width = 1.13905941535, shape = "box", fontsize = 8.20122779051, height = 1.13905941535 ];
"GO:0051716" [ URL = "#GO:0051716", label = "", width = 0.271030469421, shape = "box", height = 0.271030469421 ];
"GO:0030833" [ URL = "#GO:0030833", label = <<TABLE BORDER="0"><TR><TD>GO:0030833<BR/>regulation of<BR/>actin filament<BR/>polymerization<BR/>(1.13e-04)</TD></TR></TABLE>>, width = 1.5, shape = "box", fontsize = 10.8, height = 1.5 ];
"GO:0007010" [ URL = "#GO:0007010", label = <<TABLE BORDER="0"><TR><TD>GO:0007010<BR/>cytoskeleton<BR/>organization<BR/>(5.54e-03)</TD></TR></TABLE>>, width = 1.13585584995, shape = "box", fontsize = 8.17816211967, height = 1.13585584995 ];
"GO:0071842" [ URL = "#GO:0071842", label = <<TABLE BORDER="0"><TR><TD>GO:0071842<BR/>cellular<BR/>component<BR/>organization at<BR/>cellular level<BR/>(9.99e-02)</TD></TR></TABLE>>, width = 0.759980447227, shape = "box", fontsize = 5.47185922003, height = 0.759980447227 ];
"GO:0034621" [ URL = "#GO:0034621", label = <<TABLE BORDER="0"><TR><TD>GO:0034621<BR/>cellular<BR/>macromolecular<BR/>complex subunit<BR/>organization<BR/>(8.00e-02)</TD></TR></TABLE>>, width = 0.795265032036, shape = "box", fontsize = 5.72590823066, height = 0.795265032036 ];
"GO:0050794" [ URL = "#GO:0050794", label = <<TABLE BORDER="0"><TR><TD>GO:0050794<BR/>regulation of<BR/>cellular process<BR/>(3.41e-01)</TD></TR></TABLE>>, width = 0.524327791428, shape = "box", fontsize = 5.0, height = 0.524327791428 ];
"GO:0051258" [ URL = "#GO:0051258", label = <<TABLE BORDER="0"><TR><TD>GO:0051258<BR/>protein<BR/>polymerization<BR/>(1.10e-02)</TD></TR></TABLE>>, width = 1.0588215405, shape = "box", fontsize = 7.62351509161, height = 1.0588215405 ];
"GO:0016043" [ URL = "#GO:0016043", label = <<TABLE BORDER="0"><TR><TD>GO:0016043<BR/>cellular<BR/>component<BR/>organization<BR/>(1.58e-01)</TD></TR></TABLE>>, width = 0.681388886075, shape = "box", fontsize = 5.0, height = 0.681388886075 ];
"GO:0032271" [ URL = "#GO:0032271", label = <<TABLE BORDER="0"><TR><TD>GO:0032271<BR/>regulation of<BR/>protein<BR/>polymerization<BR/>(1.93e-04)</TD></TR></TABLE>>, width = 1.45510782286, shape = "box", fontsize = 10.4767763246, height = 1.45510782286 ];
"GO:0030036" [ URL = "#GO:0030036", label = <<TABLE BORDER="0"><TR><TD>GO:0030036<BR/>actin<BR/>cytoskeleton<BR/>organization<BR/>(1.39e-03)</TD></TR></TABLE>>, width = 1.27683476491, shape = "box", fontsize = 9.19321030733, height = 1.27683476491 ];
"GO:0071844" [ URL = "#GO:0071844", label = <<TABLE BORDER="0"><TR><TD>GO:0071844<BR/>cellular<BR/>component<BR/>assembly at<BR/>cellular level<BR/>(9.03e-03)</TD></TR></TABLE>>, width = 1.08155313144, shape = "box", fontsize = 7.78718254637, height = 1.08155313144 ];
"GO:0008150" [ URL = "#GO:0008150", label = <<TABLE BORDER="0"><TR><TD>GO:0008150<BR/>biological_process</TD></TR></TABLE>>, width = 1.5, shape = "box", fontsize = 10.8 ];
"GO:0071840" [ URL = "#GO:0071840", label = <<TABLE BORDER="0"><TR><TD>GO:0071840<BR/>cellular<BR/>component<BR/>organization or<BR/>biogenesis<BR/>(1.71e-01)</TD></TR></TABLE>>, width = 0.666981814292, shape = "box", fontsize = 5.0, height = 0.666981814292 ];
"GO:0006461" [ URL = "#GO:0006461", label = <<TABLE BORDER="0"><TR><TD>GO:0006461<BR/>protein complex<BR/>assembly<BR/>(1.17e-01)</TD></TR></TABLE>>, width = 0.734477937978, shape = "box", fontsize = 5.28824115344, height = 0.734477937978 ];
"GO:0051493" [ URL = "#GO:0051493", label = <<TABLE BORDER="0"><TR><TD>GO:0051493<BR/>regulation of<BR/>cytoskeleton<BR/>organization<BR/>(9.92e-04)</TD></TR></TABLE>>, width = 1.30919436488, shape = "box", fontsize = 9.42619942713, height = 1.30919436488 ];
"GO:0044087" [ URL = "#GO:0044087", label = <<TABLE BORDER="0"><TR><TD>GO:0044087<BR/>regulation of<BR/>cellular<BR/>component<BR/>biogenesis<BR/>(1.53e-03)</TD></TR></TABLE>>, width = 1.2678259015, shape = "box", fontsize = 9.12834649079, height = 1.2678259015 ];
"GO:0008064" [ URL = "#GO:0008064", label = <<TABLE BORDER="0"><TR><TD>GO:0008064<BR/>regulation of<BR/>actin<BR/>polymerization<BR/>or<BR/>depolymerization<BR/>(1.54e-04)</TD></TR></TABLE>>, width = 1.47398775618, shape = "box", fontsize = 10.6127118445, height = 1.47398775618 ];
"GO:0050896" [ URL = "#GO:0050896", label = "", width = 0.207857441569, shape = "box", height = 0.207857441569 ];
"GO:0008154" [ URL = "#GO:0008154", label = <<TABLE BORDER="0"><TR><TD>GO:0008154<BR/>actin<BR/>polymerization<BR/>or<BR/>depolymerization<BR/>(4.04e-03)</TD></TR></TABLE>>, width = 1.1697080718, shape = "box", fontsize = 8.42189811699, height = 1.1697080718 ];
"GO:0051693" [ URL = "#GO:0051693", label = <<TABLE BORDER="0"><TR><TD>GO:0051693<BR/>actin filament capping<BR/>(5.65e-03)</TD></TR></TABLE>>, width = 1.13378098146, shape = "box", fontsize = 8.16322306651, height = 1.13378098146 ];
"GO:0030832" [ URL = "#GO:0030832", label = <<TABLE BORDER="0"><TR><TD>GO:0030832<BR/>regulation of<BR/>actin filament length<BR/>(1.58e-04)</TD></TR></TABLE>>, width = 1.4717939724, shape = "box", fontsize = 10.5969166012, height = 1.4717939724 ];
"GO:0032956" [ URL = "#GO:0032956", label = <<TABLE BORDER="0"><TR><TD>GO:0032956<BR/>regulation of<BR/>actin<BR/>cytoskeleton<BR/>organization<BR/>(3.85e-04)</TD></TR></TABLE>>, width = 1.39546570653, shape = "box", fontsize = 10.047353087, height = 1.39546570653 ];
"GO:0050789" [ URL = "#GO:0050789", label = "", width = 0.488336979774, shape = "box", height = 0.488336979774 ];
"GO:0046686" [ URL = "#GO:0046686", label = <<TABLE BORDER="0"><TR><TD>GO:0046686<BR/>response to<BR/>cadmium ion<BR/>(4.04e-03)</TD></TR></TABLE>>, width = 1.1697080718, shape = "box", fontsize = 8.42189811699, height = 1.1697080718 ];
"GO:0051128" [ URL = "#GO:0051128", label = <<TABLE BORDER="0"><TR><TD>GO:0051128<BR/>regulation of<BR/>cellular<BR/>component<BR/>organization<BR/>(2.20e-02)</TD></TR></TABLE>>, width = 0.974776035921, shape = "box", fontsize = 7.01838745863, height = 0.974776035921 ];
"GO:0030029" [ URL = "#GO:0030029", label = <<TABLE BORDER="0"><TR><TD>GO:0030029<BR/>actin<BR/>filament-based process<BR/>(1.59e-03)</TD></TR></TABLE>>, width = 1.26384809391, shape = "box", fontsize = 9.09970627616, height = 1.26384809391 ];
"GO:0044085" [ URL = "#GO:0044085", label = <<TABLE BORDER="0"><TR><TD>GO:0044085<BR/>cellular<BR/>component<BR/>biogenesis<BR/>(2.60e-02)</TD></TR></TABLE>>, width = 0.953634529728, shape = "box", fontsize = 6.86616861404, height = 0.953634529728 ];
"GO:0006996" [ URL = "#GO:0006996", label = <<TABLE BORDER="0"><TR><TD>GO:0006996<BR/>organelle<BR/>organization<BR/>(4.97e-02)</TD></TR></TABLE>>, width = 0.865875375881, shape = "box", fontsize = 6.23430270634, height = 0.865875375881 ];
"GO:0032535" [ URL = "#GO:0032535", label = <<TABLE BORDER="0"><TR><TD>GO:0032535<BR/>regulation of<BR/>cellular<BR/>component size<BR/>(5.77e-04)</TD></TR></TABLE>>, width = 1.35924086182, shape = "box", fontsize = 9.78653420507, height = 1.35924086182 ];
"GO:0030041" [ URL = "#GO:0030041", label = <<TABLE BORDER="0"><TR><TD>GO:0030041<BR/>actin filament<BR/>polymerization<BR/>(2.42e-03)</TD></TR></TABLE>>, width = 1.22226654579, shape = "box", fontsize = 8.80031912966, height = 1.22226654579 ];
"GO:0043254" [ URL = "#GO:0043254", label = <<TABLE BORDER="0"><TR><TD>GO:0043254<BR/>regulation of<BR/>protein complex<BR/>assembly<BR/>(5.85e-04)</TD></TR></TABLE>>, width = 1.35801529467, shape = "box", fontsize = 9.77771012159, height = 1.35801529467 ];
"GO:0022607" [ URL = "#GO:0022607", label = <<TABLE BORDER="0"><TR><TD>GO:0022607<BR/>cellular<BR/>component<BR/>assembly<BR/>(2.00e-02)</TD></TR></TABLE>>, width = 0.986863017187, shape = "box", fontsize = 7.10541372375, height = 0.986863017187 ];
"GO:0007015" [ URL = "#GO:0007015", label = <<TABLE BORDER="0"><TR><TD>GO:0007015<BR/>actin filament<BR/>organization<BR/>(1.75e-04)</TD></TR></TABLE>>, width = 1.46326652814, shape = "box", fontsize = 10.5355190026, height = 1.46326652814 ];
}
subgraph "edges" {


edge [ dir = "back", weight = 1 ];
subgraph "regulates" {


edge [ color = "cyan", arrowtail = "none" ];
subgraph "positive" {


edge [ color = "green", arrowtail = "vee" ];
}
subgraph "negative" {


edge [ color = "red", arrowtail = "tee" ];
}
"GO:0006996" -> "GO:0033043";
"GO:0051258" -> "GO:0032271";
"GO:0006461" -> "GO:0043254";
"GO:0008150" -> "GO:0050789";
"GO:0044085" -> "GO:0044087";
"GO:0030029" -> "GO:0032970";
"GO:0007010" -> "GO:0051493";
"GO:0030036" -> "GO:0032956";
"GO:0009987" -> "GO:0050794";
"GO:0008154" -> "GO:0008064";
"GO:0030041" -> "GO:0030833";
"GO:0016043" -> "GO:0051128";
}
subgraph "part_of" {


edge [ color = "purple", arrowtail = "diamond", weight = 2.5 ];
"GO:0044085" -> "GO:0022607";
}
subgraph "is_a" {


edge [ color = "blue", arrowtail = "empty", weight = 5.0 ];
"GO:0007010" -> "GO:0030036";
"GO:0050896" -> "GO:0051716";
"GO:0008064" -> "GO:0030833";
"GO:0033043" -> "GO:0051493";
"GO:0008150" -> "GO:0065007";
"GO:0016043" -> "GO:0022607";
"GO:0008150" -> "GO:0009987";
"GO:0009987" -> "GO:0051716";
"GO:0008150" -> "GO:0071840";
"GO:0071842" -> "GO:0006996";
"GO:0032970" -> "GO:0032956";
"GO:0030029" -> "GO:0051014";
"GO:0050789" -> "GO:0044087";
"GO:0016043" -> "GO:0032535";
"GO:0007015" -> "GO:0008154";
"GO:0022607" -> "GO:0071844";
"GO:0016043" -> "GO:0043933";
"GO:0050794" -> "GO:0033043";
"GO:0050794" -> "GO:0032271";
"GO:0071840" -> "GO:0044085";
"GO:0009987" -> "GO:0030029";
"GO:0006996" -> "GO:0007010";
"GO:0044087" -> "GO:0043254";
"GO:0071840" -> "GO:0016043";
"GO:0051128" -> "GO:0033043";
"GO:0008154" -> "GO:0030041";
"GO:0032535" -> "GO:0030832";
"GO:0050789" -> "GO:0050794";
"GO:0051493" -> "GO:0032956";
"GO:0065007" -> "GO:0050789";
"GO:0032271" -> "GO:0030833";
"GO:0030029" -> "GO:0030036";
"GO:0051128" -> "GO:0043254";
"GO:0043933" -> "GO:0034621";
"GO:0030832" -> "GO:0008064";
"GO:0051258" -> "GO:0030041";
"GO:0050794" -> "GO:0032970";
"GO:0043254" -> "GO:0032271";
"GO:0071842" -> "GO:0071844";
"GO:0016043" -> "GO:0071842";
"GO:0046686" -> "GO:0071276";
"GO:0071842" -> "GO:0034621";
"GO:0034621" -> "GO:0008154";
"GO:0090066" -> "GO:0032535";
"GO:0050789" -> "GO:0051128";
"GO:0008150" -> "GO:0050896";
"GO:0030036" -> "GO:0007015";
"GO:0048017" -> "GO:0048015";
"GO:0032956" -> "GO:0030832";
}
"GO:0051716" -> "GO:0071276";
"GO:0065007" -> "GO:0090066";
"GO:0071844" -> "GO:0051258";
"GO:0050896" -> "GO:0046686";
"GO:0022607" -> "GO:0006461";
"GO:0034621" -> "GO:0051258";
"GO:0051716" -> "GO:0048017";
"GO:0030833" -> "GO:0051693";
"GO:0071844" -> "GO:0030032";
"GO:0043933" -> "GO:0006461";
"GO:0050794" -> "GO:0048017";
"GO:0009987" -> "GO:0071842";
"GO:0006461" -> "GO:0051258";
}
}
