# Supplementary material for: Ontology based molecular signatures for immune cell types via gene expression analysis
Source: BMC Bioinformatics. 2013 Aug 30;14:263. doi: 10.1186/1471-2105-14-263 (PMC3844401; doi:10.1186/1471-2105-14-263)
Supplement: Additional file 1 — OBAMS profiles for all mature B cells. Additional file 1 contains a zip archive of OBAMS profiles for all mature B cells, including for each cell type individual spreadsheets showing up and down regulated genes for that cell type relative to parental cell types, and VLAD (GO term enrichment) results for all mature B cells. [file 1471-2105-14-263-S1.zip › Additional File 1/B-1 B cell/VLAD.CL_0000819_down/auxfiles/vlad.results.biological_process.map]

<map name="map_biological_process">
<area id="area_GO:0048015" shape="rect" href="#GO:0048015" coords="153,930,261,1040"  alt="GO:0048015 phosphatidylinositol-mediated signaling (4.84e-03)" title="GO:0048015 phosphatidylinositol-mediated signaling (4.84e-03)" onclick="return nodeClicked(this,event);" />
<area id="area_GO:0009987" shape="rect" href="#GO:0009987" coords="568,111,611,153"  alt="GO:0009987 cellular process (4.58e-01)" title="GO:0009987 cellular process (4.58e-01)" onclick="return nodeClicked(this,event);" />
<area id="area_GO:0051716" shape="rect" href="#GO:0051716" coords="522,260,549,286"  alt="GO:0051716 cellular response to stimulus (7.73e-01)" title="GO:0051716 cellular response to stimulus (7.73e-01)" onclick="return nodeClicked(this,event);" />
<area id="area_GO:0071842" shape="rect" href="#GO:0071842" coords="944,415,1015,487"  alt="GO:0071842 cellular component organization at cellular level (9.99e-02)" title="GO:0071842 cellular component organization at cellular level (9.99e-02)" onclick="return nodeClicked(this,event);" />
<area id="area_GO:0050794" shape="rect" href="#GO:0050794" coords="611,603,661,653"  alt="GO:0050794 regulation of cellular process (3.41e-01)" title="GO:0050794 regulation of cellular process (3.41e-01)" onclick="return nodeClicked(this,event);" />
<area id="area_GO:0030029" shape="rect" href="#GO:0030029" coords="394,568,513,688"  alt="GO:0030029 actin filament-based process (1.59e-03)" title="GO:0030029 actin filament-based process (1.59e-03)" onclick="return nodeClicked(this,event);" />
<area id="area_GO:0048017" shape="rect" href="#GO:0048017" coords="153,748,261,856"  alt="GO:0048017 inositol lipid-mediated signaling (5.11e-03)" title="GO:0048017 inositol lipid-mediated signaling (5.11e-03)" onclick="return nodeClicked(this,event);" />
<area id="area_GO:0051014" shape="rect" href="#GO:0051014" coords="5,740,129,864"  alt="GO:0051014 actin filament severing (1.08e-03)" title="GO:0051014 actin filament severing (1.08e-03)" onclick="return nodeClicked(this,event);" />
<area id="area_GO:0071276" shape="rect" href="#GO:0071276" coords="186,383,320,519"  alt="GO:0071276 cellular response to cadmium ion (2.70e-04)" title="GO:0071276 cellular response to cadmium ion (2.70e-04)" onclick="return nodeClicked(this,event);" />
<area id="area_GO:0032970" shape="rect" href="#GO:0032970" coords="285,736,417,868"  alt="GO:0032970 regulation of actin filament-based process (4.11e-04)" title="GO:0032970 regulation of actin filament-based process (4.11e-04)" onclick="return nodeClicked(this,event);" />
<area id="area_GO:0032956" shape="rect" href="#GO:0032956" coords="633,1106,765,1238"  alt="GO:0032956 regulation of actin cytoskeleton organization (3.85e-04)" title="GO:0032956 regulation of actin cytoskeleton organization (3.85e-04)" onclick="return nodeClicked(this,event);" />
<area id="area_GO:0043933" shape="rect" href="#GO:0043933" coords="1039,419,1102,483"  alt="GO:0043933 macromolecular complex subunit organization (1.61e-01)" title="GO:0043933 macromolecular complex subunit organization (1.61e-01)" onclick="return nodeClicked(this,event);" />
<area id="area_GO:0034621" shape="rect" href="#GO:0034621" coords="976,590,1050,665"  alt="GO:0034621 cellular macromolecular complex subunit organization (8.00e-02)" title="GO:0034621 cellular macromolecular complex subunit organization (8.00e-02)" onclick="return nodeClicked(this,event);" />
<area id="area_GO:0006461" shape="rect" href="#GO:0006461" coords="1200,593,1269,663"  alt="GO:0006461 protein complex assembly (1.17e-01)" title="GO:0006461 protein complex assembly (1.17e-01)" onclick="return nodeClicked(this,event);" />
<area id="area_GO:0090066" shape="rect" href="#GO:0090066" coords="676,212,798,334"  alt="GO:0090066 regulation of anatomical structure size (1.13e-03)" title="GO:0090066 regulation of anatomical structure size (1.13e-03)" onclick="return nodeClicked(this,event);" />
<area id="area_GO:0032535" shape="rect" href="#GO:0032535" coords="673,386,802,516"  alt="GO:0032535 regulation of cellular component size (5.77e-04)" title="GO:0032535 regulation of cellular component size (5.77e-04)" onclick="return nodeClicked(this,event);" />
<area id="area_GO:0033043" shape="rect" href="#GO:0033043" coords="673,745,786,858"  alt="GO:0033043 regulation of organelle organization (3.05e-03)" title="GO:0033043 regulation of organelle organization (3.05e-03)" onclick="return nodeClicked(this,event);" />
<area id="area_GO:0051493" shape="rect" href="#GO:0051493" coords="637,923,761,1047"  alt="GO:0051493 regulation of cytoskeleton organization (9.92e-04)" title="GO:0051493 regulation of cytoskeleton organization (9.92e-04)" onclick="return nodeClicked(this,event);" />
<area id="area_GO:0065007" shape="rect" href="#GO:0065007" coords="761,110,803,154"  alt="GO:0065007 biological regulation (4.34e-01)" title="GO:0065007 biological regulation (4.34e-01)" onclick="return nodeClicked(this,event);" />
<area id="area_GO:0050789" shape="rect" href="#GO:0050789" coords="825,428,870,474"  alt="GO:0050789 regulation of biological process (3.96e-01)" title="GO:0050789 regulation of biological process (3.96e-01)" onclick="return nodeClicked(this,event);" />
<area id="area_GO:0030032" shape="rect" href="#GO:0030032" coords="1174,748,1282,856"  alt="GO:0030032 lamellipodium assembly (5.38e-03)" title="GO:0030032 lamellipodium assembly (5.38e-03)" onclick="return nodeClicked(this,event);" />
<area id="area_GO:0030833" shape="rect" href="#GO:0030833" coords="992,1664,1134,1807"  alt="GO:0030833 regulation of actin filament polymerization (1.13e-04)" title="GO:0030833 regulation of actin filament polymerization (1.13e-04)" onclick="return nodeClicked(this,event);" />
<area id="area_GO:0051693" shape="rect" href="#GO:0051693" coords="1009,1854,1117,1962"  alt="GO:0051693 actin filament capping (5.65e-03)" title="GO:0051693 actin filament capping (5.65e-03)" onclick="return nodeClicked(this,event);" />
<area id="area_GO:0007010" shape="rect" href="#GO:0007010" coords="491,748,599,856"  alt="GO:0007010 cytoskeleton organization (5.54e-03)" title="GO:0007010 cytoskeleton organization (5.54e-03)" onclick="return nodeClicked(this,event);" />
<area id="area_GO:0030036" shape="rect" href="#GO:0030036" coords="484,924,605,1046"  alt="GO:0030036 actin cytoskeleton organization (1.39e-03)" title="GO:0030036 actin cytoskeleton organization (1.39e-03)" onclick="return nodeClicked(this,event);" />
<area id="area_GO:0071844" shape="rect" href="#GO:0071844" coords="1073,576,1176,679"  alt="GO:0071844 cellular component assembly at cellular level (9.03e-03)" title="GO:0071844 cellular component assembly at cellular level (9.03e-03)" onclick="return nodeClicked(this,event);" />
<area id="area_GO:0006996" shape="rect" href="#GO:0006996" coords="688,587,770,669"  alt="GO:0006996 organelle organization (4.97e-02)" title="GO:0006996 organelle organization (4.97e-02)" onclick="return nodeClicked(this,event);" />
<area id="area_GO:0051258" shape="rect" href="#GO:0051258" coords="1050,752,1150,852"  alt="GO:0051258 protein polymerization (1.10e-02)" title="GO:0051258 protein polymerization (1.10e-02)" onclick="return nodeClicked(this,event);" />
<area id="area_GO:0008154" shape="rect" href="#GO:0008154" coords="915,1304,1026,1415"  alt="GO:0008154 actin polymerization or depolymerization (4.04e-03)" title="GO:0008154 actin polymerization or depolymerization (4.04e-03)" onclick="return nodeClicked(this,event);" />
<area id="area_GO:0032271" shape="rect" href="#GO:0032271" coords="1100,916,1237,1054"  alt="GO:0032271 regulation of protein polymerization (1.93e-04)" title="GO:0032271 regulation of protein polymerization (1.93e-04)" onclick="return nodeClicked(this,event);" />
<area id="area_GO:0030041" shape="rect" href="#GO:0030041" coords="1005,1489,1121,1605"  alt="GO:0030041 actin filament polymerization (2.42e-03)" title="GO:0030041 actin filament polymerization (2.42e-03)" onclick="return nodeClicked(this,event);" />
<area id="area_GO:0016043" shape="rect" href="#GO:0016043" coords="972,241,1035,305"  alt="GO:0016043 cellular component organization (1.58e-01)" title="GO:0016043 cellular component organization (1.58e-01)" onclick="return nodeClicked(this,event);" />
<area id="area_GO:0051128" shape="rect" href="#GO:0051128" coords="860,582,952,674"  alt="GO:0051128 regulation of cellular component organization (2.20e-02)" title="GO:0051128 regulation of cellular component organization (2.20e-02)" onclick="return nodeClicked(this,event);" />
<area id="area_GO:0022607" shape="rect" href="#GO:0022607" coords="1126,404,1218,498"  alt="GO:0022607 cellular component assembly (2.00e-02)" title="GO:0022607 cellular component assembly (2.00e-02)" onclick="return nodeClicked(this,event);" />
<area id="area_GO:0007015" shape="rect" href="#GO:0007015" coords="839,1103,976,1242"  alt="GO:0007015 actin filament organization (1.75e-04)" title="GO:0007015 actin filament organization (1.75e-04)" onclick="return nodeClicked(this,event);" />
<area id="area_GO:0008150" shape="rect" href="#GO:0008150" coords="711,5,853,53"  alt="GO:0008150 biological_process (1.00e+00)" title="GO:0008150 biological_process (1.00e+00)" onclick="return nodeClicked(this,event);" />
<area id="area_GO:0071840" shape="rect" href="#GO:0071840" coords="972,100,1035,164"  alt="GO:0071840 cellular component organization or biogenesis (1.71e-01)" title="GO:0071840 cellular component organization or biogenesis (1.71e-01)" onclick="return nodeClicked(this,event);" />
<area id="area_GO:0050896" shape="rect" href="#GO:0050896" coords="526,122,545,142"  alt="GO:0050896 response to stimulus (8.74e-01)" title="GO:0050896 response to stimulus (8.74e-01)" onclick="return nodeClicked(this,event);" />
<area id="area_GO:0044085" shape="rect" href="#GO:0044085" coords="1059,227,1149,318"  alt="GO:0044085 cellular component biogenesis (2.60e-02)" title="GO:0044085 cellular component biogenesis (2.60e-02)" onclick="return nodeClicked(this,event);" />
<area id="area_GO:0043254" shape="rect" href="#GO:0043254" coords="1305,737,1435,866"  alt="GO:0043254 regulation of protein complex assembly (5.85e-04)" title="GO:0043254 regulation of protein complex assembly (5.85e-04)" onclick="return nodeClicked(this,event);" />
<area id="area_GO:0044087" shape="rect" href="#GO:0044087" coords="1292,568,1411,688"  alt="GO:0044087 regulation of cellular component biogenesis (1.53e-03)" title="GO:0044087 regulation of cellular component biogenesis (1.53e-03)" onclick="return nodeClicked(this,event);" />
<area id="area_GO:0008064" shape="rect" href="#GO:0008064" coords="841,1477,981,1617"  alt="GO:0008064 regulation of actin polymerization or depolymerization (1.54e-04)" title="GO:0008064 regulation of actin polymerization or depolymerization (1.54e-04)" onclick="return nodeClicked(this,event);" />
<area id="area_GO:0046686" shape="rect" href="#GO:0046686" coords="198,218,309,328"  alt="GO:0046686 response to cadmium ion (4.04e-03)" title="GO:0046686 response to cadmium ion (4.04e-03)" onclick="return nodeClicked(this,event);" />
<area id="area_GO:0030832" shape="rect" href="#GO:0030832" coords="732,1290,872,1429"  alt="GO:0030832 regulation of actin filament length (1.58e-04)" title="GO:0030832 regulation of actin filament length (1.58e-04)" onclick="return nodeClicked(this,event);" />
</map>
