# Supplementary material for: Ontology based molecular signatures for immune cell types via gene expression analysis
Source: BMC Bioinformatics. 2013 Aug 30;14:263. doi: 10.1186/1471-2105-14-263 (PMC3844401; doi:10.1186/1471-2105-14-263)
Supplement: Additional file 1 — OBAMS profiles for all mature B cells. Additional file 1 contains a zip archive of OBAMS profiles for all mature B cells, including for each cell type individual spreadsheets showing up and down regulated genes for that cell type relative to parental cell types, and VLAD (GO term enrichment) results for all mature B cells. [file 1471-2105-14-263-S1.zip › Additional File 1/B-1 B cell/VLAD.CL_0000819_down/auxfiles/vlad.results.cellular_component.dot]

digraph "cellular_component" {
graph [ bgcolor = "#FFFFFF", label = <<TABLE COLOR="black" BGCOLOR="white"><TR><TD COLSPAN="2" BGCOLOR="#D0D0D0"><FONT COLOR="black">cellular_component</FONT></TD></TR><TR><TD BORDER="0">CL_0000819-down.xls</TD></TR></TABLE>> ];
node [ fontname = "Helvetica" ];

subgraph "nodes" {

node [ style = "filled", fixedsize = "true", width = 1, shape = "box", fontsize = 9, fillcolor = "#D0D0D0", fontcolor = "black", color = "black" ];

"GO:0012506" [ URL = "#GO:0012506", label = <<TABLE BORDER="0"><TR><TD>GO:0012506<BR/>vesicle<BR/>membrane<BR/>(3.54e-02)</TD></TR></TABLE>>, width = 1.38697134601, shape = "box", fontsize = 9.98619369126, height = 1.38697134601 ];
"GO:0031988" [ URL = "#GO:0031988", label = <<TABLE BORDER="0"><TR><TD>GO:0031988<BR/>membrane-bounded vesicle<BR/>(1.26e-01)</TD></TR></TABLE>>, width = 1.09443135006, shape = "box", fontsize = 7.8799057204, height = 1.09443135006 ];
"GO:0043228" [ URL = "#GO:0043228", label = <<TABLE BORDER="0"><TR><TD>GO:0043228<BR/>non-membrane-bounded<BR/>organelle<BR/>(5.01e-01)</TD></TR></TABLE>>, width = 0.636868026762, shape = "box", fontsize = 5.0, height = 0.636868026762 ];
"GO:0032991" [ URL = "#GO:0032991", label = <<TABLE BORDER="0"><TR><TD>GO:0032991<BR/>macromolecular complex<BR/>(6.10e-01)</TD></TR></TABLE>>, width = 0.541148171375, shape = "box", fontsize = 5.0, height = 0.541148171375 ];
"GO:0015629" [ URL = "#GO:0015629", label = <<TABLE BORDER="0"><TR><TD>GO:0015629<BR/>actin<BR/>cytoskeleton<BR/>(6.99e-02)</TD></TR></TABLE>>, width = 1.23864581676, shape = "box", fontsize = 8.91824988066, height = 1.23864581676 ];
"GO:0043226" [ URL = "#GO:0043226", label = <<TABLE BORDER="0"><TR><TD>GO:0043226<BR/>organelle<BR/>(4.23e-01)</TD></TR></TABLE>>, width = 0.709084709506, shape = "box", fontsize = 5.10540990845, height = 0.709084709506 ];
"GO:0030027" [ URL = "#GO:0030027", label = <<TABLE BORDER="0"><TR><TD>GO:0030027<BR/>lamellipodium<BR/>(2.15e-02)</TD></TR></TABLE>>, width = 1.48639662593, shape = "box", fontsize = 10.7020557067, height = 1.48639662593 ];
"GO:0042995" [ URL = "#GO:0042995", label = <<TABLE BORDER="0"><TR><TD>GO:0042995<BR/>cell projection<BR/>(2.60e-01)</TD></TR></TABLE>>, width = 0.884616664802, shape = "box", fontsize = 6.36923998657, height = 0.884616664802 ];
"GO:0001726" [ URL = "#GO:0001726", label = <<TABLE BORDER="0"><TR><TD>GO:0001726<BR/>ruffle<BR/>(2.01e-02)</TD></TR></TABLE>>, width = 1.5, shape = "box", fontsize = 10.8, height = 1.5 ];
"GO:0005615" [ URL = "#GO:0005615", label = <<TABLE BORDER="0"><TR><TD>GO:0005615<BR/>extracellular space<BR/>(1.72e-01)</TD></TR></TABLE>>, width = 1.00888639632, shape = "box", fontsize = 7.26398205348, height = 1.00888639632 ];
"GO:0043232" [ URL = "#GO:0043232", label = <<TABLE BORDER="0"><TR><TD>GO:0043232<BR/>intracellular<BR/>non-membrane-bounded<BR/>organelle<BR/>(5.01e-01)</TD></TR></TABLE>>, width = 0.636868026762, shape = "box", fontsize = 5.0, height = 0.636868026762 ];
"GO:0044421" [ URL = "#GO:0044421", label = <<TABLE BORDER="0"><TR><TD>GO:0044421<BR/>extracellular<BR/>region part<BR/>(2.26e-01)</TD></TR></TABLE>>, width = 0.928986206864, shape = "box", fontsize = 6.68870068942, height = 0.928986206864 ];
"GO:0005622" [ URL = "#GO:0005622", label = <<TABLE BORDER="0"><TR><TD>GO:0005622<BR/>intracellular<BR/>(6.05e-01)</TD></TR></TABLE>>, width = 0.545426298986, shape = "box", fontsize = 5.0, height = 0.545426298986 ];
"GO:0044444" [ URL = "#GO:0044444", label = "", width = 0.383250400342, shape = "box", height = 0.383250400342 ];
"GO:0005575" [ URL = "#GO:0005575", label = <<TABLE BORDER="0"><TR><TD>GO:0005575<BR/>cellular_component</TD></TR></TABLE>>, width = 1.5, shape = "box", fontsize = 10.8 ];
"GO:0043234" [ URL = "#GO:0043234", label = <<TABLE BORDER="0"><TR><TD>GO:0043234<BR/>protein complex<BR/>(5.35e-01)</TD></TR></TABLE>>, width = 0.60710047152, shape = "box", fontsize = 5.0, height = 0.60710047152 ];
"GO:0031982" [ URL = "#GO:0031982", label = <<TABLE BORDER="0"><TR><TD>GO:0031982<BR/>vesicle<BR/>(1.73e-01)</TD></TR></TABLE>>, width = 1.00746152115, shape = "box", fontsize = 7.2537229523, height = 1.00746152115 ];
"GO:0005829" [ URL = "#GO:0005829", label = <<TABLE BORDER="0"><TR><TD>GO:0005829<BR/>cytosol<BR/>(1.95e-01)</TD></TR></TABLE>>, width = 0.973392389203, shape = "box", fontsize = 7.00842520226, height = 0.973392389203 ];
"GO:0043227" [ URL = "#GO:0043227", label = "", width = 0.470274668661, shape = "box", height = 0.470274668661 ];
"GO:0005856" [ URL = "#GO:0005856", label = <<TABLE BORDER="0"><TR><TD>GO:0005856<BR/>cytoskeleton<BR/>(3.28e-01)</TD></TR></TABLE>>, width = 0.805562682425, shape = "box", fontsize = 5.80005131346, height = 0.805562682425 ];
"GO:0044424" [ URL = "#GO:0044424", label = "", width = 0.285424063776, shape = "box", height = 0.285424063776 ];
"GO:0005737" [ URL = "#GO:0005737", label = "", width = 0.48688802971, shape = "box", height = 0.48688802971 ];
"GO:0031252" [ URL = "#GO:0031252", label = <<TABLE BORDER="0"><TR><TD>GO:0031252<BR/>cell leading edge<BR/>(4.78e-02)</TD></TR></TABLE>>, width = 1.32389516808, shape = "box", fontsize = 9.53204521021, height = 1.32389516808 ];
"GO:0044464" [ URL = "#GO:0044464", label = "", width = 0.381789060738, shape = "box", height = 0.381789060738 ];
"GO:0031090" [ URL = "#GO:0031090", label = <<TABLE BORDER="0"><TR><TD>GO:0031090<BR/>organelle<BR/>membrane<BR/>(2.39e-01)</TD></TR></TABLE>>, width = 0.910886634661, shape = "box", fontsize = 6.55838376956, height = 0.910886634661 ];
"GO:0005576" [ URL = "#GO:0005576", label = <<TABLE BORDER="0"><TR><TD>GO:0005576<BR/>extracellular region<BR/>(3.66e-01)</TD></TR></TABLE>>, width = 0.765694050804, shape = "box", fontsize = 5.51299716579, height = 0.765694050804 ];
"GO:0012505" [ URL = "#GO:0012505", label = <<TABLE BORDER="0"><TR><TD>GO:0012505<BR/>endomembrane system<BR/>(1.58e-01)</TD></TR></TABLE>>, width = 1.03258422786, shape = "box", fontsize = 7.43460644057, height = 1.03258422786 ];
"GO:0048471" [ URL = "#GO:0048471", label = <<TABLE BORDER="0"><TR><TD>GO:0048471<BR/>perinuclear<BR/>region of<BR/>cytoplasm<BR/>(7.82e-02)</TD></TR></TABLE>>, width = 1.21260283823, shape = "box", fontsize = 8.73074043525, height = 1.21260283823 ];
"GO:0044422" [ URL = "#GO:0044422", label = "", width = 0.483966136881, shape = "box", height = 0.483966136881 ];
}
subgraph "edges" {


edge [ dir = "back", weight = 1 ];
subgraph "regulates" {


edge [ color = "cyan", arrowtail = "none" ];
subgraph "positive" {


edge [ color = "green", arrowtail = "vee" ];
}
subgraph "negative" {


edge [ color = "red", arrowtail = "tee" ];
}
}
subgraph "part_of" {


edge [ color = "purple", arrowtail = "diamond", weight = 2.5 ];
"GO:0005576" -> "GO:0044421";
"GO:0031988" -> "GO:0012506";
"GO:0005622" -> "GO:0044424";
"GO:0043227" -> "GO:0031090";
"GO:0012505" -> "GO:0012506";
"GO:0043226" -> "GO:0044422";
"GO:0031252" -> "GO:0001726";
"GO:0005737" -> "GO:0044444";
"GO:0031252" -> "GO:0030027";
}
subgraph "is_a" {


edge [ color = "blue", arrowtail = "empty", weight = 5.0 ];
"GO:0044421" -> "GO:0005615";
"GO:0043226" -> "GO:0031982";
"GO:0005856" -> "GO:0015629";
"GO:0044424" -> "GO:0044444";
"GO:0032991" -> "GO:0043234";
"GO:0005575" -> "GO:0044422";
"GO:0044424" -> "GO:0005737";
"GO:0005575" -> "GO:0044421";
"GO:0043232" -> "GO:0005856";
"GO:0043226" -> "GO:0043227";
"GO:0044422" -> "GO:0031090";
"GO:0043228" -> "GO:0043232";
"GO:0005575" -> "GO:0043226";
"GO:0042995" -> "GO:0030027";
"GO:0031090" -> "GO:0012506";
"GO:0044464" -> "GO:0031252";
"GO:0044444" -> "GO:0048471";
"GO:0043226" -> "GO:0043228";
"GO:0044464" -> "GO:0012505";
"GO:0044444" -> "GO:0005829";
"GO:0044464" -> "GO:0044424";
"GO:0005575" -> "GO:0005576";
"GO:0042995" -> "GO:0001726";
"GO:0044464" -> "GO:0042995";
"GO:0031982" -> "GO:0031988";
"GO:0044464" -> "GO:0005622";
"GO:0005575" -> "GO:0032991";
}
"GO:0044424" -> "GO:0043232";
"GO:0044464" -> "GO:0031090";
"GO:0005575" -> "GO:0044464";
}
}
