# Supplementary material for: Ontology based molecular signatures for immune cell types via gene expression analysis
Source: BMC Bioinformatics. 2013 Aug 30;14:263. doi: 10.1186/1471-2105-14-263 (PMC3844401; doi:10.1186/1471-2105-14-263)
Supplement: Additional file 1 — OBAMS profiles for all mature B cells. Additional file 1 contains a zip archive of OBAMS profiles for all mature B cells, including for each cell type individual spreadsheets showing up and down regulated genes for that cell type relative to parental cell types, and VLAD (GO term enrichment) results for all mature B cells. [file 1471-2105-14-263-S1.zip › Additional File 1/B-1 B cell/VLAD.CL_0000819_down/auxfiles/vlad.results.cellular_component.map]

<map name="map_cellular_component">
<area id="area_GO:0012506" shape="rect" href="#GO:0012506" coords="203,592,336,725"  alt="GO:0012506 vesicle membrane (3.54e-02)" title="GO:0012506 vesicle membrane (3.54e-02)" onclick="return nodeClicked(this,event);" />
<area id="area_GO:0031988" shape="rect" href="#GO:0031988" coords="5,419,109,525"  alt="GO:0031988 membrane-bounded vesicle (1.26e-01)" title="GO:0031988 membrane-bounded vesicle (1.26e-01)" onclick="return nodeClicked(this,event);" />
<area id="area_GO:0043228" shape="rect" href="#GO:0043228" coords="137,441,199,503"  alt="GO:0043228 non-membrane-bounded organelle (5.01e-01)" title="GO:0043228 non-membrane-bounded organelle (5.01e-01)" onclick="return nodeClicked(this,event);" />
<area id="area_GO:0043232" shape="rect" href="#GO:0043232" coords="360,628,421,689"  alt="GO:0043232 intracellular non-membrane-bounded organelle (5.01e-01)" title="GO:0043232 intracellular non-membrane-bounded organelle (5.01e-01)" onclick="return nodeClicked(this,event);" />
<area id="area_GO:0032991" shape="rect" href="#GO:0032991" coords="841,113,892,165"  alt="GO:0032991 macromolecular complex (6.10e-01)" title="GO:0032991 macromolecular complex (6.10e-01)" onclick="return nodeClicked(this,event);" />
<area id="area_GO:0043234" shape="rect" href="#GO:0043234" coords="876,259,935,317"  alt="GO:0043234 protein complex (5.35e-01)" title="GO:0043234 protein complex (5.35e-01)" onclick="return nodeClicked(this,event);" />
<area id="area_GO:0015629" shape="rect" href="#GO:0015629" coords="332,899,449,1018"  alt="GO:0015629 actin cytoskeleton (6.99e-02)" title="GO:0015629 actin cytoskeleton (6.99e-02)" onclick="return nodeClicked(this,event);" />
<area id="area_GO:0043226" shape="rect" href="#GO:0043226" coords="169,105,236,173"  alt="GO:0043226 organelle (4.23e-01)" title="GO:0043226 organelle (4.23e-01)" onclick="return nodeClicked(this,event);" />
<area id="area_GO:0031982" shape="rect" href="#GO:0031982" coords="9,239,105,337"  alt="GO:0031982 vesicle (1.73e-01)" title="GO:0031982 vesicle (1.73e-01)" onclick="return nodeClicked(this,event);" />
<area id="area_GO:0043227" shape="rect" href="#GO:0043227" coords="180,265,225,311"  alt="GO:0043227 membrane-bounded organelle (6.92e-01)" title="GO:0043227 membrane-bounded organelle (6.92e-01)" onclick="return nodeClicked(this,event);" />
<area id="area_GO:0044422" shape="rect" href="#GO:0044422" coords="249,265,295,311"  alt="GO:0044422 organelle part (6.76e-01)" title="GO:0044422 organelle part (6.76e-01)" onclick="return nodeClicked(this,event);" />
<area id="area_GO:0030027" shape="rect" href="#GO:0030027" coords="589,401,731,543"  alt="GO:0030027 lamellipodium (2.15e-02)" title="GO:0030027 lamellipodium (2.15e-02)" onclick="return nodeClicked(this,event);" />
<area id="area_GO:0042995" shape="rect" href="#GO:0042995" coords="617,245,703,331"  alt="GO:0042995 cell projection (2.60e-01)" title="GO:0042995 cell projection (2.60e-01)" onclick="return nodeClicked(this,event);" />
<area id="area_GO:0001726" shape="rect" href="#GO:0001726" coords="755,400,899,544"  alt="GO:0001726 ruffle (2.01e-02)" title="GO:0001726 ruffle (2.01e-02)" onclick="return nodeClicked(this,event);" />
<area id="area_GO:0005615" shape="rect" href="#GO:0005615" coords="955,423,1051,521"  alt="GO:0005615 extracellular space (1.72e-01)" title="GO:0005615 extracellular space (1.72e-01)" onclick="return nodeClicked(this,event);" />
<area id="area_GO:0005856" shape="rect" href="#GO:0005856" coords="352,773,429,851"  alt="GO:0005856 cytoskeleton (3.28e-01)" title="GO:0005856 cytoskeleton (3.28e-01)" onclick="return nodeClicked(this,event);" />
<area id="area_GO:0044421" shape="rect" href="#GO:0044421" coords="959,243,1047,333"  alt="GO:0044421 extracellular region part (2.26e-01)" title="GO:0044421 extracellular region part (2.26e-01)" onclick="return nodeClicked(this,event);" />
<area id="area_GO:0005622" shape="rect" href="#GO:0005622" coords="492,262,543,314"  alt="GO:0005622 intracellular (6.05e-01)" title="GO:0005622 intracellular (6.05e-01)" onclick="return nodeClicked(this,event);" />
<area id="area_GO:0044424" shape="rect" href="#GO:0044424" coords="539,458,565,486"  alt="GO:0044424 intracellular part (8.83e-01)" title="GO:0044424 intracellular part (8.83e-01)" onclick="return nodeClicked(this,event);" />
<area id="area_GO:0044444" shape="rect" href="#GO:0044444" coords="529,793,567,831"  alt="GO:0044444 cytoplasmic part (7.88e-01)" title="GO:0044444 cytoplasmic part (7.88e-01)" onclick="return nodeClicked(this,event);" />
<area id="area_GO:0005829" shape="rect" href="#GO:0005829" coords="492,912,585,1005"  alt="GO:0005829 cytosol (1.95e-01)" title="GO:0005829 cytosol (1.95e-01)" onclick="return nodeClicked(this,event);" />
<area id="area_GO:0048471" shape="rect" href="#GO:0048471" coords="609,901,724,1017"  alt="GO:0048471 perinuclear region of cytoplasm (7.82e-02)" title="GO:0048471 perinuclear region of cytoplasm (7.82e-02)" onclick="return nodeClicked(this,event);" />
<area id="area_GO:0005575" shape="rect" href="#GO:0005575" coords="795,5,939,53"  alt="GO:0005575 cellular_component (1.00e+00)" title="GO:0005575 cellular_component (1.00e+00)" onclick="return nodeClicked(this,event);" />
<area id="area_GO:0044464" shape="rect" href="#GO:0044464" coords="563,121,597,157"  alt="GO:0044464 cell part (7.89e-01)" title="GO:0044464 cell part (7.89e-01)" onclick="return nodeClicked(this,event);" />
<area id="area_GO:0005576" shape="rect" href="#GO:0005576" coords="967,102,1039,175"  alt="GO:0005576 extracellular region (3.66e-01)" title="GO:0005576 extracellular region (3.66e-01)" onclick="return nodeClicked(this,event);" />
<area id="area_GO:0031090" shape="rect" href="#GO:0031090" coords="225,428,313,516"  alt="GO:0031090 organelle membrane (2.39e-01)" title="GO:0031090 organelle membrane (2.39e-01)" onclick="return nodeClicked(this,event);" />
<area id="area_GO:0005737" shape="rect" href="#GO:0005737" coords="585,635,631,682"  alt="GO:0005737 cytoplasm (6.73e-01)" title="GO:0005737 cytoplasm (6.73e-01)" onclick="return nodeClicked(this,event);" />
<area id="area_GO:0031252" shape="rect" href="#GO:0031252" coords="727,225,852,351"  alt="GO:0031252 cell leading edge (4.78e-02)" title="GO:0031252 cell leading edge (4.78e-02)" onclick="return nodeClicked(this,event);" />
<area id="area_GO:0012505" shape="rect" href="#GO:0012505" coords="369,239,468,337"  alt="GO:0012505 endomembrane system (1.58e-01)" title="GO:0012505 endomembrane system (1.58e-01)" onclick="return nodeClicked(this,event);" />
</map>
