# Supplementary material for: Ontology based molecular signatures for immune cell types via gene expression analysis
Source: BMC Bioinformatics. 2013 Aug 30;14:263. doi: 10.1186/1471-2105-14-263 (PMC3844401; doi:10.1186/1471-2105-14-263)
Supplement: Additional file 1 — OBAMS profiles for all mature B cells. Additional file 1 contains a zip archive of OBAMS profiles for all mature B cells, including for each cell type individual spreadsheets showing up and down regulated genes for that cell type relative to parental cell types, and VLAD (GO term enrichment) results for all mature B cells. [file 1471-2105-14-263-S1.zip › Additional File 1/B-1 B cell/VLAD.CL_0000819_down/auxfiles/vlad.results.molecular_function.map]

<map name="map_molecular_function">
<area id="area_GO:0043169" shape="rect" href="#GO:0043169" coords="127,417,172,463"  alt="GO:0043169 cation binding (7.28e-01)" title="GO:0043169 cation binding (7.28e-01)" onclick="return nodeClicked(this,event);" />
<area id="area_GO:0046872" shape="rect" href="#GO:0046872" coords="125,603,171,650"  alt="GO:0046872 metal ion binding (7.24e-01)" title="GO:0046872 metal ion binding (7.24e-01)" onclick="return nodeClicked(this,event);" />
<area id="area_GO:0043167" shape="rect" href="#GO:0043167" coords="135,245,180,291"  alt="GO:0043167 ion binding (7.30e-01)" title="GO:0043167 ion binding (7.30e-01)" onclick="return nodeClicked(this,event);" />
<area id="area_GO:0008270" shape="rect" href="#GO:0008270" coords="108,869,188,949"  alt="GO:0008270 zinc ion binding (3.72e-01)" title="GO:0008270 zinc ion binding (3.72e-01)" onclick="return nodeClicked(this,event);" />
<area id="area_GO:0005515" shape="rect" href="#GO:0005515" coords="219,241,272,295"  alt="GO:0005515 protein binding (6.32e-01)" title="GO:0005515 protein binding (6.32e-01)" onclick="return nodeClicked(this,event);" />
<area id="area_GO:0008092" shape="rect" href="#GO:0008092" coords="200,386,307,494"  alt="GO:0008092 cytoskeletal protein binding (1.66e-01)" title="GO:0008092 cytoskeletal protein binding (1.66e-01)" onclick="return nodeClicked(this,event);" />
<area id="area_GO:0003824" shape="rect" href="#GO:0003824" coords="109,117,139,147"  alt="GO:0003824 catalytic activity (8.77e-01)" title="GO:0003824 catalytic activity (8.77e-01)" onclick="return nodeClicked(this,event);" />
<area id="area_GO:0016740" shape="rect" href="#GO:0016740" coords="33,232,105,304"  alt="GO:0016740 transferase activity (4.54e-01)" title="GO:0016740 transferase activity (4.54e-01)" onclick="return nodeClicked(this,event);" />
<area id="area_GO:0016301" shape="rect" href="#GO:0016301" coords="5,579,101,675"  alt="GO:0016301 kinase activity (2.38e-01)" title="GO:0016301 kinase activity (2.38e-01)" onclick="return nodeClicked(this,event);" />
<area id="area_GO:0046914" shape="rect" href="#GO:0046914" coords="111,747,185,821"  alt="GO:0046914 transition metal ion binding (4.31e-01)" title="GO:0046914 transition metal ion binding (4.31e-01)" onclick="return nodeClicked(this,event);" />
<area id="area_GO:0008289" shape="rect" href="#GO:0008289" coords="327,211,439,325"  alt="GO:0008289 lipid binding (1.34e-01)" title="GO:0008289 lipid binding (1.34e-01)" onclick="return nodeClicked(this,event);" />
<area id="area_GO:0005543" shape="rect" href="#GO:0005543" coords="340,374,471,506"  alt="GO:0005543 phospholipid binding (6.61e-02)" title="GO:0005543 phospholipid binding (6.61e-02)" onclick="return nodeClicked(this,event);" />
<area id="area_GO:0003779" shape="rect" href="#GO:0003779" coords="195,565,317,688"  alt="GO:0003779 actin binding (9.88e-02)" title="GO:0003779 actin binding (9.88e-02)" onclick="return nodeClicked(this,event);" />
<area id="area_GO:0016772" shape="rect" href="#GO:0016772" coords="11,394,101,486"  alt="GO:0016772 transferase activity, transferring phosphorus-containing groups (2.71e-01)" title="GO:0016772 transferase activity, transferring phosphorus-containing groups (2.71e-01)" onclick="return nodeClicked(this,event);" />
<area id="area_GO:0035091" shape="rect" href="#GO:0035091" coords="341,555,485,699"  alt="GO:0035091 phosphatidylinositol binding (4.01e-02)" title="GO:0035091 phosphatidylinositol binding (4.01e-02)" onclick="return nodeClicked(this,event);" />
<area id="area_GO:0005488" shape="rect" href="#GO:0005488" coords="172,102,231,162"  alt="GO:0005488 binding (5.86e-01)" title="GO:0005488 binding (5.86e-01)" onclick="return nodeClicked(this,event);" />
<area id="area_GO:0003674" shape="rect" href="#GO:0003674" coords="91,5,235,53"  alt="GO:0003674 molecular_function (1.00e+00)" title="GO:0003674 molecular_function (1.00e+00)" onclick="return nodeClicked(this,event);" />
</map>
