# Supplementary material for: Ontology based molecular signatures for immune cell types via gene expression analysis
Source: BMC Bioinformatics. 2013 Aug 30;14:263. doi: 10.1186/1471-2105-14-263 (PMC3844401; doi:10.1186/1471-2105-14-263)
Supplement: Additional file 1 — OBAMS profiles for all mature B cells. Additional file 1 contains a zip archive of OBAMS profiles for all mature B cells, including for each cell type individual spreadsheets showing up and down regulated genes for that cell type relative to parental cell types, and VLAD (GO term enrichment) results for all mature B cells. [file 1471-2105-14-263-S1.zip › Additional File 1/B-1 B cell/VLAD.CL_0000819_down/results.xls]

## Sheet: Summary
CL_0000819_down			CL_0000819-down.xls
Vlad version	v1.5		MGI:1914145	1300014I06Rik
Date	Mon Aug 29 17:20:03 2011		MGI:1890651	Brwd1
Run time	36.63 sec		MGI:2146009	Dennd3
Ontology file	gene_ontology.obo		MGI:95851	Gsn
Ontology date	Fri Aug 26 19:30:00 2011		MGI:1306821	Nck2
Annotation file	gene_association.mgi		MGI:2442338	Zfp608
Annotation date	???
Analysis type	enrichment
Excluded evidence codes	ND
Number of query sets	1
Query set 1	CL_0000819-down.xls (n=6; 29 not found)
Universe set	default (everything)
Graph display	Top 25 scoring terms and their ancestors. Interior nodes have been culled.
Jump to	biological_process
	cellular_component
	molecular_function
Column Descriptions
TermID	ID of the ontology term.
Term	The text of the term.
Term Min Pval	The smallest P-val for any query set for this term.
Term Max Pval	The largest P-val for any query set for this term.
Term P ratio	Term Min Pval divided by Term Max Pval.
Pval	Pval (significance score) for this query set for this ontology term.
k	The number of objects in the query set annotated to this term (or a descendant).
n	The size of the query set.
K	The number of objects in the database annotated to this term (or a descendant).
N	Number of annotated objects in the database.
k/n	Percent of query set objects annotated to this term (or a descendant).
K/N	Percent of database objects annotated to this term (or a descendant).
k/K	Percent of all objects annotated to this term present in the query set.
n/N	Percent of database in the query set.
Qset	The name of the query set.
Symbols	The symbols query set objects annotated to this term (or a descendant).

## Sheet: biological_process
TermID	Term	Pval	k	n	K	N	k/n	K/N	k/K	n/N	Qset	Symbols
GO:0030833	regulation of actin filament polymerization	0.00011269	2	4	65	14841	0.5	0.00437976	0.0307692	0.000269524	CL_0000819-down.xls	Gsn,Nck2
GO:0008064	regulation of actin polymerization or depolymerization	0.000154254	2	4	76	14841	0.5	0.00512095	0.0263158	0.000269524	CL_0000819-down.xls	Gsn,Nck2
GO:0030832	regulation of actin filament length	0.000158353	2	4	77	14841	0.5	0.00518833	0.025974	0.000269524	CL_0000819-down.xls	Gsn,Nck2
GO:0007015	actin filament organization	0.000175284	2	4	81	14841	0.5	0.00545785	0.0246914	0.000269524	CL_0000819-down.xls	Gsn,Nck2
GO:0032271	regulation of protein polymerization	0.000193067	2	4	85	14841	0.5	0.00572738	0.0235294	0.000269524	CL_0000819-down.xls	Gsn,Nck2
GO:0071276	cellular response to cadmium ion	0.000269524	1	4	1	14841	0.25	6.73809e-05	1	0.000269524	CL_0000819-down.xls	Gsn
GO:0032956	regulation of actin cytoskeleton organization	0.000384917	2	4	120	14841	0.5	0.00808571	0.0166667	0.000269524	CL_0000819-down.xls	Gsn,Nck2
GO:0032970	regulation of actin filament-based process	0.000410969	2	4	124	14841	0.5	0.00835523	0.016129	0.000269524	CL_0000819-down.xls	Gsn,Nck2
GO:0032535	regulation of cellular component size	0.000577098	2	4	147	14841	0.5	0.00990499	0.0136054	0.000269524	CL_0000819-down.xls	Gsn,Nck2
GO:0043254	regulation of protein complex assembly	0.000584951	2	4	148	14841	0.5	0.00997237	0.0135135	0.000269524	CL_0000819-down.xls	Gsn,Nck2
GO:0051493	regulation of cytoskeleton organization	0.000992273	2	4	193	14841	0.5	0.0130045	0.0103627	0.000269524	CL_0000819-down.xls	Gsn,Nck2
GO:0051014	actin filament severing	0.00107777	1	4	4	14841	0.25	0.000269524	0.25	0.000269524	CL_0000819-down.xls	Gsn
GO:0090066	regulation of anatomical structure size	0.00112949	2	4	206	14841	0.5	0.0138805	0.00970874	0.000269524	CL_0000819-down.xls	Gsn,Nck2
GO:0030036	actin cytoskeleton organization	0.00139356	2	4	229	14841	0.5	0.0154302	0.00873362	0.000269524	CL_0000819-down.xls	Gsn,Nck2
GO:0044087	regulation of cellular component biogenesis	0.00152944	2	4	240	14841	0.5	0.0161714	0.00833333	0.000269524	CL_0000819-down.xls	Gsn,Nck2
GO:0030029	actin filament-based process	0.00159324	2	4	245	14841	0.5	0.0165083	0.00816327	0.000269524	CL_0000819-down.xls	Gsn,Nck2
GO:0030041	actin filament polymerization	0.00242375	1	4	9	14841	0.25	0.000606428	0.111111	0.000269524	CL_0000819-down.xls	Gsn
GO:0033043	regulation of organelle organization	0.00304547	2	4	340	14841	0.5	0.0229095	0.00588235	0.000269524	CL_0000819-down.xls	Gsn,Nck2
GO:0008154	actin polymerization or depolymerization	0.00403714	1	4	15	14841	0.25	0.00101071	0.0666667	0.000269524	CL_0000819-down.xls	Gsn
GO:0046686	response to cadmium ion	0.00403714	1	4	15	14841	0.25	0.00101071	0.0666667	0.000269524	CL_0000819-down.xls	Gsn
GO:0048015	phosphatidylinositol-mediated signaling	0.00484309	1	4	18	14841	0.25	0.00121286	0.0555556	0.000269524	CL_0000819-down.xls	Gsn
GO:0048017	inositol lipid-mediated signaling	0.00511164	1	4	19	14841	0.25	0.00128024	0.0526316	0.000269524	CL_0000819-down.xls	Gsn
GO:0030032	lamellipodium assembly	0.00538013	1	4	20	14841	0.25	0.00134762	0.05	0.000269524	CL_0000819-down.xls	Nck2
GO:0007010	cytoskeleton organization	0.00554163	2	4	461	14841	0.5	0.0310626	0.00433839	0.000269524	CL_0000819-down.xls	Gsn,Nck2
GO:0051693	actin filament capping	0.00564856	1	4	21	14841	0.25	0.001415	0.047619	0.000269524	CL_0000819-down.xls	Gsn
GO:0030835	negative regulation of actin filament depolymerization	0.00618527	1	4	23	14841	0.25	0.00154976	0.0434783	0.000269524	CL_0000819-down.xls	Gsn
GO:0030030	cell projection organization	0.00675333	2	4	510	14841	0.5	0.0343643	0.00392157	0.000269524	CL_0000819-down.xls	Gsn,Nck2
GO:0030838	positive regulation of actin filament polymerization	0.00698993	1	4	26	14841	0.25	0.0017519	0.0384615	0.000269524	CL_0000819-down.xls	Nck2
GO:0030834	regulation of actin filament depolymerization	0.00752609	1	4	28	14841	0.25	0.00188667	0.0357143	0.000269524	CL_0000819-down.xls	Gsn
GO:0030837	negative regulation of actin filament polymerization	0.00779409	1	4	29	14841	0.25	0.00195405	0.0344828	0.000269524	CL_0000819-down.xls	Gsn
GO:0071241	cellular response to inorganic substance	0.00886555	1	4	33	14841	0.25	0.00222357	0.030303	0.000269524	CL_0000819-down.xls	Gsn
GO:0071248	cellular response to metal ion	0.00886555	1	4	33	14841	0.25	0.00222357	0.030303	0.000269524	CL_0000819-down.xls	Gsn
GO:0071844	cellular component assembly at cellular level	0.00903377	2	4	592	14841	0.5	0.0398895	0.00337838	0.000269524	CL_0000819-down.xls	Gsn,Nck2
GO:0032272	negative regulation of protein polymerization	0.00993614	1	4	37	14841	0.25	0.00249309	0.027027	0.000269524	CL_0000819-down.xls	Gsn
GO:0032273	positive regulation of protein polymerization	0.0102037	1	4	38	14841	0.25	0.00256047	0.0263158	0.000269524	CL_0000819-down.xls	Nck2
GO:0051258	protein polymerization	0.0110059	1	4	41	14841	0.25	0.00276262	0.0243902	0.000269524	CL_0000819-down.xls	Gsn
GO:0043242	negative regulation of protein complex disassembly	0.0112732	1	4	42	14841	0.25	0.00283	0.0238095	0.000269524	CL_0000819-down.xls	Gsn
GO:0031333	negative regulation of protein complex assembly	0.0142098	1	4	53	14841	0.25	0.00357119	0.0188679	0.000269524	CL_0000819-down.xls	Gsn
GO:0043244	regulation of protein complex disassembly	0.0147431	1	4	55	14841	0.25	0.00370595	0.0181818	0.000269524	CL_0000819-down.xls	Gsn
GO:0060271	cilium morphogenesis	0.0160752	1	4	60	14841	0.25	0.00404285	0.0166667	0.000269524	CL_0000819-down.xls	Gsn
GO:0042102	positive regulation of T cell proliferation	0.0166077	1	4	62	14841	0.25	0.00417762	0.016129	0.000269524	CL_0000819-down.xls	Nck2
GO:0051494	negative regulation of cytoskeleton organization	0.0184697	1	4	69	14841	0.25	0.00464928	0.0144928	0.000269524	CL_0000819-down.xls	Gsn
GO:0051495	positive regulation of cytoskeleton organization	0.0192669	1	4	72	14841	0.25	0.00485143	0.0138889	0.000269524	CL_0000819-down.xls	Nck2
GO:0031334	positive regulation of protein complex assembly	0.0192669	1	4	72	14841	0.25	0.00485143	0.0138889	0.000269524	CL_0000819-down.xls	Nck2
GO:0022607	cellular component assembly	0.0200023	2	4	893	14841	0.5	0.0601711	0.00223964	0.000269524	CL_0000819-down.xls	Gsn,Nck2
GO:0051128	regulation of cellular component organization	0.0220227	2	4	939	14841	0.5	0.0632707	0.00212993	0.000269524	CL_0000819-down.xls	Gsn,Nck2
GO:0050671	positive regulation of lymphocyte proliferation	0.0248336	1	4	93	14841	0.25	0.00626642	0.0107527	0.000269524	CL_0000819-down.xls	Nck2
GO:0032946	positive regulation of mononuclear cell proliferation	0.025098	1	4	94	14841	0.25	0.0063338	0.0106383	0.000269524	CL_0000819-down.xls	Nck2
GO:0070665	positive regulation of leukocyte proliferation	0.0256269	1	4	96	14841	0.25	0.00646857	0.0104167	0.000269524	CL_0000819-down.xls	Nck2
GO:0042129	regulation of T cell proliferation	0.0256269	1	4	96	14841	0.25	0.00646857	0.0104167	0.000269524	CL_0000819-down.xls	Nck2
GO:0044085	cellular component biogenesis	0.0259853	2	4	1024	14841	0.5	0.068998	0.00195312	0.000269524	CL_0000819-down.xls	Gsn,Nck2
GO:0050870	positive regulation of T cell activation	0.0285315	1	4	107	14841	0.25	0.00720976	0.00934579	0.000269524	CL_0000819-down.xls	Nck2
GO:0030031	cell projection assembly	0.0293225	1	4	110	14841	0.25	0.0074119	0.00909091	0.000269524	CL_0000819-down.xls	Nck2
GO:0010639	negative regulation of organelle organization	0.0324819	1	4	122	14841	0.25	0.00822047	0.00819672	0.000269524	CL_0000819-down.xls	Gsn
GO:0010038	response to metal ion	0.0356335	1	4	134	14841	0.25	0.00902904	0.00746269	0.000269524	CL_0000819-down.xls	Gsn
GO:0050670	regulation of lymphocyte proliferation	0.0366823	1	4	138	14841	0.25	0.00929856	0.00724638	0.000269524	CL_0000819-down.xls	Nck2
GO:0032944	regulation of mononuclear cell proliferation	0.0369444	1	4	139	14841	0.25	0.00936595	0.00719424	0.000269524	CL_0000819-down.xls	Nck2
GO:0070663	regulation of leukocyte proliferation	0.0377303	1	4	142	14841	0.25	0.00956809	0.00704225	0.000269524	CL_0000819-down.xls	Nck2
GO:0043623	cellular protein complex assembly	0.0379922	1	4	143	14841	0.25	0.00963547	0.00699301	0.000269524	CL_0000819-down.xls	Gsn
GO:0010638	positive regulation of organelle organization	0.0403465	1	4	152	14841	0.25	0.0102419	0.00657895	0.000269524	CL_0000819-down.xls	Nck2
GO:0051251	positive regulation of lymphocyte activation	0.0408691	1	4	154	14841	0.25	0.0103767	0.00649351	0.000269524	CL_0000819-down.xls	Nck2
GO:0050863	regulation of T cell activation	0.0432182	1	4	163	14841	0.25	0.0109831	0.00613497	0.000269524	CL_0000819-down.xls	Nck2
GO:0002696	positive regulation of leukocyte activation	0.0453026	1	4	171	14841	0.25	0.0115221	0.00584795	0.000269524	CL_0000819-down.xls	Nck2
GO:0050867	positive regulation of cell activation	0.0471237	1	4	178	14841	0.25	0.0119938	0.00561798	0.000269524	CL_0000819-down.xls	Nck2
GO:0019932	second-messenger-mediated signaling	0.0492017	1	4	186	14841	0.25	0.0125328	0.00537634	0.000269524	CL_0000819-down.xls	Gsn
GO:0006996	organelle organization	0.0496787	2	4	1444	14841	0.5	0.097298	0.00138504	0.000269524	CL_0000819-down.xls	Gsn,Nck2
GO:0030155	regulation of cell adhesion	0.0541234	1	4	205	14841	0.25	0.0138131	0.00487805	0.000269524	CL_0000819-down.xls	Gsn
GO:0010035	response to inorganic substance	0.0551571	1	4	209	14841	0.25	0.0140826	0.00478469	0.000269524	CL_0000819-down.xls	Gsn
GO:0051249	regulation of lymphocyte activation	0.0605702	1	4	230	14841	0.25	0.0154976	0.00434783	0.000269524	CL_0000819-down.xls	Nck2
GO:0051129	negative regulation of cellular component organization	0.0626262	1	4	238	14841	0.25	0.0160367	0.00420168	0.000269524	CL_0000819-down.xls	Gsn
GO:0065008	regulation of biological quality	0.0639602	2	4	1655	14841	0.5	0.111515	0.00120846	0.000269524	CL_0000819-down.xls	Gsn,Nck2
GO:0002694	regulation of leukocyte activation	0.0692849	1	4	264	14841	0.25	0.0177886	0.00378788	0.000269524	CL_0000819-down.xls	Nck2
GO:0034622	cellular macromolecular complex assembly	0.0708164	1	4	270	14841	0.25	0.0181928	0.0037037	0.000269524	CL_0000819-down.xls	Gsn
GO:0050865	regulation of cell activation	0.0723461	1	4	276	14841	0.25	0.0185971	0.00362319	0.000269524	CL_0000819-down.xls	Nck2
GO:0034621	cellular macromolecular complex subunit organization	0.0799662	1	4	306	14841	0.25	0.0206186	0.00326797	0.000269524	CL_0000819-down.xls	Gsn
GO:0048858	cell projection morphogenesis	0.0865322	1	4	332	14841	0.25	0.0223705	0.00301205	0.000269524	CL_0000819-down.xls	Gsn
GO:0032990	cell part morphogenesis	0.0890482	1	4	342	14841	0.25	0.0230443	0.00292398	0.000269524	CL_0000819-down.xls	Gsn
GO:0002684	positive regulation of immune system process	0.0940646	1	4	362	14841	0.25	0.0243919	0.00276243	0.000269524	CL_0000819-down.xls	Nck2
GO:0071842	cellular component organization at cellular level	0.0999145	2	4	2115	14841	0.5	0.142511	0.000945626	0.000269524	CL_0000819-down.xls	Gsn,Nck2
GO:0051130	positive regulation of cellular component organization	0.104283	1	4	403	14841	0.25	0.0271545	0.00248139	0.000269524	CL_0000819-down.xls	Nck2
GO:0016477	cell migration	0.105276	1	4	407	14841	0.25	0.027424	0.002457	0.000269524	CL_0000819-down.xls	Nck2
GO:0071841	cellular component organization or biogenesis at cellular level	0.109744	2	4	2229	14841	0.5	0.150192	0.000897263	0.000269524	CL_0000819-down.xls	Gsn,Nck2
GO:0006461	protein complex assembly	0.116628	1	4	453	14841	0.25	0.0305235	0.00220751	0.000269524	CL_0000819-down.xls	Gsn
GO:0070271	protein complex biogenesis	0.117119	1	4	455	14841	0.25	0.0306583	0.0021978	0.000269524	CL_0000819-down.xls	Gsn
GO:0048870	cell motility	0.11761	1	4	457	14841	0.25	0.0307931	0.00218818	0.000269524	CL_0000819-down.xls	Nck2
GO:0051674	localization of cell	0.11761	1	4	457	14841	0.25	0.0307931	0.00218818	0.000269524	CL_0000819-down.xls	Nck2
GO:0000902	cell morphogenesis	0.118591	1	4	461	14841	0.25	0.0310626	0.0021692	0.000269524	CL_0000819-down.xls	Gsn
GO:0071822	protein complex subunit organization	0.121041	1	4	471	14841	0.25	0.0317364	0.00212314	0.000269524	CL_0000819-down.xls	Gsn
GO:0032989	cellular component morphogenesis	0.129574	1	4	506	14841	0.25	0.0340947	0.00197628	0.000269524	CL_0000819-down.xls	Gsn
GO:0008284	positive regulation of cell proliferation	0.140213	1	4	550	14841	0.25	0.0370595	0.00181818	0.000269524	CL_0000819-down.xls	Nck2
GO:0006915	apoptosis	0.141656	1	4	556	14841	0.25	0.0374638	0.00179856	0.000269524	CL_0000819-down.xls	Gsn
GO:0012501	programmed cell death	0.144776	1	4	569	14841	0.25	0.0383397	0.00175747	0.000269524	CL_0000819-down.xls	Gsn
GO:0006928	cellular component movement	0.145495	1	4	572	14841	0.25	0.0385419	0.00174825	0.000269524	CL_0000819-down.xls	Nck2
GO:0002682	regulation of immune system process	0.146214	1	4	575	14841	0.25	0.038744	0.00173913	0.000269524	CL_0000819-down.xls	Nck2
GO:0065003	macromolecular complex assembly	0.149322	1	4	588	14841	0.25	0.03962	0.00170068	0.000269524	CL_0000819-down.xls	Gsn
GO:0016192	vesicle-mediated transport	0.156937	1	4	620	14841	0.25	0.0417762	0.0016129	0.000269524	CL_0000819-down.xls	Gsn
GO:0040011	locomotion	0.157411	1	4	622	14841	0.25	0.0419109	0.00160772	0.000269524	CL_0000819-down.xls	Nck2
GO:0016043	cellular component organization	0.15823	2	4	2746	14841	0.5	0.185028	0.000728332	0.000269524	CL_0000819-down.xls	Gsn,Nck2
GO:0008219	cell death	0.158595	1	4	627	14841	0.25	0.0422478	0.0015949	0.000269524	CL_0000819-down.xls	Gsn
GO:0016265	death	0.160961	1	4	637	14841	0.25	0.0429216	0.00156986	0.000269524	CL_0000819-down.xls	Gsn
GO:0043933	macromolecular complex subunit organization	0.160961	1	4	637	14841	0.25	0.0429216	0.00156986	0.000269524	CL_0000819-down.xls	Gsn
GO:0071840	cellular component organization or biogenesis	0.17121	2	4	2875	14841	0.5	0.19372	0.000695652	0.000269524	CL_0000819-down.xls	Gsn,Nck2
GO:0070887	cellular response to chemical stimulus	0.195163	1	4	784	14841	0.25	0.0528266	0.00127551	0.000269524	CL_0000819-down.xls	Gsn
GO:0051179	localization	0.201047	2	4	3161	14841	0.5	0.212991	0.000632711	0.000269524	CL_0000819-down.xls	Gsn,Nck2
GO:0016310	phosphorylation	0.226308	1	4	922	14841	0.25	0.0621252	0.0010846	0.000269524	CL_0000819-down.xls	Nck2
GO:0042127	regulation of cell proliferation	0.23141	1	4	945	14841	0.25	0.063675	0.0010582	0.000269524	CL_0000819-down.xls	Nck2
GO:0035556	intracellular signal transduction	0.235606	1	4	964	14841	0.25	0.0649552	0.00103734	0.000269524	CL_0000819-down.xls	Gsn
GO:0006357	regulation of transcription from RNA polymerase II promoter	0.24307	1	4	998	14841	0.25	0.0672461	0.001002	0.000269524	CL_0000819-down.xls	Brwd1
GO:0006796	phosphate metabolic process	0.274929	1	4	1146	14841	0.25	0.0772185	0.0008726	0.000269524	CL_0000819-down.xls	Nck2
GO:0006793	phosphorus metabolic process	0.274929	1	4	1146	14841	0.25	0.0772185	0.0008726	0.000269524	CL_0000819-down.xls	Nck2
GO:0007154	cell communication	0.321271	2	4	4224	14841	0.5	0.284617	0.000473485	0.000269524	CL_0000819-down.xls	1300014I06Rik,Gsn
GO:0009653	anatomical structure morphogenesis	0.330844	1	4	1418	14841	0.25	0.0955461	0.000705219	0.000269524	CL_0000819-down.xls	Gsn
GO:0050794	regulation of cellular process	0.341245	3	4	7700	14841	0.75	0.518833	0.00038961	0.000269524	CL_0000819-down.xls	Brwd1,Gsn,Nck2
GO:0006351	transcription, DNA-dependent	0.376682	1	4	1654	14841	0.25	0.111448	0.000604595	0.000269524	CL_0000819-down.xls	Brwd1
GO:0032774	RNA biosynthetic process	0.377061	1	4	1656	14841	0.25	0.111583	0.000603865	0.000269524	CL_0000819-down.xls	Brwd1
GO:0050789	regulation of biological process	0.395644	3	4	8205	14841	0.75	0.55286	0.000365631	0.000269524	CL_0000819-down.xls	Brwd1,Gsn,Nck2
GO:0065007	biological regulation	0.434464	3	4	8551	14841	0.75	0.576174	0.000350836	0.000269524	CL_0000819-down.xls	Brwd1,Gsn,Nck2
GO:0048869	cellular developmental process	0.455639	1	4	2093	14841	0.25	0.141028	0.000477783	0.000269524	CL_0000819-down.xls	Gsn
GO:0009987	cellular process	0.458113	4	4	12210	14841	1	0.822721	0.0003276	0.000269524	CL_0000819-down.xls	1300014I06Rik,Brwd1,Gsn,Nck2
GO:0048523	negative regulation of cellular process	0.472689	1	4	2194	14841	0.25	0.147834	0.000455789	0.000269524	CL_0000819-down.xls	Gsn
GO:0016070	RNA metabolic process	0.476017	1	4	2214	14841	0.25	0.149181	0.000451671	0.000269524	CL_0000819-down.xls	Brwd1
GO:0034645	cellular macromolecule biosynthetic process	0.48279	1	4	2255	14841	0.25	0.151944	0.000443459	0.000269524	CL_0000819-down.xls	Brwd1
GO:0009059	macromolecule biosynthetic process	0.486397	1	4	2277	14841	0.25	0.153426	0.000439174	0.000269524	CL_0000819-down.xls	Brwd1
GO:0006355	regulation of transcription, DNA-dependent	0.492908	1	4	2317	14841	0.25	0.156122	0.000431593	0.000269524	CL_0000819-down.xls	Brwd1
GO:0051252	regulation of RNA metabolic process	0.502716	1	4	2378	14841	0.25	0.160232	0.000420521	0.000269524	CL_0000819-down.xls	Brwd1
GO:0010467	gene expression	0.509861	1	4	2423	14841	0.25	0.163264	0.000412712	0.000269524	CL_0000819-down.xls	Brwd1
GO:0048519	negative regulation of biological process	0.512067	1	4	2437	14841	0.25	0.164207	0.000410341	0.000269524	CL_0000819-down.xls	Gsn
GO:2000112	regulation of cellular macromolecule biosynthetic process	0.52469	1	4	2518	14841	0.25	0.169665	0.000397141	0.000269524	CL_0000819-down.xls	Brwd1
GO:0048522	positive regulation of cellular process	0.527768	1	4	2538	14841	0.25	0.171013	0.000394011	0.000269524	CL_0000819-down.xls	Nck2
GO:0010556	regulation of macromolecule biosynthetic process	0.53464	1	4	2583	14841	0.25	0.174045	0.000387147	0.000269524	CL_0000819-down.xls	Brwd1
GO:0006810	transport	0.535702	1	4	2590	14841	0.25	0.174517	0.0003861	0.000269524	CL_0000819-down.xls	Gsn
GO:0090304	nucleic acid metabolic process	0.541437	1	4	2628	14841	0.25	0.177077	0.000380518	0.000269524	CL_0000819-down.xls	Brwd1
GO:0051234	establishment of localization	0.543087	1	4	2639	14841	0.25	0.177818	0.000378931	0.000269524	CL_0000819-down.xls	Gsn
GO:0031326	regulation of cellular biosynthetic process	0.553925	1	4	2712	14841	0.25	0.182737	0.000368732	0.000269524	CL_0000819-down.xls	Brwd1
GO:0010468	regulation of gene expression	0.554366	1	4	2715	14841	0.25	0.182939	0.000368324	0.000269524	CL_0000819-down.xls	Brwd1
GO:0009889	regulation of biosynthetic process	0.559198	1	4	2748	14841	0.25	0.185163	0.000363901	0.000269524	CL_0000819-down.xls	Brwd1
GO:0048518	positive regulation of biological process	0.5663	1	4	2797	14841	0.25	0.188464	0.000357526	0.000269524	CL_0000819-down.xls	Nck2
GO:0048856	anatomical structure development	0.569174	1	4	2817	14841	0.25	0.189812	0.000354988	0.000269524	CL_0000819-down.xls	Gsn
GO:0044237	cellular metabolic process	0.569739	2	4	6327	14841	0.5	0.426319	0.000316106	0.000269524	CL_0000819-down.xls	Brwd1,Nck2
GO:0019219	regulation of nucleobase, nucleoside, nucleotide and nucleic acid metabolic process	0.572319	1	4	2839	14841	0.25	0.191294	0.000352237	0.000269524	CL_0000819-down.xls	Brwd1
GO:0051171	regulation of nitrogen compound metabolic process	0.576438	1	4	2868	14841	0.25	0.193248	0.000348675	0.000269524	CL_0000819-down.xls	Brwd1
GO:0044249	cellular biosynthetic process	0.582211	1	4	2909	14841	0.25	0.196011	0.000343761	0.000269524	CL_0000819-down.xls	Brwd1
GO:0042221	response to chemical stimulus	0.587785	1	4	2949	14841	0.25	0.198706	0.000339098	0.000269524	CL_0000819-down.xls	Gsn
GO:0009058	biosynthetic process	0.59577	1	4	3007	14841	0.25	0.202614	0.000332557	0.000269524	CL_0000819-down.xls	Brwd1
GO:0006139	nucleobase, nucleoside, nucleotide and nucleic acid metabolic process	0.619158	1	4	3182	14841	0.25	0.214406	0.000314268	0.000269524	CL_0000819-down.xls	Brwd1
GO:0032502	developmental process	0.638385	1	4	3332	14841	0.25	0.224513	0.00030012	0.000269524	CL_0000819-down.xls	Gsn
GO:0060255	regulation of macromolecule metabolic process	0.645868	1	4	3392	14841	0.25	0.228556	0.000294811	0.000269524	CL_0000819-down.xls	Brwd1
GO:0034641	cellular nitrogen compound metabolic process	0.659525	1	4	3504	14841	0.25	0.236103	0.000285388	0.000269524	CL_0000819-down.xls	Brwd1
GO:0031323	regulation of cellular metabolic process	0.669505	1	4	3588	14841	0.25	0.241763	0.000278707	0.000269524	CL_0000819-down.xls	Brwd1
GO:0006807	nitrogen compound metabolic process	0.670092	1	4	3593	14841	0.25	0.2421	0.000278319	0.000269524	CL_0000819-down.xls	Brwd1
GO:0080090	regulation of primary metabolic process	0.670327	1	4	3595	14841	0.25	0.242234	0.000278164	0.000269524	CL_0000819-down.xls	Brwd1
GO:0007165	signal transduction	0.698901	1	4	3847	14841	0.25	0.259214	0.000259943	0.000269524	CL_0000819-down.xls	Gsn
GO:0008152	metabolic process	0.715911	2	4	7707	14841	0.5	0.519305	0.000259504	0.000269524	CL_0000819-down.xls	Brwd1,Nck2
GO:0023052	signaling	0.726597	1	4	4109	14841	0.25	0.276868	0.000243368	0.000269524	CL_0000819-down.xls	Gsn
GO:0019222	regulation of metabolic process	0.734161	1	4	4184	14841	0.25	0.281922	0.000239006	0.000269524	CL_0000819-down.xls	Brwd1
GO:0044260	cellular macromolecule metabolic process	0.765504	1	4	4513	14841	0.25	0.30409	0.000221582	0.000269524	CL_0000819-down.xls	Brwd1
GO:0051716	cellular response to stimulus	0.772953	1	4	4596	14841	0.25	0.309683	0.000217581	0.000269524	CL_0000819-down.xls	Gsn
GO:0043170	macromolecule metabolic process	0.806472	1	4	4997	14841	0.25	0.336702	0.00020012	0.000269524	CL_0000819-down.xls	Brwd1
GO:0050896	response to stimulus	0.873927	1	4	5997	14841	0.25	0.404083	0.00016675	0.000269524	CL_0000819-down.xls	Gsn
GO:0044238	primary metabolic process	0.891719	1	4	6327	14841	0.25	0.426319	0.000158053	0.000269524	CL_0000819-down.xls	Brwd1
GO:0008150	biological_process	1	4	4	14841	14841	1	1	0.000269524	0.000269524	CL_0000819-down.xls	1300014I06Rik,Brwd1,Gsn,Nck2

## Sheet: cellular_component
TermID	Term	Pval	k	n	K	N	k/n	K/N	k/K	n/N	Qset	Symbols
GO:0001726	ruffle	0.0200576	1	4	81	16033	0.25	0.00505208	0.0123457	0.000249485	CL_0000819-down.xls	Gsn
GO:0030027	lamellipodium	0.0215312	1	4	87	16033	0.25	0.00542631	0.0114943	0.000249485	CL_0000819-down.xls	Gsn
GO:0012506	vesicle membrane	0.0354481	1	4	144	16033	0.25	0.00898148	0.00694444	0.000249485	CL_0000819-down.xls	Nck2
GO:0031252	cell leading edge	0.0477737	1	4	195	16033	0.25	0.0121624	0.00512821	0.000249485	CL_0000819-down.xls	Gsn
GO:0015629	actin cytoskeleton	0.0699452	1	4	288	16033	0.25	0.017963	0.00347222	0.000249485	CL_0000819-down.xls	Gsn
GO:0048471	perinuclear region of cytoplasm	0.0781883	1	4	323	16033	0.25	0.0201459	0.00309598	0.000249485	CL_0000819-down.xls	Gsn
GO:0031988	membrane-bounded vesicle	0.125825	1	4	530	16033	0.25	0.0330568	0.00188679	0.000249485	CL_0000819-down.xls	Nck2
GO:0012505	endomembrane system	0.158296	1	4	676	16033	0.25	0.042163	0.00147929	0.000249485	CL_0000819-down.xls	Nck2
GO:0005615	extracellular space	0.172241	1	4	740	16033	0.25	0.0461548	0.00135135	0.000249485	CL_0000819-down.xls	Gsn
GO:0031982	vesicle	0.173107	1	4	744	16033	0.25	0.0464043	0.00134409	0.000249485	CL_0000819-down.xls	Nck2
GO:0005829	cytosol	0.194744	1	4	845	16033	0.25	0.0527038	0.00118343	0.000249485	CL_0000819-down.xls	Gsn
GO:0044421	extracellular region part	0.225678	1	4	993	16033	0.25	0.0619348	0.00100705	0.000249485	CL_0000819-down.xls	Gsn
GO:0031090	organelle membrane	0.239182	1	4	1059	16033	0.25	0.0660513	0.000944287	0.000249485	CL_0000819-down.xls	Nck2
GO:0042995	cell projection	0.259704	1	4	1161	16033	0.25	0.0724131	0.000861326	0.000249485	CL_0000819-down.xls	Gsn
GO:0005856	cytoskeleton	0.327904	1	4	1516	16033	0.25	0.094555	0.000659631	0.000249485	CL_0000819-down.xls	Gsn
GO:0005576	extracellular region	0.365784	1	4	1725	16033	0.25	0.107591	0.00057971	0.000249485	CL_0000819-down.xls	Gsn
GO:0043226	organelle	0.423156	3	4	9130	16033	0.75	0.569451	0.000328587	0.000249485	CL_0000819-down.xls	Brwd1,Gsn,Nck2
GO:0043232	intracellular non-membrane-bounded organelle	0.501383	1	4	2560	16033	0.25	0.159671	0.000390625	0.000249485	CL_0000819-down.xls	Gsn
GO:0043228	non-membrane-bounded organelle	0.501383	1	4	2560	16033	0.25	0.159671	0.000390625	0.000249485	CL_0000819-down.xls	Gsn
GO:0043234	protein complex	0.534854	1	4	2792	16033	0.25	0.174141	0.000358166	0.000249485	CL_0000819-down.xls	Gsn
GO:0005622	intracellular	0.605492	3	4	10805	16033	0.75	0.673923	0.000277649	0.000249485	CL_0000819-down.xls	Brwd1,Gsn,Zfp608
GO:0032991	macromolecular complex	0.610424	1	4	3366	16033	0.25	0.209942	0.000297089	0.000249485	CL_0000819-down.xls	Gsn
GO:0005737	cytoplasm	0.672835	2	4	7861	16033	0.5	0.490301	0.000254421	0.000249485	CL_0000819-down.xls	Brwd1,Gsn
GO:0044422	organelle part	0.676174	1	4	3938	16033	0.25	0.245618	0.000253936	0.000249485	CL_0000819-down.xls	Nck2
GO:0043227	membrane-bounded organelle	0.691768	2	4	8062	16033	0.5	0.502838	0.000248077	0.000249485	CL_0000819-down.xls	Brwd1,Nck2
GO:0005634	nucleus	0.762758	1	4	4843	16033	0.25	0.302064	0.000206484	0.000249485	CL_0000819-down.xls	Brwd1
GO:0043229	intracellular organelle	0.781809	2	4	9104	16033	0.5	0.567829	0.000219684	0.000249485	CL_0000819-down.xls	Brwd1,Gsn
GO:0044444	cytoplasmic part	0.787511	1	4	5147	16033	0.25	0.321025	0.000194288	0.000249485	CL_0000819-down.xls	Gsn
GO:0005623	cell	0.789049	4	4	15111	16033	1	0.942494	0.000264708	0.000249485	CL_0000819-down.xls	Brwd1,Gsn,Nck2,Zfp608
GO:0044464	cell part	0.789049	4	4	15111	16033	1	0.942494	0.000264708	0.000249485	CL_0000819-down.xls	Brwd1,Gsn,Nck2,Zfp608
GO:0044424	intracellular part	0.882743	2	4	10579	16033	0.5	0.659827	0.000189054	0.000249485	CL_0000819-down.xls	Brwd1,Gsn
GO:0016020	membrane	0.932234	1	4	7852	16033	0.25	0.48974	0.000127356	0.000249485	CL_0000819-down.xls	Nck2
GO:0043231	intracellular membrane-bounded organelle	0.938438	1	4	8046	16033	0.25	0.50184	0.000124285	0.000249485	CL_0000819-down.xls	Brwd1
GO:0005575	cellular_component	1	4	4	16033	16033	1	1	0.000249485	0.000249485	CL_0000819-down.xls	Brwd1,Gsn,Nck2,Zfp608

## Sheet: molecular_function
TermID	Term	Pval	k	n	K	N	k/n	K/N	k/K	n/N	Qset	Symbols
GO:0035091	phosphatidylinositol binding	0.0401231	1	5	120	14714	0.2	0.0081555	0.00833333	0.000339812	CL_0000819-down.xls	1300014I06Rik
GO:0005543	phospholipid binding	0.0661486	1	5	200	14714	0.2	0.0135925	0.005	0.000339812	CL_0000819-down.xls	1300014I06Rik
GO:0003779	actin binding	0.0988219	1	5	303	14714	0.2	0.0205926	0.00330033	0.000339812	CL_0000819-down.xls	Gsn
GO:0008289	lipid binding	0.134215	1	5	418	14714	0.2	0.0284083	0.00239234	0.000339812	CL_0000819-down.xls	1300014I06Rik
GO:0008092	cytoskeletal protein binding	0.16555	1	5	523	14714	0.2	0.0355444	0.00191205	0.000339812	CL_0000819-down.xls	Gsn
GO:0016301	kinase activity	0.238159	1	5	779	14714	0.2	0.0529428	0.0012837	0.000339812	CL_0000819-down.xls	Nck2
GO:0016772	transferase activity, transferring phosphorus-containing groups	0.270934	1	5	901	14714	0.2	0.0612342	0.00110988	0.000339812	CL_0000819-down.xls	Nck2
GO:0008270	zinc ion binding	0.371508	1	5	1305	14714	0.2	0.088691	0.000766284	0.000339812	CL_0000819-down.xls	Zfp608
GO:0046914	transition metal ion binding	0.430781	1	5	1568	14714	0.2	0.106565	0.000637755	0.000339812	CL_0000819-down.xls	Zfp608
GO:0016740	transferase activity	0.453576	1	5	1675	14714	0.2	0.113837	0.000597015	0.000339812	CL_0000819-down.xls	Nck2
GO:0005488	binding	0.585509	4	5	10705	14714	0.8	0.727538	0.000373657	0.000339812	CL_0000819-down.xls	1300014I06Rik,Brwd1,Gsn,Zfp608
GO:0005515	protein binding	0.632294	2	5	5629	14714	0.4	0.382561	0.000355303	0.000339812	CL_0000819-down.xls	Brwd1,Gsn
GO:0046872	metal ion binding	0.723567	1	5	3336	14714	0.2	0.226723	0.00029976	0.000339812	CL_0000819-down.xls	Zfp608
GO:0043169	cation binding	0.728154	1	5	3374	14714	0.2	0.229305	0.000296384	0.000339812	CL_0000819-down.xls	Zfp608
GO:0043167	ion binding	0.729589	1	5	3386	14714	0.2	0.230121	0.000295334	0.000339812	CL_0000819-down.xls	Zfp608
GO:0003824	catalytic activity	0.87732	1	5	5042	14714	0.2	0.342667	0.000198334	0.000339812	CL_0000819-down.xls	Nck2
GO:0003674	molecular_function	1	5	5	14714	14714	1	1	0.000339812	0.000339812	CL_0000819-down.xls	1300014I06Rik,Brwd1,Gsn,Nck2,Zfp608
