# Supplementary material for: Ontology based molecular signatures for immune cell types via gene expression analysis
Source: BMC Bioinformatics. 2013 Aug 30;14:263. doi: 10.1186/1471-2105-14-263 (PMC3844401; doi:10.1186/1471-2105-14-263)
Supplement: Additional file 1 — OBAMS profiles for all mature B cells. Additional file 1 contains a zip archive of OBAMS profiles for all mature B cells, including for each cell type individual spreadsheets showing up and down regulated genes for that cell type relative to parental cell types, and VLAD (GO term enrichment) results for all mature B cells. [file 1471-2105-14-263-S1.zip › Additional File 1/B-1 B cell/VLAD.CL_0000819_up/auxfiles/vlad.results.biological_process.dot]

digraph "biological_process" {
graph [ bgcolor = "#FFFFFF", label = <<TABLE COLOR="black" BGCOLOR="white"><TR><TD COLSPAN="2" BGCOLOR="#D0D0D0"><FONT COLOR="black">biological_process</FONT></TD></TR><TR><TD BORDER="0">CL_0000819-up.xls</TD></TR></TABLE>> ];
node [ fontname = "Helvetica" ];

subgraph "nodes" {

node [ style = "filled", fixedsize = "true", width = 1, shape = "box", fontsize = 9, fillcolor = "#D0D0D0", fontcolor = "black", color = "black" ];

"GO:0045860" [ URL = "#GO:0045860", label = <<TABLE BORDER="0"><TR><TD>GO:0045860<BR/>positive<BR/>regulation of<BR/>protein kinase<BR/>activity<BR/>(1.34e-03)</TD></TR></TABLE>>, width = 1.22059547595, shape = "box", fontsize = 8.78828742687, height = 1.22059547595 ];
"GO:0051338" [ URL = "#GO:0051338", label = <<TABLE BORDER="0"><TR><TD>GO:0051338<BR/>regulation of<BR/>transferase<BR/>activity<BR/>(2.69e-03)</TD></TR></TABLE>>, width = 1.1549166799, shape = "box", fontsize = 8.31540009525, height = 1.1549166799 ];
"GO:0042325" [ URL = "#GO:0042325", label = <<TABLE BORDER="0"><TR><TD>GO:0042325<BR/>regulation of<BR/>phosphorylation<BR/>(1.06e-03)</TD></TR></TABLE>>, width = 1.24209478332, shape = "box", fontsize = 8.94308243989, height = 1.24209478332 ];
"GO:0043549" [ URL = "#GO:0043549", label = <<TABLE BORDER="0"><TR><TD>GO:0043549<BR/>regulation of<BR/>kinase activity<BR/>(2.20e-03)</TD></TR></TABLE>>, width = 1.17424944189, shape = "box", fontsize = 8.45459598163, height = 1.17424944189 ];
"GO:0002682" [ URL = "#GO:0002682", label = <<TABLE BORDER="0"><TR><TD>GO:0002682<BR/>regulation of<BR/>immune system process<BR/>(8.27e-03)</TD></TR></TABLE>>, width = 1.04054650208, shape = "box", fontsize = 7.49193481494, height = 1.04054650208 ];
"GO:0051347" [ URL = "#GO:0051347", label = <<TABLE BORDER="0"><TR><TD>GO:0051347<BR/>positive<BR/>regulation of<BR/>transferase<BR/>activity<BR/>(2.02e-03)</TD></TR></TABLE>>, width = 1.18243143878, shape = "box", fontsize = 8.51350635918, height = 1.18243143878 ];
"GO:0002683" [ URL = "#GO:0002683", label = <<TABLE BORDER="0"><TR><TD>GO:0002683<BR/>negative<BR/>regulation of<BR/>immune system process<BR/>(1.43e-03)</TD></TR></TABLE>>, width = 1.21491145022, shape = "box", fontsize = 8.74736244161, height = 1.21491145022 ];
"GO:0050866" [ URL = "#GO:0050866", label = <<TABLE BORDER="0"><TR><TD>GO:0050866<BR/>negative<BR/>regulation of<BR/>cell activation<BR/>(2.36e-04)</TD></TR></TABLE>>, width = 1.37055673484, shape = "box", fontsize = 9.86800849085, height = 1.37055673484 ];
"GO:0019220" [ URL = "#GO:0019220", label = <<TABLE BORDER="0"><TR><TD>GO:0019220<BR/>regulation of<BR/>phosphate<BR/>metabolic process<BR/>(1.34e-03)</TD></TR></TABLE>>, width = 1.2202486678, shape = "box", fontsize = 8.78579040817, height = 1.2202486678 ];
"GO:0002694" [ URL = "#GO:0002694", label = <<TABLE BORDER="0"><TR><TD>GO:0002694<BR/>regulation of<BR/>leukocyte<BR/>activation<BR/>(1.30e-03)</TD></TR></TABLE>>, width = 1.22365501487, shape = "box", fontsize = 8.81031610707, height = 1.22365501487 ];
"GO:0031399" [ URL = "#GO:0031399", label = <<TABLE BORDER="0"><TR><TD>GO:0031399<BR/>regulation of<BR/>protein<BR/>modification process<BR/>(1.48e-03)</TD></TR></TABLE>>, width = 1.21119571746, shape = "box", fontsize = 8.72060916573, height = 1.21119571746 ];
"GO:0031323" [ URL = "#GO:0031323", label = <<TABLE BORDER="0"><TR><TD>GO:0031323<BR/>regulation of<BR/>cellular<BR/>metabolic process<BR/>(3.09e-01)</TD></TR></TABLE>>, width = 0.522037151654, shape = "box", fontsize = 5.0, height = 0.522037151654 ];
"GO:0033674" [ URL = "#GO:0033674", label = <<TABLE BORDER="0"><TR><TD>GO:0033674<BR/>positive<BR/>regulation of<BR/>kinase activity<BR/>(1.68e-03)</TD></TR></TABLE>>, width = 1.19968719513, shape = "box", fontsize = 8.63774780492, height = 1.19968719513 ];
"GO:0008150" [ URL = "#GO:0008150", label = <<TABLE BORDER="0"><TR><TD>GO:0008150<BR/>biological_process</TD></TR></TABLE>>, width = 1.5, shape = "box", fontsize = 10.8 ];
"GO:0050863" [ URL = "#GO:0050863", label = <<TABLE BORDER="0"><TR><TD>GO:0050863<BR/>regulation of T<BR/>cell activation<BR/>(1.43e-04)</TD></TR></TABLE>>, width = 1.4106916914, shape = "box", fontsize = 10.1569801781, height = 1.4106916914 ];
"GO:0032944" [ URL = "#GO:0032944", label = <<TABLE BORDER="0"><TR><TD>GO:0032944<BR/>regulation of<BR/>mononuclear<BR/>cell<BR/>proliferation<BR/>(8.86e-04)</TD></TR></TABLE>>, width = 1.2578778283, shape = "box", fontsize = 9.05672036375, height = 1.2578778283 ];
"GO:0070663" [ URL = "#GO:0070663", label = <<TABLE BORDER="0"><TR><TD>GO:0070663<BR/>regulation of<BR/>leukocyte<BR/>proliferation<BR/>(9.60e-04)</TD></TR></TABLE>>, width = 1.25078173728, shape = "box", fontsize = 9.00562850845, height = 1.25078173728 ];
"GO:0009987" [ URL = "#GO:0009987", label = <<TABLE BORDER="0"><TR><TD>GO:0009987<BR/>cellular process<BR/>(2.70e-01)</TD></TR></TABLE>>, width = 0.55062209523, shape = "box", fontsize = 5.0, height = 0.55062209523 ];
"GO:0001894" [ URL = "#GO:0001894", label = <<TABLE BORDER="0"><TR><TD>GO:0001894<BR/>tissue<BR/>homeostasis<BR/>(1.55e-03)</TD></TR></TABLE>>, width = 1.2072313544, shape = "box", fontsize = 8.6920657517, height = 1.2072313544 ];
"GO:0001932" [ URL = "#GO:0001932", label = <<TABLE BORDER="0"><TR><TD>GO:0001932<BR/>regulation of<BR/>protein<BR/>phosphorylation<BR/>(5.09e-04)</TD></TR></TABLE>>, width = 1.30621627897, shape = "box", fontsize = 9.40475720861, height = 1.30621627897 ];
"GO:0007205" [ URL = "#GO:0007205", label = <<TABLE BORDER="0"><TR><TD>GO:0007205<BR/>activation of<BR/>protein kinase<BR/>C activity by<BR/>G-protein<BR/>coupled<BR/>receptor<BR/>protein<BR/>signaling pathway<BR/>(8.65e-05)</TD></TR></TABLE>>, width = 1.45012929631, shape = "box", fontsize = 10.4409309335, height = 1.45012929631 ];
"GO:0050670" [ URL = "#GO:0050670", label = <<TABLE BORDER="0"><TR><TD>GO:0050670<BR/>regulation of<BR/>lymphocyte<BR/>proliferation<BR/>(8.63e-04)</TD></TR></TABLE>>, width = 1.26027149813, shape = "box", fontsize = 9.07395478656, height = 1.26027149813 ];
"GO:0048519" [ URL = "#GO:0048519", label = <<TABLE BORDER="0"><TR><TD>GO:0048519<BR/>negative<BR/>regulation of<BR/>biological process<BR/>(3.39e-01)</TD></TR></TABLE>>, width = 0.501924738428, shape = "box", fontsize = 5.0, height = 0.501924738428 ];
"GO:0050865" [ URL = "#GO:0050865", label = <<TABLE BORDER="0"><TR><TD>GO:0050865<BR/>regulation of<BR/>cell activation<BR/>(1.58e-03)</TD></TR></TABLE>>, width = 1.20557262785, shape = "box", fontsize = 8.68012292051, height = 1.20557262785 ];
"GO:0019222" [ URL = "#GO:0019222", label = <<TABLE BORDER="0"><TR><TD>GO:0019222<BR/>regulation of<BR/>metabolic process<BR/>(3.02e-01)</TD></TR></TABLE>>, width = 0.527403678486, shape = "box", fontsize = 5.0, height = 0.527403678486 ];
"GO:0051249" [ URL = "#GO:0051249", label = <<TABLE BORDER="0"><TR><TD>GO:0051249<BR/>regulation of<BR/>lymphocyte<BR/>activation<BR/>(6.99e-04)</TD></TR></TABLE>>, width = 1.27880008614, shape = "box", fontsize = 9.20736062024, height = 1.27880008614 ];
"GO:0051250" [ URL = "#GO:0051250", label = <<TABLE BORDER="0"><TR><TD>GO:0051250<BR/>negative<BR/>regulation of<BR/>lymphocyte<BR/>activation<BR/>(1.30e-04)</TD></TR></TABLE>>, width = 1.41831883755, shape = "box", fontsize = 10.2118956304, height = 1.41831883755 ];
"GO:0002695" [ URL = "#GO:0002695", label = <<TABLE BORDER="0"><TR><TD>GO:0002695<BR/>negative<BR/>regulation of<BR/>leukocyte<BR/>activation<BR/>(2.01e-04)</TD></TR></TABLE>>, width = 1.38357903891, shape = "box", fontsize = 9.96176908012, height = 1.38357903891 ];
"GO:0045859" [ URL = "#GO:0045859", label = <<TABLE BORDER="0"><TR><TD>GO:0045859<BR/>regulation of<BR/>protein kinase<BR/>activity<BR/>(1.68e-03)</TD></TR></TABLE>>, width = 1.19990185948, shape = "box", fontsize = 8.63929338827, height = 1.19990185948 ];
"GO:0051174" [ URL = "#GO:0051174", label = <<TABLE BORDER="0"><TR><TD>GO:0051174<BR/>regulation of<BR/>phosphorus<BR/>metabolic process<BR/>(1.34e-03)</TD></TR></TABLE>>, width = 1.2202486678, shape = "box", fontsize = 8.78579040817, height = 1.2202486678 ];
"GO:0007160" [ URL = "#GO:0007160", label = <<TABLE BORDER="0"><TR><TD>GO:0007160<BR/>cell-matrix<BR/>adhesion<BR/>(1.06e-03)</TD></TR></TABLE>>, width = 1.24151842421, shape = "box", fontsize = 8.93893265432, height = 1.24151842421 ];
"GO:0050789" [ URL = "#GO:0050789", label = <<TABLE BORDER="0"><TR><TD>GO:0050789<BR/>regulation of<BR/>biological process<BR/>(1.81e-01)</TD></TR></TABLE>>, width = 0.626013389312, shape = "box", fontsize = 5.0, height = 0.626013389312 ];
"GO:0050794" [ URL = "#GO:0050794", label = <<TABLE BORDER="0"><TR><TD>GO:0050794<BR/>regulation of<BR/>cellular process<BR/>(8.48e-02)</TD></TR></TABLE>>, width = 0.749590985592, shape = "box", fontsize = 5.39705509626, height = 0.749590985592 ];
"GO:0050868" [ URL = "#GO:0050868", label = <<TABLE BORDER="0"><TR><TD>GO:0050868<BR/>negative<BR/>regulation of T<BR/>cell activation<BR/>(4.48e-05)</TD></TR></TABLE>>, width = 1.5, shape = "box", fontsize = 10.8, height = 1.5 ];
"GO:0065007" [ URL = "#GO:0065007", label = <<TABLE BORDER="0"><TR><TD>GO:0065007<BR/>biological<BR/>regulation<BR/>(1.86e-01)</TD></TR></TABLE>>, width = 0.62167974023, shape = "box", fontsize = 5.0, height = 0.62167974023 ];
}
subgraph "edges" {


edge [ dir = "back", weight = 1 ];
subgraph "regulates" {


edge [ color = "cyan", arrowtail = "none" ];
subgraph "positive" {


edge [ color = "green", arrowtail = "vee" ];
}
subgraph "negative" {


edge [ color = "red", arrowtail = "tee" ];
"GO:0008150" -> "GO:0048519";
}
"GO:0009987" -> "GO:0050794";
"GO:0008150" -> "GO:0050789";
}
subgraph "part_of" {


edge [ color = "purple", arrowtail = "diamond", weight = 2.5 ];
}
subgraph "is_a" {


edge [ color = "blue", arrowtail = "empty", weight = 5.0 ];
"GO:0031323" -> "GO:0051174";
"GO:0051249" -> "GO:0050670";
"GO:0002694" -> "GO:0051249";
"GO:0051249" -> "GO:0051250";
"GO:0042325" -> "GO:0043549";
"GO:0051338" -> "GO:0043549";
"GO:0042325" -> "GO:0001932";
"GO:0050863" -> "GO:0050868";
"GO:0033674" -> "GO:0045860";
"GO:0051250" -> "GO:0050868";
"GO:0050794" -> "GO:0050865";
"GO:0019222" -> "GO:0031323";
"GO:0065007" -> "GO:0050789";
"GO:0051249" -> "GO:0050863";
"GO:0008150" -> "GO:0065007";
"GO:0002682" -> "GO:0002694";
"GO:0001932" -> "GO:0045859";
"GO:0050789" -> "GO:0019222";
"GO:0043549" -> "GO:0045859";
"GO:0050789" -> "GO:0002682";
"GO:0031399" -> "GO:0001932";
"GO:0019220" -> "GO:0042325";
"GO:0050865" -> "GO:0050866";
"GO:0048519" -> "GO:0002683";
"GO:0002695" -> "GO:0051250";
"GO:0050866" -> "GO:0002695";
"GO:0050865" -> "GO:0002694";
"GO:0002694" -> "GO:0002695";
"GO:0051338" -> "GO:0051347";
"GO:0043549" -> "GO:0033674";
"GO:0002682" -> "GO:0002683";
"GO:0008150" -> "GO:0009987";
"GO:0070663" -> "GO:0032944";
"GO:0032944" -> "GO:0050670";
"GO:0002683" -> "GO:0002695";
"GO:0050789" -> "GO:0048519";
"GO:0051174" -> "GO:0019220";
"GO:0050789" -> "GO:0050794";
"GO:0050794" -> "GO:0031323";
"GO:0045859" -> "GO:0045860";
"GO:0051347" -> "GO:0033674";
}
"GO:0065007" -> "GO:0001894";
"GO:0045860" -> "GO:0007205";
"GO:0019222" -> "GO:0051338";
"GO:0009987" -> "GO:0007160";
"GO:0050794" -> "GO:0070663";
"GO:0031323" -> "GO:0031399";
"GO:0048519" -> "GO:0050866";
}
}
