# Supplementary material for: Ontology based molecular signatures for immune cell types via gene expression analysis
Source: BMC Bioinformatics. 2013 Aug 30;14:263. doi: 10.1186/1471-2105-14-263 (PMC3844401; doi:10.1186/1471-2105-14-263)
Supplement: Additional file 1 — OBAMS profiles for all mature B cells. Additional file 1 contains a zip archive of OBAMS profiles for all mature B cells, including for each cell type individual spreadsheets showing up and down regulated genes for that cell type relative to parental cell types, and VLAD (GO term enrichment) results for all mature B cells. [file 1471-2105-14-263-S1.zip › Additional File 1/B-1 B cell/VLAD.CL_0000819_up/auxfiles/vlad.results.biological_process.map]

<map name="map_biological_process">
<area id="area_GO:0045860" shape="rect" href="#GO:0045860" coords="151,1595,268,1712"  alt="GO:0045860 positive regulation of protein kinase activity (1.34e-03)" title="GO:0045860 positive regulation of protein kinase activity (1.34e-03)" onclick="return nodeClicked(this,event);" />
<area id="area_GO:0007205" shape="rect" href="#GO:0007205" coords="140,1760,279,1899"  alt="GO:0007205 activation of protein kinase C activity by G-protein coupled receptor protein signaling pathway (8.65e-05)" title="GO:0007205 activation of protein kinase C activity by G-protein coupled receptor protein signaling pathway (8.65e-05)" onclick="return nodeClicked(this,event);" />
<area id="area_GO:0051338" shape="rect" href="#GO:0051338" coords="291,1069,400,1179"  alt="GO:0051338 regulation of transferase activity (2.69e-03)" title="GO:0051338 regulation of transferase activity (2.69e-03)" onclick="return nodeClicked(this,event);" />
<area id="area_GO:0043549" shape="rect" href="#GO:0043549" coords="155,1255,267,1369"  alt="GO:0043549 regulation of kinase activity (2.20e-03)" title="GO:0043549 regulation of kinase activity (2.20e-03)" onclick="return nodeClicked(this,event);" />
<area id="area_GO:0051347" shape="rect" href="#GO:0051347" coords="291,1255,403,1369"  alt="GO:0051347 positive regulation of transferase activity (2.02e-03)" title="GO:0051347 positive regulation of transferase activity (2.02e-03)" onclick="return nodeClicked(this,event);" />
<area id="area_GO:0042325" shape="rect" href="#GO:0042325" coords="149,1065,267,1183"  alt="GO:0042325 regulation of phosphorylation (1.06e-03)" title="GO:0042325 regulation of phosphorylation (1.06e-03)" onclick="return nodeClicked(this,event);" />
<area id="area_GO:0001932" shape="rect" href="#GO:0001932" coords="5,1249,131,1375"  alt="GO:0001932 regulation of protein phosphorylation (5.09e-04)" title="GO:0001932 regulation of protein phosphorylation (5.09e-04)" onclick="return nodeClicked(this,event);" />
<area id="area_GO:0033674" shape="rect" href="#GO:0033674" coords="221,1432,336,1547"  alt="GO:0033674 positive regulation of kinase activity (1.68e-03)" title="GO:0033674 positive regulation of kinase activity (1.68e-03)" onclick="return nodeClicked(this,event);" />
<area id="area_GO:0045859" shape="rect" href="#GO:0045859" coords="83,1432,197,1547"  alt="GO:0045859 regulation of protein kinase activity (1.68e-03)" title="GO:0045859 regulation of protein kinase activity (1.68e-03)" onclick="return nodeClicked(this,event);" />
<area id="area_GO:0002682" shape="rect" href="#GO:0002682" coords="605,379,704,479"  alt="GO:0002682 regulation of immune system process (8.27e-03)" title="GO:0002682 regulation of immune system process (8.27e-03)" onclick="return nodeClicked(this,event);" />
<area id="area_GO:0002683" shape="rect" href="#GO:0002683" coords="695,529,809,645"  alt="GO:0002683 negative regulation of immune system process (1.43e-03)" title="GO:0002683 negative regulation of immune system process (1.43e-03)" onclick="return nodeClicked(this,event);" />
<area id="area_GO:0002694" shape="rect" href="#GO:0002694" coords="577,701,695,819"  alt="GO:0002694 regulation of leukocyte activation (1.30e-03)" title="GO:0002694 regulation of leukocyte activation (1.30e-03)" onclick="return nodeClicked(this,event);" />
<area id="area_GO:0002695" shape="rect" href="#GO:0002695" coords="725,875,859,1008"  alt="GO:0002695 negative regulation of leukocyte activation (2.01e-04)" title="GO:0002695 negative regulation of leukocyte activation (2.01e-04)" onclick="return nodeClicked(this,event);" />
<area id="area_GO:0050866" shape="rect" href="#GO:0050866" coords="719,694,849,826"  alt="GO:0050866 negative regulation of cell activation (2.36e-04)" title="GO:0050866 negative regulation of cell activation (2.36e-04)" onclick="return nodeClicked(this,event);" />
<area id="area_GO:0019220" shape="rect" href="#GO:0019220" coords="191,883,308,1000"  alt="GO:0019220 regulation of phosphate metabolic process (1.34e-03)" title="GO:0019220 regulation of phosphate metabolic process (1.34e-03)" onclick="return nodeClicked(this,event);" />
<area id="area_GO:0051249" shape="rect" href="#GO:0051249" coords="575,880,697,1003"  alt="GO:0051249 regulation of lymphocyte activation (6.99e-04)" title="GO:0051249 regulation of lymphocyte activation (6.99e-04)" onclick="return nodeClicked(this,event);" />
<area id="area_GO:0031399" shape="rect" href="#GO:0031399" coords="11,1066,125,1182"  alt="GO:0031399 regulation of protein modification process (1.48e-03)" title="GO:0031399 regulation of protein modification process (1.48e-03)" onclick="return nodeClicked(this,event);" />
<area id="area_GO:0031323" shape="rect" href="#GO:0031323" coords="312,561,363,612"  alt="GO:0031323 regulation of cellular metabolic process (3.09e-01)" title="GO:0031323 regulation of cellular metabolic process (3.09e-01)" onclick="return nodeClicked(this,event);" />
<area id="area_GO:0051174" shape="rect" href="#GO:0051174" coords="232,701,349,819"  alt="GO:0051174 regulation of phosphorus metabolic process (1.34e-03)" title="GO:0051174 regulation of phosphorus metabolic process (1.34e-03)" onclick="return nodeClicked(this,event);" />
<area id="area_GO:0008150" shape="rect" href="#GO:0008150" coords="572,5,716,53"  alt="GO:0008150 biological_process (1.00e+00)" title="GO:0008150 biological_process (1.00e+00)" onclick="return nodeClicked(this,event);" />
<area id="area_GO:0009987" shape="rect" href="#GO:0009987" coords="537,105,591,159"  alt="GO:0009987 cellular process (2.70e-01)" title="GO:0009987 cellular process (2.70e-01)" onclick="return nodeClicked(this,event);" />
<area id="area_GO:0048519" shape="rect" href="#GO:0048519" coords="728,405,776,453"  alt="GO:0048519 negative regulation of biological process (3.39e-01)" title="GO:0048519 negative regulation of biological process (3.39e-01)" onclick="return nodeClicked(this,event);" />
<area id="area_GO:0050789" shape="rect" href="#GO:0050789" coords="620,241,679,301"  alt="GO:0050789 regulation of biological process (1.81e-01)" title="GO:0050789 regulation of biological process (1.81e-01)" onclick="return nodeClicked(this,event);" />
<area id="area_GO:0065007" shape="rect" href="#GO:0065007" coords="615,102,673,162"  alt="GO:0065007 biological regulation (1.86e-01)" title="GO:0065007 biological regulation (1.86e-01)" onclick="return nodeClicked(this,event);" />
<area id="area_GO:0050863" shape="rect" href="#GO:0050863" coords="568,1056,704,1192"  alt="GO:0050863 regulation of T cell activation (1.43e-04)" title="GO:0050863 regulation of T cell activation (1.43e-04)" onclick="return nodeClicked(this,event);" />
<area id="area_GO:0050868" shape="rect" href="#GO:0050868" coords="644,1240,788,1384"  alt="GO:0050868 negative regulation of T cell activation (4.48e-05)" title="GO:0050868 negative regulation of T cell activation (4.48e-05)" onclick="return nodeClicked(this,event);" />
<area id="area_GO:0032944" shape="rect" href="#GO:0032944" coords="424,881,544,1002"  alt="GO:0032944 regulation of mononuclear cell proliferation (8.86e-04)" title="GO:0032944 regulation of mononuclear cell proliferation (8.86e-04)" onclick="return nodeClicked(this,event);" />
<area id="area_GO:0050670" shape="rect" href="#GO:0050670" coords="424,1063,544,1185"  alt="GO:0050670 regulation of lymphocyte proliferation (8.63e-04)" title="GO:0050670 regulation of lymphocyte proliferation (8.63e-04)" onclick="return nodeClicked(this,event);" />
<area id="area_GO:0070663" shape="rect" href="#GO:0070663" coords="424,700,544,820"  alt="GO:0070663 regulation of leukocyte proliferation (9.60e-04)" title="GO:0070663 regulation of leukocyte proliferation (9.60e-04)" onclick="return nodeClicked(this,event);" />
<area id="area_GO:0007160" shape="rect" href="#GO:0007160" coords="340,211,457,330"  alt="GO:0007160 cell-matrix adhesion (1.06e-03)" title="GO:0007160 cell-matrix adhesion (1.06e-03)" onclick="return nodeClicked(this,event);" />
<area id="area_GO:0050794" shape="rect" href="#GO:0050794" coords="509,393,581,465"  alt="GO:0050794 regulation of cellular process (8.48e-02)" title="GO:0050794 regulation of cellular process (8.48e-02)" onclick="return nodeClicked(this,event);" />
<area id="area_GO:0001894" shape="rect" href="#GO:0001894" coords="481,213,596,329"  alt="GO:0001894 tissue homeostasis (1.55e-03)" title="GO:0001894 tissue homeostasis (1.55e-03)" onclick="return nodeClicked(this,event);" />
<area id="area_GO:0050865" shape="rect" href="#GO:0050865" coords="503,529,617,645"  alt="GO:0050865 regulation of cell activation (1.58e-03)" title="GO:0050865 regulation of cell activation (1.58e-03)" onclick="return nodeClicked(this,event);" />
<area id="area_GO:0019222" shape="rect" href="#GO:0019222" coords="375,404,425,455"  alt="GO:0019222 regulation of metabolic process (3.02e-01)" title="GO:0019222 regulation of metabolic process (3.02e-01)" onclick="return nodeClicked(this,event);" />
<area id="area_GO:0051250" shape="rect" href="#GO:0051250" coords="728,1056,864,1192"  alt="GO:0051250 negative regulation of lymphocyte activation (1.30e-04)" title="GO:0051250 negative regulation of lymphocyte activation (1.30e-04)" onclick="return nodeClicked(this,event);" />
</map>
