# Supplementary material for: Ontology based molecular signatures for immune cell types via gene expression analysis
Source: BMC Bioinformatics. 2013 Aug 30;14:263. doi: 10.1186/1471-2105-14-263 (PMC3844401; doi:10.1186/1471-2105-14-263)
Supplement: Additional file 1 — OBAMS profiles for all mature B cells. Additional file 1 contains a zip archive of OBAMS profiles for all mature B cells, including for each cell type individual spreadsheets showing up and down regulated genes for that cell type relative to parental cell types, and VLAD (GO term enrichment) results for all mature B cells. [file 1471-2105-14-263-S1.zip › Additional File 1/B-1 B cell/VLAD.CL_0000819_up/auxfiles/vlad.results.cellular_component.dot]

digraph "cellular_component" {
graph [ bgcolor = "#FFFFFF", label = <<TABLE COLOR="black" BGCOLOR="white"><TR><TD COLSPAN="2" BGCOLOR="#D0D0D0"><FONT COLOR="black">cellular_component</FONT></TD></TR><TR><TD BORDER="0">CL_0000819-up.xls</TD></TR></TABLE>> ];
node [ fontname = "Helvetica" ];

subgraph "nodes" {

node [ style = "filled", fixedsize = "true", width = 1, shape = "box", fontsize = 9, fillcolor = "#D0D0D0", fontcolor = "black", color = "black" ];

"GO:0005952" [ URL = "#GO:0005952", label = <<TABLE BORDER="0"><TR><TD>GO:0005952<BR/>cAMP-dependent<BR/>protein kinase complex<BR/>(2.77e-02)</TD></TR></TABLE>>, width = 1.07764355898, shape = "box", fontsize = 7.75903362463, height = 1.07764355898 ];
"GO:0043204" [ URL = "#GO:0043204", label = <<TABLE BORDER="0"><TR><TD>GO:0043204<BR/>perikaryon<BR/>(1.23e-02)</TD></TR></TABLE>>, width = 1.19260416793, shape = "box", fontsize = 8.5867500091, height = 1.19260416793 ];
"GO:0034518" [ URL = "#GO:0034518", label = <<TABLE BORDER="0"><TR><TD>GO:0034518<BR/>RNA cap binding complex<BR/>(2.77e-02)</TD></TR></TABLE>>, width = 1.07764355898, shape = "box", fontsize = 7.75903362463, height = 1.07764355898 ];
"GO:0030027" [ URL = "#GO:0030027", label = <<TABLE BORDER="0"><TR><TD>GO:0030027<BR/>lamellipodium<BR/>(3.01e-02)</TD></TR></TABLE>>, width = 1.06517294299, shape = "box", fontsize = 7.66924518951, height = 1.06517294299 ];
"GO:0031252" [ URL = "#GO:0031252", label = <<TABLE BORDER="0"><TR><TD>GO:0031252<BR/>cell leading edge<BR/>(2.29e-02)</TD></TR></TABLE>>, width = 1.10606889571, shape = "box", fontsize = 7.96369604911, height = 1.10606889571 ];
"GO:0005845" [ URL = "#GO:0005845", label = <<TABLE BORDER="0"><TR><TD>GO:0005845<BR/>mRNA cap<BR/>binding complex<BR/>(2.77e-02)</TD></TR></TABLE>>, width = 1.07764355898, shape = "box", fontsize = 7.75903362463, height = 1.07764355898 ];
"GO:0042995" [ URL = "#GO:0042995", label = <<TABLE BORDER="0"><TR><TD>GO:0042995<BR/>cell projection<BR/>(2.94e-01)</TD></TR></TABLE>>, width = 0.634479064185, shape = "box", fontsize = 5.0, height = 0.634479064185 ];
"GO:0034667" [ URL = "#GO:0034667", label = <<TABLE BORDER="0"><TR><TD>GO:0034667<BR/>alpha3-beta1<BR/>integrin complex<BR/>(6.23e-03)</TD></TR></TABLE>>, width = 1.28096283941, shape = "box", fontsize = 9.22293244374, height = 1.28096283941 ];
"GO:0031105" [ URL = "#GO:0031105", label = <<TABLE BORDER="0"><TR><TD>GO:0031105<BR/>septin complex<BR/>(3.38e-02)</TD></TR></TABLE>>, width = 1.04778605013, shape = "box", fontsize = 7.54405956095, height = 1.04778605013 ];
"GO:0044464" [ URL = "#GO:0044464", label = <<TABLE BORDER="0"><TR><TD>GO:0044464<BR/>cell part<BR/>(5.15e-02)</TD></TR></TABLE>>, width = 0.981029826931, shape = "box", fontsize = 7.0634147539, height = 0.981029826931 ];
"GO:0030056" [ URL = "#GO:0030056", label = <<TABLE BORDER="0"><TR><TD>GO:0030056<BR/>hemidesmosome<BR/>(2.47e-02)</TD></TR></TABLE>>, width = 1.09482784972, shape = "box", fontsize = 7.882760518, height = 1.09482784972 ];
"GO:0035748" [ URL = "#GO:0035748", label = <<TABLE BORDER="0"><TR><TD>GO:0035748<BR/>myelin sheath<BR/>abaxonal region<BR/>(1.86e-02)</TD></TR></TABLE>>, width = 1.1358024939, shape = "box", fontsize = 8.17777795609, height = 1.1358024939 ];
"GO:0043005" [ URL = "#GO:0043005", label = "", width = 0.42128940556, shape = "box", height = 0.42128940556 ];
"GO:0005886" [ URL = "#GO:0005886", label = <<TABLE BORDER="0"><TR><TD>GO:0005886<BR/>plasma membrane<BR/>(1.83e-03)</TD></TR></TABLE>>, width = 1.42620878153, shape = "box", fontsize = 10.268703227, height = 1.42620878153 ];
"GO:0005604" [ URL = "#GO:0005604", label = <<TABLE BORDER="0"><TR><TD>GO:0005604<BR/>basement<BR/>membrane<BR/>(2.89e-02)</TD></TR></TABLE>>, width = 1.07161407225, shape = "box", fontsize = 7.71562132019, height = 1.07161407225 ];
"GO:0044459" [ URL = "#GO:0044459", label = <<TABLE BORDER="0"><TR><TD>GO:0044459<BR/>plasma membrane part<BR/>(3.95e-02)</TD></TR></TABLE>>, width = 1.02352158745, shape = "box", fontsize = 7.36935542965, height = 1.02352158745 ];
"GO:0032156" [ URL = "#GO:0032156", label = <<TABLE BORDER="0"><TR><TD>GO:0032156<BR/>septin<BR/>cytoskeleton<BR/>(3.38e-02)</TD></TR></TABLE>>, width = 1.04778605013, shape = "box", fontsize = 7.54405956095, height = 1.04778605013 ];
"GO:0043229" [ URL = "#GO:0043229", label = "", width = 0.48879525939, shape = "box", height = 0.48879525939 ];
"GO:0070852" [ URL = "#GO:0070852", label = <<TABLE BORDER="0"><TR><TD>GO:0070852<BR/>cell body fiber<BR/>(1.55e-02)</TD></TR></TABLE>>, width = 1.16107849163, shape = "box", fontsize = 8.35976513971, height = 1.16107849163 ];
"GO:0044444" [ URL = "#GO:0044444", label = <<TABLE BORDER="0"><TR><TD>GO:0044444<BR/>cytoplasmic part<BR/>(1.48e-01)</TD></TR></TABLE>>, width = 0.789709413624, shape = "box", fontsize = 5.68590777809, height = 0.789709413624 ];
"GO:0032279" [ URL = "#GO:0032279", label = <<TABLE BORDER="0"><TR><TD>GO:0032279<BR/>asymmetric synapse<BR/>(3.68e-02)</TD></TR></TABLE>>, width = 1.03460319321, shape = "box", fontsize = 7.44914299111, height = 1.03460319321 ];
"GO:0048471" [ URL = "#GO:0048471", label = <<TABLE BORDER="0"><TR><TD>GO:0048471<BR/>perinuclear<BR/>region of<BR/>cytoplasm<BR/>(1.80e-02)</TD></TR></TABLE>>, width = 1.1401896829, shape = "box", fontsize = 8.20936571688, height = 1.1401896829 ];
"GO:0043234" [ URL = "#GO:0043234", label = "", width = 0.377669759603, shape = "box", height = 0.377669759603 ];
"GO:0042383" [ URL = "#GO:0042383", label = <<TABLE BORDER="0"><TR><TD>GO:0042383<BR/>sarcolemma<BR/>(2.82e-02)</TD></TR></TABLE>>, width = 1.07488235063, shape = "box", fontsize = 7.73915292451, height = 1.07488235063 ];
"GO:0045202" [ URL = "#GO:0045202", label = <<TABLE BORDER="0"><TR><TD>GO:0045202<BR/>synapse<BR/>(1.85e-02)</TD></TR></TABLE>>, width = 1.13663092936, shape = "box", fontsize = 8.18374269137, height = 1.13663092936 ];
"GO:0009897" [ URL = "#GO:0009897", label = <<TABLE BORDER="0"><TR><TD>GO:0009897<BR/>external side<BR/>of plasma<BR/>membrane<BR/>(3.56e-02)</TD></TR></TABLE>>, width = 1.03960854339, shape = "box", fontsize = 7.48518151243, height = 1.03960854339 ];
"GO:0016020" [ URL = "#GO:0016020", label = <<TABLE BORDER="0"><TR><TD>GO:0016020<BR/>membrane<BR/>(1.12e-02)</TD></TR></TABLE>>, width = 1.20475914895, shape = "box", fontsize = 8.67426587247, height = 1.20475914895 ];
"GO:0005575" [ URL = "#GO:0005575", label = <<TABLE BORDER="0"><TR><TD>GO:0005575<BR/>cellular_component</TD></TR></TABLE>>, width = 1.5, shape = "box", fontsize = 10.8 ];
"GO:0030673" [ URL = "#GO:0030673", label = <<TABLE BORDER="0"><TR><TD>GO:0030673<BR/>axolemma<BR/>(3.68e-02)</TD></TR></TABLE>>, width = 1.03460319321, shape = "box", fontsize = 7.44914299111, height = 1.03460319321 ];
"GO:0071944" [ URL = "#GO:0071944", label = <<TABLE BORDER="0"><TR><TD>GO:0071944<BR/>cell periphery<BR/>(9.34e-04)</TD></TR></TABLE>>, width = 1.5, shape = "box", fontsize = 10.8, height = 1.5 ];
"GO:0019717" [ URL = "#GO:0019717", label = <<TABLE BORDER="0"><TR><TD>GO:0019717<BR/>synaptosome<BR/>(1.00e-02)</TD></TR></TABLE>>, width = 1.21978448454, shape = "box", fontsize = 8.78244828869, height = 1.21978448454 ];
"GO:0045334" [ URL = "#GO:0045334", label = <<TABLE BORDER="0"><TR><TD>GO:0045334<BR/>clathrin-coated<BR/>endocytic vesicle<BR/>(3.08e-02)</TD></TR></TABLE>>, width = 1.06206030122, shape = "box", fontsize = 7.64683416875, height = 1.06206030122 ];
"GO:0034679" [ URL = "#GO:0034679", label = <<TABLE BORDER="0"><TR><TD>GO:0034679<BR/>alpha9-beta1<BR/>integrin complex<BR/>(6.23e-03)</TD></TR></TABLE>>, width = 1.28096283941, shape = "box", fontsize = 9.22293244374, height = 1.28096283941 ];
"GO:0008305" [ URL = "#GO:0008305", label = <<TABLE BORDER="0"><TR><TD>GO:0008305<BR/>integrin complex<BR/>(7.52e-02)</TD></TR></TABLE>>, width = 0.917087116754, shape = "box", fontsize = 6.60302724063, height = 0.917087116754 ];
"GO:0044424" [ URL = "#GO:0044424", label = "", width = 0.440054347782, shape = "box", height = 0.440054347782 ];
}
subgraph "edges" {


edge [ dir = "back", weight = 1 ];
subgraph "regulates" {


edge [ color = "cyan", arrowtail = "none" ];
subgraph "positive" {


edge [ color = "green", arrowtail = "vee" ];
}
subgraph "negative" {


edge [ color = "red", arrowtail = "tee" ];
}
}
subgraph "part_of" {


edge [ color = "purple", arrowtail = "diamond", weight = 2.5 ];
"GO:0032156" -> "GO:0031105";
"GO:0031252" -> "GO:0030027";
"GO:0005886" -> "GO:0044459";
"GO:0071944" -> "GO:0005886";
}
subgraph "is_a" {


edge [ color = "blue", arrowtail = "empty", weight = 5.0 ];
"GO:0008305" -> "GO:0034679";
"GO:0042995" -> "GO:0030027";
"GO:0016020" -> "GO:0005886";
"GO:0043234" -> "GO:0031105";
"GO:0042995" -> "GO:0043005";
"GO:0044464" -> "GO:0016020";
"GO:0044424" -> "GO:0005952";
"GO:0008305" -> "GO:0034667";
"GO:0044444" -> "GO:0048471";
"GO:0043234" -> "GO:0005952";
"GO:0044464" -> "GO:0071944";
"GO:0044464" -> "GO:0042995";
"GO:0005575" -> "GO:0045202";
"GO:0044464" -> "GO:0031252";
"GO:0044424" -> "GO:0043229";
"GO:0045202" -> "GO:0032279";
"GO:0044459" -> "GO:0009897";
"GO:0005886" -> "GO:0042383";
"GO:0034518" -> "GO:0005845";
"GO:0043234" -> "GO:0034518";
"GO:0044424" -> "GO:0005845";
"GO:0043005" -> "GO:0070852";
}
"GO:0044444" -> "GO:0031105";
"GO:0071944" -> "GO:0031105";
"GO:0044464" -> "GO:0019717";
"GO:0031252" -> "GO:0030673";
"GO:0044464" -> "GO:0044424";
"GO:0044459" -> "GO:0030056";
"GO:0044459" -> "GO:0030673";
"GO:0005575" -> "GO:0005604";
"GO:0044464" -> "GO:0043204";
"GO:0043234" -> "GO:0008305";
"GO:0044424" -> "GO:0044444";
"GO:0044464" -> "GO:0035748";
"GO:0043229" -> "GO:0032156";
"GO:0043005" -> "GO:0030673";
"GO:0043229" -> "GO:0045334";
"GO:0005575" -> "GO:0044464";
"GO:0044444" -> "GO:0045334";
"GO:0005575" -> "GO:0043234";
"GO:0044459" -> "GO:0008305";
}
}
