# Supplementary material for: Ontology based molecular signatures for immune cell types via gene expression analysis
Source: BMC Bioinformatics. 2013 Aug 30;14:263. doi: 10.1186/1471-2105-14-263 (PMC3844401; doi:10.1186/1471-2105-14-263)
Supplement: Additional file 1 — OBAMS profiles for all mature B cells. Additional file 1 contains a zip archive of OBAMS profiles for all mature B cells, including for each cell type individual spreadsheets showing up and down regulated genes for that cell type relative to parental cell types, and VLAD (GO term enrichment) results for all mature B cells. [file 1471-2105-14-263-S1.zip › Additional File 1/B-1 B cell/VLAD.CL_0000819_up/auxfiles/vlad.results.cellular_component.map]

<map name="map_cellular_component">
<area id="area_GO:0005952" shape="rect" href="#GO:0005952" coords="963,468,1067,572"  alt="GO:0005952 cAMP-dependent protein kinase complex (2.77e-02)" title="GO:0005952 cAMP-dependent protein kinase complex (2.77e-02)" onclick="return nodeClicked(this,event);" />
<area id="area_GO:0043204" shape="rect" href="#GO:0043204" coords="501,273,616,388"  alt="GO:0043204 perikaryon (1.23e-02)" title="GO:0043204 perikaryon (1.23e-02)" onclick="return nodeClicked(this,event);" />
<area id="area_GO:0034518" shape="rect" href="#GO:0034518" coords="1091,468,1195,572"  alt="GO:0034518 RNA cap binding complex (2.77e-02)" title="GO:0034518 RNA cap binding complex (2.77e-02)" onclick="return nodeClicked(this,event);" />
<area id="area_GO:0005845" shape="rect" href="#GO:0005845" coords="1091,641,1195,745"  alt="GO:0005845 mRNA cap binding complex (2.77e-02)" title="GO:0005845 mRNA cap binding complex (2.77e-02)" onclick="return nodeClicked(this,event);" />
<area id="area_GO:0030027" shape="rect" href="#GO:0030027" coords="37,469,139,571"  alt="GO:0030027 lamellipodium (3.01e-02)" title="GO:0030027 lamellipodium (3.01e-02)" onclick="return nodeClicked(this,event);" />
<area id="area_GO:0031252" shape="rect" href="#GO:0031252" coords="5,277,112,384"  alt="GO:0031252 cell leading edge (2.29e-02)" title="GO:0031252 cell leading edge (2.29e-02)" onclick="return nodeClicked(this,event);" />
<area id="area_GO:0030673" shape="rect" href="#GO:0030673" coords="227,801,325,900"  alt="GO:0030673 axolemma (3.68e-02)" title="GO:0030673 axolemma (3.68e-02)" onclick="return nodeClicked(this,event);" />
<area id="area_GO:0042995" shape="rect" href="#GO:0042995" coords="136,300,197,361"  alt="GO:0042995 cell projection (2.94e-01)" title="GO:0042995 cell projection (2.94e-01)" onclick="return nodeClicked(this,event);" />
<area id="area_GO:0043005" shape="rect" href="#GO:0043005" coords="163,500,203,540"  alt="GO:0043005 neuron projection (5.94e-01)" title="GO:0043005 neuron projection (5.94e-01)" onclick="return nodeClicked(this,event);" />
<area id="area_GO:0034667" shape="rect" href="#GO:0034667" coords="748,952,871,1075"  alt="GO:0034667 alpha3-beta1 integrin complex (6.23e-03)" title="GO:0034667 alpha3-beta1 integrin complex (6.23e-03)" onclick="return nodeClicked(this,event);" />
<area id="area_GO:0031105" shape="rect" href="#GO:0031105" coords="1183,801,1281,901"  alt="GO:0031105 septin complex (3.38e-02)" title="GO:0031105 septin complex (3.38e-02)" onclick="return nodeClicked(this,event);" />
<area id="area_GO:0044464" shape="rect" href="#GO:0044464" coords="373,109,467,203"  alt="GO:0044464 cell part (5.15e-02)" title="GO:0044464 cell part (5.15e-02)" onclick="return nodeClicked(this,event);" />
<area id="area_GO:0035748" shape="rect" href="#GO:0035748" coords="971,276,1080,385"  alt="GO:0035748 myelin sheath abaxonal region (1.86e-02)" title="GO:0035748 myelin sheath abaxonal region (1.86e-02)" onclick="return nodeClicked(this,event);" />
<area id="area_GO:0016020" shape="rect" href="#GO:0016020" coords="363,273,477,389"  alt="GO:0016020 membrane (1.12e-02)" title="GO:0016020 membrane (1.12e-02)" onclick="return nodeClicked(this,event);" />
<area id="area_GO:0071944" shape="rect" href="#GO:0071944" coords="640,259,784,403"  alt="GO:0071944 cell periphery (9.34e-04)" title="GO:0071944 cell periphery (9.34e-04)" onclick="return nodeClicked(this,event);" />
<area id="area_GO:0019717" shape="rect" href="#GO:0019717" coords="221,272,339,389"  alt="GO:0019717 synaptosome (1.00e-02)" title="GO:0019717 synaptosome (1.00e-02)" onclick="return nodeClicked(this,event);" />
<area id="area_GO:0044424" shape="rect" href="#GO:0044424" coords="904,309,947,352"  alt="GO:0044424 intracellular part (5.64e-01)" title="GO:0044424 intracellular part (5.64e-01)" onclick="return nodeClicked(this,event);" />
<area id="area_GO:0030056" shape="rect" href="#GO:0030056" coords="357,798,461,903"  alt="GO:0030056 hemidesmosome (2.47e-02)" title="GO:0030056 hemidesmosome (2.47e-02)" onclick="return nodeClicked(this,event);" />
<area id="area_GO:0070852" shape="rect" href="#GO:0070852" coords="127,637,239,749"  alt="GO:0070852 cell body fiber (1.55e-02)" title="GO:0070852 cell body fiber (1.55e-02)" onclick="return nodeClicked(this,event);" />
<area id="area_GO:0005886" shape="rect" href="#GO:0005886" coords="352,451,488,589"  alt="GO:0005886 plasma membrane (1.83e-03)" title="GO:0005886 plasma membrane (1.83e-03)" onclick="return nodeClicked(this,event);" />
<area id="area_GO:0044459" shape="rect" href="#GO:0044459" coords="485,644,584,743"  alt="GO:0044459 plasma membrane part (3.95e-02)" title="GO:0044459 plasma membrane part (3.95e-02)" onclick="return nodeClicked(this,event);" />
<area id="area_GO:0042383" shape="rect" href="#GO:0042383" coords="360,642,461,745"  alt="GO:0042383 sarcolemma (2.82e-02)" title="GO:0042383 sarcolemma (2.82e-02)" onclick="return nodeClicked(this,event);" />
<area id="area_GO:0005604" shape="rect" href="#GO:0005604" coords="1003,105,1104,207"  alt="GO:0005604 basement membrane (2.89e-02)" title="GO:0005604 basement membrane (2.89e-02)" onclick="return nodeClicked(this,event);" />
<area id="area_GO:0009897" shape="rect" href="#GO:0009897" coords="485,801,584,901"  alt="GO:0009897 external side of plasma membrane (3.56e-02)" title="GO:0009897 external side of plasma membrane (3.56e-02)" onclick="return nodeClicked(this,event);" />
<area id="area_GO:0008305" shape="rect" href="#GO:0008305" coords="839,807,927,895"  alt="GO:0008305 integrin complex (7.52e-02)" title="GO:0008305 integrin complex (7.52e-02)" onclick="return nodeClicked(this,event);" />
<area id="area_GO:0032156" shape="rect" href="#GO:0032156" coords="968,643,1067,743"  alt="GO:0032156 septin cytoskeleton (3.38e-02)" title="GO:0032156 septin cytoskeleton (3.38e-02)" onclick="return nodeClicked(this,event);" />
<area id="area_GO:0043229" shape="rect" href="#GO:0043229" coords="843,497,888,543"  alt="GO:0043229 intracellular organelle (4.90e-01)" title="GO:0043229 intracellular organelle (4.90e-01)" onclick="return nodeClicked(this,event);" />
<area id="area_GO:0045334" shape="rect" href="#GO:0045334" coords="843,643,944,744"  alt="GO:0045334 clathrin-coated endocytic vesicle (3.08e-02)" title="GO:0045334 clathrin-coated endocytic vesicle (3.08e-02)" onclick="return nodeClicked(this,event);" />
<area id="area_GO:0044444" shape="rect" href="#GO:0044444" coords="676,482,751,558"  alt="GO:0044444 cytoplasmic part (1.48e-01)" title="GO:0044444 cytoplasmic part (1.48e-01)" onclick="return nodeClicked(this,event);" />
<area id="area_GO:0048471" shape="rect" href="#GO:0048471" coords="659,639,768,748"  alt="GO:0048471 perinuclear region of cytoplasm (1.80e-02)" title="GO:0048471 perinuclear region of cytoplasm (1.80e-02)" onclick="return nodeClicked(this,event);" />
<area id="area_GO:0032279" shape="rect" href="#GO:0032279" coords="1184,281,1283,380"  alt="GO:0032279 asymmetric synapse (3.68e-02)" title="GO:0032279 asymmetric synapse (3.68e-02)" onclick="return nodeClicked(this,event);" />
<area id="area_GO:0043234" shape="rect" href="#GO:0043234" coords="1125,313,1160,349"  alt="GO:0043234 protein complex (6.62e-01)" title="GO:0043234 protein complex (6.62e-01)" onclick="return nodeClicked(this,event);" />
<area id="area_GO:0045202" shape="rect" href="#GO:0045202" coords="1179,101,1288,211"  alt="GO:0045202 synapse (1.85e-02)" title="GO:0045202 synapse (1.85e-02)" onclick="return nodeClicked(this,event);" />
<area id="area_GO:0005575" shape="rect" href="#GO:0005575" coords="1161,5,1305,53"  alt="GO:0005575 cellular_component (1.00e+00)" title="GO:0005575 cellular_component (1.00e+00)" onclick="return nodeClicked(this,event);" />
<area id="area_GO:0034679" shape="rect" href="#GO:0034679" coords="895,952,1017,1075"  alt="GO:0034679 alpha9-beta1 integrin complex (6.23e-03)" title="GO:0034679 alpha9-beta1 integrin complex (6.23e-03)" onclick="return nodeClicked(this,event);" />
</map>
