# Supplementary material for: Ontology based molecular signatures for immune cell types via gene expression analysis
Source: BMC Bioinformatics. 2013 Aug 30;14:263. doi: 10.1186/1471-2105-14-263 (PMC3844401; doi:10.1186/1471-2105-14-263)
Supplement: Additional file 1 — OBAMS profiles for all mature B cells. Additional file 1 contains a zip archive of OBAMS profiles for all mature B cells, including for each cell type individual spreadsheets showing up and down regulated genes for that cell type relative to parental cell types, and VLAD (GO term enrichment) results for all mature B cells. [file 1471-2105-14-263-S1.zip › Additional File 1/B-1 B cell/VLAD.CL_0000819_up/auxfiles/vlad.results.molecular_function.dot]

digraph "molecular_function" {
graph [ bgcolor = "#FFFFFF", label = <<TABLE COLOR="black" BGCOLOR="white"><TR><TD COLSPAN="2" BGCOLOR="#D0D0D0"><FONT COLOR="black">molecular_function</FONT></TD></TR><TR><TD BORDER="0">CL_0000819-up.xls</TD></TR></TABLE>> ];
node [ fontname = "Helvetica" ];

subgraph "nodes" {

node [ style = "filled", fixedsize = "true", width = 1, shape = "box", fontsize = 9, fillcolor = "#D0D0D0", fontcolor = "black", color = "black" ];

"GO:0004930" [ URL = "#GO:0004930", label = "", width = 0.297495987205, shape = "box", height = 0.297495987205 ];
"GO:0017082" [ URL = "#GO:0017082", label = <<TABLE BORDER="0"><TR><TD>GO:0017082<BR/>mineralocorticoid<BR/>receptor<BR/>activity<BR/>(3.19e-03)</TD></TR></TABLE>>, width = 1.27676531743, shape = "box", fontsize = 9.19271028552, height = 1.27676531743 ];
"GO:0004896" [ URL = "#GO:0004896", label = <<TABLE BORDER="0"><TR><TD>GO:0004896<BR/>cytokine<BR/>receptor<BR/>activity<BR/>(1.15e-02)</TD></TR></TABLE>>, width = 1.12619248026, shape = "box", fontsize = 8.10858585786, height = 1.12619248026 ];
"GO:0004888" [ URL = "#GO:0004888", label = "", width = 0.36631516741, shape = "box", height = 0.36631516741 ];
"GO:0030274" [ URL = "#GO:0030274", label = <<TABLE BORDER="0"><TR><TD>GO:0030274<BR/>LIM domain binding<BR/>(1.90e-02)</TD></TR></TABLE>>, width = 1.06168176323, shape = "box", fontsize = 7.64410869526, height = 1.06168176323 ];
"GO:0035256" [ URL = "#GO:0035256", label = <<TABLE BORDER="0"><TR><TD>GO:0035256<BR/>metabotropic<BR/>glutamate<BR/>receptor binding<BR/>(1.27e-02)</TD></TR></TABLE>>, width = 1.1138237907, shape = "box", fontsize = 8.01953129302, height = 1.1138237907 ];
"GO:0043236" [ URL = "#GO:0043236", label = <<TABLE BORDER="0"><TR><TD>GO:0043236<BR/>laminin binding<BR/>(2.02e-03)</TD></TR></TABLE>>, width = 1.32652398224, shape = "box", fontsize = 9.55097267214, height = 1.32652398224 ];
"GO:0042805" [ URL = "#GO:0042805", label = <<TABLE BORDER="0"><TR><TD>GO:0042805<BR/>actinin binding<BR/>(7.62e-04)</TD></TR></TABLE>>, width = 1.42629116603, shape = "box", fontsize = 10.2692963954, height = 1.42629116603 ];
"GO:0050840" [ URL = "#GO:0050840", label = <<TABLE BORDER="0"><TR><TD>GO:0050840<BR/>extracellular<BR/>matrix binding<BR/>(5.87e-03)</TD></TR></TABLE>>, width = 1.20768853381, shape = "box", fontsize = 8.69535744346, height = 1.20768853381 ];
"GO:0016740" [ URL = "#GO:0016740", label = "", width = 0.373122710633, shape = "box", height = 0.373122710633 ];
"GO:0031802" [ URL = "#GO:0031802", label = <<TABLE BORDER="0"><TR><TD>GO:0031802<BR/>type 5<BR/>metabotropic<BR/>glutamate<BR/>receptor binding<BR/>(6.38e-03)</TD></TR></TABLE>>, width = 1.19797593078, shape = "box", fontsize = 8.62542670162, height = 1.19797593078 ];
"GO:0003824" [ URL = "#GO:0003824", label = "", width = 0.178971411301, shape = "box", height = 0.178971411301 ];
"GO:0005488" [ URL = "#GO:0005488", label = <<TABLE BORDER="0"><TR><TD>GO:0005488<BR/>binding<BR/>(1.45e-02)</TD></TR></TABLE>>, width = 1.09713738688, shape = "box", fontsize = 7.89938918554, height = 1.09713738688 ];
"GO:0004300" [ URL = "#GO:0004300", label = <<TABLE BORDER="0"><TR><TD>GO:0004300<BR/>enoyl-CoA<BR/>hydratase<BR/>activity<BR/>(1.59e-02)</TD></TR></TABLE>>, width = 1.08541755748, shape = "box", fontsize = 7.81500641387, height = 1.08541755748 ];
"GO:0017124" [ URL = "#GO:0017124", label = <<TABLE BORDER="0"><TR><TD>GO:0017124<BR/>SH3 domain binding<BR/>(6.02e-03)</TD></TR></TABLE>>, width = 1.20484877681, shape = "box", fontsize = 8.67491119303, height = 1.20484877681 ];
"GO:0038023" [ URL = "#GO:0038023", label = "", width = 0.442268172557, shape = "box", height = 0.442268172557 ];
"GO:0005515" [ URL = "#GO:0005515", label = <<TABLE BORDER="0"><TR><TD>GO:0005515<BR/>protein binding<BR/>(1.45e-01)</TD></TR></TABLE>>, width = 0.744290138884, shape = "box", fontsize = 5.35888899997, height = 0.744290138884 ];
"GO:0016836" [ URL = "#GO:0016836", label = <<TABLE BORDER="0"><TR><TD>GO:0016836<BR/>hydro-lyase<BR/>activity<BR/>(1.26e-01)</TD></TR></TABLE>>, width = 0.770876464054, shape = "box", fontsize = 5.55031054119, height = 0.770876464054 ];
"GO:0004490" [ URL = "#GO:0004490", label = <<TABLE BORDER="0"><TR><TD>GO:0004490<BR/>methylglutaconyl-CoA<BR/>hydratase<BR/>activity<BR/>(3.19e-03)</TD></TR></TABLE>>, width = 1.27676531743, shape = "box", fontsize = 9.19271028552, height = 1.27676531743 ];
"GO:0051372" [ URL = "#GO:0051372", label = <<TABLE BORDER="0"><TR><TD>GO:0051372<BR/>nonmuscle<BR/>alpha-actinin binding<BR/>(6.38e-03)</TD></TR></TABLE>>, width = 1.19797593078, shape = "box", fontsize = 8.62542670162, height = 1.19797593078 ];
"GO:0004949" [ URL = "#GO:0004949", label = <<TABLE BORDER="0"><TR><TD>GO:0004949<BR/>cannabinoid<BR/>receptor<BR/>activity<BR/>(9.55e-03)</TD></TR></TABLE>>, width = 1.14946563276, shape = "box", fontsize = 8.27615255587, height = 1.14946563276 ];
"GO:0001609" [ URL = "#GO:0001609", label = <<TABLE BORDER="0"><TR><TD>GO:0001609<BR/>adenosine<BR/>receptor<BR/>activity,<BR/>G-protein coupled<BR/>(1.90e-02)</TD></TR></TABLE>>, width = 1.06168176323, shape = "box", fontsize = 7.64410869526, height = 1.06168176323 ];
"GO:0005078" [ URL = "#GO:0005078", label = <<TABLE BORDER="0"><TR><TD>GO:0005078<BR/>MAP-kinase<BR/>scaffold<BR/>activity<BR/>(9.55e-03)</TD></TR></TABLE>>, width = 1.14946563276, shape = "box", fontsize = 8.27615255587, height = 1.14946563276 ];
"GO:0004127" [ URL = "#GO:0004127", label = <<TABLE BORDER="0"><TR><TD>GO:0004127<BR/>cytidylate<BR/>kinase activity<BR/>(1.27e-02)</TD></TR></TABLE>>, width = 1.1138237907, shape = "box", fontsize = 8.01953129302, height = 1.1138237907 ];
"GO:0043237" [ URL = "#GO:0043237", label = <<TABLE BORDER="0"><TR><TD>GO:0043237<BR/>laminin-1 binding<BR/>(1.90e-02)</TD></TR></TABLE>>, width = 1.06168176323, shape = "box", fontsize = 7.64410869526, height = 1.06168176323 ];
"GO:0004771" [ URL = "#GO:0004771", label = <<TABLE BORDER="0"><TR><TD>GO:0004771<BR/>sterol esterase<BR/>activity<BR/>(6.38e-03)</TD></TR></TABLE>>, width = 1.19797593078, shape = "box", fontsize = 8.62542670162, height = 1.19797593078 ];
"GO:0003674" [ URL = "#GO:0003674", label = <<TABLE BORDER="0"><TR><TD>GO:0003674<BR/>molecular_function</TD></TR></TABLE>>, width = 1.5, shape = "box", fontsize = 10.8 ];
"GO:0005518" [ URL = "#GO:0005518", label = <<TABLE BORDER="0"><TR><TD>GO:0005518<BR/>collagen binding<BR/>(6.52e-03)</TD></TR></TABLE>>, width = 1.19530059848, shape = "box", fontsize = 8.60616430909, height = 1.19530059848 ];
"GO:0004055" [ URL = "#GO:0004055", label = <<TABLE BORDER="0"><TR><TD>GO:0004055<BR/>argininosuccinate<BR/>synthase<BR/>activity<BR/>(3.19e-03)</TD></TR></TABLE>>, width = 1.27676531743, shape = "box", fontsize = 9.19271028552, height = 1.27676531743 ];
"GO:0019955" [ URL = "#GO:0019955", label = <<TABLE BORDER="0"><TR><TD>GO:0019955<BR/>cytokine binding<BR/>(4.32e-03)</TD></TR></TABLE>>, width = 1.2429750811, shape = "box", fontsize = 8.94942058392, height = 1.2429750811 ];
"GO:0019904" [ URL = "#GO:0019904", label = <<TABLE BORDER="0"><TR><TD>GO:0019904<BR/>protein domain<BR/>specific binding<BR/>(1.65e-03)</TD></TR></TABLE>>, width = 1.34778304276, shape = "box", fontsize = 9.70403790784, height = 1.34778304276 ];
"GO:0051393" [ URL = "#GO:0051393", label = <<TABLE BORDER="0"><TR><TD>GO:0051393<BR/>alpha-actinin binding<BR/>(3.54e-04)</TD></TR></TABLE>>, width = 1.5, shape = "box", fontsize = 10.8, height = 1.5 ];
"GO:0008489" [ URL = "#GO:0008489", label = <<TABLE BORDER="0"><TR><TD>GO:0008489<BR/>UDP-galactose:glucosylceramide<BR/>beta-1,4-galactosyltransferase<BR/>activity<BR/>(6.38e-03)</TD></TR></TABLE>>, width = 1.19797593078, shape = "box", fontsize = 8.62542670162, height = 1.19797593078 ];
}
subgraph "edges" {


edge [ dir = "back", weight = 1 ];
subgraph "regulates" {


edge [ color = "cyan", arrowtail = "none" ];
subgraph "positive" {


edge [ color = "green", arrowtail = "vee" ];
}
subgraph "negative" {


edge [ color = "red", arrowtail = "tee" ];
}
}
subgraph "part_of" {


edge [ color = "purple", arrowtail = "diamond", weight = 2.5 ];
}
subgraph "is_a" {


edge [ color = "blue", arrowtail = "empty", weight = 5.0 ];
"GO:0005515" -> "GO:0019955";
"GO:0016836" -> "GO:0004300";
"GO:0016836" -> "GO:0004490";
"GO:0050840" -> "GO:0043236";
"GO:0005515" -> "GO:0043236";
"GO:0003674" -> "GO:0005488";
"GO:0003824" -> "GO:0016740";
"GO:0003674" -> "GO:0003824";
"GO:0005515" -> "GO:0005518";
"GO:0051393" -> "GO:0051372";
"GO:0035256" -> "GO:0031802";
"GO:0019904" -> "GO:0030274";
"GO:0043236" -> "GO:0043237";
"GO:0004930" -> "GO:0001609";
"GO:0042805" -> "GO:0051393";
"GO:0004888" -> "GO:0004930";
"GO:0019955" -> "GO:0004896";
"GO:0005488" -> "GO:0005515";
"GO:0005488" -> "GO:0050840";
"GO:0019904" -> "GO:0017124";
"GO:0005515" -> "GO:0019904";
"GO:0004930" -> "GO:0004949";
"GO:0004888" -> "GO:0004896";
"GO:0038023" -> "GO:0004888";
}
"GO:0003674" -> "GO:0038023";
"GO:0038023" -> "GO:0017082";
"GO:0016740" -> "GO:0004127";
"GO:0003824" -> "GO:0004055";
"GO:0003824" -> "GO:0016836";
"GO:0005515" -> "GO:0035256";
"GO:0016740" -> "GO:0008489";
"GO:0005515" -> "GO:0042805";
"GO:0003824" -> "GO:0004771";
"GO:0005515" -> "GO:0005078";
}
}
