# Supplementary material for: Ontology based molecular signatures for immune cell types via gene expression analysis
Source: BMC Bioinformatics. 2013 Aug 30;14:263. doi: 10.1186/1471-2105-14-263 (PMC3844401; doi:10.1186/1471-2105-14-263)
Supplement: Additional file 1 — OBAMS profiles for all mature B cells. Additional file 1 contains a zip archive of OBAMS profiles for all mature B cells, including for each cell type individual spreadsheets showing up and down regulated genes for that cell type relative to parental cell types, and VLAD (GO term enrichment) results for all mature B cells. [file 1471-2105-14-263-S1.zip › Additional File 1/B-1 B cell/VLAD.CL_0000819_up/auxfiles/vlad.results.molecular_function.map]

<map name="map_molecular_function">
<area id="area_GO:0004930" shape="rect" href="#GO:0004930" coords="447,543,469,565"  alt="GO:0004930 G-protein coupled receptor activity (7.57e-01)" title="GO:0004930 G-protein coupled receptor activity (7.57e-01)" onclick="return nodeClicked(this,event);" />
<area id="area_GO:0004949" shape="rect" href="#GO:0004949" coords="467,653,555,742"  alt="GO:0004949 cannabinoid receptor activity (9.55e-03)" title="GO:0004949 cannabinoid receptor activity (9.55e-03)" onclick="return nodeClicked(this,event);" />
<area id="area_GO:0001609" shape="rect" href="#GO:0001609" coords="365,656,447,738"  alt="GO:0001609 adenosine receptor activity, G-protein coupled (1.90e-02)" title="GO:0001609 adenosine receptor activity, G-protein coupled (1.90e-02)" onclick="return nodeClicked(this,event);" />
<area id="area_GO:0017082" shape="rect" href="#GO:0017082" coords="491,351,591,451"  alt="GO:0017082 mineralocorticoid receptor activity (3.19e-03)" title="GO:0017082 mineralocorticoid receptor activity (3.19e-03)" onclick="return nodeClicked(this,event);" />
<area id="area_GO:0004896" shape="rect" href="#GO:0004896" coords="551,510,637,598"  alt="GO:0004896 cytokine receptor activity (1.15e-02)" title="GO:0004896 cytokine receptor activity (1.15e-02)" onclick="return nodeClicked(this,event);" />
<area id="area_GO:0004888" shape="rect" href="#GO:0004888" coords="444,387,472,415"  alt="GO:0004888 transmembrane signaling receptor activity (6.44e-01)" title="GO:0004888 transmembrane signaling receptor activity (6.44e-01)" onclick="return nodeClicked(this,event);" />
<area id="area_GO:0030274" shape="rect" href="#GO:0030274" coords="1252,513,1334,595"  alt="GO:0030274 LIM domain binding (1.90e-02)" title="GO:0030274 LIM domain binding (1.90e-02)" onclick="return nodeClicked(this,event);" />
<area id="area_GO:0035256" shape="rect" href="#GO:0035256" coords="724,358,811,444"  alt="GO:0035256 metabotropic glutamate receptor binding (1.27e-02)" title="GO:0035256 metabotropic glutamate receptor binding (1.27e-02)" onclick="return nodeClicked(this,event);" />
<area id="area_GO:0031802" shape="rect" href="#GO:0031802" coords="721,508,814,600"  alt="GO:0031802 type 5 metabotropic glutamate receptor binding (6.38e-03)" title="GO:0031802 type 5 metabotropic glutamate receptor binding (6.38e-03)" onclick="return nodeClicked(this,event);" />
<area id="area_GO:0043236" shape="rect" href="#GO:0043236" coords="1302,349,1406,453"  alt="GO:0043236 laminin binding (2.02e-03)" title="GO:0043236 laminin binding (2.02e-03)" onclick="return nodeClicked(this,event);" />
<area id="area_GO:0043237" shape="rect" href="#GO:0043237" coords="1354,513,1436,595"  alt="GO:0043237 laminin-1 binding (1.90e-02)" title="GO:0043237 laminin-1 binding (1.90e-02)" onclick="return nodeClicked(this,event);" />
<area id="area_GO:0042805" shape="rect" href="#GO:0042805" coords="1050,345,1160,456"  alt="GO:0042805 actinin binding (7.62e-04)" title="GO:0042805 actinin binding (7.62e-04)" onclick="return nodeClicked(this,event);" />
<area id="area_GO:0051393" shape="rect" href="#GO:0051393" coords="1005,496,1121,612"  alt="GO:0051393 alpha-actinin binding (3.54e-04)" title="GO:0051393 alpha-actinin binding (3.54e-04)" onclick="return nodeClicked(this,event);" />
<area id="area_GO:0050840" shape="rect" href="#GO:0050840" coords="1169,210,1262,303"  alt="GO:0050840 extracellular matrix binding (5.87e-03)" title="GO:0050840 extracellular matrix binding (5.87e-03)" onclick="return nodeClicked(this,event);" />
<area id="area_GO:0016740" shape="rect" href="#GO:0016740" coords="202,242,230,271"  alt="GO:0016740 transferase activity (6.32e-01)" title="GO:0016740 transferase activity (6.32e-01)" onclick="return nodeClicked(this,event);" />
<area id="area_GO:0004127" shape="rect" href="#GO:0004127" coords="116,358,203,444"  alt="GO:0004127 cytidylate kinase activity (1.27e-02)" title="GO:0004127 cytidylate kinase activity (1.27e-02)" onclick="return nodeClicked(this,event);" />
<area id="area_GO:0008489" shape="rect" href="#GO:0008489" coords="4,355,97,447"  alt="GO:0008489 UDP-galactose:glucosylceramide beta-1,4-galactosyltransferase activity (6.38e-03)" title="GO:0008489 UDP-galactose:glucosylceramide beta-1,4-galactosyltransferase activity (6.38e-03)" onclick="return nodeClicked(this,event);" />
<area id="area_GO:0003824" shape="rect" href="#GO:0003824" coords="273,118,286,132"  alt="GO:0003824 catalytic activity (9.25e-01)" title="GO:0003824 catalytic activity (9.25e-01)" onclick="return nodeClicked(this,event);" />
<area id="area_GO:0016836" shape="rect" href="#GO:0016836" coords="249,226,309,287"  alt="GO:0016836 hydro-lyase activity (1.26e-01)" title="GO:0016836 hydro-lyase activity (1.26e-01)" onclick="return nodeClicked(this,event);" />
<area id="area_GO:0004771" shape="rect" href="#GO:0004771" coords="329,210,421,303"  alt="GO:0004771 sterol esterase activity (6.38e-03)" title="GO:0004771 sterol esterase activity (6.38e-03)" onclick="return nodeClicked(this,event);" />
<area id="area_GO:0004055" shape="rect" href="#GO:0004055" coords="83,207,182,306"  alt="GO:0004055 argininosuccinate synthase activity (3.19e-03)" title="GO:0004055 argininosuccinate synthase activity (3.19e-03)" onclick="return nodeClicked(this,event);" />
<area id="area_GO:0005488" shape="rect" href="#GO:0005488" coords="942,82,1026,168"  alt="GO:0005488 binding (1.45e-02)" title="GO:0005488 binding (1.45e-02)" onclick="return nodeClicked(this,event);" />
<area id="area_GO:0005515" shape="rect" href="#GO:0005515" coords="955,227,1013,286"  alt="GO:0005515 protein binding (1.45e-01)" title="GO:0005515 protein binding (1.45e-01)" onclick="return nodeClicked(this,event);" />
<area id="area_GO:0004300" shape="rect" href="#GO:0004300" coords="341,359,425,443"  alt="GO:0004300 enoyl-CoA hydratase activity (1.59e-02)" title="GO:0004300 enoyl-CoA hydratase activity (1.59e-02)" onclick="return nodeClicked(this,event);" />
<area id="area_GO:0017124" shape="rect" href="#GO:0017124" coords="1140,507,1233,601"  alt="GO:0017124 SH3 domain binding (6.02e-03)" title="GO:0017124 SH3 domain binding (6.02e-03)" onclick="return nodeClicked(this,event);" />
<area id="area_GO:0038023" shape="rect" href="#GO:0038023" coords="441,239,475,274"  alt="GO:0038023 signaling receptor activity (5.18e-01)" title="GO:0038023 signaling receptor activity (5.18e-01)" onclick="return nodeClicked(this,event);" />
<area id="area_GO:0005078" shape="rect" href="#GO:0005078" coords="830,356,918,446"  alt="GO:0005078 MAP-kinase scaffold activity (9.55e-03)" title="GO:0005078 MAP-kinase scaffold activity (9.55e-03)" onclick="return nodeClicked(this,event);" />
<area id="area_GO:0005518" shape="rect" href="#GO:0005518" coords="938,355,1030,447"  alt="GO:0005518 collagen binding (6.52e-03)" title="GO:0005518 collagen binding (6.52e-03)" onclick="return nodeClicked(this,event);" />
<area id="area_GO:0019955" shape="rect" href="#GO:0019955" coords="610,353,705,449"  alt="GO:0019955 cytokine binding (4.32e-03)" title="GO:0019955 cytokine binding (4.32e-03)" onclick="return nodeClicked(this,event);" />
<area id="area_GO:0019904" shape="rect" href="#GO:0019904" coords="1179,349,1283,453"  alt="GO:0019904 protein domain specific binding (1.65e-03)" title="GO:0019904 protein domain specific binding (1.65e-03)" onclick="return nodeClicked(this,event);" />
<area id="area_GO:0004490" shape="rect" href="#GO:0004490" coords="222,351,321,451"  alt="GO:0004490 methylglutaconyl-CoA hydratase activity (3.19e-03)" title="GO:0004490 methylglutaconyl-CoA hydratase activity (3.19e-03)" onclick="return nodeClicked(this,event);" />
<area id="area_GO:0051372" shape="rect" href="#GO:0051372" coords="1016,651,1109,744"  alt="GO:0051372 nonmuscle alpha-actinin binding (6.38e-03)" title="GO:0051372 nonmuscle alpha-actinin binding (6.38e-03)" onclick="return nodeClicked(this,event);" />
<area id="area_GO:0003674" shape="rect" href="#GO:0003674" coords="400,4,516,43"  alt="GO:0003674 molecular_function (1.00e+00)" title="GO:0003674 molecular_function (1.00e+00)" onclick="return nodeClicked(this,event);" />
</map>
