# Supplementary material for: Ontology based molecular signatures for immune cell types via gene expression analysis
Source: BMC Bioinformatics. 2013 Aug 30;14:263. doi: 10.1186/1471-2105-14-263 (PMC3844401; doi:10.1186/1471-2105-14-263)
Supplement: Additional file 1 — OBAMS profiles for all mature B cells. Additional file 1 contains a zip archive of OBAMS profiles for all mature B cells, including for each cell type individual spreadsheets showing up and down regulated genes for that cell type relative to parental cell types, and VLAD (GO term enrichment) results for all mature B cells. [file 1471-2105-14-263-S1.zip › Additional File 1/B-1 B cell/VLAD.CL_0000819_up/resultsCL_0000819_up.xls]

## Sheet: Summary
CL_0000819_up			CL_0000819-up.xls
Vlad version	v1.5		MGI:99402	Adora2a
Date	Mon Aug 29 17:20:30 2011		MGI:2144831	Ahnak2
Run time	31.36 sec		MGI:1916120	Ak8
Ontology file	gene_ontology.obo		MGI:88090	Ass1
Ontology date	Fri Aug 26 19:30:00 2011		MGI:1338011	Auh
Annotation file	gene_association.mgi		MGI:1928380	B4galt6
Annotation date	???		MGI:2655157	BC005685
Analysis type	enrichment		MGI:1930704	Bhlhe41
Excluded evidence codes	ND		MGI:106217	Cacna1e
Number of query sets	1		MGI:3026965	Ccdc109a
Query set 1	CL_0000819-up.xls (n=59; 254 not found)		MGI:88314	Ccnd2
Universe set	default (everything)		MGI:101775	Cd80
Graph display	Top 25 scoring terms and their ancestors. Interior nodes have been culled.		MGI:103159	Cish
Jump to	biological_process		MGI:1339759	Csf2rb
	cellular_component		MGI:88556	Ctla4
	molecular_function		MGI:1338801	Cyfip1
			MGI:2444188	Dgkh
			MGI:95321	Emb
Column Descriptions			MGI:106912	Emr1
TermID	ID of the ontology term.		MGI:3505590	Fbxw13
Term	The text of the term.		MGI:1349449	Galnt7
Term Min Pval	The smallest P-val for any query set for this term.		MGI:3642138	Gm10287
Term Max Pval	The largest P-val for any query set for this term.		MGI:3651986	Gm13154
Term P ratio	Term Min Pval divided by Term Max Pval.		MGI:2685256	Gm410
Pval	Pval (significance score) for this query set for this ontology term.		MGI:2685064	Gpr55
k	The number of objects in the query set annotated to this term (or a descendant).		MGI:2141520	Hepacam2
n	The size of the query set.		MGI:96558	Il5ra
K	The number of objects in the database annotated to this term (or a descendant).		MGI:96610	Itgb1
N	Number of annotated objects in the database.		MGI:96789	Lipa
k/n	Percent of query set objects annotated to this term (or a descendant).		MGI:2139714	Lphn2
K/N	Percent of database objects annotated to this term (or a descendant).		MGI:1915529	Mcoln2
k/K	Percent of all objects annotated to this term present in the query set.		MGI:1314653	Mllt4
n/N	Percent of database in the query set.		MGI:108055	Neurod4
Qset	The name of the query set.		MGI:97342	Nid1
Symbols	The symbols query set objects annotated to this term (or a descendant).		MGI:99459	Nr3c2
			MGI:1930125	Pdcd1lg2
			MGI:97542	Pepd
			MGI:3612860	Phyhd1
			MGI:1298382	Plp2
			MGI:893575	Plscr1
			MGI:97760	Prkar2b
			MGI:1335088	Pstpip2
			MGI:107170	Ptpn22
			MGI:109137	Rasgrf2
			MGI:2386853	Rassf4
			MGI:2384294	Rbm47
			MGI:1277122	Rcn3
			MGI:2443373	Relt
			MGI:1921831	Sbf2
			MGI:1277214	Sept11
			MGI:1913066	Sh3rf1
			MGI:104754	Sik1
			MGI:108563	Sirpa
			MGI:1337120	Slc7a7
			MGI:1353511	Sspn
			MGI:1926810	Tmeff1
			MGI:1925114	Ypel2
			MGI:1891838	Zbtb32
			MGI:1344407	Zeb2

## Sheet: biological_process
TermID	Term	Pval	k	n	K	N	k/n	K/N	k/K	n/N	Qset	Symbols
GO:0050868	negative regulation of T cell activation	4.47958e-05	4	46	64	14841	0.0869565	0.00431238	0.0625	0.00309952	CL_0000819-up.xls	Adora2a,Ctla4,Pdcd1lg2,Ptpn22
GO:0007205	activation of protein kinase C activity by G-protein coupled receptor protein signaling pathway	8.64704e-05	3	46	28	14841	0.0652174	0.00188667	0.107143	0.00309952	CL_0000819-up.xls	Adora2a,Cish,Dgkh
GO:0051250	negative regulation of lymphocyte activation	0.000130021	4	46	84	14841	0.0869565	0.00566	0.047619	0.00309952	CL_0000819-up.xls	Adora2a,Ctla4,Pdcd1lg2,Ptpn22
GO:0050863	regulation of T cell activation	0.000143188	5	46	163	14841	0.108696	0.0109831	0.0306748	0.00309952	CL_0000819-up.xls	Adora2a,Cd80,Ctla4,Pdcd1lg2,Ptpn22
GO:0002695	negative regulation of leukocyte activation	0.000200903	4	46	94	14841	0.0869565	0.0063338	0.0425532	0.00309952	CL_0000819-up.xls	Adora2a,Ctla4,Pdcd1lg2,Ptpn22
GO:0050866	negative regulation of cell activation	0.000235839	4	46	98	14841	0.0869565	0.00660333	0.0408163	0.00309952	CL_0000819-up.xls	Adora2a,Ctla4,Pdcd1lg2,Ptpn22
GO:0001932	regulation of protein phosphorylation	0.000509302	8	46	610	14841	0.173913	0.0411024	0.0131148	0.00309952	CL_0000819-up.xls	Adora2a,Ccnd2,Cd80,Cish,Dgkh,Itgb1,Prkar2b,Zeb2
GO:0051249	regulation of lymphocyte activation	0.000699142	5	46	230	14841	0.108696	0.0154976	0.0217391	0.00309952	CL_0000819-up.xls	Adora2a,Cd80,Ctla4,Pdcd1lg2,Ptpn22
GO:0050670	regulation of lymphocyte proliferation	0.00086278	4	46	138	14841	0.0869565	0.00929856	0.0289855	0.00309952	CL_0000819-up.xls	Cd80,Ctla4,Pdcd1lg2,Ptpn22
GO:0032944	regulation of mononuclear cell proliferation	0.000886344	4	46	139	14841	0.0869565	0.00936595	0.028777	0.00309952	CL_0000819-up.xls	Cd80,Ctla4,Pdcd1lg2,Ptpn22
GO:0070663	regulation of leukocyte proliferation	0.00095976	4	46	142	14841	0.0869565	0.00956809	0.028169	0.00309952	CL_0000819-up.xls	Cd80,Ctla4,Pdcd1lg2,Ptpn22
GO:0042325	regulation of phosphorylation	0.00105732	8	46	682	14841	0.173913	0.0459538	0.0117302	0.00309952	CL_0000819-up.xls	Adora2a,Ccnd2,Cd80,Cish,Dgkh,Itgb1,Prkar2b,Zeb2
GO:0007160	cell-matrix adhesion	0.0010641	3	46	65	14841	0.0652174	0.00437976	0.0461538	0.00309952	CL_0000819-up.xls	Itgb1,Nid1,Sirpa
GO:0002694	regulation of leukocyte activation	0.00129562	5	46	264	14841	0.108696	0.0177886	0.0189394	0.00309952	CL_0000819-up.xls	Adora2a,Cd80,Ctla4,Pdcd1lg2,Ptpn22
GO:0045860	positive regulation of protein kinase activity	0.00133966	5	46	266	14841	0.108696	0.0179233	0.018797	0.00309952	CL_0000819-up.xls	Adora2a,Ccnd2,Cish,Dgkh,Zeb2
GO:0019220	regulation of phosphate metabolic process	0.00134474	8	46	708	14841	0.173913	0.0477057	0.0112994	0.00309952	CL_0000819-up.xls	Adora2a,Ccnd2,Cd80,Cish,Dgkh,Itgb1,Prkar2b,Zeb2
GO:0051174	regulation of phosphorus metabolic process	0.00134474	8	46	708	14841	0.173913	0.0477057	0.0112994	0.00309952	CL_0000819-up.xls	Adora2a,Ccnd2,Cd80,Cish,Dgkh,Itgb1,Prkar2b,Zeb2
GO:0002683	negative regulation of immune system process	0.00142518	4	46	158	14841	0.0869565	0.0106462	0.0253165	0.00309952	CL_0000819-up.xls	Adora2a,Ctla4,Pdcd1lg2,Ptpn22
GO:0031399	regulation of protein modification process	0.00148379	8	46	719	14841	0.173913	0.0484469	0.0111266	0.00309952	CL_0000819-up.xls	Adora2a,Ccnd2,Cd80,Cish,Dgkh,Itgb1,Prkar2b,Zeb2
GO:0001894	tissue homeostasis	0.00154877	3	46	74	14841	0.0652174	0.00498619	0.0405405	0.00309952	CL_0000819-up.xls	Gpr55,Itgb1,Lipa
GO:0050865	regulation of cell activation	0.00157672	5	46	276	14841	0.108696	0.0185971	0.0181159	0.00309952	CL_0000819-up.xls	Adora2a,Cd80,Ctla4,Pdcd1lg2,Ptpn22
GO:0045859	regulation of protein kinase activity	0.00167586	6	46	415	14841	0.130435	0.0279631	0.0144578	0.00309952	CL_0000819-up.xls	Adora2a,Ccnd2,Cish,Dgkh,Prkar2b,Zeb2
GO:0033674	positive regulation of kinase activity	0.00167972	5	46	280	14841	0.108696	0.0188667	0.0178571	0.00309952	CL_0000819-up.xls	Adora2a,Ccnd2,Cish,Dgkh,Zeb2
GO:0051347	positive regulation of transferase activity	0.00201855	5	46	292	14841	0.108696	0.0196752	0.0171233	0.00309952	CL_0000819-up.xls	Adora2a,Ccnd2,Cish,Dgkh,Zeb2
GO:0043549	regulation of kinase activity	0.00220027	6	46	438	14841	0.130435	0.0295128	0.0136986	0.00309952	CL_0000819-up.xls	Adora2a,Ccnd2,Cish,Dgkh,Prkar2b,Zeb2
GO:0051338	regulation of transferase activity	0.00269089	6	46	456	14841	0.130435	0.0307257	0.0131579	0.00309952	CL_0000819-up.xls	Adora2a,Ccnd2,Cish,Dgkh,Prkar2b,Zeb2
GO:0035644	phosphoanandamide dephosphorylation	0.00309952	1	46	1	14841	0.0217391	6.73809e-05	1	0.00309952	CL_0000819-up.xls	Ptpn22
GO:0072333	signal transduction by p53 class mediator resulting in induction of anoikis	0.00309952	1	46	1	14841	0.0217391	6.73809e-05	1	0.00309952	CL_0000819-up.xls	Sik1
GO:0031589	cell-substrate adhesion	0.00325533	3	46	96	14841	0.0652174	0.00646857	0.03125	0.00309952	CL_0000819-up.xls	Itgb1,Nid1,Sirpa
GO:0042129	regulation of T cell proliferation	0.00325533	3	46	96	14841	0.0652174	0.00646857	0.03125	0.00309952	CL_0000819-up.xls	Cd80,Ctla4,Pdcd1lg2
GO:0048871	multicellular organismal homeostasis	0.00407806	3	46	104	14841	0.0652174	0.00700761	0.0288462	0.00309952	CL_0000819-up.xls	Gpr55,Itgb1,Lipa
GO:0008283	cell proliferation	0.00418836	5	46	346	14841	0.108696	0.0233138	0.0144509	0.00309952	CL_0000819-up.xls	Lipa,Neurod4,Prkar2b,Zbtb32,Zeb2
GO:0032147	activation of protein kinase activity	0.00453266	3	46	108	14841	0.0652174	0.00727714	0.0277778	0.00309952	CL_0000819-up.xls	Adora2a,Cish,Dgkh
GO:0060249	anatomical structure homeostasis	0.00593706	3	46	119	14841	0.0652174	0.00801833	0.0252101	0.00309952	CL_0000819-up.xls	Gpr55,Itgb1,Lipa
GO:0042130	negative regulation of T cell proliferation	0.0061546	2	46	38	14841	0.0434783	0.00256047	0.0526316	0.00309952	CL_0000819-up.xls	Ctla4,Pdcd1lg2
GO:0035881	amacrine cell differentiation	0.00618964	1	46	2	14841	0.0217391	0.000134762	0.5	0.00309952	CL_0000819-up.xls	Neurod4
GO:0043276	anoikis	0.00618964	1	46	2	14841	0.0217391	0.000134762	0.5	0.00309952	CL_0000819-up.xls	Sik1
GO:0000053	argininosuccinate metabolic process	0.00618964	1	46	2	14841	0.0217391	0.000134762	0.5	0.00309952	CL_0000819-up.xls	Ass1
GO:0031959	mineralocorticoid receptor signaling pathway	0.00618964	1	46	2	14841	0.0217391	0.000134762	0.5	0.00309952	CL_0000819-up.xls	Nr3c2
GO:0045590	negative regulation of regulatory T cell differentiation	0.00618964	1	46	2	14841	0.0217391	0.000134762	0.5	0.00309952	CL_0000819-up.xls	Ctla4
GO:2000210	positive regulation of anoikis	0.00618964	1	46	2	14841	0.0217391	0.000134762	0.5	0.00309952	CL_0000819-up.xls	Sik1
GO:0032594	protein transport within lipid bilayer	0.00618964	1	46	2	14841	0.0217391	0.000134762	0.5	0.00309952	CL_0000819-up.xls	Itgb1
GO:0032268	regulation of cellular protein metabolic process	0.00635698	8	46	911	14841	0.173913	0.061384	0.00878156	0.00309952	CL_0000819-up.xls	Adora2a,Ccnd2,Cd80,Cish,Dgkh,Itgb1,Prkar2b,Zeb2
GO:0051925	regulation of calcium ion transport via voltage-gated calcium channel activity	0.00680194	2	46	40	14841	0.0434783	0.00269524	0.05	0.00309952	CL_0000819-up.xls	Adora2a,Cacna1e
GO:0042127	regulation of cell proliferation	0.00788173	8	46	945	14841	0.173913	0.063675	0.00846561	0.00309952	CL_0000819-up.xls	Adora2a,Ccnd2,Cd80,Ctla4,Itgb1,Nr3c2,Pdcd1lg2,Ptpn22
GO:0002682	regulation of immune system process	0.00826752	6	46	575	14841	0.130435	0.038744	0.0104348	0.00309952	CL_0000819-up.xls	Adora2a,Cd80,Ctla4,Gpr55,Pdcd1lg2,Ptpn22
GO:0043408	regulation of MAPKKK cascade	0.00843707	4	46	260	14841	0.0869565	0.017519	0.0153846	0.00309952	CL_0000819-up.xls	Gpr55,Itgb1,Sh3rf1,Zeb2
GO:0061351	neural precursor cell proliferation	0.00854892	2	46	45	14841	0.0434783	0.00303214	0.0444444	0.00309952	CL_0000819-up.xls	Neurod4,Zeb2
GO:0014057	positive regulation of acetylcholine secretion	0.0092704	1	46	3	14841	0.0217391	0.000202143	0.333333	0.00309952	CL_0000819-up.xls	Adora2a
GO:2000209	regulation of anoikis	0.0092704	1	46	3	14841	0.0217391	0.000202143	0.333333	0.00309952	CL_0000819-up.xls	Sik1
GO:0050672	negative regulation of lymphocyte proliferation	0.00968344	2	46	48	14841	0.0434783	0.00323428	0.0416667	0.00309952	CL_0000819-up.xls	Ctla4,Pdcd1lg2
GO:0032945	negative regulation of mononuclear cell proliferation	0.00968344	2	46	48	14841	0.0434783	0.00323428	0.0416667	0.00309952	CL_0000819-up.xls	Ctla4,Pdcd1lg2
GO:0070664	negative regulation of leukocyte proliferation	0.0100757	2	46	49	14841	0.0434783	0.00330166	0.0408163	0.00309952	CL_0000819-up.xls	Ctla4,Pdcd1lg2
GO:0010811	positive regulation of cell-substrate adhesion	0.0100757	2	46	49	14841	0.0434783	0.00330166	0.0408163	0.00309952	CL_0000819-up.xls	Itgb1,Nid1
GO:0050851	antigen receptor-mediated signaling pathway	0.010475	2	46	50	14841	0.0434783	0.00336905	0.04	0.00309952	CL_0000819-up.xls	Ctla4,Ptpn22
GO:0043065	positive regulation of apoptosis	0.0110967	5	46	438	14841	0.108696	0.0295128	0.0114155	0.00309952	CL_0000819-up.xls	Adora2a,Ctla4,Itgb1,Sh3rf1,Sik1
GO:0043068	positive regulation of programmed cell death	0.0115094	5	46	442	14841	0.108696	0.0297824	0.0113122	0.00309952	CL_0000819-up.xls	Adora2a,Ctla4,Itgb1,Sh3rf1,Sik1
GO:0006526	arginine biosynthetic process	0.0123418	1	46	4	14841	0.0217391	0.000269524	0.25	0.00309952	CL_0000819-up.xls	Ass1
GO:0048143	astrocyte activation	0.0123418	1	46	4	14841	0.0217391	0.000269524	0.25	0.00309952	CL_0000819-up.xls	Adora2a
GO:0000082	G1/S transition of mitotic cell cycle	0.0125745	2	46	55	14841	0.0434783	0.00370595	0.0363636	0.00309952	CL_0000819-up.xls	Ccnd2,Itgb1
GO:0046634	regulation of alpha-beta T cell activation	0.0125745	2	46	55	14841	0.0434783	0.00370595	0.0363636	0.00309952	CL_0000819-up.xls	Adora2a,Cd80
GO:0010942	positive regulation of cell death	0.0130367	5	46	456	14841	0.108696	0.0307257	0.0109649	0.00309952	CL_0000819-up.xls	Adora2a,Ctla4,Itgb1,Sh3rf1,Sik1
GO:0048870	cell motility	0.0131508	5	46	457	14841	0.108696	0.0307931	0.0109409	0.00309952	CL_0000819-up.xls	Cacna1e,Itgb1,Neurod4,Sirpa,Zeb2
GO:0051674	localization of cell	0.0131508	5	46	457	14841	0.108696	0.0307931	0.0109409	0.00309952	CL_0000819-up.xls	Cacna1e,Itgb1,Neurod4,Sirpa,Zeb2
GO:0002429	immune response-activating cell surface receptor signaling pathway	0.0139151	2	46	58	14841	0.0434783	0.00390809	0.0344828	0.00309952	CL_0000819-up.xls	Ctla4,Ptpn22
GO:0032412	regulation of ion transmembrane transporter activity	0.0148419	2	46	60	14841	0.0434783	0.00404285	0.0333333	0.00309952	CL_0000819-up.xls	Adora2a,Cacna1e
GO:0002768	immune response-regulating cell surface receptor signaling pathway	0.015315	2	46	61	14841	0.0434783	0.00411024	0.0327869	0.00309952	CL_0000819-up.xls	Ctla4,Ptpn22
GO:0002042	cell migration involved in sprouting angiogenesis	0.0154039	1	46	5	14841	0.0217391	0.000336905	0.2	0.00309952	CL_0000819-up.xls	Itgb1
GO:0031558	induction of apoptosis in response to chemical stimulus	0.0154039	1	46	5	14841	0.0217391	0.000336905	0.2	0.00309952	CL_0000819-up.xls	Adora2a
GO:0031557	induction of programmed cell death in response to chemical stimulus	0.0154039	1	46	5	14841	0.0217391	0.000336905	0.2	0.00309952	CL_0000819-up.xls	Adora2a
GO:0090273	regulation of somatostatin secretion	0.0154039	1	46	5	14841	0.0217391	0.000336905	0.2	0.00309952	CL_0000819-up.xls	Cacna1e
GO:0042102	positive regulation of T cell proliferation	0.0157946	2	46	62	14841	0.0434783	0.00417762	0.0322581	0.00309952	CL_0000819-up.xls	Cd80,Pdcd1lg2
GO:0051246	regulation of protein metabolic process	0.0162104	8	46	1073	14841	0.173913	0.0722997	0.00745573	0.00309952	CL_0000819-up.xls	Adora2a,Ccnd2,Cd80,Cish,Dgkh,Itgb1,Prkar2b,Zeb2
GO:0022898	regulation of transmembrane transporter activity	0.0172716	2	46	65	14841	0.0434783	0.00437976	0.0307692	0.00309952	CL_0000819-up.xls	Adora2a,Cacna1e
GO:0001973	adenosine receptor signaling pathway	0.0184567	1	46	6	14841	0.0217391	0.000404285	0.166667	0.00309952	CL_0000819-up.xls	Adora2a
GO:0009649	entrainment of circadian clock	0.0184567	1	46	6	14841	0.0217391	0.000404285	0.166667	0.00309952	CL_0000819-up.xls	Bhlhe41
GO:0032836	glomerular basement membrane development	0.0184567	1	46	6	14841	0.0217391	0.000404285	0.166667	0.00309952	CL_0000819-up.xls	Nid1
GO:0035025	positive regulation of Rho protein signal transduction	0.0184567	1	46	6	14841	0.0217391	0.000404285	0.166667	0.00309952	CL_0000819-up.xls	Gpr55
GO:0035810	positive regulation of urine volume	0.0184567	1	46	6	14841	0.0217391	0.000404285	0.166667	0.00309952	CL_0000819-up.xls	Adora2a
GO:0014056	regulation of acetylcholine secretion	0.0184567	1	46	6	14841	0.0217391	0.000404285	0.166667	0.00309952	CL_0000819-up.xls	Adora2a
GO:0032817	regulation of natural killer cell proliferation	0.0184567	1	46	6	14841	0.0217391	0.000404285	0.166667	0.00309952	CL_0000819-up.xls	Ptpn22
GO:0045589	regulation of regulatory T cell differentiation	0.0184567	1	46	6	14841	0.0217391	0.000404285	0.166667	0.00309952	CL_0000819-up.xls	Ctla4
GO:0045807	positive regulation of endocytosis	0.0188053	2	46	68	14841	0.0434783	0.0045819	0.0294118	0.00309952	CL_0000819-up.xls	Itgb1,Sirpa
GO:0048771	tissue remodeling	0.0203943	2	46	71	14841	0.0434783	0.00478404	0.028169	0.00309952	CL_0000819-up.xls	Gpr55,Lipa
GO:0032409	regulation of transporter activity	0.0214839	2	46	73	14841	0.0434783	0.00491881	0.0273973	0.00309952	CL_0000819-up.xls	Adora2a,Cacna1e
GO:0006883	cellular sodium ion homeostasis	0.0215002	1	46	7	14841	0.0217391	0.000471666	0.142857	0.00309952	CL_0000819-up.xls	Nr3c2
GO:0043116	negative regulation of vascular permeability	0.0215002	1	46	7	14841	0.0217391	0.000471666	0.142857	0.00309952	CL_0000819-up.xls	Adora2a
GO:0001956	positive regulation of neurotransmitter secretion	0.0215002	1	46	7	14841	0.0217391	0.000471666	0.142857	0.00309952	CL_0000819-up.xls	Adora2a
GO:0010646	regulation of cell communication	0.0227519	8	46	1142	14841	0.173913	0.076949	0.00700525	0.00309952	CL_0000819-up.xls	Adora2a,Cacna1e,Cish,Gpr55,Itgb1,Ptpn22,Sh3rf1,Zeb2
GO:0010810	regulation of cell-substrate adhesion	0.0243114	2	46	78	14841	0.0434783	0.00525571	0.025641	0.00309952	CL_0000819-up.xls	Itgb1,Nid1
GO:0031958	corticosteroid receptor signaling pathway	0.0245346	1	46	8	14841	0.0217391	0.000539047	0.125	0.00309952	CL_0000819-up.xls	Nr3c2
GO:0014049	positive regulation of glutamate secretion	0.0245346	1	46	8	14841	0.0217391	0.000539047	0.125	0.00309952	CL_0000819-up.xls	Adora2a
GO:0032230	positive regulation of synaptic transmission, GABAergic	0.0245346	1	46	8	14841	0.0217391	0.000539047	0.125	0.00309952	CL_0000819-up.xls	Adora2a
GO:0031000	response to caffeine	0.0245346	1	46	8	14841	0.0217391	0.000539047	0.125	0.00309952	CL_0000819-up.xls	Adora2a
GO:0070830	tight junction assembly	0.0245346	1	46	8	14841	0.0217391	0.000539047	0.125	0.00309952	CL_0000819-up.xls	Itgb1
GO:0002684	positive regulation of immune system process	0.0254138	4	46	362	14841	0.0869565	0.0243919	0.0110497	0.00309952	CL_0000819-up.xls	Cd80,Ctla4,Pdcd1lg2,Ptpn22
GO:0048583	regulation of response to stimulus	0.0267802	10	46	1645	14841	0.217391	0.110842	0.00607903	0.00309952	CL_0000819-up.xls	Adora2a,Cacna1e,Cish,Ctla4,Gpr55,Itgb1,Ptpn22,Rasgrf2,Sh3rf1,Zeb2
GO:0002757	immune response-activating signal transduction	0.0272828	2	46	83	14841	0.0434783	0.00559262	0.0240964	0.00309952	CL_0000819-up.xls	Ctla4,Ptpn22
GO:0007612	learning	0.0272828	2	46	83	14841	0.0434783	0.00559262	0.0240964	0.00309952	CL_0000819-up.xls	Cacna1e,Prkar2b
GO:0071941	nitrogen cycle metabolic process	0.0275597	1	46	9	14841	0.0217391	0.000606428	0.111111	0.00309952	CL_0000819-up.xls	Ass1
GO:0051590	positive regulation of neurotransmitter transport	0.0275597	1	46	9	14841	0.0217391	0.000606428	0.111111	0.00309952	CL_0000819-up.xls	Adora2a
GO:0014074	response to purine-containing compound	0.0275597	1	46	9	14841	0.0217391	0.000606428	0.111111	0.00309952	CL_0000819-up.xls	Adora2a
GO:0055078	sodium ion homeostasis	0.0275597	1	46	9	14841	0.0217391	0.000606428	0.111111	0.00309952	CL_0000819-up.xls	Nr3c2
GO:0000050	urea cycle	0.0275597	1	46	9	14841	0.0217391	0.000606428	0.111111	0.00309952	CL_0000819-up.xls	Ass1
GO:0019627	urea metabolic process	0.0275597	1	46	9	14841	0.0217391	0.000606428	0.111111	0.00309952	CL_0000819-up.xls	Ass1
GO:0050731	positive regulation of peptidyl-tyrosine phosphorylation	0.0278938	2	46	84	14841	0.0434783	0.00566	0.0238095	0.00309952	CL_0000819-up.xls	Cd80,Itgb1
GO:0010001	glial cell differentiation	0.0291326	2	46	86	14841	0.0434783	0.00579476	0.0232558	0.00309952	CL_0000819-up.xls	Adora2a,Neurod4
GO:0043085	positive regulation of catalytic activity	0.0297406	6	46	765	14841	0.130435	0.0515464	0.00784314	0.00309952	CL_0000819-up.xls	Adora2a,Ccnd2,Cish,Dgkh,Gpr55,Zeb2
GO:0002764	immune response-regulating signaling pathway	0.0297601	2	46	87	14841	0.0434783	0.00586214	0.0229885	0.00309952	CL_0000819-up.xls	Ctla4,Ptpn22
GO:0043604	amide biosynthetic process	0.0305756	1	46	10	14841	0.0217391	0.000673809	0.1	0.00309952	CL_0000819-up.xls	Ass1
GO:0009083	branched chain family amino acid catabolic process	0.0305756	1	46	10	14841	0.0217391	0.000673809	0.1	0.00309952	CL_0000819-up.xls	Auh
GO:0035815	positive regulation of renal sodium excretion	0.0305756	1	46	10	14841	0.0217391	0.000673809	0.1	0.00309952	CL_0000819-up.xls	Adora2a
GO:0006928	cellular component movement	0.0312137	5	46	572	14841	0.108696	0.0385419	0.00874126	0.00309952	CL_0000819-up.xls	Cacna1e,Itgb1,Neurod4,Sirpa,Zeb2
GO:0023052	signaling	0.0319282	19	46	4109	14841	0.413043	0.276868	0.004624	0.00309952	CL_0000819-up.xls	Adora2a,Cacna1e,Cish,Csf2rb,Ctla4,Dgkh,Emr1,Gpr55,Il5ra,Itgb1,Lphn2,Mllt4,Neurod4,Nr3c2,Prkar2b,Ptpn22,Rasgrf2,Rassf4,Sik1
GO:0048584	positive regulation of response to stimulus	0.0324654	6	46	781	14841	0.130435	0.0526245	0.00768246	0.00309952	CL_0000819-up.xls	Ctla4,Gpr55,Itgb1,Ptpn22,Sh3rf1,Zeb2
GO:0008285	negative regulation of cell proliferation	0.0332592	4	46	394	14841	0.0869565	0.0265481	0.0101523	0.00309952	CL_0000819-up.xls	Adora2a,Ctla4,Itgb1,Pdcd1lg2
GO:0008354	germ cell migration	0.0335824	1	46	11	14841	0.0217391	0.00074119	0.0909091	0.00309952	CL_0000819-up.xls	Itgb1
GO:0050860	negative regulation of T cell receptor signaling pathway	0.0335824	1	46	11	14841	0.0217391	0.00074119	0.0909091	0.00309952	CL_0000819-up.xls	Ptpn22
GO:0050858	negative regulation of antigen receptor-mediated signaling pathway	0.0335824	1	46	11	14841	0.0217391	0.00074119	0.0909091	0.00309952	CL_0000819-up.xls	Ptpn22
GO:0060134	prepulse inhibition	0.0335824	1	46	11	14841	0.0217391	0.00074119	0.0909091	0.00309952	CL_0000819-up.xls	Adora2a
GO:0060080	regulation of inhibitory postsynaptic membrane potential	0.0335824	1	46	11	14841	0.0217391	0.00074119	0.0909091	0.00309952	CL_0000819-up.xls	Adora2a
GO:0061178	regulation of insulin secretion involved in cellular response to glucose stimulus	0.0335824	1	46	11	14841	0.0217391	0.00074119	0.0909091	0.00309952	CL_0000819-up.xls	Cacna1e
GO:0050671	positive regulation of lymphocyte proliferation	0.0336375	2	46	93	14841	0.0434783	0.00626642	0.0215054	0.00309952	CL_0000819-up.xls	Cd80,Pdcd1lg2
GO:0007165	signal transduction	0.0338803	18	46	3847	14841	0.391304	0.259214	0.00467897	0.00309952	CL_0000819-up.xls	Adora2a,Cish,Csf2rb,Ctla4,Dgkh,Emr1,Gpr55,Il5ra,Itgb1,Lphn2,Mllt4,Neurod4,Nr3c2,Prkar2b,Ptpn22,Rasgrf2,Rassf4,Sik1
GO:0001934	positive regulation of protein phosphorylation	0.0342272	3	46	230	14841	0.0652174	0.0154976	0.0130435	0.00309952	CL_0000819-up.xls	Ccnd2,Cd80,Itgb1
GO:0032946	positive regulation of mononuclear cell proliferation	0.034302	2	46	94	14841	0.0434783	0.0063338	0.0212766	0.00309952	CL_0000819-up.xls	Cd80,Pdcd1lg2
GO:0070665	positive regulation of leukocyte proliferation	0.0356466	2	46	96	14841	0.0434783	0.00646857	0.0208333	0.00309952	CL_0000819-up.xls	Cd80,Pdcd1lg2
GO:0006917	induction of apoptosis	0.0365203	3	46	236	14841	0.0652174	0.0159019	0.0127119	0.00309952	CL_0000819-up.xls	Adora2a,Sh3rf1,Sik1
GO:0031295	T cell costimulation	0.03658	1	46	12	14841	0.0217391	0.000808571	0.0833333	0.00309952	CL_0000819-up.xls	Cd80
GO:0006525	arginine metabolic process	0.03658	1	46	12	14841	0.0217391	0.000808571	0.0833333	0.00309952	CL_0000819-up.xls	Ass1
GO:0014002	astrocyte development	0.03658	1	46	12	14841	0.0217391	0.000808571	0.0833333	0.00309952	CL_0000819-up.xls	Adora2a
GO:0046339	diacylglycerol metabolic process	0.03658	1	46	12	14841	0.0217391	0.000808571	0.0833333	0.00309952	CL_0000819-up.xls	Dgkh
GO:0031294	lymphocyte costimulation	0.03658	1	46	12	14841	0.0217391	0.000808571	0.0833333	0.00309952	CL_0000819-up.xls	Cd80
GO:0030889	negative regulation of B cell proliferation	0.03658	1	46	12	14841	0.0217391	0.000808571	0.0833333	0.00309952	CL_0000819-up.xls	Ctla4
GO:0051881	regulation of mitochondrial membrane potential	0.03658	1	46	12	14841	0.0217391	0.000808571	0.0833333	0.00309952	CL_0000819-up.xls	Adora2a
GO:0035809	regulation of urine volume	0.03658	1	46	12	14841	0.0217391	0.000808571	0.0833333	0.00309952	CL_0000819-up.xls	Adora2a
GO:0001963	synaptic transmission, dopaminergic	0.03658	1	46	12	14841	0.0217391	0.000808571	0.0833333	0.00309952	CL_0000819-up.xls	Adora2a
GO:0010647	positive regulation of cell communication	0.0367716	5	46	598	14841	0.108696	0.0402938	0.0083612	0.00309952	CL_0000819-up.xls	Adora2a,Gpr55,Itgb1,Sh3rf1,Zeb2
GO:0016477	cell migration	0.0368116	4	46	407	14841	0.0869565	0.027424	0.00982801	0.00309952	CL_0000819-up.xls	Itgb1,Neurod4,Sirpa,Zeb2
GO:0012502	induction of programmed cell death	0.0369101	3	46	237	14841	0.0652174	0.0159693	0.0126582	0.00309952	CL_0000819-up.xls	Adora2a,Sh3rf1,Sik1
GO:0007155	cell adhesion	0.0372231	5	46	600	14841	0.108696	0.0404285	0.00833333	0.00309952	CL_0000819-up.xls	Emb,Itgb1,Mllt4,Nid1,Sirpa
GO:0023056	positive regulation of signaling	0.0381364	5	46	604	14841	0.108696	0.0406981	0.00827815	0.00309952	CL_0000819-up.xls	Adora2a,Gpr55,Itgb1,Sh3rf1,Zeb2
GO:0042063	gliogenesis	0.0383962	2	46	100	14841	0.0434783	0.00673809	0.02	0.00309952	CL_0000819-up.xls	Adora2a,Neurod4
GO:0022610	biological adhesion	0.0385982	5	46	606	14841	0.108696	0.0408328	0.00825083	0.00309952	CL_0000819-up.xls	Emb,Itgb1,Mllt4,Nid1,Sirpa
GO:0046328	regulation of JNK cascade	0.0390959	2	46	101	14841	0.0434783	0.00680547	0.019802	0.00309952	CL_0000819-up.xls	Sh3rf1,Zeb2
GO:0023051	regulation of signaling	0.0394573	9	46	1508	14841	0.195652	0.10161	0.00596817	0.00309952	CL_0000819-up.xls	Adora2a,Cacna1e,Cish,Gpr55,Itgb1,Ptpn22,Rasgrf2,Sh3rf1,Zeb2
GO:0043297	apical junction assembly	0.0395686	1	46	13	14841	0.0217391	0.000875952	0.0769231	0.00309952	CL_0000819-up.xls	Itgb1
GO:0048266	behavioral response to pain	0.0395686	1	46	13	14841	0.0217391	0.000875952	0.0769231	0.00309952	CL_0000819-up.xls	Cacna1e
GO:0043534	blood vessel endothelial cell migration	0.0395686	1	46	13	14841	0.0217391	0.000875952	0.0769231	0.00309952	CL_0000819-up.xls	Itgb1
GO:0000288	nuclear-transcribed mRNA catabolic process, deadenylation-dependent decay	0.0395686	1	46	13	14841	0.0217391	0.000875952	0.0769231	0.00309952	CL_0000819-up.xls	Auh
GO:0051968	positive regulation of synaptic transmission, glutamatergic	0.0395686	1	46	13	14841	0.0217391	0.000875952	0.0769231	0.00309952	CL_0000819-up.xls	Adora2a
GO:0048518	positive regulation of biological process	0.0396335	14	46	2797	14841	0.304348	0.188464	0.00500536	0.00309952	CL_0000819-up.xls	Adora2a,Ccnd2,Cd80,Ctla4,Gpr55,Itgb1,Neurod4,Nid1,Pdcd1lg2,Ptpn22,Sh3rf1,Sik1,Sirpa,Zeb2
GO:0048522	positive regulation of cellular process	0.0406684	13	46	2538	14841	0.282609	0.171013	0.00512214	0.00309952	CL_0000819-up.xls	Adora2a,Ccnd2,Cd80,Ctla4,Gpr55,Itgb1,Neurod4,Nid1,Pdcd1lg2,Sh3rf1,Sik1,Sirpa,Zeb2
GO:0045785	positive regulation of cell adhesion	0.0412245	2	46	104	14841	0.0434783	0.00700761	0.0192308	0.00309952	CL_0000819-up.xls	Itgb1,Nid1
GO:0007154	cell communication	0.0417217	19	46	4224	14841	0.413043	0.284617	0.00449811	0.00309952	CL_0000819-up.xls	Adora2a,Cacna1e,Cish,Csf2rb,Ctla4,Dgkh,Emr1,Gpr55,Il5ra,Itgb1,Lphn2,Mllt4,Neurod4,Nr3c2,Prkar2b,Ptpn22,Rasgrf2,Rassf4,Sik1
GO:0042327	positive regulation of phosphorylation	0.0421726	3	46	250	14841	0.0652174	0.0168452	0.012	0.00309952	CL_0000819-up.xls	Ccnd2,Cd80,Itgb1
GO:0040011	locomotion	0.042418	5	46	622	14841	0.108696	0.0419109	0.00803859	0.00309952	CL_0000819-up.xls	Cacna1e,Itgb1,Neurod4,Sirpa,Zeb2
GO:0046641	positive regulation of alpha-beta T cell proliferation	0.0425481	1	46	14	14841	0.0217391	0.000943333	0.0714286	0.00309952	CL_0000819-up.xls	Cd80
GO:0014061	regulation of norepinephrine secretion	0.0425481	1	46	14	14841	0.0217391	0.000943333	0.0714286	0.00309952	CL_0000819-up.xls	Adora2a
GO:0007271	synaptic transmission, cholinergic	0.0425481	1	46	14	14841	0.0217391	0.000943333	0.0714286	0.00309952	CL_0000819-up.xls	Adora2a
GO:0050870	positive regulation of T cell activation	0.0433961	2	46	107	14841	0.0434783	0.00720976	0.0186916	0.00309952	CL_0000819-up.xls	Cd80,Pdcd1lg2
GO:0030100	regulation of endocytosis	0.0441294	2	46	108	14841	0.0434783	0.00727714	0.0185185	0.00309952	CL_0000819-up.xls	Itgb1,Sirpa
GO:0009081	branched chain family amino acid metabolic process	0.0455185	1	46	15	14841	0.0217391	0.00101071	0.0666667	0.00309952	CL_0000819-up.xls	Auh
GO:0043603	cellular amide metabolic process	0.0455185	1	46	15	14841	0.0217391	0.00101071	0.0666667	0.00309952	CL_0000819-up.xls	Ass1
GO:0045671	negative regulation of osteoclast differentiation	0.0455185	1	46	15	14841	0.0217391	0.00101071	0.0666667	0.00309952	CL_0000819-up.xls	Gpr55
GO:0043114	regulation of vascular permeability	0.0455185	1	46	15	14841	0.0217391	0.00101071	0.0666667	0.00309952	CL_0000819-up.xls	Adora2a
GO:0010043	response to zinc ion	0.0455185	1	46	15	14841	0.0217391	0.00101071	0.0666667	0.00309952	CL_0000819-up.xls	Ass1
GO:0045937	positive regulation of phosphate metabolic process	0.0455901	3	46	258	14841	0.0652174	0.0173843	0.0116279	0.00309952	CL_0000819-up.xls	Ccnd2,Cd80,Itgb1
GO:0010562	positive regulation of phosphorus metabolic process	0.0455901	3	46	258	14841	0.0652174	0.0173843	0.0116279	0.00309952	CL_0000819-up.xls	Ccnd2,Cd80,Itgb1
GO:0051329	interphase of mitotic cell cycle	0.0456099	2	46	110	14841	0.0434783	0.0074119	0.0181818	0.00309952	CL_0000819-up.xls	Ccnd2,Itgb1
GO:0010627	regulation of intracellular protein kinase cascade	0.0458245	4	46	437	14841	0.0869565	0.0294455	0.00915332	0.00309952	CL_0000819-up.xls	Gpr55,Itgb1,Sh3rf1,Zeb2
GO:0050730	regulation of peptidyl-tyrosine phosphorylation	0.046357	2	46	111	14841	0.0434783	0.00747928	0.018018	0.00309952	CL_0000819-up.xls	Cd80,Itgb1
GO:0070302	regulation of stress-activated protein kinase signaling cascade	0.046357	2	46	111	14841	0.0434783	0.00747928	0.018018	0.00309952	CL_0000819-up.xls	Sh3rf1,Zeb2
GO:0048666	neuron development	0.0471124	4	46	441	14841	0.0869565	0.029715	0.00907029	0.00309952	CL_0000819-up.xls	Adora2a,Cyfip1,Itgb1,Neurod4
GO:0009084	glutamine family amino acid biosynthetic process	0.0484799	1	46	16	14841	0.0217391	0.00107809	0.0625	0.00309952	CL_0000819-up.xls	Ass1
GO:0046636	negative regulation of alpha-beta T cell activation	0.0484799	1	46	16	14841	0.0217391	0.00107809	0.0625	0.00309952	CL_0000819-up.xls	Adora2a
GO:0006910	phagocytosis, recognition	0.0484799	1	46	16	14841	0.0217391	0.00107809	0.0625	0.00309952	CL_0000819-up.xls	Sirpa
GO:0035813	regulation of renal sodium excretion	0.0484799	1	46	16	14841	0.0217391	0.00107809	0.0625	0.00309952	CL_0000819-up.xls	Adora2a
GO:0051325	interphase	0.0486254	2	46	114	14841	0.0434783	0.00768142	0.0175439	0.00309952	CL_0000819-up.xls	Ccnd2,Itgb1
GO:0051924	regulation of calcium ion transport	0.0509337	2	46	117	14841	0.0434783	0.00788357	0.017094	0.00309952	CL_0000819-up.xls	Adora2a,Cacna1e
GO:0030574	collagen catabolic process	0.0514324	1	46	17	14841	0.0217391	0.00114548	0.0588235	0.00309952	CL_0000819-up.xls	Pepd
GO:0060081	membrane hyperpolarization	0.0514324	1	46	17	14841	0.0217391	0.00114548	0.0588235	0.00309952	CL_0000819-up.xls	Adora2a
GO:0045737	positive regulation of cyclin-dependent protein kinase activity	0.0514324	1	46	17	14841	0.0217391	0.00114548	0.0588235	0.00309952	CL_0000819-up.xls	Ccnd2
GO:0001975	response to amphetamine	0.0514324	1	46	17	14841	0.0217391	0.00114548	0.0588235	0.00309952	CL_0000819-up.xls	Adora2a
GO:0002040	sprouting angiogenesis	0.0514324	1	46	17	14841	0.0217391	0.00114548	0.0588235	0.00309952	CL_0000819-up.xls	Itgb1
GO:0051259	protein oligomerization	0.0528274	3	46	274	14841	0.0652174	0.0184624	0.0109489	0.00309952	CL_0000819-up.xls	Dgkh,Sbf2,Sept11
GO:0002253	activation of immune response	0.0540721	2	46	121	14841	0.0434783	0.00815309	0.0165289	0.00309952	CL_0000819-up.xls	Ctla4,Ptpn22
GO:0045453	bone resorption	0.0543759	1	46	18	14841	0.0217391	0.00121286	0.0555556	0.00309952	CL_0000819-up.xls	Gpr55
GO:0046939	nucleotide phosphorylation	0.0543759	1	46	18	14841	0.0217391	0.00121286	0.0555556	0.00309952	CL_0000819-up.xls	Ak8
GO:0006911	phagocytosis, engulfment	0.0543759	1	46	18	14841	0.0217391	0.00121286	0.0555556	0.00309952	CL_0000819-up.xls	Sirpa
GO:0046640	regulation of alpha-beta T cell proliferation	0.0543759	1	46	18	14841	0.0217391	0.00121286	0.0555556	0.00309952	CL_0000819-up.xls	Cd80
GO:0014048	regulation of glutamate secretion	0.0543759	1	46	18	14841	0.0217391	0.00121286	0.0555556	0.00309952	CL_0000819-up.xls	Adora2a
GO:0045214	sarcomere organization	0.0543759	1	46	18	14841	0.0217391	0.00121286	0.0555556	0.00309952	CL_0000819-up.xls	Itgb1
GO:0035023	regulation of Rho protein signal transduction	0.0556666	2	46	123	14841	0.0434783	0.00828785	0.0162602	0.00309952	CL_0000819-up.xls	Gpr55,Rasgrf2
GO:0050790	regulation of catalytic activity	0.0559076	8	46	1362	14841	0.173913	0.0917728	0.00587372	0.00309952	CL_0000819-up.xls	Adora2a,Ccnd2,Cish,Dgkh,Gpr55,Prkar2b,Rasgrf2,Zeb2
GO:0006493	protein O-linked glycosylation	0.0573104	1	46	19	14841	0.0217391	0.00128024	0.0526316	0.00309952	CL_0000819-up.xls	Galnt7
GO:0050856	regulation of T cell receptor signaling pathway	0.0573104	1	46	19	14841	0.0217391	0.00128024	0.0526316	0.00309952	CL_0000819-up.xls	Ptpn22
GO:0044062	regulation of excretion	0.0573104	1	46	19	14841	0.0217391	0.00128024	0.0526316	0.00309952	CL_0000819-up.xls	Adora2a
GO:0001964	startle response	0.0573104	1	46	19	14841	0.0217391	0.00128024	0.0526316	0.00309952	CL_0000819-up.xls	Adora2a
GO:0042592	homeostatic process	0.057428	6	46	898	14841	0.130435	0.0605081	0.00668151	0.00309952	CL_0000819-up.xls	Adora2a,Cacna1e,Gpr55,Itgb1,Lipa,Nr3c2
GO:0019221	cytokine-mediated signaling pathway	0.0589052	2	46	127	14841	0.0434783	0.00855737	0.015748	0.00309952	CL_0000819-up.xls	Csf2rb,Il5ra
GO:0032835	glomerulus development	0.060236	1	46	20	14841	0.0217391	0.00134762	0.05	0.00309952	CL_0000819-up.xls	Nid1
GO:0030032	lamellipodium assembly	0.060236	1	46	20	14841	0.0217391	0.00134762	0.05	0.00309952	CL_0000819-up.xls	Cyfip1
GO:0044243	multicellular organismal catabolic process	0.060236	1	46	20	14841	0.0217391	0.00134762	0.05	0.00309952	CL_0000819-up.xls	Pepd
GO:0045581	negative regulation of T cell differentiation	0.060236	1	46	20	14841	0.0217391	0.00134762	0.05	0.00309952	CL_0000819-up.xls	Ctla4
GO:0003407	neural retina development	0.060236	1	46	20	14841	0.0217391	0.00134762	0.05	0.00309952	CL_0000819-up.xls	Neurod4
GO:0007405	neuroblast proliferation	0.060236	1	46	20	14841	0.0217391	0.00134762	0.05	0.00309952	CL_0000819-up.xls	Neurod4
GO:0032814	regulation of natural killer cell activation	0.060236	1	46	20	14841	0.0217391	0.00134762	0.05	0.00309952	CL_0000819-up.xls	Ptpn22
GO:0044093	positive regulation of molecular function	0.0631507	6	46	920	14841	0.130435	0.0619904	0.00652174	0.00309952	CL_0000819-up.xls	Adora2a,Ccnd2,Cish,Dgkh,Gpr55,Zeb2
GO:0048708	astrocyte differentiation	0.0631528	1	46	21	14841	0.0217391	0.001415	0.047619	0.00309952	CL_0000819-up.xls	Adora2a
GO:0001662	behavioral fear response	0.0631528	1	46	21	14841	0.0217391	0.001415	0.047619	0.00309952	CL_0000819-up.xls	Cacna1e
GO:0050854	regulation of antigen receptor-mediated signaling pathway	0.0631528	1	46	21	14841	0.0217391	0.001415	0.047619	0.00309952	CL_0000819-up.xls	Ptpn22
GO:0048675	axon extension	0.0660607	1	46	22	14841	0.0217391	0.00148238	0.0454545	0.00309952	CL_0000819-up.xls	Cyfip1
GO:0002209	behavioral defense response	0.0660607	1	46	22	14841	0.0217391	0.00148238	0.0454545	0.00309952	CL_0000819-up.xls	Cacna1e
GO:0007043	cell-cell junction assembly	0.0660607	1	46	22	14841	0.0217391	0.00148238	0.0454545	0.00309952	CL_0000819-up.xls	Itgb1
GO:0032228	regulation of synaptic transmission, GABAergic	0.0660607	1	46	22	14841	0.0217391	0.00148238	0.0454545	0.00309952	CL_0000819-up.xls	Adora2a
GO:0050853	B cell receptor signaling pathway	0.0689597	1	46	23	14841	0.0217391	0.00154976	0.0434783	0.00309952	CL_0000819-up.xls	Ctla4
GO:0007588	excretion	0.0689597	1	46	23	14841	0.0217391	0.00154976	0.0434783	0.00309952	CL_0000819-up.xls	Nr3c2
GO:0050869	negative regulation of B cell activation	0.0689597	1	46	23	14841	0.0217391	0.00154976	0.0434783	0.00309952	CL_0000819-up.xls	Ctla4
GO:0046579	positive regulation of Ras protein signal transduction	0.0689597	1	46	23	14841	0.0217391	0.00154976	0.0434783	0.00309952	CL_0000819-up.xls	Gpr55
GO:0051954	positive regulation of amine transport	0.0689597	1	46	23	14841	0.0217391	0.00154976	0.0434783	0.00309952	CL_0000819-up.xls	Adora2a
GO:0031401	positive regulation of protein modification process	0.0699271	3	46	308	14841	0.0652174	0.0207533	0.00974026	0.00309952	CL_0000819-up.xls	Ccnd2,Cd80,Itgb1
GO:0032989	cellular component morphogenesis	0.0708627	4	46	506	14841	0.0869565	0.0340947	0.00790514	0.00309952	CL_0000819-up.xls	Adora2a,Cyfip1,Itgb1,Lipa
GO:0065009	regulation of molecular function	0.071553	9	46	1688	14841	0.195652	0.113739	0.00533175	0.00309952	CL_0000819-up.xls	Adora2a,Cacna1e,Ccnd2,Cish,Dgkh,Gpr55,Prkar2b,Rasgrf2,Zeb2
GO:0048873	homeostasis of number of cells within a tissue	0.07185	1	46	24	14841	0.0217391	0.00161714	0.0416667	0.00309952	CL_0000819-up.xls	Lipa
GO:0045620	negative regulation of lymphocyte differentiation	0.07185	1	46	24	14841	0.0217391	0.00161714	0.0416667	0.00309952	CL_0000819-up.xls	Ctla4
GO:0007611	learning or memory	0.0742455	2	46	145	14841	0.0434783	0.00977023	0.0137931	0.00309952	CL_0000819-up.xls	Cacna1e,Prkar2b
GO:0021846	cell proliferation in forebrain	0.0747315	1	46	25	14841	0.0217391	0.00168452	0.04	0.00309952	CL_0000819-up.xls	Zeb2
GO:0042596	fear response	0.0747315	1	46	25	14841	0.0217391	0.00168452	0.04	0.00309952	CL_0000819-up.xls	Cacna1e
GO:0002762	negative regulation of myeloid leukocyte differentiation	0.0747315	1	46	25	14841	0.0217391	0.00168452	0.04	0.00309952	CL_0000819-up.xls	Gpr55
GO:0048265	response to pain	0.0747315	1	46	25	14841	0.0217391	0.00168452	0.04	0.00309952	CL_0000819-up.xls	Cacna1e
GO:0072332	signal transduction by p53 class mediator resulting in induction of apoptosis	0.0747315	1	46	25	14841	0.0217391	0.00168452	0.04	0.00309952	CL_0000819-up.xls	Sik1
GO:0035249	synaptic transmission, glutamatergic	0.0747315	1	46	25	14841	0.0217391	0.00168452	0.04	0.00309952	CL_0000819-up.xls	Adora2a
GO:0043410	positive regulation of MAPKKK cascade	0.0769162	2	46	148	14841	0.0434783	0.00997237	0.0135135	0.00309952	CL_0000819-up.xls	Gpr55,Itgb1
GO:0035588	G-protein coupled purinergic receptor signaling pathway	0.0776042	1	46	26	14841	0.0217391	0.0017519	0.0384615	0.00309952	CL_0000819-up.xls	Adora2a
GO:0030004	cellular monovalent inorganic cation homeostasis	0.0776042	1	46	26	14841	0.0217391	0.0017519	0.0384615	0.00309952	CL_0000819-up.xls	Nr3c2
GO:0051057	positive regulation of small GTPase mediated signal transduction	0.0776042	1	46	26	14841	0.0217391	0.0017519	0.0384615	0.00309952	CL_0000819-up.xls	Gpr55
GO:0042311	vasodilation	0.0776042	1	46	26	14841	0.0217391	0.0017519	0.0384615	0.00309952	CL_0000819-up.xls	Adora2a
GO:0010959	regulation of metal ion transport	0.0796173	2	46	151	14841	0.0434783	0.0101745	0.013245	0.00309952	CL_0000819-up.xls	Adora2a,Cacna1e
GO:0050852	T cell receptor signaling pathway	0.0804682	1	46	27	14841	0.0217391	0.00181928	0.037037	0.00309952	CL_0000819-up.xls	Ptpn22
GO:0043542	endothelial cell migration	0.0804682	1	46	27	14841	0.0217391	0.00181928	0.037037	0.00309952	CL_0000819-up.xls	Itgb1
GO:0007159	leukocyte cell-cell adhesion	0.0804682	1	46	27	14841	0.0217391	0.00181928	0.037037	0.00309952	CL_0000819-up.xls	Itgb1
GO:0042110	T cell activation	0.0823482	2	46	154	14841	0.0434783	0.0103767	0.012987	0.00309952	CL_0000819-up.xls	Ptpn22,Zbtb32
GO:0050890	cognition	0.0823482	2	46	154	14841	0.0434783	0.0103767	0.012987	0.00309952	CL_0000819-up.xls	Cacna1e,Prkar2b
GO:0051251	positive regulation of lymphocyte activation	0.0823482	2	46	154	14841	0.0434783	0.0103767	0.012987	0.00309952	CL_0000819-up.xls	Cd80,Pdcd1lg2
GO:0007626	locomotory behavior	0.083265	2	46	155	14841	0.0434783	0.010444	0.0129032	0.00309952	CL_0000819-up.xls	Adora2a,Cacna1e
GO:0046849	bone remodeling	0.0833235	1	46	28	14841	0.0217391	0.00188667	0.0357143	0.00309952	CL_0000819-up.xls	Gpr55
GO:0030239	myofibril assembly	0.0833235	1	46	28	14841	0.0217391	0.00188667	0.0357143	0.00309952	CL_0000819-up.xls	Itgb1
GO:0050794	regulation of cellular process	0.0848322	29	46	7700	14841	0.630435	0.518833	0.00376623	0.00309952	CL_0000819-up.xls	Adora2a,Bhlhe41,Cacna1e,Ccnd2,Cd80,Cish,Csf2rb,Ctla4,Cyfip1,Dgkh,Emr1,Gpr55,Il5ra,Itgb1,Lphn2,Mllt4,Neurod4,Nid1,Nr3c2,Pdcd1lg2,Prkar2b,Ptpn22,Rasgrf2,Rassf4,Sh3rf1,Sik1,Sirpa,Zbtb32,Zeb2
GO:0045596	negative regulation of cell differentiation	0.0850818	3	46	335	14841	0.0652174	0.0225726	0.00895522	0.00309952	CL_0000819-up.xls	Ctla4,Gpr55,Itgb1
GO:0071902	positive regulation of protein serine/threonine kinase activity	0.085108	2	46	157	14841	0.0434783	0.0105788	0.0127389	0.00309952	CL_0000819-up.xls	Ccnd2,Zeb2
GO:0001775	cell activation	0.0856685	3	46	336	14841	0.0652174	0.02264	0.00892857	0.00309952	CL_0000819-up.xls	Adora2a,Ptpn22,Zbtb32
GO:0035587	purinergic receptor signaling pathway	0.0861701	1	46	29	14841	0.0217391	0.00195405	0.0344828	0.00309952	CL_0000819-up.xls	Adora2a
GO:0030097	hemopoiesis	0.0874391	3	46	339	14841	0.0652174	0.0228421	0.00884956	0.00309952	CL_0000819-up.xls	Plscr1,Ptpn22,Zbtb32
GO:0048585	negative regulation of response to stimulus	0.0885119	4	46	547	14841	0.0869565	0.0368574	0.00731261	0.00309952	CL_0000819-up.xls	Adora2a,Cish,Ctla4,Ptpn22
GO:0032963	collagen metabolic process	0.0890081	1	46	30	14841	0.0217391	0.00202143	0.0333333	0.00309952	CL_0000819-up.xls	Pepd
GO:0051966	regulation of synaptic transmission, glutamatergic	0.0890081	1	46	30	14841	0.0217391	0.00202143	0.0333333	0.00309952	CL_0000819-up.xls	Adora2a
GO:0030182	neuron differentiation	0.0898813	4	46	550	14841	0.0869565	0.0370595	0.00727273	0.00309952	CL_0000819-up.xls	Adora2a,Cyfip1,Itgb1,Neurod4
GO:0008284	positive regulation of cell proliferation	0.0898813	4	46	550	14841	0.0869565	0.0370595	0.00727273	0.00309952	CL_0000819-up.xls	Ccnd2,Cd80,Itgb1,Pdcd1lg2
GO:0009967	positive regulation of signal transduction	0.0898813	4	46	550	14841	0.0869565	0.0370595	0.00727273	0.00309952	CL_0000819-up.xls	Gpr55,Itgb1,Sh3rf1,Zeb2
GO:0042098	T cell proliferation	0.0918375	1	46	31	14841	0.0217391	0.00208881	0.0322581	0.00309952	CL_0000819-up.xls	Zbtb32
GO:0048588	developmental cell growth	0.0918375	1	46	31	14841	0.0217391	0.00208881	0.0322581	0.00309952	CL_0000819-up.xls	Cyfip1
GO:0001755	neural crest cell migration	0.0918375	1	46	31	14841	0.0217391	0.00208881	0.0322581	0.00309952	CL_0000819-up.xls	Zeb2
GO:0030819	positive regulation of cAMP biosynthetic process	0.0918375	1	46	31	14841	0.0217391	0.00208881	0.0322581	0.00309952	CL_0000819-up.xls	Adora2a
GO:0007049	cell cycle	0.0919097	5	46	779	14841	0.108696	0.0524897	0.00641849	0.00309952	CL_0000819-up.xls	Ccnd2,Itgb1,Rassf4,Sept11,Sik1
GO:0031175	neuron projection development	0.0922371	3	46	347	14841	0.0652174	0.0233812	0.00864553	0.00309952	CL_0000819-up.xls	Adora2a,Cyfip1,Itgb1
GO:0042755	eating behavior	0.0946582	1	46	32	14841	0.0217391	0.00215619	0.03125	0.00309952	CL_0000819-up.xls	Adora2a
GO:0044259	multicellular organismal macromolecule metabolic process	0.0946582	1	46	32	14841	0.0217391	0.00215619	0.03125	0.00309952	CL_0000819-up.xls	Pepd
GO:0030816	positive regulation of cAMP metabolic process	0.0946582	1	46	32	14841	0.0217391	0.00215619	0.03125	0.00309952	CL_0000819-up.xls	Adora2a
GO:0042752	regulation of circadian rhythm	0.0946582	1	46	32	14841	0.0217391	0.00215619	0.03125	0.00309952	CL_0000819-up.xls	Bhlhe41
GO:0060079	regulation of excitatory postsynaptic membrane potential	0.0946582	1	46	32	14841	0.0217391	0.00215619	0.03125	0.00309952	CL_0000819-up.xls	Adora2a
GO:0048545	response to steroid hormone stimulus	0.0954631	2	46	168	14841	0.0434783	0.01132	0.0119048	0.00309952	CL_0000819-up.xls	Ass1,Nr3c2
GO:0009966	regulation of signal transduction	0.095924	7	46	1275	14841	0.152174	0.0859107	0.0054902	0.00309952	CL_0000819-up.xls	Cish,Gpr55,Itgb1,Ptpn22,Rasgrf2,Sh3rf1,Zeb2
GO:0030317	sperm motility	0.0974704	1	46	33	14841	0.0217391	0.00222357	0.030303	0.00309952	CL_0000819-up.xls	Cacna1e
GO:0002696	positive regulation of leukocyte activation	0.0983484	2	46	171	14841	0.0434783	0.0115221	0.0116959	0.00309952	CL_0000819-up.xls	Cd80,Pdcd1lg2
GO:0021766	hippocampus development	0.100274	1	46	34	14841	0.0217391	0.00229095	0.0294118	0.00309952	CL_0000819-up.xls	Zeb2
GO:0002027	regulation of heart rate	0.100274	1	46	34	14841	0.0217391	0.00229095	0.0294118	0.00309952	CL_0000819-up.xls	Cacna1e
GO:0071345	cellular response to cytokine stimulus	0.100286	2	46	173	14841	0.0434783	0.0116569	0.0115607	0.00309952	CL_0000819-up.xls	Csf2rb,Il5ra
GO:0031032	actomyosin structure organization	0.103069	1	46	35	14841	0.0217391	0.00235833	0.0285714	0.00309952	CL_0000819-up.xls	Itgb1
GO:0008624	induction of apoptosis by extracellular signals	0.103069	1	46	35	14841	0.0217391	0.00235833	0.0285714	0.00309952	CL_0000819-up.xls	Adora2a
GO:0050766	positive regulation of phagocytosis	0.103069	1	46	35	14841	0.0217391	0.00235833	0.0285714	0.00309952	CL_0000819-up.xls	Sirpa
GO:0046928	regulation of neurotransmitter secretion	0.103069	1	46	35	14841	0.0217391	0.00235833	0.0285714	0.00309952	CL_0000819-up.xls	Adora2a
GO:0050867	positive regulation of cell activation	0.105176	2	46	178	14841	0.0434783	0.0119938	0.011236	0.00309952	CL_0000819-up.xls	Cd80,Pdcd1lg2
GO:0050433	regulation of catecholamine secretion	0.105856	1	46	36	14841	0.0217391	0.00242571	0.0277778	0.00309952	CL_0000819-up.xls	Adora2a
GO:0008542	visual learning	0.105856	1	46	36	14841	0.0217391	0.00242571	0.0277778	0.00309952	CL_0000819-up.xls	Cacna1e
GO:0048513	organ development	0.106508	9	46	1831	14841	0.195652	0.123374	0.00491535	0.00309952	CL_0000819-up.xls	Itgb1,Lipa,Neurod4,Nid1,Plscr1,Prkar2b,Ptpn22,Zbtb32,Zeb2
GO:0044255	cellular lipid metabolic process	0.108113	4	46	588	14841	0.0869565	0.03962	0.00680272	0.00309952	CL_0000819-up.xls	B4galt6,Dgkh,Lipa,Prkar2b
GO:0044236	multicellular organismal metabolic process	0.108634	1	46	37	14841	0.0217391	0.00249309	0.027027	0.00309952	CL_0000819-up.xls	Pepd
GO:0045670	regulation of osteoclast differentiation	0.108634	1	46	37	14841	0.0217391	0.00249309	0.027027	0.00309952	CL_0000819-up.xls	Gpr55
GO:0030148	sphingolipid biosynthetic process	0.108634	1	46	37	14841	0.0217391	0.00249309	0.027027	0.00309952	CL_0000819-up.xls	B4galt6
GO:0045165	cell fate commitment	0.109135	2	46	182	14841	0.0434783	0.0122633	0.010989	0.00309952	CL_0000819-up.xls	Itgb1,Neurod4
GO:0032270	positive regulation of cellular protein metabolic process	0.110523	3	46	376	14841	0.0652174	0.0253352	0.00797872	0.00309952	CL_0000819-up.xls	Ccnd2,Cd80,Itgb1
GO:0032844	regulation of homeostatic process	0.11113	2	46	184	14841	0.0434783	0.0123981	0.0108696	0.00309952	CL_0000819-up.xls	Adora2a,Cacna1e
GO:0046467	membrane lipid biosynthetic process	0.111404	1	46	38	14841	0.0217391	0.00256047	0.0263158	0.00309952	CL_0000819-up.xls	B4galt6
GO:0030804	positive regulation of cyclic nucleotide biosynthetic process	0.111404	1	46	38	14841	0.0217391	0.00256047	0.0263158	0.00309952	CL_0000819-up.xls	Adora2a
GO:0030810	positive regulation of nucleotide biosynthetic process	0.111404	1	46	38	14841	0.0217391	0.00256047	0.0263158	0.00309952	CL_0000819-up.xls	Adora2a
GO:0007632	visual behavior	0.111404	1	46	38	14841	0.0217391	0.00256047	0.0263158	0.00309952	CL_0000819-up.xls	Cacna1e
GO:0080135	regulation of cellular response to stress	0.112131	2	46	185	14841	0.0434783	0.0124655	0.0108108	0.00309952	CL_0000819-up.xls	Sh3rf1,Zeb2
GO:0048534	hemopoietic or lymphoid organ development	0.11315	3	46	380	14841	0.0652174	0.0256047	0.00789474	0.00309952	CL_0000819-up.xls	Plscr1,Ptpn22,Zbtb32
GO:0060627	regulation of vesicle-mediated transport	0.11414	2	46	187	14841	0.0434783	0.0126002	0.0106952	0.00309952	CL_0000819-up.xls	Itgb1,Sirpa
GO:0055007	cardiac muscle cell differentiation	0.114165	1	46	39	14841	0.0217391	0.00262786	0.025641	0.00309952	CL_0000819-up.xls	Itgb1
GO:0072331	signal transduction by p53 class mediator	0.114165	1	46	39	14841	0.0217391	0.00262786	0.025641	0.00309952	CL_0000819-up.xls	Sik1
GO:0072006	nephron development	0.116918	1	46	40	14841	0.0217391	0.00269524	0.025	0.00309952	CL_0000819-up.xls	Nid1
GO:0060078	regulation of postsynaptic membrane potential	0.116918	1	46	40	14841	0.0217391	0.00269524	0.025	0.00309952	CL_0000819-up.xls	Adora2a
GO:0007189	activation of adenylate cyclase activity by G-protein signaling pathway	0.119662	1	46	41	14841	0.0217391	0.00276262	0.0243902	0.00309952	CL_0000819-up.xls	Adora2a
GO:0043507	positive regulation of JUN kinase activity	0.119662	1	46	41	14841	0.0217391	0.00276262	0.0243902	0.00309952	CL_0000819-up.xls	Zeb2
GO:0010579	positive regulation of adenylate cyclase activity by G-protein signaling pathway	0.119662	1	46	41	14841	0.0217391	0.00276262	0.0243902	0.00309952	CL_0000819-up.xls	Adora2a
GO:0030801	positive regulation of cyclic nucleotide metabolic process	0.119662	1	46	41	14841	0.0217391	0.00276262	0.0243902	0.00309952	CL_0000819-up.xls	Adora2a
GO:0010578	regulation of adenylate cyclase activity involved in G-protein signaling pathway	0.119662	1	46	41	14841	0.0217391	0.00276262	0.0243902	0.00309952	CL_0000819-up.xls	Adora2a
GO:0019752	carboxylic acid metabolic process	0.119915	4	46	611	14841	0.0869565	0.0411697	0.00654664	0.00309952	CL_0000819-up.xls	Ass1,Auh,Lipa,Prkar2b
GO:0043436	oxoacid metabolic process	0.119915	4	46	611	14841	0.0869565	0.0411697	0.00654664	0.00309952	CL_0000819-up.xls	Ass1,Auh,Lipa,Prkar2b
GO:0050896	response to stimulus	0.120078	23	46	5997	14841	0.5	0.404083	0.00383525	0.00309952	CL_0000819-up.xls	Adora2a,Ass1,Bhlhe41,Cacna1e,Cish,Csf2rb,Ctla4,Dgkh,Emr1,Gpr55,Il5ra,Itgb1,Lipa,Lphn2,Mllt4,Neurod4,Nr3c2,Plscr1,Prkar2b,Ptpn22,Rasgrf2,Rassf4,Sik1
GO:0045981	positive regulation of nucleotide metabolic process	0.122399	1	46	42	14841	0.0217391	0.00283	0.0238095	0.00309952	CL_0000819-up.xls	Adora2a
GO:0051588	regulation of neurotransmitter transport	0.122399	1	46	42	14841	0.0217391	0.00283	0.0238095	0.00309952	CL_0000819-up.xls	Adora2a
GO:0007166	cell surface receptor linked signaling pathway	0.123265	12	46	2722	14841	0.26087	0.183411	0.00440852	0.00309952	CL_0000819-up.xls	Adora2a,Cish,Csf2rb,Ctla4,Dgkh,Emr1,Gpr55,Il5ra,Itgb1,Lphn2,Neurod4,Ptpn22
GO:0045638	negative regulation of myeloid cell differentiation	0.125126	1	46	43	14841	0.0217391	0.00289738	0.0232558	0.00309952	CL_0000819-up.xls	Gpr55
GO:0046635	positive regulation of alpha-beta T cell activation	0.125126	1	46	43	14841	0.0217391	0.00289738	0.0232558	0.00309952	CL_0000819-up.xls	Cd80
GO:0050764	regulation of phagocytosis	0.125126	1	46	43	14841	0.0217391	0.00289738	0.0232558	0.00309952	CL_0000819-up.xls	Sirpa
GO:0003014	renal system process	0.125126	1	46	43	14841	0.0217391	0.00289738	0.0232558	0.00309952	CL_0000819-up.xls	Adora2a
GO:0051384	response to glucocorticoid stimulus	0.125126	1	46	43	14841	0.0217391	0.00289738	0.0232558	0.00309952	CL_0000819-up.xls	Ass1
GO:0030518	steroid hormone receptor signaling pathway	0.125126	1	46	43	14841	0.0217391	0.00289738	0.0232558	0.00309952	CL_0000819-up.xls	Nr3c2
GO:0006082	organic acid metabolic process	0.127368	4	46	625	14841	0.0869565	0.0421131	0.0064	0.00309952	CL_0000819-up.xls	Ass1,Auh,Lipa,Prkar2b
GO:0007270	neuron-neuron synaptic transmission	0.127846	1	46	44	14841	0.0217391	0.00296476	0.0227273	0.00309952	CL_0000819-up.xls	Adora2a
GO:0031960	response to corticosteroid stimulus	0.127846	1	46	44	14841	0.0217391	0.00296476	0.0227273	0.00309952	CL_0000819-up.xls	Ass1
GO:0042180	cellular ketone metabolic process	0.127908	4	46	626	14841	0.0869565	0.0421804	0.00638978	0.00309952	CL_0000819-up.xls	Ass1,Auh,Lipa,Prkar2b
GO:0002520	immune system development	0.128023	3	46	402	14841	0.0652174	0.0270871	0.00746269	0.00309952	CL_0000819-up.xls	Plscr1,Ptpn22,Zbtb32
GO:0051050	positive regulation of transport	0.130104	3	46	405	14841	0.0652174	0.0272893	0.00740741	0.00309952	CL_0000819-up.xls	Adora2a,Itgb1,Sirpa
GO:0050778	positive regulation of immune response	0.130539	2	46	203	14841	0.0434783	0.0136783	0.00985222	0.00309952	CL_0000819-up.xls	Ctla4,Ptpn22
GO:0014032	neural crest cell development	0.130557	1	46	45	14841	0.0217391	0.00303214	0.0222222	0.00309952	CL_0000819-up.xls	Zeb2
GO:0030155	regulation of cell adhesion	0.132627	2	46	205	14841	0.0434783	0.0138131	0.0097561	0.00309952	CL_0000819-up.xls	Itgb1,Nid1
GO:0048878	chemical homeostasis	0.132812	4	46	635	14841	0.0869565	0.0427869	0.00629921	0.00309952	CL_0000819-up.xls	Adora2a,Cacna1e,Itgb1,Nr3c2
GO:0007610	behavior	0.134304	3	46	411	14841	0.0652174	0.0276936	0.00729927	0.00309952	CL_0000819-up.xls	Adora2a,Cacna1e,Prkar2b
GO:0007275	multicellular organismal development	0.134454	13	46	3052	14841	0.282609	0.205647	0.0042595	0.00309952	CL_0000819-up.xls	Adora2a,Cyfip1,Itgb1,Lipa,Neurod4,Nid1,Plscr1,Prkar2b,Ptpn22,Sik1,Tmeff1,Zbtb32,Zeb2
GO:0046651	lymphocyte proliferation	0.135955	1	46	47	14841	0.0217391	0.0031669	0.0212766	0.00309952	CL_0000819-up.xls	Zbtb32
GO:0045216	cell-cell junction organization	0.138642	1	46	48	14841	0.0217391	0.00323428	0.0208333	0.00309952	CL_0000819-up.xls	Itgb1
GO:0021761	limbic system development	0.138642	1	46	48	14841	0.0217391	0.00323428	0.0208333	0.00309952	CL_0000819-up.xls	Zeb2
GO:0032943	mononuclear cell proliferation	0.138642	1	46	48	14841	0.0217391	0.00323428	0.0208333	0.00309952	CL_0000819-up.xls	Zbtb32
GO:0051093	negative regulation of developmental process	0.139978	3	46	419	14841	0.0652174	0.0282326	0.0071599	0.00309952	CL_0000819-up.xls	Ctla4,Gpr55,Itgb1
GO:0022607	cellular component assembly	0.141051	5	46	893	14841	0.108696	0.0601711	0.0055991	0.00309952	CL_0000819-up.xls	Cyfip1,Dgkh,Itgb1,Sbf2,Sept11
GO:0070661	leukocyte proliferation	0.14132	1	46	49	14841	0.0217391	0.00330166	0.0204082	0.00309952	CL_0000819-up.xls	Zbtb32
GO:0051899	membrane depolarization	0.14132	1	46	49	14841	0.0217391	0.00330166	0.0204082	0.00309952	CL_0000819-up.xls	Adora2a
GO:0030888	regulation of B cell proliferation	0.14132	1	46	49	14841	0.0217391	0.00330166	0.0204082	0.00309952	CL_0000819-up.xls	Ctla4
GO:0043279	response to alkaloid	0.14132	1	46	49	14841	0.0217391	0.00330166	0.0204082	0.00309952	CL_0000819-up.xls	Adora2a
GO:0048731	system development	0.142274	11	46	2509	14841	0.23913	0.169059	0.00438422	0.00309952	CL_0000819-up.xls	Adora2a,Cyfip1,Itgb1,Lipa,Neurod4,Nid1,Plscr1,Prkar2b,Ptpn22,Zbtb32,Zeb2
GO:0048468	cell development	0.143438	5	46	898	14841	0.108696	0.0605081	0.00556793	0.00309952	CL_0000819-up.xls	Adora2a,Cyfip1,Itgb1,Neurod4,Zeb2
GO:0007202	activation of phospholipase C activity	0.143991	1	46	50	14841	0.0217391	0.00336905	0.02	0.00309952	CL_0000819-up.xls	Gpr55
GO:0055067	monovalent inorganic cation homeostasis	0.143991	1	46	50	14841	0.0217391	0.00336905	0.02	0.00309952	CL_0000819-up.xls	Nr3c2
GO:0033555	multicellular organismal response to stress	0.143991	1	46	50	14841	0.0217391	0.00336905	0.02	0.00309952	CL_0000819-up.xls	Cacna1e
GO:0043154	negative regulation of caspase activity	0.143991	1	46	50	14841	0.0217391	0.00336905	0.02	0.00309952	CL_0000819-up.xls	Adora2a
GO:0014033	neural crest cell differentiation	0.143991	1	46	50	14841	0.0217391	0.00336905	0.02	0.00309952	CL_0000819-up.xls	Zeb2
GO:0000956	nuclear-transcribed mRNA catabolic process	0.143991	1	46	50	14841	0.0217391	0.00336905	0.02	0.00309952	CL_0000819-up.xls	Auh
GO:0003333	amino acid transmembrane transport	0.146653	1	46	51	14841	0.0217391	0.00343643	0.0196078	0.00309952	CL_0000819-up.xls	Slc7a7
GO:0034329	cell junction assembly	0.146653	1	46	51	14841	0.0217391	0.00343643	0.0196078	0.00309952	CL_0000819-up.xls	Itgb1
GO:0021782	glial cell development	0.146653	1	46	51	14841	0.0217391	0.00343643	0.0196078	0.00309952	CL_0000819-up.xls	Adora2a
GO:0009064	glutamine family amino acid metabolic process	0.146653	1	46	51	14841	0.0217391	0.00343643	0.0196078	0.00309952	CL_0000819-up.xls	Ass1
GO:0010863	positive regulation of phospholipase C activity	0.146653	1	46	51	14841	0.0217391	0.00343643	0.0196078	0.00309952	CL_0000819-up.xls	Gpr55
GO:0007190	activation of adenylate cyclase activity	0.149307	1	46	52	14841	0.0217391	0.00350381	0.0192308	0.00309952	CL_0000819-up.xls	Adora2a
GO:0043506	regulation of JUN kinase activity	0.149307	1	46	52	14841	0.0217391	0.00350381	0.0192308	0.00309952	CL_0000819-up.xls	Zeb2
GO:0051716	cellular response to stimulus	0.149475	18	46	4596	14841	0.391304	0.309683	0.00391645	0.00309952	CL_0000819-up.xls	Adora2a,Cish,Csf2rb,Ctla4,Dgkh,Emr1,Gpr55,Il5ra,Itgb1,Lphn2,Mllt4,Neurod4,Nr3c2,Prkar2b,Ptpn22,Rasgrf2,Rassf4,Sik1
GO:0080134	regulation of response to stress	0.150104	3	46	433	14841	0.0652174	0.0291759	0.00692841	0.00309952	CL_0000819-up.xls	Adora2a,Sh3rf1,Zeb2
GO:0002376	immune system process	0.150218	5	46	912	14841	0.108696	0.0614514	0.00548246	0.00309952	CL_0000819-up.xls	Cd80,Ctla4,Plscr1,Ptpn22,Zbtb32
GO:0034765	regulation of ion transmembrane transport	0.151752	2	46	223	14841	0.0434783	0.0150259	0.00896861	0.00309952	CL_0000819-up.xls	Adora2a,Cacna1e
GO:0050728	negative regulation of inflammatory response	0.151953	1	46	53	14841	0.0217391	0.00357119	0.0188679	0.00309952	CL_0000819-up.xls	Adora2a
GO:0051247	positive regulation of protein metabolic process	0.154517	3	46	439	14841	0.0652174	0.0295802	0.00683371	0.00309952	CL_0000819-up.xls	Ccnd2,Cd80,Itgb1
GO:0035051	cardiac cell differentiation	0.154591	1	46	54	14841	0.0217391	0.00363857	0.0185185	0.00309952	CL_0000819-up.xls	Itgb1
GO:0045762	positive regulation of adenylate cyclase activity	0.154591	1	46	54	14841	0.0217391	0.00363857	0.0185185	0.00309952	CL_0000819-up.xls	Adora2a
GO:0010976	positive regulation of neuron projection development	0.154591	1	46	54	14841	0.0217391	0.00363857	0.0185185	0.00309952	CL_0000819-up.xls	Itgb1
GO:0050806	positive regulation of synaptic transmission	0.154591	1	46	54	14841	0.0217391	0.00363857	0.0185185	0.00309952	CL_0000819-up.xls	Adora2a
GO:0001756	somitogenesis	0.154591	1	46	54	14841	0.0217391	0.00363857	0.0185185	0.00309952	CL_0000819-up.xls	Zeb2
GO:0043401	steroid hormone mediated signaling pathway	0.154591	1	46	54	14841	0.0217391	0.00363857	0.0185185	0.00309952	CL_0000819-up.xls	Nr3c2
GO:0008306	associative learning	0.157221	1	46	55	14841	0.0217391	0.00370595	0.0181818	0.00309952	CL_0000819-up.xls	Cacna1e
GO:0008629	induction of apoptosis by intracellular signals	0.157221	1	46	55	14841	0.0217391	0.00370595	0.0181818	0.00309952	CL_0000819-up.xls	Sik1
GO:0031345	negative regulation of cell projection organization	0.157221	1	46	55	14841	0.0217391	0.00370595	0.0181818	0.00309952	CL_0000819-up.xls	Itgb1
GO:0030177	positive regulation of Wnt receptor signaling pathway	0.157221	1	46	55	14841	0.0217391	0.00370595	0.0181818	0.00309952	CL_0000819-up.xls	Zeb2
GO:0051952	regulation of amine transport	0.157221	1	46	55	14841	0.0217391	0.00370595	0.0181818	0.00309952	CL_0000819-up.xls	Adora2a
GO:0030036	actin cytoskeleton organization	0.158248	2	46	229	14841	0.0434783	0.0154302	0.00873362	0.00309952	CL_0000819-up.xls	Itgb1,Sirpa
GO:0045665	negative regulation of neuron differentiation	0.159843	1	46	56	14841	0.0217391	0.00377333	0.0178571	0.00309952	CL_0000819-up.xls	Itgb1
GO:0031281	positive regulation of cyclase activity	0.159843	1	46	56	14841	0.0217391	0.00377333	0.0178571	0.00309952	CL_0000819-up.xls	Adora2a
GO:0010518	positive regulation of phospholipase activity	0.159843	1	46	56	14841	0.0217391	0.00377333	0.0178571	0.00309952	CL_0000819-up.xls	Gpr55
GO:0050880	regulation of blood vessel size	0.159843	1	46	56	14841	0.0217391	0.00377333	0.0178571	0.00309952	CL_0000819-up.xls	Adora2a
GO:0006873	cellular ion homeostasis	0.161214	3	46	448	14841	0.0652174	0.0301866	0.00669643	0.00309952	CL_0000819-up.xls	Adora2a,Itgb1,Nr3c2
GO:0008037	cell recognition	0.162457	1	46	57	14841	0.0217391	0.00384071	0.0175439	0.00309952	CL_0000819-up.xls	Sirpa
GO:0050777	negative regulation of immune response	0.162457	1	46	57	14841	0.0217391	0.00384071	0.0175439	0.00309952	CL_0000819-up.xls	Ctla4
GO:0035150	regulation of tube size	0.162457	1	46	57	14841	0.0217391	0.00384071	0.0175439	0.00309952	CL_0000819-up.xls	Adora2a
GO:0006631	fatty acid metabolic process	0.164797	2	46	235	14841	0.0434783	0.0158345	0.00851064	0.00309952	CL_0000819-up.xls	Lipa,Prkar2b
GO:0006461	protein complex assembly	0.164974	3	46	453	14841	0.0652174	0.0305235	0.00662252	0.00309952	CL_0000819-up.xls	Dgkh,Sbf2,Sept11
GO:0070374	positive regulation of ERK1 and ERK2 cascade	0.165063	1	46	58	14841	0.0217391	0.00390809	0.0172414	0.00309952	CL_0000819-up.xls	Gpr55
GO:0051349	positive regulation of lyase activity	0.165063	1	46	58	14841	0.0217391	0.00390809	0.0172414	0.00309952	CL_0000819-up.xls	Adora2a
GO:0051971	positive regulation of transmission of nerve impulse	0.165063	1	46	58	14841	0.0217391	0.00390809	0.0172414	0.00309952	CL_0000819-up.xls	Adora2a
GO:0000079	regulation of cyclin-dependent protein kinase activity	0.165063	1	46	58	14841	0.0217391	0.00390809	0.0172414	0.00309952	CL_0000819-up.xls	Ccnd2
GO:0061053	somite development	0.165063	1	46	58	14841	0.0217391	0.00390809	0.0172414	0.00309952	CL_0000819-up.xls	Zeb2
GO:0070271	protein complex biogenesis	0.166485	3	46	455	14841	0.0652174	0.0306583	0.00659341	0.00309952	CL_0000819-up.xls	Dgkh,Sbf2,Sept11
GO:0006639	acylglycerol metabolic process	0.167661	1	46	59	14841	0.0217391	0.00397547	0.0169492	0.00309952	CL_0000819-up.xls	Dgkh
GO:0000902	cell morphogenesis	0.171045	3	46	461	14841	0.0652174	0.0310626	0.00650759	0.00309952	CL_0000819-up.xls	Adora2a,Cyfip1,Lipa
GO:0007010	cytoskeleton organization	0.171045	3	46	461	14841	0.0652174	0.0310626	0.00650759	0.00309952	CL_0000819-up.xls	Itgb1,Pstpip2,Sirpa
GO:0055082	cellular chemical homeostasis	0.171809	3	46	462	14841	0.0652174	0.03113	0.00649351	0.00309952	CL_0000819-up.xls	Adora2a,Itgb1,Nr3c2
GO:0046578	regulation of Ras protein signal transduction	0.172499	2	46	242	14841	0.0434783	0.0163062	0.00826446	0.00309952	CL_0000819-up.xls	Gpr55,Rasgrf2
GO:0001708	cell fate specification	0.172833	1	46	61	14841	0.0217391	0.00411024	0.0163934	0.00309952	CL_0000819-up.xls	Itgb1
GO:0006402	mRNA catabolic process	0.172833	1	46	61	14841	0.0217391	0.00411024	0.0163934	0.00309952	CL_0000819-up.xls	Auh
GO:0006638	neutral lipid metabolic process	0.172833	1	46	61	14841	0.0217391	0.00411024	0.0163934	0.00309952	CL_0000819-up.xls	Dgkh
GO:0031646	positive regulation of neurological system process	0.172833	1	46	61	14841	0.0217391	0.00411024	0.0163934	0.00309952	CL_0000819-up.xls	Adora2a
GO:0008277	regulation of G-protein coupled receptor protein signaling pathway	0.172833	1	46	61	14841	0.0217391	0.00411024	0.0163934	0.00309952	CL_0000819-up.xls	Itgb1
GO:0008360	regulation of cell shape	0.172833	1	46	61	14841	0.0217391	0.00411024	0.0163934	0.00309952	CL_0000819-up.xls	Cyfip1
GO:0046649	lymphocyte activation	0.173605	2	46	243	14841	0.0434783	0.0163736	0.00823045	0.00309952	CL_0000819-up.xls	Ptpn22,Zbtb32
GO:0007219	Notch signaling pathway	0.175408	1	46	62	14841	0.0217391	0.00417762	0.016129	0.00309952	CL_0000819-up.xls	Neurod4
GO:0001667	ameboidal cell migration	0.175408	1	46	62	14841	0.0217391	0.00417762	0.016129	0.00309952	CL_0000819-up.xls	Zeb2
GO:0010517	regulation of phospholipase activity	0.175408	1	46	62	14841	0.0217391	0.00417762	0.016129	0.00309952	CL_0000819-up.xls	Gpr55
GO:0019233	sensory perception of pain	0.175408	1	46	62	14841	0.0217391	0.00417762	0.016129	0.00309952	CL_0000819-up.xls	Cacna1e
GO:0030029	actin filament-based process	0.175819	2	46	245	14841	0.0434783	0.0165083	0.00816327	0.00309952	CL_0000819-up.xls	Itgb1,Sirpa
GO:0002761	regulation of myeloid leukocyte differentiation	0.177974	1	46	63	14841	0.0217391	0.004245	0.015873	0.00309952	CL_0000819-up.xls	Gpr55
GO:0006875	cellular metal ion homeostasis	0.178038	2	46	247	14841	0.0434783	0.0166431	0.00809717	0.00309952	CL_0000819-up.xls	Itgb1,Nr3c2
GO:0034097	response to cytokine stimulus	0.178038	2	46	247	14841	0.0434783	0.0166431	0.00809717	0.00309952	CL_0000819-up.xls	Csf2rb,Il5ra
GO:0042981	regulation of apoptosis	0.178687	5	46	968	14841	0.108696	0.0652247	0.00516529	0.00309952	CL_0000819-up.xls	Adora2a,Ctla4,Itgb1,Sh3rf1,Sik1
GO:0071822	protein complex subunit organization	0.178727	3	46	471	14841	0.0652174	0.0317364	0.00636943	0.00309952	CL_0000819-up.xls	Dgkh,Sbf2,Sept11
GO:0060193	positive regulation of lipase activity	0.180533	1	46	64	14841	0.0217391	0.00431238	0.015625	0.00309952	CL_0000819-up.xls	Gpr55
GO:0050789	regulation of biological process	0.18138	29	46	8205	14841	0.630435	0.55286	0.00353443	0.00309952	CL_0000819-up.xls	Adora2a,Bhlhe41,Cacna1e,Ccnd2,Cd80,Cish,Csf2rb,Ctla4,Cyfip1,Dgkh,Emr1,Gpr55,Il5ra,Itgb1,Lphn2,Mllt4,Neurod4,Nid1,Nr3c2,Pdcd1lg2,Prkar2b,Ptpn22,Rasgrf2,Rassf4,Sh3rf1,Sik1,Sirpa,Zbtb32,Zeb2
GO:0043067	regulation of programmed cell death	0.183984	5	46	978	14841	0.108696	0.0658985	0.00511247	0.00309952	CL_0000819-up.xls	Adora2a,Ctla4,Itgb1,Sh3rf1,Sik1
GO:0016049	cell growth	0.185627	1	46	66	14841	0.0217391	0.00444714	0.0151515	0.00309952	CL_0000819-up.xls	Cyfip1
GO:0050714	positive regulation of protein secretion	0.185627	1	46	66	14841	0.0217391	0.00444714	0.0151515	0.00309952	CL_0000819-up.xls	Adora2a
GO:0065007	biological regulation	0.185817	30	46	8551	14841	0.652174	0.576174	0.00350836	0.00309952	CL_0000819-up.xls	Adora2a,Bhlhe41,Cacna1e,Ccnd2,Cd80,Cish,Csf2rb,Ctla4,Cyfip1,Dgkh,Emr1,Gpr55,Il5ra,Itgb1,Lipa,Lphn2,Mllt4,Neurod4,Nid1,Nr3c2,Pdcd1lg2,Prkar2b,Ptpn22,Rasgrf2,Rassf4,Sh3rf1,Sik1,Sirpa,Zbtb32,Zeb2
GO:0007229	integrin-mediated signaling pathway	0.188162	1	46	67	14841	0.0217391	0.00451452	0.0149254	0.00309952	CL_0000819-up.xls	Itgb1
GO:0006909	phagocytosis	0.188162	1	46	67	14841	0.0217391	0.00451452	0.0149254	0.00309952	CL_0000819-up.xls	Sirpa
GO:0055065	metal ion homeostasis	0.189201	2	46	257	14841	0.0434783	0.0173169	0.0077821	0.00309952	CL_0000819-up.xls	Itgb1,Nr3c2
GO:0071900	regulation of protein serine/threonine kinase activity	0.191446	2	46	259	14841	0.0434783	0.0174517	0.00772201	0.00309952	CL_0000819-up.xls	Ccnd2,Zeb2
GO:0048869	cellular developmental process	0.192332	9	46	2093	14841	0.195652	0.141028	0.00430005	0.00309952	CL_0000819-up.xls	Adora2a,Cyfip1,Itgb1,Lipa,Neurod4,Plscr1,Ptpn22,Sik1,Zeb2
GO:0060560	developmental growth involved in morphogenesis	0.19321	1	46	69	14841	0.0217391	0.00464928	0.0144928	0.00309952	CL_0000819-up.xls	Cyfip1
GO:0045666	positive regulation of neuron differentiation	0.19321	1	46	69	14841	0.0217391	0.00464928	0.0144928	0.00309952	CL_0000819-up.xls	Itgb1
GO:0009063	cellular amino acid catabolic process	0.195723	1	46	70	14841	0.0217391	0.00471666	0.0142857	0.00309952	CL_0000819-up.xls	Auh
GO:0003018	vascular process in circulatory system	0.195723	1	46	70	14841	0.0217391	0.00471666	0.0142857	0.00309952	CL_0000819-up.xls	Adora2a
GO:0051056	regulation of small GTPase mediated signal transduction	0.198203	2	46	265	14841	0.0434783	0.0178559	0.00754717	0.00309952	CL_0000819-up.xls	Gpr55,Rasgrf2
GO:0033500	carbohydrate homeostasis	0.198227	1	46	71	14841	0.0217391	0.00478404	0.0140845	0.00309952	CL_0000819-up.xls	Cacna1e
GO:0001816	cytokine production	0.198227	1	46	71	14841	0.0217391	0.00478404	0.0140845	0.00309952	CL_0000819-up.xls	Lipa
GO:0042593	glucose homeostasis	0.198227	1	46	71	14841	0.0217391	0.00478404	0.0140845	0.00309952	CL_0000819-up.xls	Cacna1e
GO:0001843	neural tube closure	0.198227	1	46	71	14841	0.0217391	0.00478404	0.0140845	0.00309952	CL_0000819-up.xls	Zeb2
GO:0050801	ion homeostasis	0.199141	3	46	497	14841	0.0652174	0.0334883	0.00603622	0.00309952	CL_0000819-up.xls	Adora2a,Itgb1,Nr3c2
GO:0010941	regulation of cell death	0.200232	5	46	1008	14841	0.108696	0.06792	0.00496032	0.00309952	CL_0000819-up.xls	Adora2a,Ctla4,Itgb1,Sh3rf1,Sik1
GO:0009755	hormone-mediated signaling pathway	0.200724	1	46	72	14841	0.0217391	0.00485143	0.0138889	0.00309952	CL_0000819-up.xls	Nr3c2
GO:0030522	intracellular receptor mediated signaling pathway	0.200724	1	46	72	14841	0.0217391	0.00485143	0.0138889	0.00309952	CL_0000819-up.xls	Nr3c2
GO:0021543	pallium development	0.200724	1	46	72	14841	0.0217391	0.00485143	0.0138889	0.00309952	CL_0000819-up.xls	Zeb2
GO:0016485	protein processing	0.200724	1	46	72	14841	0.0217391	0.00485143	0.0138889	0.00309952	CL_0000819-up.xls	Pepd
GO:0060606	tube closure	0.200724	1	46	72	14841	0.0217391	0.00485143	0.0138889	0.00309952	CL_0000819-up.xls	Zeb2
GO:0031348	negative regulation of defense response	0.203214	1	46	73	14841	0.0217391	0.00491881	0.0136986	0.00309952	CL_0000819-up.xls	Adora2a
GO:0051262	protein tetramerization	0.203214	1	46	73	14841	0.0217391	0.00491881	0.0136986	0.00309952	CL_0000819-up.xls	Sbf2
GO:0045580	regulation of T cell differentiation	0.203214	1	46	73	14841	0.0217391	0.00491881	0.0136986	0.00309952	CL_0000819-up.xls	Ctla4
GO:0051726	regulation of cell cycle	0.203935	3	46	503	14841	0.0652174	0.0338926	0.00596421	0.00309952	CL_0000819-up.xls	Ccnd2,Itgb1,Sik1
GO:0048812	neuron projection morphogenesis	0.204991	2	46	271	14841	0.0434783	0.0182602	0.00738007	0.00309952	CL_0000819-up.xls	Adora2a,Cyfip1
GO:0070588	calcium ion transmembrane transport	0.205696	1	46	74	14841	0.0217391	0.00498619	0.0135135	0.00309952	CL_0000819-up.xls	Cacna1e
GO:0034330	cell junction organization	0.205696	1	46	74	14841	0.0217391	0.00498619	0.0135135	0.00309952	CL_0000819-up.xls	Itgb1
GO:0071383	cellular response to steroid hormone stimulus	0.205696	1	46	74	14841	0.0217391	0.00498619	0.0135135	0.00309952	CL_0000819-up.xls	Nr3c2
GO:0014020	primary neural tube formation	0.205696	1	46	74	14841	0.0217391	0.00498619	0.0135135	0.00309952	CL_0000819-up.xls	Zeb2
GO:0009719	response to endogenous stimulus	0.207951	3	46	508	14841	0.0652174	0.0342295	0.00590551	0.00309952	CL_0000819-up.xls	Adora2a,Ass1,Nr3c2
GO:0044085	cellular component biogenesis	0.209104	5	46	1024	14841	0.108696	0.068998	0.00488281	0.00309952	CL_0000819-up.xls	Cyfip1,Dgkh,Itgb1,Sbf2,Sept11
GO:0030030	cell projection organization	0.209563	3	46	510	14841	0.0652174	0.0343643	0.00588235	0.00309952	CL_0000819-up.xls	Adora2a,Cyfip1,Itgb1
GO:0006662	glycerol ether metabolic process	0.210637	1	46	76	14841	0.0217391	0.00512095	0.0131579	0.00309952	CL_0000819-up.xls	Dgkh
GO:0070372	regulation of ERK1 and ERK2 cascade	0.210637	1	46	76	14841	0.0217391	0.00512095	0.0131579	0.00309952	CL_0000819-up.xls	Gpr55
GO:0030003	cellular cation homeostasis	0.211806	2	46	277	14841	0.0434783	0.0186645	0.00722022	0.00309952	CL_0000819-up.xls	Itgb1,Nr3c2
GO:0006401	RNA catabolic process	0.213096	1	46	77	14841	0.0217391	0.00518833	0.012987	0.00309952	CL_0000819-up.xls	Auh
GO:0014031	mesenchymal cell development	0.213096	1	46	77	14841	0.0217391	0.00518833	0.012987	0.00309952	CL_0000819-up.xls	Zeb2
GO:0006520	cellular amino acid metabolic process	0.215223	2	46	280	14841	0.0434783	0.0188667	0.00714286	0.00309952	CL_0000819-up.xls	Ass1,Auh
GO:0018904	organic ether metabolic process	0.215548	1	46	78	14841	0.0217391	0.00525571	0.0128205	0.00309952	CL_0000819-up.xls	Dgkh
GO:0035282	segmentation	0.215548	1	46	78	14841	0.0217391	0.00525571	0.0128205	0.00309952	CL_0000819-up.xls	Zeb2
GO:0032502	developmental process	0.217072	13	46	3332	14841	0.282609	0.224513	0.00390156	0.00309952	CL_0000819-up.xls	Adora2a,Cyfip1,Itgb1,Lipa,Neurod4,Nid1,Plscr1,Prkar2b,Ptpn22,Sik1,Tmeff1,Zbtb32,Zeb2
GO:0008652	cellular amino acid biosynthetic process	0.217992	1	46	79	14841	0.0217391	0.00532309	0.0126582	0.00309952	CL_0000819-up.xls	Ass1
GO:0055002	striated muscle cell development	0.217992	1	46	79	14841	0.0217391	0.00532309	0.0126582	0.00309952	CL_0000819-up.xls	Itgb1
GO:0009310	amine catabolic process	0.220429	1	46	80	14841	0.0217391	0.00539047	0.0125	0.00309952	CL_0000819-up.xls	Auh
GO:0007631	feeding behavior	0.220429	1	46	80	14841	0.0217391	0.00539047	0.0125	0.00309952	CL_0000819-up.xls	Adora2a
GO:0006665	sphingolipid metabolic process	0.220429	1	46	80	14841	0.0217391	0.00539047	0.0125	0.00309952	CL_0000819-up.xls	B4galt6
GO:0007015	actin filament organization	0.222858	1	46	81	14841	0.0217391	0.00545785	0.0123457	0.00309952	CL_0000819-up.xls	Sirpa
GO:0051604	protein maturation	0.222858	1	46	81	14841	0.0217391	0.00545785	0.0123457	0.00309952	CL_0000819-up.xls	Pepd
GO:0050864	regulation of B cell activation	0.222858	1	46	81	14841	0.0217391	0.00545785	0.0123457	0.00309952	CL_0000819-up.xls	Ctla4
GO:0010740	positive regulation of intracellular protein kinase cascade	0.225506	2	46	289	14841	0.0434783	0.0194731	0.00692042	0.00309952	CL_0000819-up.xls	Gpr55,Itgb1
GO:0006643	membrane lipid metabolic process	0.227695	1	46	83	14841	0.0217391	0.00559262	0.0120482	0.00309952	CL_0000819-up.xls	B4galt6
GO:0050905	neuromuscular process	0.227695	1	46	83	14841	0.0217391	0.00559262	0.0120482	0.00309952	CL_0000819-up.xls	Adora2a
GO:0008016	regulation of heart contraction	0.227695	1	46	83	14841	0.0217391	0.00559262	0.0120482	0.00309952	CL_0000819-up.xls	Cacna1e
GO:0045321	leukocyte activation	0.23009	2	46	293	14841	0.0434783	0.0197426	0.00682594	0.00309952	CL_0000819-up.xls	Ptpn22,Zbtb32
GO:0060041	retina development in camera-type eye	0.230102	1	46	84	14841	0.0217391	0.00566	0.0119048	0.00309952	CL_0000819-up.xls	Neurod4
GO:0019725	cellular homeostasis	0.231596	3	46	537	14841	0.0652174	0.0361835	0.00558659	0.00309952	CL_0000819-up.xls	Adora2a,Itgb1,Nr3c2
GO:0048523	negative regulation of cellular process	0.232146	9	46	2194	14841	0.195652	0.147834	0.0041021	0.00309952	CL_0000819-up.xls	Adora2a,Bhlhe41,Cish,Ctla4,Gpr55,Itgb1,Pdcd1lg2,Ptpn22,Sik1
GO:0006629	lipid metabolic process	0.233361	4	46	798	14841	0.0869565	0.05377	0.00501253	0.00309952	CL_0000819-up.xls	B4galt6,Dgkh,Lipa,Prkar2b
GO:0048762	mesenchymal cell differentiation	0.234894	1	46	86	14841	0.0217391	0.00579476	0.0116279	0.00309952	CL_0000819-up.xls	Zeb2
GO:0050776	regulation of immune response	0.23583	2	46	298	14841	0.0434783	0.0200795	0.00671141	0.00309952	CL_0000819-up.xls	Ctla4,Ptpn22
GO:0001841	neural tube formation	0.23728	1	46	87	14841	0.0217391	0.00586214	0.0114943	0.00309952	CL_0000819-up.xls	Zeb2
GO:0001764	neuron migration	0.23728	1	46	87	14841	0.0217391	0.00586214	0.0114943	0.00309952	CL_0000819-up.xls	Neurod4
GO:0035335	peptidyl-tyrosine dephosphorylation	0.23728	1	46	87	14841	0.0217391	0.00586214	0.0114943	0.00309952	CL_0000819-up.xls	Ptpn22
GO:0050796	regulation of insulin secretion	0.23728	1	46	87	14841	0.0217391	0.00586214	0.0114943	0.00309952	CL_0000819-up.xls	Cacna1e
GO:0060255	regulation of macromolecule metabolic process	0.23743	13	46	3392	14841	0.282609	0.228556	0.00383255	0.00309952	CL_0000819-up.xls	Adora2a,Bhlhe41,Ccnd2,Cd80,Cish,Dgkh,Itgb1,Neurod4,Nr3c2,Prkar2b,Sik1,Zbtb32,Zeb2
GO:0048738	cardiac muscle tissue development	0.239658	1	46	88	14841	0.0217391	0.00592952	0.0113636	0.00309952	CL_0000819-up.xls	Itgb1
GO:0045761	regulation of adenylate cyclase activity	0.239658	1	46	88	14841	0.0217391	0.00592952	0.0113636	0.00309952	CL_0000819-up.xls	Adora2a
GO:0060191	regulation of lipase activity	0.239658	1	46	88	14841	0.0217391	0.00592952	0.0113636	0.00309952	CL_0000819-up.xls	Gpr55
GO:0045619	regulation of lymphocyte differentiation	0.239658	1	46	88	14841	0.0217391	0.00592952	0.0113636	0.00309952	CL_0000819-up.xls	Ctla4
GO:0048167	regulation of synaptic plasticity	0.239658	1	46	88	14841	0.0217391	0.00592952	0.0113636	0.00309952	CL_0000819-up.xls	Adora2a
GO:0048699	generation of neurons	0.24146	4	46	810	14841	0.0869565	0.0545785	0.00493827	0.00309952	CL_0000819-up.xls	Adora2a,Cyfip1,Itgb1,Neurod4
GO:0043524	negative regulation of neuron apoptosis	0.242029	1	46	89	14841	0.0217391	0.0059969	0.011236	0.00309952	CL_0000819-up.xls	Adora2a
GO:0051291	protein heterooligomerization	0.242029	1	46	89	14841	0.0217391	0.0059969	0.011236	0.00309952	CL_0000819-up.xls	Sept11
GO:0045595	regulation of cell differentiation	0.242139	4	46	811	14841	0.0869565	0.0546459	0.00493218	0.00309952	CL_0000819-up.xls	Ctla4,Gpr55,Itgb1,Neurod4
GO:0048856	anatomical structure development	0.245905	11	46	2817	14841	0.23913	0.189812	0.00390486	0.00309952	CL_0000819-up.xls	Adora2a,Cyfip1,Itgb1,Lipa,Neurod4,Nid1,Plscr1,Prkar2b,Ptpn22,Zbtb32,Zeb2
GO:0032787	monocarboxylic acid metabolic process	0.247336	2	46	308	14841	0.0434783	0.0207533	0.00649351	0.00309952	CL_0000819-up.xls	Lipa,Prkar2b
GO:0065008	regulation of biological quality	0.24866	7	46	1655	14841	0.152174	0.111515	0.00422961	0.00309952	CL_0000819-up.xls	Adora2a,Cacna1e,Cyfip1,Gpr55,Itgb1,Lipa,Nr3c2
GO:0016125	sterol metabolic process	0.249097	1	46	92	14841	0.0217391	0.00619904	0.0108696	0.00309952	CL_0000819-up.xls	Lipa
GO:0007188	G-protein signaling, coupled to cAMP nucleotide second messenger	0.251439	1	46	93	14841	0.0217391	0.00626642	0.0107527	0.00309952	CL_0000819-up.xls	Adora2a
GO:0010927	cellular component assembly involved in morphogenesis	0.251439	1	46	93	14841	0.0217391	0.00626642	0.0107527	0.00309952	CL_0000819-up.xls	Itgb1
GO:0032102	negative regulation of response to external stimulus	0.251439	1	46	93	14841	0.0217391	0.00626642	0.0107527	0.00309952	CL_0000819-up.xls	Adora2a
GO:0031279	regulation of cyclase activity	0.251439	1	46	93	14841	0.0217391	0.00626642	0.0107527	0.00309952	CL_0000819-up.xls	Adora2a
GO:2000021	regulation of ion homeostasis	0.251439	1	46	93	14841	0.0217391	0.00626642	0.0107527	0.00309952	CL_0000819-up.xls	Adora2a
GO:0055001	muscle cell development	0.253774	1	46	94	14841	0.0217391	0.0063338	0.0106383	0.00309952	CL_0000819-up.xls	Itgb1
GO:0051339	regulation of lyase activity	0.253774	1	46	94	14841	0.0217391	0.0063338	0.0106383	0.00309952	CL_0000819-up.xls	Adora2a
GO:0006865	amino acid transport	0.256102	1	46	95	14841	0.0217391	0.00640119	0.0105263	0.00309952	CL_0000819-up.xls	Slc7a7
GO:0043413	macromolecule glycosylation	0.256102	1	46	95	14841	0.0217391	0.00640119	0.0105263	0.00309952	CL_0000819-up.xls	Galnt7
GO:0006486	protein glycosylation	0.256102	1	46	95	14841	0.0217391	0.00640119	0.0105263	0.00309952	CL_0000819-up.xls	Galnt7
GO:0090276	regulation of peptide hormone secretion	0.260736	1	46	97	14841	0.0217391	0.00653595	0.0103093	0.00309952	CL_0000819-up.xls	Cacna1e
GO:0050708	regulation of protein secretion	0.260736	1	46	97	14841	0.0217391	0.00653595	0.0103093	0.00309952	CL_0000819-up.xls	Adora2a
GO:0030217	T cell differentiation	0.263042	1	46	98	14841	0.0217391	0.00660333	0.0102041	0.00309952	CL_0000819-up.xls	Ptpn22
GO:0060485	mesenchyme development	0.263042	1	46	98	14841	0.0217391	0.00660333	0.0102041	0.00309952	CL_0000819-up.xls	Zeb2
GO:0045787	positive regulation of cell cycle	0.265342	1	46	99	14841	0.0217391	0.00667071	0.010101	0.00309952	CL_0000819-up.xls	Ccnd2
GO:0070085	glycosylation	0.267634	1	46	100	14841	0.0217391	0.00673809	0.01	0.00309952	CL_0000819-up.xls	Galnt7
GO:0002791	regulation of peptide secretion	0.267634	1	46	100	14841	0.0217391	0.00673809	0.01	0.00309952	CL_0000819-up.xls	Cacna1e
GO:0090087	regulation of peptide transport	0.267634	1	46	100	14841	0.0217391	0.00673809	0.01	0.00309952	CL_0000819-up.xls	Cacna1e
GO:0014070	response to organic cyclic compound	0.267634	1	46	100	14841	0.0217391	0.00673809	0.01	0.00309952	CL_0000819-up.xls	Adora2a
GO:0055080	cation homeostasis	0.268104	2	46	326	14841	0.0434783	0.0219662	0.00613497	0.00309952	CL_0000819-up.xls	Itgb1,Nr3c2
GO:0043269	regulation of ion transport	0.268104	2	46	326	14841	0.0434783	0.0219662	0.00613497	0.00309952	CL_0000819-up.xls	Adora2a,Cacna1e
GO:0034762	regulation of transmembrane transport	0.268104	2	46	326	14841	0.0434783	0.0219662	0.00613497	0.00309952	CL_0000819-up.xls	Adora2a,Cacna1e
GO:0009987	cellular process	0.269655	40	46	12210	14841	0.869565	0.822721	0.003276	0.00309952	CL_0000819-up.xls	Adora2a,Ak8,Ass1,Auh,B4galt6,Bhlhe41,Cacna1e,Ccnd2,Cish,Csf2rb,Ctla4,Cyfip1,Dgkh,Emb,Emr1,Galnt7,Gpr55,Il5ra,Itgb1,Lipa,Lphn2,Mcoln2,Mllt4,Neurod4,Nid1,Nr3c2,Pepd,Plscr1,Prkar2b,Pstpip2,Ptpn22,Rasgrf2,Rassf4,Relt,Sept11,Sik1,Sirpa,Slc7a7,Zbtb32,Zeb2
GO:0050679	positive regulation of epithelial cell proliferation	0.26992	1	46	101	14841	0.0217391	0.00680547	0.00990099	0.00309952	CL_0000819-up.xls	Ccnd2
GO:0019933	cAMP-mediated signaling	0.272198	1	46	102	14841	0.0217391	0.00687285	0.00980392	0.00309952	CL_0000819-up.xls	Adora2a
GO:0007218	neuropeptide signaling pathway	0.272198	1	46	102	14841	0.0217391	0.00687285	0.00980392	0.00309952	CL_0000819-up.xls	Emr1
GO:0045637	regulation of myeloid cell differentiation	0.272198	1	46	102	14841	0.0217391	0.00687285	0.00980392	0.00309952	CL_0000819-up.xls	Gpr55
GO:0009653	anatomical structure morphogenesis	0.273666	6	46	1418	14841	0.130435	0.0955461	0.00423131	0.00309952	CL_0000819-up.xls	Adora2a,Cyfip1,Itgb1,Lipa,Prkar2b,Zeb2
GO:0065003	macromolecular complex assembly	0.274311	3	46	588	14841	0.0652174	0.03962	0.00510204	0.00309952	CL_0000819-up.xls	Dgkh,Sbf2,Sept11
GO:0007187	G-protein signaling, coupled to cyclic nucleotide second messenger	0.274469	1	46	103	14841	0.0217391	0.00694023	0.00970874	0.00309952	CL_0000819-up.xls	Adora2a
GO:0050793	regulation of developmental process	0.274571	5	46	1136	14841	0.108696	0.0765447	0.00440141	0.00309952	CL_0000819-up.xls	Ctla4,Cyfip1,Gpr55,Itgb1,Neurod4
GO:0048858	cell projection morphogenesis	0.275033	2	46	332	14841	0.0434783	0.0223705	0.0060241	0.00309952	CL_0000819-up.xls	Adora2a,Cyfip1
GO:0071310	cellular response to organic substance	0.276008	3	46	590	14841	0.0652174	0.0397547	0.00508475	0.00309952	CL_0000819-up.xls	Csf2rb,Il5ra,Nr3c2
GO:0001838	embryonic epithelial tube formation	0.276734	1	46	104	14841	0.0217391	0.00700761	0.00961538	0.00309952	CL_0000819-up.xls	Zeb2
GO:0072175	epithelial tube formation	0.276734	1	46	104	14841	0.0217391	0.00700761	0.00961538	0.00309952	CL_0000819-up.xls	Zeb2
GO:0022008	neurogenesis	0.278697	4	46	864	14841	0.0869565	0.0582171	0.00462963	0.00309952	CL_0000819-up.xls	Adora2a,Cyfip1,Itgb1,Neurod4
GO:0010033	response to organic substance	0.280042	5	46	1145	14841	0.108696	0.0771511	0.00436681	0.00309952	CL_0000819-up.xls	Adora2a,Ass1,Csf2rb,Il5ra,Nr3c2
GO:0051301	cell division	0.280807	2	46	337	14841	0.0434783	0.0227074	0.00593472	0.00309952	CL_0000819-up.xls	Ccnd2,Sept11
GO:0040013	negative regulation of locomotion	0.283486	1	46	107	14841	0.0217391	0.00720976	0.00934579	0.00309952	CL_0000819-up.xls	Adora2a
GO:0032501	multicellular organismal process	0.284481	18	46	5067	14841	0.391304	0.341419	0.0035524	0.00309952	CL_0000819-up.xls	Adora2a,Cacna1e,Cyfip1,Gpr55,Itgb1,Lipa,Neurod4,Nid1,Nr3c2,Pepd,Plscr1,Prkar2b,Ptpn22,Sik1,Sirpa,Tmeff1,Zbtb32,Zeb2
GO:0030154	cell differentiation	0.28606	8	46	2024	14841	0.173913	0.136379	0.00395257	0.00309952	CL_0000819-up.xls	Adora2a,Cyfip1,Itgb1,Neurod4,Plscr1,Ptpn22,Sik1,Zeb2
GO:0032990	cell part morphogenesis	0.286578	2	46	342	14841	0.0434783	0.0230443	0.00584795	0.00309952	CL_0000819-up.xls	Adora2a,Cyfip1
GO:0000278	mitotic cell cycle	0.29004	2	46	345	14841	0.0434783	0.0232464	0.0057971	0.00309952	CL_0000819-up.xls	Ccnd2,Itgb1
GO:0030031	cell projection assembly	0.290177	1	46	110	14841	0.0217391	0.0074119	0.00909091	0.00309952	CL_0000819-up.xls	Cyfip1
GO:0030817	regulation of cAMP biosynthetic process	0.290177	1	46	110	14841	0.0217391	0.0074119	0.00909091	0.00309952	CL_0000819-up.xls	Adora2a
GO:0006575	cellular modified amino acid metabolic process	0.292393	1	46	111	14841	0.0217391	0.00747928	0.00900901	0.00309952	CL_0000819-up.xls	Ass1
GO:0035148	tube formation	0.292393	1	46	111	14841	0.0217391	0.00747928	0.00900901	0.00309952	CL_0000819-up.xls	Zeb2
GO:0040012	regulation of locomotion	0.2935	2	46	348	14841	0.0434783	0.0234486	0.00574713	0.00309952	CL_0000819-up.xls	Adora2a,Itgb1
GO:0009725	response to hormone stimulus	0.2935	2	46	348	14841	0.0434783	0.0234486	0.00574713	0.00309952	CL_0000819-up.xls	Ass1,Nr3c2
GO:0009309	amine biosynthetic process	0.296806	1	46	113	14841	0.0217391	0.00761404	0.00884956	0.00309952	CL_0000819-up.xls	Ass1
GO:0046395	carboxylic acid catabolic process	0.296806	1	46	113	14841	0.0217391	0.00761404	0.00884956	0.00309952	CL_0000819-up.xls	Auh
GO:0016054	organic acid catabolic process	0.296806	1	46	113	14841	0.0217391	0.00761404	0.00884956	0.00309952	CL_0000819-up.xls	Auh
GO:0030814	regulation of cAMP metabolic process	0.296806	1	46	113	14841	0.0217391	0.00761404	0.00884956	0.00309952	CL_0000819-up.xls	Adora2a
GO:0051049	regulation of transport	0.297703	4	46	891	14841	0.0869565	0.0600364	0.00448934	0.00309952	CL_0000819-up.xls	Adora2a,Cacna1e,Itgb1,Sirpa
GO:0019935	cyclic-nucleotide-mediated signaling	0.299002	1	46	114	14841	0.0217391	0.00768142	0.00877193	0.00309952	CL_0000819-up.xls	Adora2a
GO:0035637	multicellular organismal signaling	0.300415	2	46	354	14841	0.0434783	0.0238528	0.00564972	0.00309952	CL_0000819-up.xls	Adora2a,Cacna1e
GO:0019226	transmission of nerve impulse	0.300415	2	46	354	14841	0.0434783	0.0238528	0.00564972	0.00309952	CL_0000819-up.xls	Adora2a,Cacna1e
GO:0019222	regulation of metabolic process	0.301579	15	46	4184	14841	0.326087	0.281922	0.00358509	0.00309952	CL_0000819-up.xls	Adora2a,Bhlhe41,Ccnd2,Cd80,Cish,Dgkh,Gpr55,Itgb1,Neurod4,Nr3c2,Prkar2b,Rasgrf2,Sik1,Zbtb32,Zeb2
GO:0044106	cellular amine metabolic process	0.303869	2	46	357	14841	0.0434783	0.024055	0.00560224	0.00309952	CL_0000819-up.xls	Ass1,Auh
GO:0031323	regulation of cellular metabolic process	0.309268	13	46	3588	14841	0.282609	0.241763	0.00362319	0.00309952	CL_0000819-up.xls	Adora2a,Bhlhe41,Ccnd2,Cd80,Cish,Dgkh,Itgb1,Neurod4,Nr3c2,Prkar2b,Sik1,Zbtb32,Zeb2
GO:0009615	response to virus	0.309883	1	46	119	14841	0.0217391	0.00801833	0.00840336	0.00309952	CL_0000819-up.xls	Plscr1
GO:0051046	regulation of secretion	0.311919	2	46	364	14841	0.0434783	0.0245266	0.00549451	0.00309952	CL_0000819-up.xls	Adora2a,Cacna1e
GO:0080090	regulation of primary metabolic process	0.311963	13	46	3595	14841	0.282609	0.242234	0.00361613	0.00309952	CL_0000819-up.xls	Adora2a,Bhlhe41,Ccnd2,Cd80,Cish,Dgkh,Itgb1,Neurod4,Nr3c2,Prkar2b,Sik1,Zbtb32,Zeb2
GO:0030802	regulation of cyclic nucleotide biosynthetic process	0.31204	1	46	120	14841	0.0217391	0.00808571	0.00833333	0.00309952	CL_0000819-up.xls	Adora2a
GO:0030808	regulation of nucleotide biosynthetic process	0.31204	1	46	120	14841	0.0217391	0.00808571	0.00833333	0.00309952	CL_0000819-up.xls	Adora2a
GO:0051222	positive regulation of protein transport	0.314189	1	46	121	14841	0.0217391	0.00815309	0.00826446	0.00309952	CL_0000819-up.xls	Adora2a
GO:0043933	macromolecular complex subunit organization	0.316166	3	46	637	14841	0.0652174	0.0429216	0.00470958	0.00309952	CL_0000819-up.xls	Dgkh,Sbf2,Sept11
GO:0021537	telencephalon development	0.316333	1	46	122	14841	0.0217391	0.00822047	0.00819672	0.00309952	CL_0000819-up.xls	Zeb2
GO:0035295	tube development	0.316512	2	46	368	14841	0.0434783	0.0247962	0.00543478	0.00309952	CL_0000819-up.xls	Lipa,Zeb2
GO:0030099	myeloid cell differentiation	0.320599	1	46	124	14841	0.0217391	0.00835523	0.00806452	0.00309952	CL_0000819-up.xls	Plscr1
GO:0006469	negative regulation of protein kinase activity	0.320599	1	46	124	14841	0.0217391	0.00835523	0.00806452	0.00309952	CL_0000819-up.xls	Adora2a
GO:0043406	positive regulation of MAP kinase activity	0.320599	1	46	124	14841	0.0217391	0.00835523	0.00806452	0.00309952	CL_0000819-up.xls	Zeb2
GO:0031346	positive regulation of cell projection organization	0.320599	1	46	124	14841	0.0217391	0.00835523	0.00806452	0.00309952	CL_0000819-up.xls	Itgb1
GO:0051239	regulation of multicellular organismal process	0.325344	6	46	1511	14841	0.130435	0.101813	0.00397088	0.00309952	CL_0000819-up.xls	Adora2a,Cacna1e,Ctla4,Gpr55,Itgb1,Zbtb32
GO:0021915	neural tube development	0.329055	1	46	128	14841	0.0217391	0.00862476	0.0078125	0.00309952	CL_0000819-up.xls	Zeb2
GO:0030799	regulation of cyclic nucleotide metabolic process	0.329055	1	46	128	14841	0.0217391	0.00862476	0.0078125	0.00309952	CL_0000819-up.xls	Adora2a
GO:0046883	regulation of hormone secretion	0.329055	1	46	128	14841	0.0217391	0.00862476	0.0078125	0.00309952	CL_0000819-up.xls	Cacna1e
GO:0009101	glycoprotein biosynthetic process	0.331152	1	46	129	14841	0.0217391	0.00869214	0.00775194	0.00309952	CL_0000819-up.xls	Galnt7
GO:0016331	morphogenesis of embryonic epithelium	0.331152	1	46	129	14841	0.0217391	0.00869214	0.00775194	0.00309952	CL_0000819-up.xls	Zeb2
GO:0051146	striated muscle cell differentiation	0.331152	1	46	129	14841	0.0217391	0.00869214	0.00775194	0.00309952	CL_0000819-up.xls	Itgb1
GO:0030198	extracellular matrix organization	0.333244	1	46	130	14841	0.0217391	0.00875952	0.00769231	0.00309952	CL_0000819-up.xls	Nid1
GO:0043062	extracellular structure organization	0.333244	1	46	130	14841	0.0217391	0.00875952	0.00769231	0.00309952	CL_0000819-up.xls	Nid1
GO:0043281	regulation of caspase activity	0.335328	1	46	131	14841	0.0217391	0.0088269	0.00763359	0.00309952	CL_0000819-up.xls	Adora2a
GO:0007399	nervous system development	0.337148	5	46	1237	14841	0.108696	0.0833502	0.00404204	0.00309952	CL_0000819-up.xls	Adora2a,Cyfip1,Itgb1,Neurod4,Zeb2
GO:0033673	negative regulation of kinase activity	0.337407	1	46	132	14841	0.0217391	0.00889428	0.00757576	0.00309952	CL_0000819-up.xls	Adora2a
GO:0006470	protein dephosphorylation	0.337407	1	46	132	14841	0.0217391	0.00889428	0.00757576	0.00309952	CL_0000819-up.xls	Ptpn22
GO:0048519	negative regulation of biological process	0.339092	9	46	2437	14841	0.195652	0.164207	0.00369307	0.00309952	CL_0000819-up.xls	Adora2a,Bhlhe41,Cish,Ctla4,Gpr55,Itgb1,Pdcd1lg2,Ptpn22,Sik1
GO:0016043	cellular component organization	0.341024	10	46	2746	14841	0.217391	0.185028	0.00364166	0.00309952	CL_0000819-up.xls	Adora2a,Cyfip1,Dgkh,Itgb1,Lipa,Nid1,Pstpip2,Sbf2,Sept11,Sirpa
GO:0010038	response to metal ion	0.341545	1	46	134	14841	0.0217391	0.00902904	0.00746269	0.00309952	CL_0000819-up.xls	Ass1
GO:0015837	amine transport	0.345658	1	46	136	14841	0.0217391	0.0091638	0.00735294	0.00309952	CL_0000819-up.xls	Slc7a7
GO:0001822	kidney development	0.345658	1	46	136	14841	0.0217391	0.0091638	0.00735294	0.00309952	CL_0000819-up.xls	Nid1
GO:0009607	response to biotic stimulus	0.348465	2	46	396	14841	0.0434783	0.0266828	0.00505051	0.00309952	CL_0000819-up.xls	Ass1,Plscr1
GO:0006955	immune response	0.349599	2	46	397	14841	0.0434783	0.0267502	0.00503778	0.00309952	CL_0000819-up.xls	Ctla4,Plscr1
GO:0035556	intracellular signal transduction	0.349861	4	46	964	14841	0.0869565	0.0649552	0.00414938	0.00309952	CL_0000819-up.xls	Adora2a,Cish,Rasgrf2,Sik1
GO:0014075	response to amine stimulus	0.35178	1	46	139	14841	0.0217391	0.00936595	0.00719424	0.00309952	CL_0000819-up.xls	Adora2a
GO:0044057	regulation of system process	0.351864	2	46	399	14841	0.0434783	0.026885	0.00501253	0.00309952	CL_0000819-up.xls	Adora2a,Cacna1e
GO:0051348	negative regulation of transferase activity	0.353808	1	46	140	14841	0.0217391	0.00943333	0.00714286	0.00309952	CL_0000819-up.xls	Adora2a
GO:0051130	positive regulation of cellular component organization	0.356387	2	46	403	14841	0.0434783	0.0271545	0.00496278	0.00309952	CL_0000819-up.xls	Itgb1,Sirpa
GO:0030111	regulation of Wnt receptor signaling pathway	0.357845	1	46	142	14841	0.0217391	0.00956809	0.00704225	0.00309952	CL_0000819-up.xls	Zeb2
GO:0050727	regulation of inflammatory response	0.357845	1	46	142	14841	0.0217391	0.00956809	0.00704225	0.00309952	CL_0000819-up.xls	Adora2a
GO:0072001	renal system development	0.357845	1	46	142	14841	0.0217391	0.00956809	0.00704225	0.00309952	CL_0000819-up.xls	Nid1
GO:0030324	lung development	0.363856	1	46	145	14841	0.0217391	0.00977023	0.00689655	0.00309952	CL_0000819-up.xls	Lipa
GO:0048872	homeostasis of number of cells	0.365847	1	46	146	14841	0.0217391	0.00983761	0.00684932	0.00309952	CL_0000819-up.xls	Lipa
GO:0030098	lymphocyte differentiation	0.367832	1	46	147	14841	0.0217391	0.00990499	0.00680272	0.00309952	CL_0000819-up.xls	Ptpn22
GO:0030323	respiratory tube development	0.367832	1	46	147	14841	0.0217391	0.00990499	0.00680272	0.00309952	CL_0000819-up.xls	Lipa
GO:0045597	positive regulation of cell differentiation	0.368772	2	46	414	14841	0.0434783	0.0278957	0.00483092	0.00309952	CL_0000819-up.xls	Itgb1,Neurod4
GO:0010243	response to organic nitrogen	0.369811	1	46	148	14841	0.0217391	0.00997237	0.00675676	0.00309952	CL_0000819-up.xls	Adora2a
GO:0006816	calcium ion transport	0.373751	1	46	150	14841	0.0217391	0.0101071	0.00666667	0.00309952	CL_0000819-up.xls	Cacna1e
GO:0009416	response to light stimulus	0.377667	1	46	152	14841	0.0217391	0.0102419	0.00657895	0.00309952	CL_0000819-up.xls	Cacna1e
GO:0043523	regulation of neuron apoptosis	0.381559	1	46	154	14841	0.0217391	0.0103767	0.00649351	0.00309952	CL_0000819-up.xls	Adora2a
GO:0050878	regulation of body fluid levels	0.383496	1	46	155	14841	0.0217391	0.010444	0.00645161	0.00309952	CL_0000819-up.xls	Adora2a
GO:0016044	cellular membrane organization	0.38552	2	46	429	14841	0.0434783	0.0289064	0.004662	0.00309952	CL_0000819-up.xls	Itgb1,Sirpa
GO:0009968	negative regulation of signal transduction	0.38552	2	46	429	14841	0.0434783	0.0289064	0.004662	0.00309952	CL_0000819-up.xls	Cish,Ptpn22
GO:0061024	membrane organization	0.38774	2	46	431	14841	0.0434783	0.0290412	0.00464037	0.00309952	CL_0000819-up.xls	Itgb1,Sirpa
GO:0009308	amine metabolic process	0.39217	2	46	435	14841	0.0434783	0.0293107	0.0045977	0.00309952	CL_0000819-up.xls	Ass1,Auh
GO:0048589	developmental growth	0.393092	1	46	160	14841	0.0217391	0.0107809	0.00625	0.00309952	CL_0000819-up.xls	Cyfip1
GO:0046942	carboxylic acid transport	0.394993	1	46	161	14841	0.0217391	0.0108483	0.00621118	0.00309952	CL_0000819-up.xls	Slc7a7
GO:0071705	nitrogen compound transport	0.398779	1	46	163	14841	0.0217391	0.0109831	0.00613497	0.00309952	CL_0000819-up.xls	Slc7a7
GO:0015849	organic acid transport	0.398779	1	46	163	14841	0.0217391	0.0109831	0.00613497	0.00309952	CL_0000819-up.xls	Slc7a7
GO:0071840	cellular component organization or biogenesis	0.398974	10	46	2875	14841	0.217391	0.19372	0.00347826	0.00309952	CL_0000819-up.xls	Adora2a,Cyfip1,Dgkh,Itgb1,Lipa,Nid1,Pstpip2,Sbf2,Sept11,Sirpa
GO:0022403	cell cycle phase	0.399889	2	46	442	14841	0.0434783	0.0297824	0.00452489	0.00309952	CL_0000819-up.xls	Ccnd2,Itgb1
GO:0016042	lipid catabolic process	0.402542	1	46	165	14841	0.0217391	0.0111178	0.00606061	0.00309952	CL_0000819-up.xls	Lipa
GO:0060541	respiratory system development	0.406281	1	46	167	14841	0.0217391	0.0112526	0.00598802	0.00309952	CL_0000819-up.xls	Lipa
GO:0009100	glycoprotein metabolic process	0.408143	1	46	168	14841	0.0217391	0.01132	0.00595238	0.00309952	CL_0000819-up.xls	Galnt7
GO:0050678	regulation of epithelial cell proliferation	0.41553	1	46	172	14841	0.0217391	0.0115895	0.00581395	0.00309952	CL_0000819-up.xls	Ccnd2
GO:0000122	negative regulation of transcription from RNA polymerase II promoter	0.416285	2	46	457	14841	0.0434783	0.0307931	0.00437637	0.00309952	CL_0000819-up.xls	Bhlhe41,Sik1
GO:0042692	muscle cell differentiation	0.424638	1	46	177	14841	0.0217391	0.0119264	0.00564972	0.00309952	CL_0000819-up.xls	Itgb1
GO:0023057	negative regulation of signaling	0.424943	2	46	465	14841	0.0434783	0.0313321	0.00430108	0.00309952	CL_0000819-up.xls	Cish,Ptpn22
GO:0010648	negative regulation of cell communication	0.426021	2	46	466	14841	0.0434783	0.0313995	0.00429185	0.00309952	CL_0000819-up.xls	Cish,Ptpn22
GO:0043405	regulation of MAP kinase activity	0.430036	1	46	180	14841	0.0217391	0.0121286	0.00555556	0.00309952	CL_0000819-up.xls	Zeb2
GO:0005975	carbohydrate metabolic process	0.432467	2	46	472	14841	0.0434783	0.0318038	0.00423729	0.00309952	CL_0000819-up.xls	B4galt6,Galnt7
GO:0001525	angiogenesis	0.433608	1	46	182	14841	0.0217391	0.0122633	0.00549451	0.00309952	CL_0000819-up.xls	Itgb1
GO:0070838	divalent metal ion transport	0.435385	1	46	183	14841	0.0217391	0.0123307	0.00546448	0.00309952	CL_0000819-up.xls	Cacna1e
GO:0001655	urogenital system development	0.435385	1	46	183	14841	0.0217391	0.0123307	0.00546448	0.00309952	CL_0000819-up.xls	Nid1
GO:0007417	central nervous system development	0.435677	2	46	475	14841	0.0434783	0.0320059	0.00421053	0.00309952	CL_0000819-up.xls	Adora2a,Zeb2
GO:0060341	regulation of cellular localization	0.435677	2	46	475	14841	0.0434783	0.0320059	0.00421053	0.00309952	CL_0000819-up.xls	Adora2a,Cacna1e
GO:0032870	cellular response to hormone stimulus	0.437157	1	46	184	14841	0.0217391	0.0123981	0.00543478	0.00309952	CL_0000819-up.xls	Nr3c2
GO:0072511	divalent inorganic cation transport	0.440684	1	46	186	14841	0.0217391	0.0125328	0.00537634	0.00309952	CL_0000819-up.xls	Cacna1e
GO:0046486	glycerolipid metabolic process	0.440684	1	46	186	14841	0.0217391	0.0125328	0.00537634	0.00309952	CL_0000819-up.xls	Dgkh
GO:0042391	regulation of membrane potential	0.440684	1	46	186	14841	0.0217391	0.0125328	0.00537634	0.00309952	CL_0000819-up.xls	Adora2a
GO:0019932	second-messenger-mediated signaling	0.440684	1	46	186	14841	0.0217391	0.0125328	0.00537634	0.00309952	CL_0000819-up.xls	Adora2a
GO:0070887	cellular response to chemical stimulus	0.441289	3	46	784	14841	0.0652174	0.0528266	0.00382653	0.00309952	CL_0000819-up.xls	Csf2rb,Il5ra,Nr3c2
GO:0014706	striated muscle tissue development	0.44244	1	46	187	14841	0.0217391	0.0126002	0.00534759	0.00309952	CL_0000819-up.xls	Itgb1
GO:0002521	leukocyte differentiation	0.44419	1	46	188	14841	0.0217391	0.0126676	0.00531915	0.00309952	CL_0000819-up.xls	Ptpn22
GO:0008202	steroid metabolic process	0.44419	1	46	188	14841	0.0217391	0.0126676	0.00531915	0.00309952	CL_0000819-up.xls	Lipa
GO:0010975	regulation of neuron projection development	0.451137	1	46	192	14841	0.0217391	0.0129371	0.00520833	0.00309952	CL_0000819-up.xls	Itgb1
GO:0050804	regulation of synaptic transmission	0.451137	1	46	192	14841	0.0217391	0.0129371	0.00520833	0.00309952	CL_0000819-up.xls	Adora2a
GO:0008015	blood circulation	0.452861	1	46	193	14841	0.0217391	0.0130045	0.00518135	0.00309952	CL_0000819-up.xls	Adora2a
GO:0003013	circulatory system process	0.456292	1	46	195	14841	0.0217391	0.0131393	0.00512821	0.00309952	CL_0000819-up.xls	Adora2a
GO:0030335	positive regulation of cell migration	0.456292	1	46	195	14841	0.0217391	0.0131393	0.00512821	0.00309952	CL_0000819-up.xls	Itgb1
GO:2000147	positive regulation of cell motility	0.459702	1	46	197	14841	0.0217391	0.013274	0.00507614	0.00309952	CL_0000819-up.xls	Itgb1
GO:0009952	anterior/posterior pattern specification	0.461399	1	46	198	14841	0.0217391	0.0133414	0.00505051	0.00309952	CL_0000819-up.xls	Zeb2
GO:0010466	negative regulation of peptidase activity	0.464778	1	46	200	14841	0.0217391	0.0134762	0.005	0.00309952	CL_0000819-up.xls	Adora2a
GO:0060562	epithelial tube morphogenesis	0.468136	1	46	202	14841	0.0217391	0.0136109	0.0049505	0.00309952	CL_0000819-up.xls	Zeb2
GO:0060537	muscle tissue development	0.468136	1	46	202	14841	0.0217391	0.0136109	0.0049505	0.00309952	CL_0000819-up.xls	Itgb1
GO:0044281	small molecule metabolic process	0.46836	6	46	1760	14841	0.130435	0.11859	0.00340909	0.00309952	CL_0000819-up.xls	Ak8,Ass1,Auh,Dgkh,Lipa,Prkar2b
GO:0051047	positive regulation of secretion	0.469807	1	46	203	14841	0.0217391	0.0136783	0.00492611	0.00309952	CL_0000819-up.xls	Adora2a
GO:0051272	positive regulation of cellular component movement	0.473135	1	46	205	14841	0.0217391	0.0138131	0.00487805	0.00309952	CL_0000819-up.xls	Itgb1
GO:0007346	regulation of mitotic cell cycle	0.473135	1	46	205	14841	0.0217391	0.0138131	0.00487805	0.00309952	CL_0000819-up.xls	Sik1
GO:0040017	positive regulation of locomotion	0.47479	1	46	206	14841	0.0217391	0.0138805	0.00485437	0.00309952	CL_0000819-up.xls	Itgb1
GO:0090066	regulation of anatomical structure size	0.47479	1	46	206	14841	0.0217391	0.0138805	0.00485437	0.00309952	CL_0000819-up.xls	Adora2a
GO:0006874	cellular calcium ion homeostasis	0.476441	1	46	207	14841	0.0217391	0.0139478	0.00483092	0.00309952	CL_0000819-up.xls	Itgb1
GO:0046394	carboxylic acid biosynthetic process	0.478087	1	46	208	14841	0.0217391	0.0140152	0.00480769	0.00309952	CL_0000819-up.xls	Ass1
GO:0016053	organic acid biosynthetic process	0.478087	1	46	208	14841	0.0217391	0.0140152	0.00480769	0.00309952	CL_0000819-up.xls	Ass1
GO:0051969	regulation of transmission of nerve impulse	0.478087	1	46	208	14841	0.0217391	0.0140152	0.00480769	0.00309952	CL_0000819-up.xls	Adora2a
GO:0006796	phosphate metabolic process	0.479457	4	46	1146	14841	0.0869565	0.0772185	0.0034904	0.00309952	CL_0000819-up.xls	Ak8,Prkar2b,Ptpn22,Sik1
GO:0006793	phosphorus metabolic process	0.479457	4	46	1146	14841	0.0869565	0.0772185	0.0034904	0.00309952	CL_0000819-up.xls	Ak8,Prkar2b,Ptpn22,Sik1
GO:0010035	response to inorganic substance	0.479728	1	46	209	14841	0.0217391	0.0140826	0.00478469	0.00309952	CL_0000819-up.xls	Ass1
GO:0051223	regulation of protein transport	0.481363	1	46	210	14841	0.0217391	0.01415	0.0047619	0.00309952	CL_0000819-up.xls	Adora2a
GO:0022604	regulation of cell morphogenesis	0.482994	1	46	211	14841	0.0217391	0.0142174	0.00473934	0.00309952	CL_0000819-up.xls	Cyfip1
GO:0055074	calcium ion homeostasis	0.48624	1	46	213	14841	0.0217391	0.0143521	0.00469484	0.00309952	CL_0000819-up.xls	Itgb1
GO:0043010	camera-type eye development	0.489466	1	46	215	14841	0.0217391	0.0144869	0.00465116	0.00309952	CL_0000819-up.xls	Neurod4
GO:0016337	cell-cell adhesion	0.489466	1	46	215	14841	0.0217391	0.0144869	0.00465116	0.00309952	CL_0000819-up.xls	Itgb1
GO:0072503	cellular divalent inorganic cation homeostasis	0.489466	1	46	215	14841	0.0217391	0.0144869	0.00465116	0.00309952	CL_0000819-up.xls	Itgb1
GO:0043009	chordate embryonic development	0.490769	2	46	528	14841	0.0434783	0.0355771	0.00378788	0.00309952	CL_0000819-up.xls	Itgb1,Zeb2
GO:0009314	response to radiation	0.492673	1	46	217	14841	0.0217391	0.0146217	0.00460829	0.00309952	CL_0000819-up.xls	Cacna1e
GO:0006954	inflammatory response	0.497445	1	46	220	14841	0.0217391	0.0148238	0.00454545	0.00309952	CL_0000819-up.xls	Lipa
GO:0009792	embryo development ending in birth or egg hatching	0.497804	2	46	535	14841	0.0434783	0.0360488	0.00373832	0.00309952	CL_0000819-up.xls	Itgb1,Zeb2
GO:0048610	cellular process involved in reproduction	0.500603	1	46	222	14841	0.0217391	0.0149586	0.0045045	0.00309952	CL_0000819-up.xls	Itgb1
GO:0072507	divalent inorganic cation homeostasis	0.500603	1	46	222	14841	0.0217391	0.0149586	0.0045045	0.00309952	CL_0000819-up.xls	Itgb1
GO:0006952	defense response	0.500801	2	46	538	14841	0.0434783	0.0362509	0.00371747	0.00309952	CL_0000819-up.xls	Cacna1e,Lipa
GO:0022402	cell cycle process	0.502792	2	46	540	14841	0.0434783	0.0363857	0.0037037	0.00309952	CL_0000819-up.xls	Ccnd2,Itgb1
GO:0032879	regulation of localization	0.502854	4	46	1180	14841	0.0869565	0.0795095	0.00338983	0.00309952	CL_0000819-up.xls	Adora2a,Cacna1e,Itgb1,Sirpa
GO:0031644	regulation of neurological system process	0.503741	1	46	224	14841	0.0217391	0.0150933	0.00446429	0.00309952	CL_0000819-up.xls	Adora2a
GO:0055085	transmembrane transport	0.504642	3	46	862	14841	0.0652174	0.0580823	0.00348028	0.00309952	CL_0000819-up.xls	Cacna1e,Mcoln2,Slc7a7
GO:0031344	regulation of cell projection organization	0.508411	1	46	227	14841	0.0217391	0.0152955	0.00440529	0.00309952	CL_0000819-up.xls	Itgb1
GO:0016311	dephosphorylation	0.509959	1	46	228	14841	0.0217391	0.0153628	0.00438596	0.00309952	CL_0000819-up.xls	Ptpn22
GO:0031347	regulation of defense response	0.509959	1	46	228	14841	0.0217391	0.0153628	0.00438596	0.00309952	CL_0000819-up.xls	Adora2a
GO:0070201	regulation of establishment of protein localization	0.511501	1	46	229	14841	0.0217391	0.0154302	0.00436681	0.00309952	CL_0000819-up.xls	Adora2a
GO:0007409	axonogenesis	0.519143	1	46	234	14841	0.0217391	0.0157671	0.0042735	0.00309952	CL_0000819-up.xls	Cyfip1
GO:0030900	forebrain development	0.519143	1	46	234	14841	0.0217391	0.0157671	0.0042735	0.00309952	CL_0000819-up.xls	Zeb2
GO:0007264	small GTPase mediated signal transduction	0.520658	1	46	235	14841	0.0217391	0.0158345	0.00425532	0.00309952	CL_0000819-up.xls	Rasgrf2
GO:0051129	negative regulation of cellular component organization	0.525173	1	46	238	14841	0.0217391	0.0160367	0.00420168	0.00309952	CL_0000819-up.xls	Itgb1
GO:0051094	positive regulation of developmental process	0.526308	2	46	564	14841	0.0434783	0.0380028	0.0035461	0.00309952	CL_0000819-up.xls	Itgb1,Neurod4
GO:0048646	anatomical structure formation involved in morphogenesis	0.528235	2	46	566	14841	0.0434783	0.0381376	0.00353357	0.00309952	CL_0000819-up.xls	Itgb1,Zeb2
GO:0051346	negative regulation of hydrolase activity	0.529646	1	46	241	14841	0.0217391	0.0162388	0.00414938	0.00309952	CL_0000819-up.xls	Adora2a
GO:0012501	programmed cell death	0.531116	2	46	569	14841	0.0434783	0.0383397	0.00351494	0.00309952	CL_0000819-up.xls	Relt,Sik1
GO:0007186	G-protein coupled receptor protein signaling pathway	0.531251	6	46	1872	14841	0.130435	0.126137	0.00320513	0.00309952	CL_0000819-up.xls	Adora2a,Cish,Dgkh,Emr1,Gpr55,Lphn2
GO:0034220	ion transmembrane transport	0.541581	2	46	580	14841	0.0434783	0.0390809	0.00344828	0.00309952	CL_0000819-up.xls	Cacna1e,Mcoln2
GO:0001654	eye development	0.545698	1	46	252	14841	0.0217391	0.01698	0.00396825	0.00309952	CL_0000819-up.xls	Neurod4
GO:0016310	phosphorylation	0.550957	3	46	922	14841	0.0652174	0.0621252	0.0032538	0.00309952	CL_0000819-up.xls	Ak8,Prkar2b,Sik1
GO:0009605	response to external stimulus	0.55096	2	46	590	14841	0.0434783	0.0397547	0.00338983	0.00309952	CL_0000819-up.xls	Adora2a,Bhlhe41
GO:0035239	tube morphogenesis	0.552817	1	46	257	14841	0.0217391	0.0173169	0.00389105	0.00309952	CL_0000819-up.xls	Zeb2
GO:0071844	cellular component assembly at cellular level	0.55282	2	46	592	14841	0.0434783	0.0398895	0.00337838	0.00309952	CL_0000819-up.xls	Cyfip1,Itgb1
GO:2000026	regulation of multicellular organismal development	0.55695	3	46	930	14841	0.0652174	0.0626642	0.00322581	0.00309952	CL_0000819-up.xls	Ctla4,Gpr55,Itgb1
GO:0048667	cell morphogenesis involved in neuron differentiation	0.557035	1	46	260	14841	0.0217391	0.017519	0.00384615	0.00309952	CL_0000819-up.xls	Cyfip1
GO:0048514	blood vessel morphogenesis	0.559826	1	46	262	14841	0.0217391	0.0176538	0.00381679	0.00309952	CL_0000819-up.xls	Itgb1
GO:0051128	regulation of cellular component organization	0.563639	3	46	939	14841	0.0652174	0.0632707	0.00319489	0.00309952	CL_0000819-up.xls	Cyfip1,Itgb1,Sirpa
GO:0032880	regulation of protein localization	0.568095	1	46	268	14841	0.0217391	0.0180581	0.00373134	0.00309952	CL_0000819-up.xls	Adora2a
GO:0052548	regulation of endopeptidase activity	0.569458	1	46	269	14841	0.0217391	0.0181255	0.00371747	0.00309952	CL_0000819-up.xls	Adora2a
GO:0006897	endocytosis	0.573523	1	46	272	14841	0.0217391	0.0183276	0.00367647	0.00309952	CL_0000819-up.xls	Sirpa
GO:0010324	membrane invagination	0.573523	1	46	272	14841	0.0217391	0.0183276	0.00367647	0.00309952	CL_0000819-up.xls	Sirpa
GO:0032101	regulation of response to external stimulus	0.578884	1	46	276	14841	0.0217391	0.0185971	0.00362319	0.00309952	CL_0000819-up.xls	Adora2a
GO:0003002	regionalization	0.582862	1	46	279	14841	0.0217391	0.0187993	0.00358423	0.00309952	CL_0000819-up.xls	Zeb2
GO:0008219	cell death	0.584524	2	46	627	14841	0.0434783	0.0422478	0.00318979	0.00309952	CL_0000819-up.xls	Relt,Sik1
GO:0061061	muscle structure development	0.588108	1	46	283	14841	0.0217391	0.0190688	0.00353357	0.00309952	CL_0000819-up.xls	Itgb1
GO:0007268	synaptic transmission	0.588108	1	46	283	14841	0.0217391	0.0190688	0.00353357	0.00309952	CL_0000819-up.xls	Adora2a
GO:0040007	growth	0.58941	1	46	284	14841	0.0217391	0.0191362	0.00352113	0.00309952	CL_0000819-up.xls	Cyfip1
GO:0006355	regulation of transcription, DNA-dependent	0.591944	7	46	2317	14841	0.152174	0.156122	0.00302115	0.00309952	CL_0000819-up.xls	Adora2a,Bhlhe41,Neurod4,Nr3c2,Sik1,Zbtb32,Zeb2
GO:0006351	transcription, DNA-dependent	0.593168	5	46	1654	14841	0.108696	0.111448	0.00302297	0.00309952	CL_0000819-up.xls	Bhlhe41,Neurod4,Nr3c2,Zbtb32,Zeb2
GO:0016265	death	0.593284	2	46	637	14841	0.0434783	0.0429216	0.00313972	0.00309952	CL_0000819-up.xls	Relt,Sik1
GO:0032774	RNA biosynthetic process	0.59429	5	46	1656	14841	0.108696	0.111583	0.00301932	0.00309952	CL_0000819-up.xls	Bhlhe41,Neurod4,Nr3c2,Zbtb32,Zeb2
GO:0001817	regulation of cytokine production	0.595857	1	46	289	14841	0.0217391	0.0194731	0.00346021	0.00309952	CL_0000819-up.xls	Zbtb32
GO:0052547	regulation of peptidase activity	0.598408	1	46	291	14841	0.0217391	0.0196078	0.00343643	0.00309952	CL_0000819-up.xls	Adora2a
GO:0045664	regulation of neuron differentiation	0.61583	1	46	305	14841	0.0217391	0.0205512	0.00327869	0.00309952	CL_0000819-up.xls	Itgb1
GO:0002009	morphogenesis of an epithelium	0.618258	1	46	307	14841	0.0217391	0.0206859	0.00325733	0.00309952	CL_0000819-up.xls	Zeb2
GO:0051252	regulation of RNA metabolic process	0.621215	7	46	2378	14841	0.152174	0.160232	0.00294365	0.00309952	CL_0000819-up.xls	Adora2a,Bhlhe41,Neurod4,Nr3c2,Sik1,Zbtb32,Zeb2
GO:0030334	regulation of cell migration	0.623068	1	46	311	14841	0.0217391	0.0209555	0.00321543	0.00309952	CL_0000819-up.xls	Itgb1
GO:0071495	cellular response to endogenous stimulus	0.626637	1	46	314	14841	0.0217391	0.0211576	0.00318471	0.00309952	CL_0000819-up.xls	Nr3c2
GO:0007507	heart development	0.628998	1	46	316	14841	0.0217391	0.0212924	0.00316456	0.00309952	CL_0000819-up.xls	Itgb1
GO:0031325	positive regulation of cellular metabolic process	0.629257	4	46	1378	14841	0.0869565	0.0928509	0.00290276	0.00309952	CL_0000819-up.xls	Adora2a,Ccnd2,Cd80,Itgb1
GO:0051336	regulation of hydrolase activity	0.629436	2	46	680	14841	0.0434783	0.045819	0.00294118	0.00309952	CL_0000819-up.xls	Adora2a,Gpr55
GO:0046903	secretion	0.630173	1	46	317	14841	0.0217391	0.0213597	0.00315457	0.00309952	CL_0000819-up.xls	Nr3c2
GO:2000145	regulation of cell motility	0.632512	1	46	319	14841	0.0217391	0.0214945	0.0031348	0.00309952	CL_0000819-up.xls	Itgb1
GO:0001568	blood vessel development	0.633676	1	46	320	14841	0.0217391	0.0215619	0.003125	0.00309952	CL_0000819-up.xls	Itgb1
GO:0006468	protein phosphorylation	0.634284	2	46	686	14841	0.0434783	0.0462233	0.00291545	0.00309952	CL_0000819-up.xls	Prkar2b,Sik1
GO:0007243	intracellular protein kinase cascade	0.640585	1	46	326	14841	0.0217391	0.0219662	0.00306748	0.00309952	CL_0000819-up.xls	Sik1
GO:0001701	in utero embryonic development	0.642859	1	46	328	14841	0.0217391	0.0221009	0.00304878	0.00309952	CL_0000819-up.xls	Itgb1
GO:0006886	intracellular protein transport	0.642859	1	46	328	14841	0.0217391	0.0221009	0.00304878	0.00309952	CL_0000819-up.xls	Itgb1
GO:0000904	cell morphogenesis involved in differentiation	0.648484	1	46	333	14841	0.0217391	0.0224378	0.003003	0.00309952	CL_0000819-up.xls	Cyfip1
GO:0044271	cellular nitrogen compound biosynthetic process	0.651817	1	46	336	14841	0.0217391	0.02264	0.00297619	0.00309952	CL_0000819-up.xls	Ass1
GO:0045892	negative regulation of transcription, DNA-dependent	0.6532	2	46	710	14841	0.0434783	0.0478404	0.0028169	0.00309952	CL_0000819-up.xls	Bhlhe41,Sik1
GO:0071842	cellular component organization at cellular level	0.656616	6	46	2115	14841	0.130435	0.142511	0.00283688	0.00309952	CL_0000819-up.xls	Adora2a,Cyfip1,Itgb1,Nid1,Pstpip2,Sirpa
GO:0051270	regulation of cellular component movement	0.658391	1	46	342	14841	0.0217391	0.0230443	0.00292398	0.00309952	CL_0000819-up.xls	Itgb1
GO:0016071	mRNA metabolic process	0.665908	1	46	349	14841	0.0217391	0.0235159	0.00286533	0.00309952	CL_0000819-up.xls	Auh
GO:0001944	vasculature development	0.665908	1	46	349	14841	0.0217391	0.0235159	0.00286533	0.00309952	CL_0000819-up.xls	Itgb1
GO:0051253	negative regulation of RNA metabolic process	0.666887	2	46	728	14841	0.0434783	0.0490533	0.00274725	0.00309952	CL_0000819-up.xls	Bhlhe41,Sik1
GO:0008610	lipid biosynthetic process	0.671177	1	46	354	14841	0.0217391	0.0238528	0.00282486	0.00309952	CL_0000819-up.xls	B4galt6
GO:0044262	cellular carbohydrate metabolic process	0.6743	1	46	357	14841	0.0217391	0.024055	0.00280112	0.00309952	CL_0000819-up.xls	Galnt7
GO:0009893	positive regulation of metabolic process	0.675581	4	46	1460	14841	0.0869565	0.0983761	0.00273973	0.00309952	CL_0000819-up.xls	Adora2a,Ccnd2,Cd80,Itgb1
GO:0007420	brain development	0.678418	1	46	361	14841	0.0217391	0.0243245	0.00277008	0.00309952	CL_0000819-up.xls	Zeb2
GO:0071702	organic substance transport	0.678418	1	46	361	14841	0.0217391	0.0243245	0.00277008	0.00309952	CL_0000819-up.xls	Slc7a7
GO:0044265	cellular macromolecule catabolic process	0.682485	1	46	365	14841	0.0217391	0.024594	0.00273973	0.00309952	CL_0000819-up.xls	Auh
GO:0050767	regulation of neurogenesis	0.683494	1	46	366	14841	0.0217391	0.0246614	0.00273224	0.00309952	CL_0000819-up.xls	Itgb1
GO:2000112	regulation of cellular macromolecule biosynthetic process	0.684223	7	46	2518	14841	0.152174	0.169665	0.00277998	0.00309952	CL_0000819-up.xls	Adora2a,Bhlhe41,Neurod4,Nr3c2,Sik1,Zbtb32,Zeb2
GO:0051707	response to other organism	0.686503	1	46	369	14841	0.0217391	0.0248636	0.00271003	0.00309952	CL_0000819-up.xls	Plscr1
GO:0007276	gamete generation	0.691454	1	46	374	14841	0.0217391	0.0252005	0.0026738	0.00309952	CL_0000819-up.xls	Itgb1
GO:0009628	response to abiotic stimulus	0.69536	1	46	378	14841	0.0217391	0.02547	0.0026455	0.00309952	CL_0000819-up.xls	Cacna1e
GO:0016070	RNA metabolic process	0.701812	6	46	2214	14841	0.130435	0.149181	0.00271003	0.00309952	CL_0000819-up.xls	Auh,Bhlhe41,Neurod4,Nr3c2,Zbtb32,Zeb2
GO:0007423	sensory organ development	0.702079	1	46	385	14841	0.0217391	0.0259416	0.0025974	0.00309952	CL_0000819-up.xls	Neurod4
GO:0045934	negative regulation of nucleobase, nucleoside, nucleotide and nucleic acid metabolic process	0.703382	2	46	779	14841	0.0434783	0.0524897	0.00256739	0.00309952	CL_0000819-up.xls	Bhlhe41,Sik1
GO:0044249	cellular biosynthetic process	0.704346	8	46	2909	14841	0.173913	0.196011	0.00275009	0.00309952	CL_0000819-up.xls	Ass1,B4galt6,Bhlhe41,Galnt7,Neurod4,Nr3c2,Zbtb32,Zeb2
GO:2000113	negative regulation of cellular macromolecule biosynthetic process	0.704745	2	46	781	14841	0.0434783	0.0526245	0.00256082	0.00309952	CL_0000819-up.xls	Bhlhe41,Sik1
GO:0007389	pattern specification process	0.704915	1	46	388	14841	0.0217391	0.0261438	0.00257732	0.00309952	CL_0000819-up.xls	Zeb2
GO:0006066	alcohol metabolic process	0.705854	1	46	389	14841	0.0217391	0.0262112	0.00257069	0.00309952	CL_0000819-up.xls	Lipa
GO:0071841	cellular component organization or biogenesis at cellular level	0.708325	6	46	2229	14841	0.130435	0.150192	0.00269179	0.00309952	CL_0000819-up.xls	Adora2a,Cyfip1,Itgb1,Nid1,Pstpip2,Sirpa
GO:0051172	negative regulation of nitrogen compound metabolic process	0.709477	2	46	788	14841	0.0434783	0.0530962	0.00253807	0.00309952	CL_0000819-up.xls	Bhlhe41,Sik1
GO:0010556	regulation of macromolecule biosynthetic process	0.711296	7	46	2583	14841	0.152174	0.174045	0.00271003	0.00309952	CL_0000819-up.xls	Adora2a,Bhlhe41,Neurod4,Nr3c2,Sik1,Zbtb32,Zeb2
GO:0006974	response to DNA damage stimulus	0.715994	1	46	400	14841	0.0217391	0.0269524	0.0025	0.00309952	CL_0000819-up.xls	Ctla4
GO:0009611	response to wounding	0.716898	1	46	401	14841	0.0217391	0.0270197	0.00249377	0.00309952	CL_0000819-up.xls	Lipa
GO:0034645	cellular macromolecule biosynthetic process	0.719399	6	46	2255	14841	0.130435	0.151944	0.00266075	0.00309952	CL_0000819-up.xls	Bhlhe41,Galnt7,Neurod4,Nr3c2,Zbtb32,Zeb2
GO:0006811	ion transport	0.720063	2	46	804	14841	0.0434783	0.0541742	0.00248756	0.00309952	CL_0000819-up.xls	Cacna1e,Mcoln2
GO:0010629	negative regulation of gene expression	0.720063	2	46	804	14841	0.0434783	0.0541742	0.00248756	0.00309952	CL_0000819-up.xls	Bhlhe41,Sik1
GO:0051960	regulation of nervous system development	0.722267	1	46	407	14841	0.0217391	0.027424	0.002457	0.00309952	CL_0000819-up.xls	Itgb1
GO:0006140	regulation of nucleotide metabolic process	0.722267	1	46	407	14841	0.0217391	0.027424	0.002457	0.00309952	CL_0000819-up.xls	Adora2a
GO:0010558	negative regulation of macromolecule biosynthetic process	0.72266	2	46	808	14841	0.0434783	0.0544438	0.00247525	0.00309952	CL_0000819-up.xls	Bhlhe41,Sik1
GO:0009059	macromolecule biosynthetic process	0.728556	6	46	2277	14841	0.130435	0.153426	0.00263505	0.00309952	CL_0000819-up.xls	Bhlhe41,Galnt7,Neurod4,Nr3c2,Zbtb32,Zeb2
GO:0048729	tissue morphogenesis	0.731853	1	46	418	14841	0.0217391	0.0281652	0.00239234	0.00309952	CL_0000819-up.xls	Zeb2
GO:0051345	positive regulation of hydrolase activity	0.732708	1	46	419	14841	0.0217391	0.0282326	0.00238663	0.00309952	CL_0000819-up.xls	Gpr55
GO:0031327	negative regulation of cellular biosynthetic process	0.734729	2	46	827	14841	0.0434783	0.055724	0.00241838	0.00309952	CL_0000819-up.xls	Bhlhe41,Sik1
GO:0051240	positive regulation of multicellular organismal process	0.736103	1	46	423	14841	0.0217391	0.0285021	0.00236407	0.00309952	CL_0000819-up.xls	Adora2a
GO:0009057	macromolecule catabolic process	0.740286	1	46	428	14841	0.0217391	0.028839	0.00233645	0.00309952	CL_0000819-up.xls	Auh
GO:0019953	sexual reproduction	0.741115	1	46	429	14841	0.0217391	0.0289064	0.002331	0.00309952	CL_0000819-up.xls	Itgb1
GO:0009058	biosynthetic process	0.741325	8	46	3007	14841	0.173913	0.202614	0.00266046	0.00309952	CL_0000819-up.xls	Ass1,B4galt6,Bhlhe41,Galnt7,Neurod4,Nr3c2,Zbtb32,Zeb2
GO:0009890	negative regulation of biosynthetic process	0.74576	2	46	845	14841	0.0434783	0.0569369	0.00236686	0.00309952	CL_0000819-up.xls	Bhlhe41,Sik1
GO:0043086	negative regulation of catalytic activity	0.746845	1	46	436	14841	0.0217391	0.0293781	0.00229358	0.00309952	CL_0000819-up.xls	Adora2a
GO:0009790	embryo development	0.746962	2	46	847	14841	0.0434783	0.0570716	0.00236128	0.00309952	CL_0000819-up.xls	Itgb1,Zeb2
GO:0007267	cell-cell signaling	0.74846	1	46	438	14841	0.0217391	0.0295128	0.00228311	0.00309952	CL_0000819-up.xls	Adora2a
GO:0022603	regulation of anatomical structure morphogenesis	0.750862	1	46	441	14841	0.0217391	0.029715	0.00226757	0.00309952	CL_0000819-up.xls	Cyfip1
GO:0060284	regulation of cell development	0.753242	1	46	444	14841	0.0217391	0.0299171	0.00225225	0.00309952	CL_0000819-up.xls	Itgb1
GO:0040008	regulation of growth	0.754817	1	46	446	14841	0.0217391	0.0300519	0.00224215	0.00309952	CL_0000819-up.xls	Cish
GO:0044283	small molecule biosynthetic process	0.756381	1	46	448	14841	0.0217391	0.0301866	0.00223214	0.00309952	CL_0000819-up.xls	Ass1
GO:0060429	epithelium development	0.759481	1	46	452	14841	0.0217391	0.0304562	0.00221239	0.00309952	CL_0000819-up.xls	Zeb2
GO:0031326	regulation of cellular biosynthetic process	0.760628	7	46	2712	14841	0.152174	0.182737	0.00258112	0.00309952	CL_0000819-up.xls	Adora2a,Bhlhe41,Neurod4,Nr3c2,Sik1,Zbtb32,Zeb2
GO:0010468	regulation of gene expression	0.761705	7	46	2715	14841	0.152174	0.182939	0.00257827	0.00309952	CL_0000819-up.xls	Adora2a,Bhlhe41,Neurod4,Nr3c2,Sik1,Zbtb32,Zeb2
GO:0006464	protein modification process	0.764648	4	46	1643	14841	0.0869565	0.110707	0.00243457	0.00309952	CL_0000819-up.xls	Galnt7,Prkar2b,Ptpn22,Sik1
GO:0048598	embryonic morphogenesis	0.767808	1	46	463	14841	0.0217391	0.0311974	0.00215983	0.00309952	CL_0000819-up.xls	Zeb2
GO:0009889	regulation of biosynthetic process	0.773328	7	46	2748	14841	0.152174	0.185163	0.00254731	0.00309952	CL_0000819-up.xls	Adora2a,Bhlhe41,Neurod4,Nr3c2,Sik1,Zbtb32,Zeb2
GO:0030001	metal ion transport	0.777999	1	46	477	14841	0.0217391	0.0321407	0.00209644	0.00309952	CL_0000819-up.xls	Cacna1e
GO:0032504	multicellular organism reproduction	0.777999	1	46	477	14841	0.0217391	0.0321407	0.00209644	0.00309952	CL_0000819-up.xls	Itgb1
GO:0048609	multicellular organismal reproductive process	0.777999	1	46	477	14841	0.0217391	0.0321407	0.00209644	0.00309952	CL_0000819-up.xls	Itgb1
GO:0034613	cellular protein localization	0.780125	1	46	480	14841	0.0217391	0.0323428	0.00208333	0.00309952	CL_0000819-up.xls	Itgb1
GO:0070727	cellular macromolecule localization	0.782231	1	46	483	14841	0.0217391	0.032545	0.00207039	0.00309952	CL_0000819-up.xls	Itgb1
GO:0010467	gene expression	0.784297	6	46	2423	14841	0.130435	0.163264	0.00247627	0.00309952	CL_0000819-up.xls	Bhlhe41,Neurod4,Nr3c2,Pepd,Zbtb32,Zeb2
GO:0051179	localization	0.793209	8	46	3161	14841	0.173913	0.212991	0.00253084	0.00309952	CL_0000819-up.xls	Cacna1e,Itgb1,Mcoln2,Neurod4,Nr3c2,Sirpa,Slc7a7,Zeb2
GO:0043066	negative regulation of apoptosis	0.793799	1	46	500	14841	0.0217391	0.0336905	0.002	0.00309952	CL_0000819-up.xls	Adora2a
GO:0009888	tissue development	0.794829	2	46	934	14841	0.0434783	0.0629338	0.00214133	0.00309952	CL_0000819-up.xls	Itgb1,Zeb2
GO:0043069	negative regulation of programmed cell death	0.797086	1	46	505	14841	0.0217391	0.0340274	0.0019802	0.00309952	CL_0000819-up.xls	Adora2a
GO:0043412	macromolecule modification	0.799294	4	46	1728	14841	0.0869565	0.116434	0.00231481	0.00309952	CL_0000819-up.xls	Galnt7,Prkar2b,Ptpn22,Sik1
GO:0010604	positive regulation of macromolecule metabolic process	0.802695	3	46	1352	14841	0.0652174	0.091099	0.00221893	0.00309952	CL_0000819-up.xls	Ccnd2,Cd80,Itgb1
GO:0019219	regulation of nucleobase, nucleoside, nucleotide and nucleic acid metabolic process	0.803345	7	46	2839	14841	0.152174	0.191294	0.00246566	0.00309952	CL_0000819-up.xls	Adora2a,Bhlhe41,Neurod4,Nr3c2,Sik1,Zbtb32,Zeb2
GO:0060548	negative regulation of cell death	0.810338	1	46	526	14841	0.0217391	0.0354424	0.00190114	0.00309952	CL_0000819-up.xls	Adora2a
GO:0051171	regulation of nitrogen compound metabolic process	0.812286	7	46	2868	14841	0.152174	0.193248	0.00244073	0.00309952	CL_0000819-up.xls	Adora2a,Bhlhe41,Neurod4,Nr3c2,Sik1,Zbtb32,Zeb2
GO:0051704	multi-organism process	0.816937	1	46	537	14841	0.0217391	0.0361835	0.0018622	0.00309952	CL_0000819-up.xls	Plscr1
GO:0031324	negative regulation of cellular metabolic process	0.822249	2	46	992	14841	0.0434783	0.0668419	0.00201613	0.00309952	CL_0000819-up.xls	Bhlhe41,Sik1
GO:0072358	cardiovascular system development	0.823881	1	46	549	14841	0.0217391	0.0369921	0.00182149	0.00309952	CL_0000819-up.xls	Itgb1
GO:0072359	circulatory system development	0.823881	1	46	549	14841	0.0217391	0.0369921	0.00182149	0.00309952	CL_0000819-up.xls	Itgb1
GO:0006357	regulation of transcription from RNA polymerase II promoter	0.824895	2	46	998	14841	0.0434783	0.0672461	0.00200401	0.00309952	CL_0000819-up.xls	Bhlhe41,Sik1
GO:0006915	apoptosis	0.827811	1	46	556	14841	0.0217391	0.0374638	0.00179856	0.00309952	CL_0000819-up.xls	Sik1
GO:0046907	intracellular transport	0.832199	1	46	564	14841	0.0217391	0.0380028	0.00177305	0.00309952	CL_0000819-up.xls	Itgb1
GO:0044092	negative regulation of molecular function	0.834885	1	46	569	14841	0.0217391	0.0383397	0.00175747	0.00309952	CL_0000819-up.xls	Adora2a
GO:0006810	transport	0.837454	6	46	2590	14841	0.130435	0.174517	0.0023166	0.00309952	CL_0000819-up.xls	Cacna1e,Itgb1,Mcoln2,Nr3c2,Sirpa,Slc7a7
GO:0006996	organelle organization	0.838284	3	46	1444	14841	0.0652174	0.097298	0.00207756	0.00309952	CL_0000819-up.xls	Itgb1,Pstpip2,Sirpa
GO:0010605	negative regulation of macromolecule metabolic process	0.838843	2	46	1031	14841	0.0434783	0.0694697	0.00193986	0.00309952	CL_0000819-up.xls	Bhlhe41,Sik1
GO:0006753	nucleoside phosphate metabolic process	0.843201	1	46	585	14841	0.0217391	0.0394178	0.0017094	0.00309952	CL_0000819-up.xls	Ak8
GO:0009117	nucleotide metabolic process	0.843201	1	46	585	14841	0.0217391	0.0394178	0.0017094	0.00309952	CL_0000819-up.xls	Ak8
GO:0090304	nucleic acid metabolic process	0.84803	6	46	2628	14841	0.130435	0.177077	0.00228311	0.00309952	CL_0000819-up.xls	Auh,Bhlhe41,Neurod4,Nr3c2,Zbtb32,Zeb2
GO:0006812	cation transport	0.849655	1	46	598	14841	0.0217391	0.0402938	0.00167224	0.00309952	CL_0000819-up.xls	Cacna1e
GO:0051234	establishment of localization	0.85099	6	46	2639	14841	0.130435	0.177818	0.00227359	0.00309952	CL_0000819-up.xls	Cacna1e,Itgb1,Mcoln2,Nr3c2,Sirpa,Slc7a7
GO:0044282	small molecule catabolic process	0.858165	1	46	616	14841	0.0217391	0.0415066	0.00162338	0.00309952	CL_0000819-up.xls	Auh
GO:0016192	vesicle-mediated transport	0.859991	1	46	620	14841	0.0217391	0.0417762	0.0016129	0.00309952	CL_0000819-up.xls	Sirpa
GO:0055086	nucleobase, nucleoside and nucleotide metabolic process	0.862241	1	46	625	14841	0.0217391	0.0421131	0.0016	0.00309952	CL_0000819-up.xls	Ak8
GO:0009892	negative regulation of metabolic process	0.86765	2	46	1108	14841	0.0434783	0.074658	0.00180505	0.00309952	CL_0000819-up.xls	Bhlhe41,Sik1
GO:0009887	organ morphogenesis	0.875017	1	46	655	14841	0.0217391	0.0441345	0.00152672	0.00309952	CL_0000819-up.xls	Prkar2b
GO:0033554	cellular response to stress	0.876229	1	46	658	14841	0.0217391	0.0443366	0.00151976	0.00309952	CL_0000819-up.xls	Ctla4
GO:0034641	cellular nitrogen compound metabolic process	0.881653	8	46	3504	14841	0.173913	0.236103	0.00228311	0.00309952	CL_0000819-up.xls	Ak8,Ass1,Auh,Bhlhe41,Neurod4,Nr3c2,Zbtb32,Zeb2
GO:0006950	response to stress	0.883974	3	46	1591	14841	0.0652174	0.107203	0.00188561	0.00309952	CL_0000819-up.xls	Cacna1e,Ctla4,Lipa
GO:0006139	nucleobase, nucleoside, nucleotide and nucleic acid metabolic process	0.890837	7	46	3182	14841	0.152174	0.214406	0.00219987	0.00309952	CL_0000819-up.xls	Ak8,Auh,Bhlhe41,Neurod4,Nr3c2,Zbtb32,Zeb2
GO:0044238	primary metabolic process	0.891109	16	46	6327	14841	0.347826	0.426319	0.00252884	0.00309952	CL_0000819-up.xls	Ak8,Ass1,Auh,B4galt6,Bhlhe41,Dgkh,Galnt7,Lipa,Neurod4,Nr3c2,Pepd,Prkar2b,Ptpn22,Sik1,Zbtb32,Zeb2
GO:0015031	protein transport	0.89819	1	46	718	14841	0.0217391	0.0483795	0.00139276	0.00309952	CL_0000819-up.xls	Itgb1
GO:0022414	reproductive process	0.89819	1	46	718	14841	0.0217391	0.0483795	0.00139276	0.00309952	CL_0000819-up.xls	Itgb1
GO:0006807	nitrogen compound metabolic process	0.89894	8	46	3593	14841	0.173913	0.2421	0.00222655	0.00309952	CL_0000819-up.xls	Ak8,Ass1,Auh,Bhlhe41,Neurod4,Nr3c2,Zbtb32,Zeb2
GO:0000003	reproduction	0.899181	1	46	721	14841	0.0217391	0.0485816	0.00138696	0.00309952	CL_0000819-up.xls	Itgb1
GO:0045184	establishment of protein localization	0.905246	1	46	740	14841	0.0217391	0.0498619	0.00135135	0.00309952	CL_0000819-up.xls	Itgb1
GO:0055114	oxidation-reduction process	0.911823	1	46	762	14841	0.0217391	0.0513442	0.00131234	0.00309952	CL_0000819-up.xls	Phyhd1
GO:0044267	cellular protein metabolic process	0.916402	4	46	2150	14841	0.0869565	0.144869	0.00186047	0.00309952	CL_0000819-up.xls	Galnt7,Prkar2b,Ptpn22,Sik1
GO:0009056	catabolic process	0.918715	2	46	1292	14841	0.0434783	0.0870561	0.00154799	0.00309952	CL_0000819-up.xls	Auh,Lipa
GO:0003008	system process	0.920062	4	46	2170	14841	0.0869565	0.146217	0.00184332	0.00309952	CL_0000819-up.xls	Adora2a,Cacna1e,Nr3c2,Prkar2b
GO:0051649	establishment of localization in cell	0.924413	1	46	809	14841	0.0217391	0.0545112	0.00123609	0.00309952	CL_0000819-up.xls	Itgb1
GO:0019538	protein metabolic process	0.925144	5	46	2605	14841	0.108696	0.175527	0.00191939	0.00309952	CL_0000819-up.xls	Galnt7,Pepd,Prkar2b,Ptpn22,Sik1
GO:0044260	cellular macromolecule metabolic process	0.929142	10	46	4513	14841	0.217391	0.30409	0.00221582	0.00309952	CL_0000819-up.xls	Auh,Bhlhe41,Galnt7,Neurod4,Nr3c2,Prkar2b,Ptpn22,Sik1,Zbtb32,Zeb2
GO:0044237	cellular metabolic process	0.93823	15	46	6327	14841	0.326087	0.426319	0.00237079	0.00309952	CL_0000819-up.xls	Ak8,Ass1,Auh,B4galt6,Bhlhe41,Dgkh,Galnt7,Lipa,Neurod4,Nr3c2,Prkar2b,Ptpn22,Sik1,Zbtb32,Zeb2
GO:0043170	macromolecule metabolic process	0.944106	11	46	4997	14841	0.23913	0.336702	0.00220132	0.00309952	CL_0000819-up.xls	Auh,Bhlhe41,Galnt7,Neurod4,Nr3c2,Pepd,Prkar2b,Ptpn22,Sik1,Zbtb32,Zeb2
GO:0050877	neurological system process	0.950574	3	46	1941	14841	0.0652174	0.130786	0.0015456	0.00309952	CL_0000819-up.xls	Adora2a,Cacna1e,Prkar2b
GO:0008104	protein localization	0.954991	1	46	966	14841	0.0217391	0.06509	0.0010352	0.00309952	CL_0000819-up.xls	Itgb1
GO:0051641	cellular localization	0.95858	1	46	991	14841	0.0217391	0.0667745	0.00100908	0.00309952	CL_0000819-up.xls	Itgb1
GO:0045935	positive regulation of nucleobase, nucleoside, nucleotide and nucleic acid metabolic process	0.959936	1	46	1001	14841	0.0217391	0.0674483	0.000999001	0.00309952	CL_0000819-up.xls	Adora2a
GO:0051173	positive regulation of nitrogen compound metabolic process	0.962767	1	46	1023	14841	0.0217391	0.0689307	0.000977517	0.00309952	CL_0000819-up.xls	Adora2a
GO:0042221	response to chemical stimulus	0.965497	5	46	2949	14841	0.108696	0.198706	0.00169549	0.00309952	CL_0000819-up.xls	Adora2a,Ass1,Csf2rb,Il5ra,Nr3c2
GO:0031328	positive regulation of cellular biosynthetic process	0.968913	1	46	1077	14841	0.0217391	0.0725692	0.000928505	0.00309952	CL_0000819-up.xls	Adora2a
GO:0044248	cellular catabolic process	0.969327	1	46	1081	14841	0.0217391	0.0728388	0.000925069	0.00309952	CL_0000819-up.xls	Auh
GO:0008152	metabolic process	0.97075	18	46	7707	14841	0.391304	0.519305	0.00233554	0.00309952	CL_0000819-up.xls	Ak8,Ass1,Auh,B4galt6,Bhlhe41,Dgkh,Galnt7,Lipa,Neurod4,Nr3c2,Pepd,Phyhd1,Prkar2b,Ptpn22,Sh3rf1,Sik1,Zbtb32,Zeb2
GO:0009891	positive regulation of biosynthetic process	0.970928	1	46	1097	14841	0.0217391	0.0739169	0.000911577	0.00309952	CL_0000819-up.xls	Adora2a
GO:0033036	macromolecule localization	0.974752	1	46	1139	14841	0.0217391	0.0767468	0.000877963	0.00309952	CL_0000819-up.xls	Itgb1
GO:0007600	sensory perception	0.992673	1	46	1502	14841	0.0217391	0.101206	0.000665779	0.00309952	CL_0000819-up.xls	Cacna1e
GO:0008150	biological_process	1	46	46	14841	14841	1	1	0.00309952	0.00309952	CL_0000819-up.xls	Adora2a,Ak8,Ass1,Auh,B4galt6,Bhlhe41,Cacna1e,Ccnd2,Cd80,Cish,Csf2rb,Ctla4,Cyfip1,Dgkh,Emb,Emr1,Galnt7,Gpr55,Il5ra,Itgb1,Lipa,Lphn2,Mcoln2,Mllt4,Neurod4,Nid1,Nr3c2,Pdcd1lg2,Pepd,Phyhd1,Plscr1,Prkar2b,Pstpip2,Ptpn22,Rasgrf2,Rassf4,Relt,Sbf2,Sept11,Sh3rf1,Sik1,Sirpa,Slc7a7,Tmeff1,Zbtb32,Zeb2

## Sheet: cellular_component
TermID	Term	Pval	k	n	K	N	k/n	K/N	k/K	n/N	Qset	Symbols
GO:0071944	cell periphery	0.000934312	21	50	3466	16033	0.42	0.216179	0.00605886	0.00311857	CL_0000819-up.xls	Adora2a,Cacna1e,Cd80,Cish,Ctla4,Emr1,Gpr55,Itgb1,Lphn2,Mllt4,Pdcd1lg2,Plp2,Prkar2b,Ptpn22,Rasgrf2,Relt,Sept11,Sirpa,Slc7a7,Sspn,Tmeff1
GO:0005886	plasma membrane	0.00183032	20	50	3383	16033	0.4	0.211002	0.00591191	0.00311857	CL_0000819-up.xls	Adora2a,Cacna1e,Cd80,Cish,Ctla4,Emr1,Gpr55,Itgb1,Lphn2,Mllt4,Pdcd1lg2,Plp2,Prkar2b,Ptpn22,Rasgrf2,Relt,Sirpa,Slc7a7,Sspn,Tmeff1
GO:0034667	alpha3-beta1 integrin complex	0.0062276	1	50	2	16033	0.02	0.000124743	0.5	0.00311857	CL_0000819-up.xls	Itgb1
GO:0034679	alpha9-beta1 integrin complex	0.0062276	1	50	2	16033	0.02	0.000124743	0.5	0.00311857	CL_0000819-up.xls	Itgb1
GO:0019717	synaptosome	0.0100285	3	50	143	16033	0.06	0.0089191	0.020979	0.00311857	CL_0000819-up.xls	Cyfip1,Itgb1,Lphn2
GO:0016020	membrane	0.0112332	33	50	7852	16033	0.66	0.48974	0.00420275	0.00311857	CL_0000819-up.xls	Adora2a,Ass1,B4galt6,Cacna1e,Ccdc109a,Ccnd2,Cd80,Cish,Csf2rb,Ctla4,Emb,Emr1,Galnt7,Gpr55,Hepacam2,Il5ra,Itgb1,Lphn2,Mcoln2,Mllt4,Pdcd1lg2,Plp2,Plscr1,Prkar2b,Pstpip2,Ptpn22,Rasgrf2,Relt,Sbf2,Sirpa,Slc7a7,Sspn,Tmeff1
GO:0043204	perikaryon	0.0123003	2	50	54	16033	0.04	0.00336805	0.037037	0.00311857	CL_0000819-up.xls	Ass1,Cacna1e
GO:0070852	cell body fiber	0.0154978	1	50	5	16033	0.02	0.000311857	0.2	0.00311857	CL_0000819-up.xls	Ass1
GO:0048471	perinuclear region of cytoplasm	0.0180005	4	50	323	16033	0.08	0.0201459	0.0123839	0.00311857	CL_0000819-up.xls	Ctla4,Cyfip1,Prkar2b,Ptpn22
GO:0045202	synapse	0.0184605	5	50	494	16033	0.1	0.0308115	0.0101215	0.00311857	CL_0000819-up.xls	Adora2a,Cyfip1,Itgb1,Sept11,Sspn
GO:0035748	myelin sheath abaxonal region	0.018569	1	50	6	16033	0.02	0.000374228	0.166667	0.00311857	CL_0000819-up.xls	Itgb1
GO:0031252	cell leading edge	0.0228529	3	50	195	16033	0.06	0.0121624	0.0153846	0.00311857	CL_0000819-up.xls	Adora2a,Cyfip1,Sh3rf1
GO:0030056	hemidesmosome	0.0246833	1	50	8	16033	0.02	0.000498971	0.125	0.00311857	CL_0000819-up.xls	Itgb1
GO:0034518	RNA cap binding complex	0.0277264	1	50	9	16033	0.02	0.000561342	0.111111	0.00311857	CL_0000819-up.xls	Cyfip1
GO:0005952	cAMP-dependent protein kinase complex	0.0277264	1	50	9	16033	0.02	0.000561342	0.111111	0.00311857	CL_0000819-up.xls	Prkar2b
GO:0005845	mRNA cap binding complex	0.0277264	1	50	9	16033	0.02	0.000561342	0.111111	0.00311857	CL_0000819-up.xls	Cyfip1
GO:0042383	sarcolemma	0.0282443	2	50	84	16033	0.04	0.00523919	0.0238095	0.00311857	CL_0000819-up.xls	Itgb1,Sspn
GO:0005604	basement membrane	0.0288682	2	50	85	16033	0.04	0.00530157	0.0235294	0.00311857	CL_0000819-up.xls	Itgb1,Nid1
GO:0030027	lamellipodium	0.0301324	2	50	87	16033	0.04	0.00542631	0.0229885	0.00311857	CL_0000819-up.xls	Cyfip1,Sh3rf1
GO:0045334	clathrin-coated endocytic vesicle	0.0307602	1	50	10	16033	0.02	0.000623714	0.1	0.00311857	CL_0000819-up.xls	Ctla4
GO:0031105	septin complex	0.0337847	1	50	11	16033	0.02	0.000686085	0.0909091	0.00311857	CL_0000819-up.xls	Sept11
GO:0032156	septin cytoskeleton	0.0337847	1	50	11	16033	0.02	0.000686085	0.0909091	0.00311857	CL_0000819-up.xls	Sept11
GO:0009897	external side of plasma membrane	0.0356292	3	50	232	16033	0.06	0.0144702	0.012931	0.00311857	CL_0000819-up.xls	Cd80,Ctla4,Emr1
GO:0032279	asymmetric synapse	0.0368	1	50	12	16033	0.02	0.000748456	0.0833333	0.00311857	CL_0000819-up.xls	Adora2a
GO:0030673	axolemma	0.0368	1	50	12	16033	0.02	0.000748456	0.0833333	0.00311857	CL_0000819-up.xls	Adora2a
GO:0044459	plasma membrane part	0.0395088	9	50	1494	16033	0.18	0.0931828	0.0060241	0.00311857	CL_0000819-up.xls	Adora2a,Cacna1e,Cd80,Ctla4,Emr1,Gpr55,Itgb1,Ptpn22,Sirpa
GO:0048786	presynaptic active zone	0.0428029	1	50	14	16033	0.02	0.000873199	0.0714286	0.00311857	CL_0000819-up.xls	Adora2a
GO:0005891	voltage-gated calcium channel complex	0.0457906	1	50	15	16033	0.02	0.00093557	0.0666667	0.00311857	CL_0000819-up.xls	Cacna1e
GO:0030054	cell junction	0.048342	5	50	640	16033	0.1	0.0399177	0.0078125	0.00311857	CL_0000819-up.xls	Cyfip1,Itgb1,Mllt4,Sept11,Sspn
GO:0005623	cell	0.05151	50	50	15111	16033	1	0.942494	0.00330885	0.00311857	CL_0000819-up.xls	Adora2a,Ak8,Ass1,Auh,B4galt6,Bhlhe41,Cacna1e,Ccdc109a,Ccnd2,Cd80,Cish,Csf2rb,Ctla4,Cyfip1,Dgkh,Emb,Emr1,Galnt7,Gpr55,Hepacam2,Il5ra,Itgb1,Lipa,Lphn2,Mcoln2,Mllt4,Neurod4,Nid1,Nr3c2,Pdcd1lg2,Plp2,Plscr1,Prkar2b,Pstpip2,Ptpn22,Rasgrf2,Rbm47,Rcn3,Relt,Sbf2,Sept11,Sh3rf1,Sik1,Sirpa,Slc7a7,Sspn,Tmeff1,Ypel2,Zbtb32,Zeb2
GO:0044464	cell part	0.05151	50	50	15111	16033	1	0.942494	0.00330885	0.00311857	CL_0000819-up.xls	Adora2a,Ak8,Ass1,Auh,B4galt6,Bhlhe41,Cacna1e,Ccdc109a,Ccnd2,Cd80,Cish,Csf2rb,Ctla4,Cyfip1,Dgkh,Emb,Emr1,Galnt7,Gpr55,Hepacam2,Il5ra,Itgb1,Lipa,Lphn2,Mcoln2,Mllt4,Neurod4,Nid1,Nr3c2,Pdcd1lg2,Plp2,Plscr1,Prkar2b,Pstpip2,Ptpn22,Rasgrf2,Rbm47,Rcn3,Relt,Sbf2,Sept11,Sh3rf1,Sik1,Sirpa,Slc7a7,Sspn,Tmeff1,Ypel2,Zbtb32,Zeb2
GO:0000307	cyclin-dependent protein kinase holoenzyme complex	0.0517386	1	50	17	16033	0.02	0.00106031	0.0588235	0.00311857	CL_0000819-up.xls	Ccnd2
GO:0005605	basal lamina	0.0605925	1	50	20	16033	0.02	0.00124743	0.05	0.00311857	CL_0000819-up.xls	Nid1
GO:0005773	vacuole	0.0606179	3	50	288	16033	0.06	0.017963	0.0104167	0.00311857	CL_0000819-up.xls	Ass1,Lipa,Sbf2
GO:0034704	calcium channel complex	0.0635258	1	50	21	16033	0.02	0.0013098	0.047619	0.00311857	CL_0000819-up.xls	Cacna1e
GO:0005912	adherens junction	0.0680601	2	50	137	16033	0.04	0.00854488	0.0145985	0.00311857	CL_0000819-up.xls	Itgb1,Mllt4
GO:0009986	cell surface	0.0691417	4	50	498	16033	0.08	0.0310609	0.00803213	0.00311857	CL_0000819-up.xls	Cd80,Ctla4,Emr1,Itgb1
GO:0005626	insoluble fraction	0.0699601	6	50	937	16033	0.12	0.058442	0.00640342	0.00311857	CL_0000819-up.xls	Adora2a,Cyfip1,Itgb1,Lphn2,Prkar2b,Pstpip2
GO:0016021	integral to membrane	0.0748989	23	50	5644	16033	0.46	0.352024	0.00407512	0.00311857	CL_0000819-up.xls	Adora2a,B4galt6,Cacna1e,Ccdc109a,Cd80,Csf2rb,Ctla4,Emb,Emr1,Galnt7,Gpr55,Hepacam2,Il5ra,Itgb1,Lphn2,Mcoln2,Pdcd1lg2,Plscr1,Relt,Sirpa,Slc7a7,Sspn,Tmeff1
GO:0008305	integrin complex	0.0751693	1	50	25	16033	0.02	0.00155928	0.04	0.00311857	CL_0000819-up.xls	Itgb1
GO:0014704	intercalated disc	0.0751693	1	50	25	16033	0.02	0.00155928	0.04	0.00311857	CL_0000819-up.xls	Itgb1
GO:0070161	anchoring junction	0.0796104	2	50	150	16033	0.04	0.0093557	0.0133333	0.00311857	CL_0000819-up.xls	Itgb1,Mllt4
GO:0044291	cell-cell contact zone	0.0809378	1	50	27	16033	0.02	0.00168403	0.037037	0.00311857	CL_0000819-up.xls	Itgb1
GO:0009925	basal plasma membrane	0.0923691	1	50	31	16033	0.02	0.00193351	0.0322581	0.00311857	CL_0000819-up.xls	Itgb1
GO:0032589	neuron projection membrane	0.0923691	1	50	31	16033	0.02	0.00193351	0.0322581	0.00311857	CL_0000819-up.xls	Adora2a
GO:0031224	intrinsic to membrane	0.0945832	23	50	5779	16033	0.46	0.360444	0.00397993	0.00311857	CL_0000819-up.xls	Adora2a,B4galt6,Cacna1e,Ccdc109a,Cd80,Csf2rb,Ctla4,Emb,Emr1,Galnt7,Gpr55,Hepacam2,Il5ra,Itgb1,Lphn2,Mcoln2,Pdcd1lg2,Plscr1,Relt,Sirpa,Slc7a7,Sspn,Tmeff1
GO:0045211	postsynaptic membrane	0.0955564	2	50	167	16033	0.04	0.010416	0.011976	0.00311857	CL_0000819-up.xls	Adora2a,Sspn
GO:0044420	extracellular matrix part	0.0984602	2	50	170	16033	0.04	0.0106031	0.0117647	0.00311857	CL_0000819-up.xls	Itgb1,Nid1
GO:0043025	neuronal cell body	0.0986817	3	50	355	16033	0.06	0.0221418	0.0084507	0.00311857	CL_0000819-up.xls	Adora2a,Ass1,Cacna1e
GO:0044425	membrane part	0.102073	25	50	6442	16033	0.5	0.401796	0.00388078	0.00311857	CL_0000819-up.xls	Adora2a,B4galt6,Cacna1e,Ccdc109a,Cd80,Csf2rb,Ctla4,Emb,Emr1,Galnt7,Gpr55,Hepacam2,Il5ra,Itgb1,Lphn2,Mcoln2,Pdcd1lg2,Plscr1,Prkar2b,Ptpn22,Relt,Sirpa,Slc7a7,Sspn,Tmeff1
GO:0045178	basal part of cell	0.109255	1	50	37	16033	0.02	0.00230774	0.027027	0.00311857	CL_0000819-up.xls	Itgb1
GO:0044297	cell body	0.110905	3	50	374	16033	0.06	0.0233269	0.00802139	0.00311857	CL_0000819-up.xls	Adora2a,Ass1,Cacna1e
GO:0043209	myelin sheath	0.11204	1	50	38	16033	0.02	0.00237011	0.0263158	0.00311857	CL_0000819-up.xls	Itgb1
GO:0044304	main axon	0.114815	1	50	39	16033	0.02	0.00243248	0.025641	0.00311857	CL_0000819-up.xls	Adora2a
GO:0097060	synaptic membrane	0.116386	2	50	188	16033	0.04	0.0117258	0.0106383	0.00311857	CL_0000819-up.xls	Adora2a,Sspn
GO:0031594	neuromuscular junction	0.120341	1	50	41	16033	0.02	0.00255723	0.0243902	0.00311857	CL_0000819-up.xls	Itgb1
GO:0042734	presynaptic membrane	0.120341	1	50	41	16033	0.02	0.00255723	0.0243902	0.00311857	CL_0000819-up.xls	Adora2a
GO:0045121	membrane raft	0.120478	2	50	192	16033	0.04	0.0119753	0.0104167	0.00311857	CL_0000819-up.xls	Itgb1,Prkar2b
GO:0001725	stress fiber	0.139417	1	50	48	16033	0.02	0.00299383	0.0208333	0.00311857	CL_0000819-up.xls	Sept11
GO:0005913	cell-cell adherens junction	0.142109	1	50	49	16033	0.02	0.0030562	0.0204082	0.00311857	CL_0000819-up.xls	Mllt4
GO:0005624	membrane fraction	0.144175	5	50	893	16033	0.1	0.0556976	0.0055991	0.00311857	CL_0000819-up.xls	Adora2a,Cyfip1,Itgb1,Lphn2,Pstpip2
GO:0017053	transcriptional repressor complex	0.144793	1	50	50	16033	0.02	0.00311857	0.02	0.00311857	CL_0000819-up.xls	Bhlhe41
GO:0032432	actin filament bundle	0.147468	1	50	51	16033	0.02	0.00318094	0.0196078	0.00311857	CL_0000819-up.xls	Sept11
GO:0044444	cytoplasmic part	0.147937	20	50	5147	16033	0.4	0.321025	0.00388576	0.00311857	CL_0000819-up.xls	Ass1,Auh,B4galt6,Ccdc109a,Ctla4,Cyfip1,Dgkh,Galnt7,Itgb1,Lipa,Prkar2b,Pstpip2,Ptpn22,Rasgrf2,Rcn3,Sbf2,Sept11,Sh3rf1,Sik1,Sspn
GO:0042641	actomyosin	0.152794	1	50	53	16033	0.02	0.00330568	0.0188679	0.00311857	CL_0000819-up.xls	Sept11
GO:0030139	endocytic vesicle	0.155445	1	50	54	16033	0.02	0.00336805	0.0185185	0.00311857	CL_0000819-up.xls	Ctla4
GO:0031256	leading edge membrane	0.168578	1	50	59	16033	0.02	0.00367991	0.0169492	0.00311857	CL_0000819-up.xls	Adora2a
GO:0030133	transport vesicle	0.168578	1	50	59	16033	0.02	0.00367991	0.0169492	0.00311857	CL_0000819-up.xls	Sspn
GO:0005764	lysosome	0.173091	2	50	241	16033	0.04	0.0150315	0.00829876	0.00311857	CL_0000819-up.xls	Ass1,Lipa
GO:0000323	lytic vacuole	0.173091	2	50	241	16033	0.04	0.0150315	0.00829876	0.00311857	CL_0000819-up.xls	Ass1,Lipa
GO:0000267	cell fraction	0.173456	6	50	1211	16033	0.12	0.0755317	0.00495458	0.00311857	CL_0000819-up.xls	Adora2a,Cyfip1,Itgb1,Lphn2,Prkar2b,Pstpip2
GO:0001669	acrosomal vesicle	0.173775	1	50	61	16033	0.02	0.00380465	0.0163934	0.00311857	CL_0000819-up.xls	Itgb1
GO:0005911	cell-cell junction	0.176432	2	50	244	16033	0.04	0.0152186	0.00819672	0.00311857	CL_0000819-up.xls	Itgb1,Mllt4
GO:0016023	cytoplasmic membrane-bounded vesicle	0.201745	3	50	497	16033	0.06	0.0309986	0.00603622	0.00311857	CL_0000819-up.xls	Ctla4,Itgb1,Sspn
GO:0005774	vacuolar membrane	0.204294	1	50	73	16033	0.02	0.00455311	0.0136986	0.00311857	CL_0000819-up.xls	Sbf2
GO:0044437	vacuolar part	0.216682	1	50	78	16033	0.02	0.00486497	0.0128205	0.00311857	CL_0000819-up.xls	Sbf2
GO:0031988	membrane-bounded vesicle	0.228656	3	50	530	16033	0.06	0.0330568	0.00566038	0.00311857	CL_0000819-up.xls	Ctla4,Itgb1,Sspn
GO:0005925	focal adhesion	0.231298	1	50	84	16033	0.02	0.00523919	0.0119048	0.00311857	CL_0000819-up.xls	Itgb1
GO:0044448	cell cortex part	0.23611	1	50	86	16033	0.02	0.00536394	0.0116279	0.00311857	CL_0000819-up.xls	Sept11
GO:0005924	cell-substrate adherens junction	0.243273	1	50	89	16033	0.02	0.00555105	0.011236	0.00311857	CL_0000819-up.xls	Itgb1
GO:0009898	internal side of plasma membrane	0.250371	1	50	92	16033	0.02	0.00573817	0.0108696	0.00311857	CL_0000819-up.xls	Ptpn22
GO:0044327	dendritic spine head	0.255066	1	50	94	16033	0.02	0.00586291	0.0106383	0.00311857	CL_0000819-up.xls	Adora2a
GO:0014069	postsynaptic density	0.255066	1	50	94	16033	0.02	0.00586291	0.0106383	0.00311857	CL_0000819-up.xls	Adora2a
GO:0030055	cell-substrate junction	0.257403	1	50	95	16033	0.02	0.00592528	0.0105263	0.00311857	CL_0000819-up.xls	Itgb1
GO:0005578	proteinaceous extracellular matrix	0.266933	2	50	323	16033	0.04	0.0201459	0.00619195	0.00311857	CL_0000819-up.xls	Itgb1,Nid1
GO:0005741	mitochondrial outer membrane	0.26898	1	50	100	16033	0.02	0.00623714	0.01	0.00311857	CL_0000819-up.xls	Ass1
GO:0034703	cation channel complex	0.278114	1	50	104	16033	0.02	0.00648662	0.00961538	0.00311857	CL_0000819-up.xls	Cacna1e
GO:0005737	cytoplasm	0.28693	27	50	7861	16033	0.54	0.490301	0.00343468	0.00311857	CL_0000819-up.xls	Ak8,Ass1,Auh,B4galt6,Ccdc109a,Ccnd2,Ctla4,Cyfip1,Dgkh,Galnt7,Itgb1,Lipa,Mllt4,Nid1,Nr3c2,Prkar2b,Pstpip2,Ptpn22,Rasgrf2,Rcn3,Relt,Sbf2,Sept11,Sh3rf1,Sik1,Sspn,Zeb2
GO:0042995	cell projection	0.294492	5	50	1161	16033	0.1	0.0724131	0.00430663	0.00311857	CL_0000819-up.xls	Adora2a,Ass1,Cyfip1,Sept11,Sh3rf1
GO:0044456	synapse part	0.298255	2	50	350	16033	0.04	0.02183	0.00571429	0.00311857	CL_0000819-up.xls	Adora2a,Sspn
GO:0031968	organelle outer membrane	0.300462	1	50	114	16033	0.02	0.00711033	0.00877193	0.00311857	CL_0000819-up.xls	Ass1
GO:0019867	outer membrane	0.307033	1	50	117	16033	0.02	0.00729745	0.00854701	0.00311857	CL_0000819-up.xls	Ass1
GO:0031253	cell projection membrane	0.30921	1	50	118	16033	0.02	0.00735982	0.00847458	0.00311857	CL_0000819-up.xls	Adora2a
GO:0031012	extracellular matrix	0.312133	2	50	362	16033	0.04	0.0225784	0.00552486	0.00311857	CL_0000819-up.xls	Itgb1,Nid1
GO:0005887	integral to plasma membrane	0.314369	3	50	631	16033	0.06	0.0393563	0.00475436	0.00311857	CL_0000819-up.xls	Gpr55,Itgb1,Sirpa
GO:0005794	Golgi apparatus	0.329634	4	50	930	16033	0.08	0.0580054	0.00430108	0.00311857	CL_0000819-up.xls	B4galt6,Ctla4,Galnt7,Sh3rf1
GO:0043235	receptor complex	0.338993	1	50	132	16033	0.02	0.00823302	0.00757576	0.00311857	CL_0000819-up.xls	Itgb1
GO:0031226	intrinsic to plasma membrane	0.348019	3	50	670	16033	0.06	0.0417888	0.00447761	0.00311857	CL_0000819-up.xls	Gpr55,Itgb1,Sirpa
GO:0043197	dendritic spine	0.355443	1	50	140	16033	0.02	0.00873199	0.00714286	0.00311857	CL_0000819-up.xls	Adora2a
GO:0044309	neuron spine	0.355443	1	50	140	16033	0.02	0.00873199	0.00714286	0.00311857	CL_0000819-up.xls	Adora2a
GO:0031410	cytoplasmic vesicle	0.364393	3	50	689	16033	0.06	0.0429739	0.00435414	0.00311857	CL_0000819-up.xls	Ctla4,Itgb1,Sspn
GO:0033267	axon part	0.365519	1	50	145	16033	0.02	0.00904385	0.00689655	0.00311857	CL_0000819-up.xls	Adora2a
GO:0030136	clathrin-coated vesicle	0.377408	1	50	151	16033	0.02	0.00941808	0.00662252	0.00311857	CL_0000819-up.xls	Ctla4
GO:0031966	mitochondrial membrane	0.382727	2	50	424	16033	0.04	0.0264455	0.00471698	0.00311857	CL_0000819-up.xls	Ass1,Prkar2b
GO:0005938	cell cortex	0.385212	1	50	155	16033	0.02	0.00966756	0.00645161	0.00311857	CL_0000819-up.xls	Sept11
GO:0005740	mitochondrial envelope	0.406018	2	50	445	16033	0.04	0.0277553	0.00449438	0.00311857	CL_0000819-up.xls	Ass1,Prkar2b
GO:0005882	intermediate filament	0.409918	1	50	168	16033	0.02	0.0104784	0.00595238	0.00311857	CL_0000819-up.xls	Adora2a
GO:0031982	vesicle	0.411422	3	50	744	16033	0.06	0.0464043	0.00403226	0.00311857	CL_0000819-up.xls	Ctla4,Itgb1,Sspn
GO:0034702	ion channel complex	0.413632	1	50	170	16033	0.02	0.0106031	0.00588235	0.00311857	CL_0000819-up.xls	Cacna1e
GO:0030135	coated vesicle	0.41548	1	50	171	16033	0.02	0.0106655	0.00584795	0.00311857	CL_0000819-up.xls	Ctla4
GO:0043231	intracellular membrane-bounded organelle	0.454137	26	50	8046	16033	0.52	0.50184	0.00323142	0.00311857	CL_0000819-up.xls	Ass1,Auh,B4galt6,Bhlhe41,Ccdc109a,Ccnd2,Ctla4,Dgkh,Galnt7,Itgb1,Lipa,Mllt4,Neurod4,Nr3c2,Prkar2b,Ptpn22,Rasgrf2,Rbm47,Rcn3,Sbf2,Sh3rf1,Sik1,Sspn,Ypel2,Zbtb32,Zeb2
GO:0043227	membrane-bounded organelle	0.459771	26	50	8062	16033	0.52	0.502838	0.00322501	0.00311857	CL_0000819-up.xls	Ass1,Auh,B4galt6,Bhlhe41,Ccdc109a,Ccnd2,Ctla4,Dgkh,Galnt7,Itgb1,Lipa,Mllt4,Neurod4,Nr3c2,Prkar2b,Ptpn22,Rasgrf2,Rbm47,Rcn3,Sbf2,Sh3rf1,Sik1,Sspn,Ypel2,Zbtb32,Zeb2
GO:0045111	intermediate filament cytoskeleton	0.46328	1	50	198	16033	0.02	0.0123495	0.00505051	0.00311857	CL_0000819-up.xls	Adora2a
GO:0030141	stored secretory granule	0.481636	1	50	209	16033	0.02	0.0130356	0.00478469	0.00311857	CL_0000819-up.xls	Itgb1
GO:0043229	intracellular organelle	0.490223	29	50	9104	16033	0.58	0.567829	0.00318541	0.00311857	CL_0000819-up.xls	Adora2a,Ass1,Auh,B4galt6,Bhlhe41,Ccdc109a,Ccnd2,Ctla4,Dgkh,Galnt7,Itgb1,Lipa,Mllt4,Neurod4,Nr3c2,Prkar2b,Pstpip2,Ptpn22,Rasgrf2,Rbm47,Rcn3,Sbf2,Sept11,Sh3rf1,Sik1,Sspn,Ypel2,Zbtb32,Zeb2
GO:0043226	organelle	0.499519	29	50	9130	16033	0.58	0.569451	0.00317634	0.00311857	CL_0000819-up.xls	Adora2a,Ass1,Auh,B4galt6,Bhlhe41,Ccdc109a,Ccnd2,Ctla4,Dgkh,Galnt7,Itgb1,Lipa,Mllt4,Neurod4,Nr3c2,Prkar2b,Pstpip2,Ptpn22,Rasgrf2,Rbm47,Rcn3,Sbf2,Sept11,Sh3rf1,Sik1,Sspn,Ypel2,Zbtb32,Zeb2
GO:0044429	mitochondrial part	0.510724	2	50	545	16033	0.04	0.0339924	0.00366972	0.00311857	CL_0000819-up.xls	Ass1,Prkar2b
GO:0000228	nuclear chromosome	0.514987	1	50	230	16033	0.02	0.0143454	0.00434783	0.00311857	CL_0000819-up.xls	Zbtb32
GO:0016323	basolateral plasma membrane	0.522612	1	50	235	16033	0.02	0.0146573	0.00425532	0.00311857	CL_0000819-up.xls	Itgb1
GO:0044424	intracellular part	0.564448	33	50	10579	16033	0.66	0.659827	0.00311939	0.00311857	CL_0000819-up.xls	Adora2a,Ak8,Ass1,Auh,B4galt6,Bhlhe41,Ccdc109a,Ccnd2,Ctla4,Cyfip1,Dgkh,Galnt7,Itgb1,Lipa,Mllt4,Neurod4,Nid1,Nr3c2,Prkar2b,Pstpip2,Ptpn22,Rasgrf2,Rbm47,Rcn3,Relt,Sbf2,Sept11,Sh3rf1,Sik1,Sspn,Ypel2,Zbtb32,Zeb2
GO:0045177	apical part of cell	0.571437	1	50	269	16033	0.02	0.0167779	0.00371747	0.00311857	CL_0000819-up.xls	Mllt4
GO:0031967	organelle envelope	0.590964	2	50	631	16033	0.04	0.0393563	0.00316957	0.00311857	CL_0000819-up.xls	Ass1,Prkar2b
GO:0030424	axon	0.592686	1	50	285	16033	0.02	0.0177758	0.00350877	0.00311857	CL_0000819-up.xls	Adora2a
GO:0043005	neuron projection	0.593586	2	50	634	16033	0.04	0.0395434	0.00315457	0.00311857	CL_0000819-up.xls	Adora2a,Ass1
GO:0015629	actin cytoskeleton	0.596554	1	50	288	16033	0.02	0.017963	0.00347222	0.00311857	CL_0000819-up.xls	Sept11
GO:0031975	envelope	0.598794	2	50	640	16033	0.04	0.0399177	0.003125	0.00311857	CL_0000819-up.xls	Ass1,Prkar2b
GO:0005813	centrosome	0.607942	1	50	297	16033	0.02	0.0185243	0.003367	0.00311857	CL_0000819-up.xls	Prkar2b
GO:0005783	endoplasmic reticulum	0.62126	3	50	1015	16033	0.06	0.0633069	0.00295567	0.00311857	CL_0000819-up.xls	Ass1,Rasgrf2,Rcn3
GO:0044430	cytoskeletal part	0.626677	3	50	1023	16033	0.06	0.0638059	0.00293255	0.00311857	CL_0000819-up.xls	Adora2a,Prkar2b,Sept11
GO:0005815	microtubule organizing center	0.6286	1	50	314	16033	0.02	0.0195846	0.00318471	0.00311857	CL_0000819-up.xls	Prkar2b
GO:0005743	mitochondrial inner membrane	0.643674	1	50	327	16033	0.02	0.0203954	0.0030581	0.00311857	CL_0000819-up.xls	Prkar2b
GO:0005622	intracellular	0.646584	33	50	10805	16033	0.66	0.673923	0.00305414	0.00311857	CL_0000819-up.xls	Adora2a,Ak8,Ass1,Auh,B4galt6,Bhlhe41,Ccdc109a,Ccnd2,Ctla4,Cyfip1,Dgkh,Galnt7,Itgb1,Lipa,Mllt4,Neurod4,Nid1,Nr3c2,Prkar2b,Pstpip2,Ptpn22,Rasgrf2,Rbm47,Rcn3,Relt,Sbf2,Sept11,Sh3rf1,Sik1,Sspn,Ypel2,Zbtb32,Zeb2
GO:0031090	organelle membrane	0.650423	3	50	1059	16033	0.06	0.0660513	0.00283286	0.00311857	CL_0000819-up.xls	Ass1,Prkar2b,Sbf2
GO:0043234	protein complex	0.661633	8	50	2792	16033	0.16	0.174141	0.00286533	0.00311857	CL_0000819-up.xls	Adora2a,Bhlhe41,Cacna1e,Ccnd2,Cyfip1,Itgb1,Prkar2b,Sept11
GO:0019866	organelle inner membrane	0.66356	1	50	345	16033	0.02	0.0215181	0.00289855	0.00311857	CL_0000819-up.xls	Prkar2b
GO:0030425	dendrite	0.672045	1	50	353	16033	0.02	0.0220171	0.00283286	0.00311857	CL_0000819-up.xls	Adora2a
GO:0005730	nucleolus	0.698198	1	50	379	16033	0.02	0.0236387	0.00263852	0.00311857	CL_0000819-up.xls	Zeb2
GO:0005739	mitochondrion	0.70184	4	50	1503	16033	0.08	0.0937442	0.00266134	0.00311857	CL_0000819-up.xls	Ass1,Auh,Ccdc109a,Prkar2b
GO:0005625	soluble fraction	0.702036	1	50	383	16033	0.02	0.0238882	0.00261097	0.00311857	CL_0000819-up.xls	Prkar2b
GO:0005856	cytoskeleton	0.70844	4	50	1516	16033	0.08	0.094555	0.00263852	0.00311857	CL_0000819-up.xls	Adora2a,Prkar2b,Pstpip2,Sept11
GO:0005768	endosome	0.730201	1	50	414	16033	0.02	0.0258217	0.00241546	0.00311857	CL_0000819-up.xls	Dgkh
GO:0005829	cytosol	0.748133	2	50	845	16033	0.04	0.0527038	0.00236686	0.00311857	CL_0000819-up.xls	Pstpip2,Sik1
GO:0031981	nuclear lumen	0.756383	3	50	1245	16033	0.06	0.0776523	0.00240964	0.00311857	CL_0000819-up.xls	Bhlhe41,Zbtb32,Zeb2
GO:0044463	cell projection part	0.796034	1	50	501	16033	0.02	0.0312481	0.00199601	0.00311857	CL_0000819-up.xls	Adora2a
GO:0005694	chromosome	0.809396	1	50	522	16033	0.02	0.0325578	0.00191571	0.00311857	CL_0000819-up.xls	Zbtb32
GO:0044421	extracellular region part	0.824558	2	50	993	16033	0.04	0.0619348	0.0020141	0.00311857	CL_0000819-up.xls	Itgb1,Nid1
GO:0070013	intracellular organelle lumen	0.830503	3	50	1417	16033	0.06	0.0883802	0.00211715	0.00311857	CL_0000819-up.xls	Bhlhe41,Zbtb32,Zeb2
GO:0043232	intracellular non-membrane-bounded organelle	0.831147	6	50	2560	16033	0.12	0.159671	0.00234375	0.00311857	CL_0000819-up.xls	Adora2a,Prkar2b,Pstpip2,Sept11,Zbtb32,Zeb2
GO:0043228	non-membrane-bounded organelle	0.831147	6	50	2560	16033	0.12	0.159671	0.00234375	0.00311857	CL_0000819-up.xls	Adora2a,Prkar2b,Pstpip2,Sept11,Zbtb32,Zeb2
GO:0043233	organelle lumen	0.831977	3	50	1421	16033	0.06	0.0886297	0.00211119	0.00311857	CL_0000819-up.xls	Bhlhe41,Zbtb32,Zeb2
GO:0031974	membrane-enclosed lumen	0.846141	3	50	1461	16033	0.06	0.0911246	0.00205339	0.00311857	CL_0000819-up.xls	Bhlhe41,Zbtb32,Zeb2
GO:0032991	macromolecular complex	0.852507	8	50	3366	16033	0.16	0.209942	0.00237671	0.00311857	CL_0000819-up.xls	Adora2a,Bhlhe41,Cacna1e,Ccnd2,Cyfip1,Itgb1,Prkar2b,Sept11
GO:0005634	nucleus	0.868145	12	50	4843	16033	0.24	0.302064	0.0024778	0.00311857	CL_0000819-up.xls	Ass1,Bhlhe41,Ccnd2,Mllt4,Neurod4,Nr3c2,Ptpn22,Rbm47,Sik1,Ypel2,Zbtb32,Zeb2
GO:0015630	microtubule cytoskeleton	0.869547	1	50	639	16033	0.02	0.0398553	0.00156495	0.00311857	CL_0000819-up.xls	Prkar2b
GO:0044451	nucleoplasm part	0.883221	1	50	673	16033	0.02	0.0419759	0.00148588	0.00311857	CL_0000819-up.xls	Bhlhe41
GO:0012505	endomembrane system	0.884358	1	50	676	16033	0.02	0.042163	0.00147929	0.00311857	CL_0000819-up.xls	Adora2a
GO:0044428	nuclear part	0.888051	3	50	1601	16033	0.06	0.0998565	0.00187383	0.00311857	CL_0000819-up.xls	Bhlhe41,Zbtb32,Zeb2
GO:0005654	nucleoplasm	0.912421	1	50	761	16033	0.02	0.0474646	0.00131406	0.00311857	CL_0000819-up.xls	Bhlhe41
GO:0044446	intracellular organelle part	0.939305	8	50	3859	16033	0.16	0.240691	0.00207308	0.00311857	CL_0000819-up.xls	Adora2a,Ass1,Bhlhe41,Prkar2b,Sbf2,Sept11,Zbtb32,Zeb2
GO:0044422	organelle part	0.948098	8	50	3938	16033	0.16	0.245618	0.00203149	0.00311857	CL_0000819-up.xls	Adora2a,Ass1,Bhlhe41,Prkar2b,Sbf2,Sept11,Zbtb32,Zeb2
GO:0005576	extracellular region	0.976432	2	50	1725	16033	0.04	0.107591	0.00115942	0.00311857	CL_0000819-up.xls	Itgb1,Nid1
GO:0005575	cellular_component	1	50	50	16033	16033	1	1	0.00311857	0.00311857	CL_0000819-up.xls	Adora2a,Ak8,Ass1,Auh,B4galt6,Bhlhe41,Cacna1e,Ccdc109a,Ccnd2,Cd80,Cish,Csf2rb,Ctla4,Cyfip1,Dgkh,Emb,Emr1,Galnt7,Gpr55,Hepacam2,Il5ra,Itgb1,Lipa,Lphn2,Mcoln2,Mllt4,Neurod4,Nid1,Nr3c2,Pdcd1lg2,Plp2,Plscr1,Prkar2b,Pstpip2,Ptpn22,Rasgrf2,Rbm47,Rcn3,Relt,Sbf2,Sept11,Sh3rf1,Sik1,Sirpa,Slc7a7,Sspn,Tmeff1,Ypel2,Zbtb32,Zeb2

## Sheet: molecular_function
TermID	Term	Pval	k	n	K	N	k/n	K/N	k/K	n/N	Qset	Symbols
GO:0051393	alpha-actinin binding	0.000354425	2	47	9	14714	0.0425532	0.000611662	0.222222	0.00319424	CL_0000819-up.xls	Adora2a,Itgb1
GO:0042805	actinin binding	0.000761688	2	47	13	14714	0.0425532	0.000883512	0.153846	0.00319424	CL_0000819-up.xls	Adora2a,Itgb1
GO:0019904	protein domain specific binding	0.00164913	7	47	548	14714	0.148936	0.0372434	0.0127737	0.00319424	CL_0000819-up.xls	Itgb1,Lphn2,Mllt4,Plscr1,Prkar2b,Ptpn22,Sirpa
GO:0043236	laminin binding	0.00201758	2	47	21	14714	0.0425532	0.00142721	0.0952381	0.00319424	CL_0000819-up.xls	Itgb1,Nid1
GO:0004055	argininosuccinate synthase activity	0.00319424	1	47	1	14714	0.0212766	6.79625e-05	1	0.00319424	CL_0000819-up.xls	Ass1
GO:0004490	methylglutaconyl-CoA hydratase activity	0.00319424	1	47	1	14714	0.0212766	6.79625e-05	1	0.00319424	CL_0000819-up.xls	Auh
GO:0017082	mineralocorticoid receptor activity	0.00319424	1	47	1	14714	0.0212766	6.79625e-05	1	0.00319424	CL_0000819-up.xls	Nr3c2
GO:0019955	cytokine binding	0.00432036	3	47	103	14714	0.0638298	0.00700014	0.0291262	0.00319424	CL_0000819-up.xls	Csf2rb,Il5ra,Plp2
GO:0050840	extracellular matrix binding	0.00587119	2	47	36	14714	0.0425532	0.00244665	0.0555556	0.00319424	CL_0000819-up.xls	Itgb1,Nid1
GO:0017124	SH3 domain binding	0.0060156	3	47	116	14714	0.0638298	0.00788365	0.0258621	0.00319424	CL_0000819-up.xls	Plscr1,Ptpn22,Sirpa
GO:0008489	UDP-galactose:glucosylceramide beta-1,4-galactosyltransferase activity	0.00637849	1	47	2	14714	0.0212766	0.000135925	0.5	0.00319424	CL_0000819-up.xls	B4galt6
GO:0051372	nonmuscle alpha-actinin binding	0.00637849	1	47	2	14714	0.0212766	0.000135925	0.5	0.00319424	CL_0000819-up.xls	Adora2a
GO:0004771	sterol esterase activity	0.00637849	1	47	2	14714	0.0212766	0.000135925	0.5	0.00319424	CL_0000819-up.xls	Lipa
GO:0031802	type 5 metabotropic glutamate receptor binding	0.00637849	1	47	2	14714	0.0212766	0.000135925	0.5	0.00319424	CL_0000819-up.xls	Adora2a
GO:0005518	collagen binding	0.006525	2	47	38	14714	0.0425532	0.00258257	0.0526316	0.00319424	CL_0000819-up.xls	Itgb1,Nid1
GO:0005078	MAP-kinase scaffold activity	0.00955278	1	47	3	14714	0.0212766	0.000203887	0.333333	0.00319424	CL_0000819-up.xls	Sh3rf1
GO:0004949	cannabinoid receptor activity	0.00955278	1	47	3	14714	0.0212766	0.000203887	0.333333	0.00319424	CL_0000819-up.xls	Gpr55
GO:0004896	cytokine receptor activity	0.0115269	2	47	51	14714	0.0425532	0.00346609	0.0392157	0.00319424	CL_0000819-up.xls	Csf2rb,Il5ra
GO:0004127	cytidylate kinase activity	0.0127171	1	47	4	14714	0.0212766	0.00027185	0.25	0.00319424	CL_0000819-up.xls	Ak8
GO:0035256	metabotropic glutamate receptor binding	0.0127171	1	47	4	14714	0.0212766	0.00027185	0.25	0.00319424	CL_0000819-up.xls	Adora2a
GO:0005488	binding	0.014495	41	47	10705	14714	0.87234	0.727538	0.00382999	0.00319424	CL_0000819-up.xls	Adora2a,Ahnak2,Ak8,Ass1,Auh,B4galt6,Bhlhe41,Ccnd2,Cd80,Cish,Csf2rb,Cyfip1,Dgkh,Emr1,Galnt7,Gm13154,Il5ra,Itgb1,Lphn2,Mllt4,Neurod4,Nid1,Nr3c2,Pdcd1lg2,Pepd,Phyhd1,Plp2,Plscr1,Prkar2b,Pstpip2,Ptpn22,Rbm47,Rcn3,Relt,Sbf2,Sept11,Sh3rf1,Sik1,Sirpa,Zbtb32,Zeb2
GO:0004300	enoyl-CoA hydratase activity	0.0158716	1	47	5	14714	0.0212766	0.000339812	0.2	0.00319424	CL_0000819-up.xls	Auh
GO:0030274	LIM domain binding	0.0190162	1	47	6	14714	0.0212766	0.000407775	0.166667	0.00319424	CL_0000819-up.xls	Mllt4
GO:0001609	adenosine receptor activity, G-protein coupled	0.0190162	1	47	6	14714	0.0212766	0.000407775	0.166667	0.00319424	CL_0000819-up.xls	Adora2a
GO:0043237	laminin-1 binding	0.0190162	1	47	6	14714	0.0212766	0.000407775	0.166667	0.00319424	CL_0000819-up.xls	Nid1
GO:0004017	adenylate kinase activity	0.025276	1	47	8	14714	0.0212766	0.0005437	0.125	0.00319424	CL_0000819-up.xls	Ak8
GO:0005522	profilin binding	0.025276	1	47	8	14714	0.0212766	0.0005437	0.125	0.00319424	CL_0000819-up.xls	Cyfip1
GO:0015643	toxin binding	0.025276	1	47	8	14714	0.0212766	0.0005437	0.125	0.00319424	CL_0000819-up.xls	Ass1
GO:0016805	dipeptidase activity	0.0407548	1	47	13	14714	0.0212766	0.000883512	0.0769231	0.00319424	CL_0000819-up.xls	Pepd
GO:0003714	transcription corepressor activity	0.0435312	2	47	104	14714	0.0425532	0.0070681	0.0192308	0.00319424	CL_0000819-up.xls	Bhlhe41,Zbtb32
GO:0004143	diacylglycerol kinase activity	0.0438215	1	47	14	14714	0.0212766	0.000951475	0.0714286	0.00319424	CL_0000819-up.xls	Dgkh
GO:0008194	UDP-glycosyltransferase activity	0.0465875	2	47	108	14714	0.0425532	0.00733995	0.0185185	0.00319424	CL_0000819-up.xls	B4galt6,Galnt7
GO:0019201	nucleotide kinase activity	0.0468787	1	47	15	14714	0.0212766	0.00101944	0.0666667	0.00319424	CL_0000819-up.xls	Ak8
GO:0008603	cAMP-dependent protein kinase regulator activity	0.0499263	1	47	16	14714	0.0212766	0.0010874	0.0625	0.00319424	CL_0000819-up.xls	Prkar2b
GO:0004653	polypeptide N-acetylgalactosaminyltransferase activity	0.0499263	1	47	16	14714	0.0212766	0.0010874	0.0625	0.00319424	CL_0000819-up.xls	Galnt7
GO:0030552	cAMP binding	0.0559929	1	47	18	14714	0.0212766	0.00122332	0.0555556	0.00319424	CL_0000819-up.xls	Prkar2b
GO:0035250	UDP-galactosyltransferase activity	0.0650218	1	47	21	14714	0.0212766	0.00142721	0.047619	0.00319424	CL_0000819-up.xls	B4galt6
GO:0001968	fibronectin binding	0.0650218	1	47	21	14714	0.0212766	0.00142721	0.047619	0.00319424	CL_0000819-up.xls	Itgb1
GO:0045309	protein phosphorylated amino acid binding	0.0650218	1	47	21	14714	0.0212766	0.00142721	0.047619	0.00319424	CL_0000819-up.xls	Sirpa
GO:0003779	actin binding	0.0722618	3	47	303	14714	0.0638298	0.0205926	0.00990099	0.00319424	CL_0000819-up.xls	Cyfip1,Itgb1,Pstpip2
GO:0003730	mRNA 3'-UTR binding	0.0739662	1	47	24	14714	0.0212766	0.0016311	0.0416667	0.00319424	CL_0000819-up.xls	Auh
GO:0005245	voltage-gated calcium channel activity	0.0739662	1	47	24	14714	0.0212766	0.0016311	0.0416667	0.00319424	CL_0000819-up.xls	Cacna1e
GO:0046982	protein heterodimerization activity	0.0745219	3	47	307	14714	0.0638298	0.0208645	0.00977199	0.00319424	CL_0000819-up.xls	Adora2a,Itgb1,Nr3c2
GO:0019899	enzyme binding	0.0759168	6	47	936	14714	0.12766	0.0636129	0.00641026	0.00319424	CL_0000819-up.xls	Adora2a,Ccnd2,Itgb1,Prkar2b,Ptpn22,Sbf2
GO:0019956	chemokine binding	0.0798825	1	47	26	14714	0.0212766	0.00176702	0.0384615	0.00319424	CL_0000819-up.xls	Plp2
GO:0008092	cytoskeletal protein binding	0.0849733	4	47	523	14714	0.0851064	0.0355444	0.00764818	0.00319424	CL_0000819-up.xls	Adora2a,Cyfip1,Itgb1,Pstpip2
GO:0030551	cyclic nucleotide binding	0.0857619	1	47	28	14714	0.0212766	0.00190295	0.0357143	0.00319424	CL_0000819-up.xls	Prkar2b
GO:0016776	phosphotransferase activity, phosphate group as acceptor	0.0857619	1	47	28	14714	0.0212766	0.00190295	0.0357143	0.00319424	CL_0000819-up.xls	Ak8
GO:0035591	signaling adaptor activity	0.0886877	1	47	29	14714	0.0212766	0.00197091	0.0344828	0.00319424	CL_0000819-up.xls	Sh3rf1
GO:0016758	transferase activity, transferring hexosyl groups	0.0895907	2	47	157	14714	0.0425532	0.0106701	0.0127389	0.00319424	CL_0000819-up.xls	B4galt6,Galnt7
GO:0046983	protein dimerization activity	0.0900903	5	47	751	14714	0.106383	0.0510398	0.00665779	0.00319424	CL_0000819-up.xls	Adora2a,Dgkh,Itgb1,Nr3c2,Sbf2
GO:0016208	AMP binding	0.0916044	1	47	30	14714	0.0212766	0.00203887	0.0333333	0.00319424	CL_0000819-up.xls	Prkar2b
GO:0008376	acetylgalactosaminyltransferase activity	0.0916044	1	47	30	14714	0.0212766	0.00203887	0.0333333	0.00319424	CL_0000819-up.xls	Galnt7
GO:0004177	aminopeptidase activity	0.0916044	1	47	30	14714	0.0212766	0.00203887	0.0333333	0.00319424	CL_0000819-up.xls	Pepd
GO:0008378	galactosyltransferase activity	0.094512	1	47	31	14714	0.0212766	0.00210684	0.0322581	0.00319424	CL_0000819-up.xls	B4galt6
GO:0032947	protein complex scaffold	0.0974104	1	47	32	14714	0.0212766	0.0021748	0.03125	0.00319424	CL_0000819-up.xls	Sh3rf1
GO:0035586	purinergic receptor activity	0.0974104	1	47	32	14714	0.0212766	0.0021748	0.03125	0.00319424	CL_0000819-up.xls	Adora2a
GO:0008235	metalloexopeptidase activity	0.1003	1	47	33	14714	0.0212766	0.00224276	0.030303	0.00319424	CL_0000819-up.xls	Pepd
GO:0035254	glutamate receptor binding	0.10318	1	47	34	14714	0.0212766	0.00231072	0.0294118	0.00319424	CL_0000819-up.xls	Adora2a
GO:0030145	manganese ion binding	0.10318	1	47	34	14714	0.0212766	0.00231072	0.0294118	0.00319424	CL_0000819-up.xls	Pepd
GO:0019205	nucleobase, nucleoside, nucleotide kinase activity	0.106051	1	47	35	14714	0.0212766	0.00237869	0.0285714	0.00319424	CL_0000819-up.xls	Ak8
GO:0019900	kinase binding	0.108651	3	47	362	14714	0.0638298	0.0246024	0.00828729	0.00319424	CL_0000819-up.xls	Ccnd2,Itgb1,Ptpn22
GO:0016836	hydro-lyase activity	0.1259	1	47	42	14714	0.0212766	0.00285442	0.0238095	0.00319424	CL_0000819-up.xls	Auh
GO:0019208	phosphatase regulator activity	0.131491	1	47	44	14714	0.0212766	0.00299035	0.0227273	0.00319424	CL_0000819-up.xls	Sbf2
GO:0005515	protein binding	0.145237	22	47	5629	14714	0.468085	0.382561	0.00390833	0.00319424	CL_0000819-up.xls	Adora2a,Ccnd2,Cd80,Cish,Csf2rb,Cyfip1,Dgkh,Il5ra,Itgb1,Lphn2,Mllt4,Nid1,Nr3c2,Pdcd1lg2,Plp2,Plscr1,Prkar2b,Pstpip2,Ptpn22,Sbf2,Sh3rf1,Sirpa
GO:0050839	cell adhesion molecule binding	0.148056	1	47	50	14714	0.0212766	0.00339812	0.02	0.00319424	CL_0000819-up.xls	Mllt4
GO:0003707	steroid hormone receptor activity	0.148056	1	47	50	14714	0.0212766	0.00339812	0.02	0.00319424	CL_0000819-up.xls	Nr3c2
GO:0004879	ligand-dependent nuclear receptor activity	0.153509	1	47	52	14714	0.0212766	0.00353405	0.0192308	0.00319424	CL_0000819-up.xls	Nr3c2
GO:0002020	protease binding	0.153509	1	47	52	14714	0.0212766	0.00353405	0.0192308	0.00319424	CL_0000819-up.xls	Itgb1
GO:0016835	carbon-oxygen lyase activity	0.161624	1	47	55	14714	0.0212766	0.00373794	0.0181818	0.00319424	CL_0000819-up.xls	Auh
GO:0051219	phosphoprotein binding	0.161624	1	47	55	14714	0.0212766	0.00373794	0.0181818	0.00319424	CL_0000819-up.xls	Sirpa
GO:0001948	glycoprotein binding	0.17498	1	47	60	14714	0.0212766	0.00407775	0.0166667	0.00319424	CL_0000819-up.xls	Itgb1
GO:0016757	transferase activity, transferring glycosyl groups	0.179567	2	47	241	14714	0.0425532	0.016379	0.00829876	0.00319424	CL_0000819-up.xls	B4galt6,Galnt7
GO:0005089	Rho guanyl-nucleotide exchange factor activity	0.180264	1	47	62	14714	0.0212766	0.00421367	0.016129	0.00319424	CL_0000819-up.xls	Rasgrf2
GO:0005496	steroid binding	0.182893	1	47	63	14714	0.0212766	0.00428164	0.015873	0.00319424	CL_0000819-up.xls	Nr3c2
GO:0015171	amino acid transmembrane transporter activity	0.185515	1	47	64	14714	0.0212766	0.0043496	0.015625	0.00319424	CL_0000819-up.xls	Slc7a7
GO:0042562	hormone binding	0.190732	1	47	66	14714	0.0212766	0.00448552	0.0151515	0.00319424	CL_0000819-up.xls	Nr3c2
GO:0005178	integrin binding	0.198498	1	47	69	14714	0.0212766	0.00468941	0.0144928	0.00319424	CL_0000819-up.xls	Itgb1
GO:0005262	calcium channel activity	0.208738	1	47	73	14714	0.0212766	0.00496126	0.0136986	0.00319424	CL_0000819-up.xls	Cacna1e
GO:0004872	receptor activity	0.20916	11	47	2635	14714	0.234043	0.179081	0.00417457	0.00319424	CL_0000819-up.xls	Adora2a,Cd80,Csf2rb,Emr1,Gpr55,Il5ra,Itgb1,Lphn2,Nr3c2,Pdcd1lg2,Relt
GO:0005509	calcium ion binding	0.212199	3	47	498	14714	0.0638298	0.0338453	0.0060241	0.00319424	CL_0000819-up.xls	Emr1,Nid1,Rcn3
GO:0042803	protein homodimerization activity	0.218053	3	47	505	14714	0.0638298	0.0343211	0.00594059	0.00319424	CL_0000819-up.xls	Dgkh,Nr3c2,Sbf2
GO:0005088	Ras guanyl-nucleotide exchange factor activity	0.218851	1	47	77	14714	0.0212766	0.00523311	0.012987	0.00319424	CL_0000819-up.xls	Rasgrf2
GO:0005275	amine transmembrane transporter activity	0.218851	1	47	77	14714	0.0212766	0.00523311	0.012987	0.00319424	CL_0000819-up.xls	Slc7a7
GO:0051213	dioxygenase activity	0.221359	1	47	78	14714	0.0212766	0.00530107	0.0128205	0.00319424	CL_0000819-up.xls	Phyhd1
GO:0016702	oxidoreductase activity, acting on single donors with incorporation of molecular oxygen, incorporation of two atoms of oxygen	0.221359	1	47	78	14714	0.0212766	0.00530107	0.0128205	0.00319424	CL_0000819-up.xls	Phyhd1
GO:0003712	transcription cofactor activity	0.223825	2	47	279	14714	0.0425532	0.0189615	0.00716846	0.00319424	CL_0000819-up.xls	Bhlhe41,Zbtb32
GO:0016701	oxidoreductase activity, acting on single donors with incorporation of molecular oxygen	0.22386	1	47	79	14714	0.0212766	0.00536904	0.0126582	0.00319424	CL_0000819-up.xls	Phyhd1
GO:0019902	phosphatase binding	0.22386	1	47	79	14714	0.0212766	0.00536904	0.0126582	0.00319424	CL_0000819-up.xls	Sbf2
GO:0000989	transcription factor binding transcription factor activity	0.234458	2	47	288	14714	0.0425532	0.0195732	0.00694444	0.00319424	CL_0000819-up.xls	Bhlhe41,Zbtb32
GO:0016298	lipase activity	0.238698	1	47	85	14714	0.0212766	0.00577681	0.0117647	0.00319424	CL_0000819-up.xls	Lipa
GO:0008238	exopeptidase activity	0.241144	1	47	86	14714	0.0212766	0.00584477	0.0116279	0.00319424	CL_0000819-up.xls	Pepd
GO:0000988	protein binding transcription factor activity	0.241565	2	47	294	14714	0.0425532	0.019981	0.00680272	0.00319424	CL_0000819-up.xls	Bhlhe41,Zbtb32
GO:0004725	protein tyrosine phosphatase activity	0.248436	1	47	89	14714	0.0212766	0.00604866	0.011236	0.00319424	CL_0000819-up.xls	Ptpn22
GO:0019887	protein kinase regulator activity	0.253259	1	47	91	14714	0.0212766	0.00618459	0.010989	0.00319424	CL_0000819-up.xls	Prkar2b
GO:0046943	carboxylic acid transmembrane transporter activity	0.255659	1	47	92	14714	0.0212766	0.00625255	0.0108696	0.00319424	CL_0000819-up.xls	Slc7a7
GO:0019901	protein kinase binding	0.257002	2	47	307	14714	0.0425532	0.0208645	0.00651466	0.00319424	CL_0000819-up.xls	Ccnd2,Itgb1
GO:0005342	organic acid transmembrane transporter activity	0.260436	1	47	94	14714	0.0212766	0.00638847	0.0106383	0.00319424	CL_0000819-up.xls	Slc7a7
GO:0030165	PDZ domain binding	0.262814	1	47	95	14714	0.0212766	0.00645644	0.0105263	0.00319424	CL_0000819-up.xls	Lphn2
GO:0003729	mRNA binding	0.27459	1	47	100	14714	0.0212766	0.00679625	0.01	0.00319424	CL_0000819-up.xls	Auh
GO:0060090	binding, bridging	0.293049	1	47	108	14714	0.0212766	0.00733995	0.00925926	0.00319424	CL_0000819-up.xls	Sh3rf1
GO:0019207	kinase regulator activity	0.295324	1	47	109	14714	0.0212766	0.00740791	0.00917431	0.00319424	CL_0000819-up.xls	Prkar2b
GO:0031625	ubiquitin protein ligase binding	0.299852	1	47	111	14714	0.0212766	0.00754384	0.00900901	0.00319424	CL_0000819-up.xls	Prkar2b
GO:0035091	phosphatidylinositol binding	0.31988	1	47	120	14714	0.0212766	0.0081555	0.00833333	0.00319424	CL_0000819-up.xls	Sbf2
GO:0052689	carboxylic ester hydrolase activity	0.32207	1	47	121	14714	0.0212766	0.00822346	0.00826446	0.00319424	CL_0000819-up.xls	Lipa
GO:0005216	ion channel activity	0.328198	2	47	367	14714	0.0425532	0.0249422	0.00544959	0.00319424	CL_0000819-up.xls	Cacna1e,Mcoln2
GO:0022838	substrate-specific channel activity	0.338778	2	47	376	14714	0.0425532	0.0255539	0.00531915	0.00319424	CL_0000819-up.xls	Cacna1e,Mcoln2
GO:0022843	voltage-gated cation channel activity	0.343597	1	47	131	14714	0.0212766	0.00890309	0.00763359	0.00319424	CL_0000819-up.xls	Cacna1e
GO:0015267	channel activity	0.352813	2	47	388	14714	0.0425532	0.0263694	0.00515464	0.00319424	CL_0000819-up.xls	Cacna1e,Mcoln2
GO:0022803	passive transmembrane transporter activity	0.352813	2	47	388	14714	0.0425532	0.0263694	0.00515464	0.00319424	CL_0000819-up.xls	Cacna1e,Mcoln2
GO:0005085	guanyl-nucleotide exchange factor activity	0.362398	1	47	140	14714	0.0212766	0.00951475	0.00714286	0.00319424	CL_0000819-up.xls	Rasgrf2
GO:0003690	double-stranded DNA binding	0.372615	1	47	145	14714	0.0212766	0.00985456	0.00689655	0.00319424	CL_0000819-up.xls	Nr3c2
GO:0046872	metal ion binding	0.373334	12	47	3336	14714	0.255319	0.226723	0.00359712	0.00319424	CL_0000819-up.xls	B4galt6,Emr1,Gm13154,Nid1,Nr3c2,Pepd,Phyhd1,Rcn3,Sh3rf1,Sik1,Zbtb32,Zeb2
GO:0016874	ligase activity	0.378287	2	47	410	14714	0.0425532	0.0278646	0.00487805	0.00319424	CL_0000819-up.xls	Ass1,Sh3rf1
GO:0008289	lipid binding	0.387457	2	47	418	14714	0.0425532	0.0284083	0.00478469	0.00319424	CL_0000819-up.xls	Nr3c2,Sbf2
GO:0043169	cation binding	0.389698	12	47	3374	14714	0.255319	0.229305	0.00355661	0.00319424	CL_0000819-up.xls	B4galt6,Emr1,Gm13154,Nid1,Nr3c2,Pepd,Phyhd1,Rcn3,Sh3rf1,Sik1,Zbtb32,Zeb2
GO:0004721	phosphoprotein phosphatase activity	0.390602	1	47	154	14714	0.0212766	0.0104662	0.00649351	0.00319424	CL_0000819-up.xls	Ptpn22
GO:0016829	lyase activity	0.392569	1	47	155	14714	0.0212766	0.0105342	0.00645161	0.00319424	CL_0000819-up.xls	Auh
GO:0043167	ion binding	0.394889	12	47	3386	14714	0.255319	0.230121	0.003544	0.00319424	CL_0000819-up.xls	B4galt6,Emr1,Gm13154,Nid1,Nr3c2,Pepd,Phyhd1,Rcn3,Sh3rf1,Sik1,Zbtb32,Zeb2
GO:0000287	magnesium ion binding	0.396485	1	47	157	14714	0.0212766	0.0106701	0.00636943	0.00319424	CL_0000819-up.xls	Sik1
GO:0008237	metallopeptidase activity	0.423211	1	47	171	14714	0.0212766	0.0116216	0.00584795	0.00319424	CL_0000819-up.xls	Pepd
GO:0042802	identical protein binding	0.424234	3	47	741	14714	0.0638298	0.0503602	0.00404858	0.00319424	CL_0000819-up.xls	Dgkh,Nr3c2,Sbf2
GO:0022891	substrate-specific transmembrane transporter activity	0.435438	3	47	754	14714	0.0638298	0.0512437	0.00397878	0.00319424	CL_0000819-up.xls	Cacna1e,Mcoln2,Slc7a7
GO:0022832	voltage-gated channel activity	0.445195	1	47	183	14714	0.0212766	0.0124371	0.00546448	0.00319424	CL_0000819-up.xls	Cacna1e
GO:0005244	voltage-gated ion channel activity	0.445195	1	47	183	14714	0.0212766	0.0124371	0.00546448	0.00319424	CL_0000819-up.xls	Cacna1e
GO:0001664	G-protein-coupled receptor binding	0.455877	1	47	189	14714	0.0212766	0.0128449	0.00529101	0.00319424	CL_0000819-up.xls	Adora2a
GO:0016301	kinase activity	0.456773	3	47	779	14714	0.0638298	0.0529428	0.00385109	0.00319424	CL_0000819-up.xls	Ak8,Dgkh,Sik1
GO:0005543	phospholipid binding	0.47494	1	47	200	14714	0.0212766	0.0135925	0.005	0.00319424	CL_0000819-up.xls	Sbf2
GO:0043566	structure-specific DNA binding	0.49005	1	47	209	14714	0.0212766	0.0142042	0.00478469	0.00319424	CL_0000819-up.xls	Nr3c2
GO:0030234	enzyme regulator activity	0.49436	3	47	824	14714	0.0638298	0.0560011	0.00364078	0.00319424	CL_0000819-up.xls	Prkar2b,Rasgrf2,Sbf2
GO:0022857	transmembrane transporter activity	0.504997	3	47	837	14714	0.0638298	0.0568846	0.00358423	0.00319424	CL_0000819-up.xls	Cacna1e,Mcoln2,Slc7a7
GO:0005529	sugar binding	0.512712	1	47	223	14714	0.0212766	0.0151556	0.0044843	0.00319424	CL_0000819-up.xls	Galnt7
GO:0038023	signaling receptor activity	0.517728	7	47	2106	14714	0.148936	0.143129	0.00332384	0.00319424	CL_0000819-up.xls	Adora2a,Csf2rb,Emr1,Gpr55,Il5ra,Lphn2,Nr3c2
GO:0022892	substrate-specific transporter activity	0.52435	3	47	861	14714	0.0638298	0.0585157	0.00348432	0.00319424	CL_0000819-up.xls	Cacna1e,Mcoln2,Slc7a7
GO:0042277	peptide binding	0.525216	1	47	231	14714	0.0212766	0.0156993	0.004329	0.00319424	CL_0000819-up.xls	Itgb1
GO:0016791	phosphatase activity	0.540406	1	47	241	14714	0.0212766	0.016379	0.00414938	0.00319424	CL_0000819-up.xls	Ptpn22
GO:0005083	small GTPase regulator activity	0.54929	1	47	247	14714	0.0212766	0.0167867	0.00404858	0.00319424	CL_0000819-up.xls	Rasgrf2
GO:0016772	transferase activity, transferring phosphorus-containing groups	0.555719	3	47	901	14714	0.0638298	0.0612342	0.00332963	0.00319424	CL_0000819-up.xls	Ak8,Dgkh,Sik1
GO:0005261	cation channel activity	0.556565	1	47	252	14714	0.0212766	0.0171265	0.00396825	0.00319424	CL_0000819-up.xls	Cacna1e
GO:0043565	sequence-specific DNA binding	0.557066	2	47	579	14714	0.0425532	0.0393503	0.00345423	0.00319424	CL_0000819-up.xls	Nr3c2,Zeb2
GO:0016879	ligase activity, forming carbon-nitrogen bonds	0.567966	1	47	260	14714	0.0212766	0.0176702	0.00384615	0.00319424	CL_0000819-up.xls	Ass1
GO:0003676	nucleic acid binding	0.574308	8	47	2533	14714	0.170213	0.172149	0.00315831	0.00319424	CL_0000819-up.xls	Ahnak2,Auh,Bhlhe41,Neurod4,Nr3c2,Rbm47,Zbtb32,Zeb2
GO:0022836	gated channel activity	0.593907	1	47	279	14714	0.0212766	0.0189615	0.00358423	0.00319424	CL_0000819-up.xls	Cacna1e
GO:0015075	ion transmembrane transporter activity	0.623553	2	47	653	14714	0.0425532	0.0443795	0.00306279	0.00319424	CL_0000819-up.xls	Cacna1e,Mcoln2
GO:0022804	active transmembrane transporter activity	0.626949	1	47	305	14714	0.0212766	0.0207286	0.00327869	0.00319424	CL_0000819-up.xls	Slc7a7
GO:0016740	transferase activity	0.632339	5	47	1675	14714	0.106383	0.113837	0.00298507	0.00319424	CL_0000819-up.xls	Ak8,B4galt6,Dgkh,Galnt7,Sik1
GO:0016773	phosphotransferase activity, alcohol group as acceptor	0.63526	2	47	667	14714	0.0425532	0.045331	0.0029985	0.00319424	CL_0000819-up.xls	Dgkh,Sik1
GO:0004888	transmembrane signaling receptor activity	0.64373	6	47	2027	14714	0.12766	0.13776	0.00296004	0.00319424	CL_0000819-up.xls	Adora2a,Csf2rb,Emr1,Gpr55,Il5ra,Lphn2
GO:0042578	phosphoric ester hydrolase activity	0.644799	1	47	320	14714	0.0212766	0.021748	0.003125	0.00319424	CL_0000819-up.xls	Ptpn22
GO:0060089	molecular transducer activity	0.645861	7	47	2360	14714	0.148936	0.160391	0.0029661	0.00319424	CL_0000819-up.xls	Adora2a,Csf2rb,Emr1,Gpr55,Il5ra,Lphn2,Nr3c2
GO:0004871	signal transducer activity	0.645861	7	47	2360	14714	0.148936	0.160391	0.0029661	0.00319424	CL_0000819-up.xls	Adora2a,Csf2rb,Emr1,Gpr55,Il5ra,Lphn2,Nr3c2
GO:0016788	hydrolase activity, acting on ester bonds	0.645884	2	47	680	14714	0.0425532	0.0462145	0.00294118	0.00319424	CL_0000819-up.xls	Lipa,Ptpn22
GO:0005215	transporter activity	0.650419	3	47	1033	14714	0.0638298	0.0702052	0.00290416	0.00319424	CL_0000819-up.xls	Cacna1e,Mcoln2,Slc7a7
GO:0003677	DNA binding	0.661212	5	47	1729	14714	0.106383	0.117507	0.00289184	0.00319424	CL_0000819-up.xls	Bhlhe41,Neurod4,Nr3c2,Zbtb32,Zeb2
GO:0005525	GTP binding	0.66402	1	47	337	14714	0.0212766	0.0229034	0.00296736	0.00319424	CL_0000819-up.xls	Sept11
GO:0032555	purine ribonucleotide binding	0.672576	5	47	1751	14714	0.106383	0.119002	0.00285551	0.00319424	CL_0000819-up.xls	Ak8,Ass1,Prkar2b,Sept11,Sik1
GO:0032553	ribonucleotide binding	0.673087	5	47	1752	14714	0.106383	0.11907	0.00285388	0.00319424	CL_0000819-up.xls	Ak8,Ass1,Prkar2b,Sept11,Sik1
GO:0017076	purine nucleotide binding	0.676143	5	47	1758	14714	0.106383	0.119478	0.00284414	0.00319424	CL_0000819-up.xls	Ak8,Ass1,Prkar2b,Sept11,Sik1
GO:0000166	nucleotide binding	0.677232	6	47	2096	14714	0.12766	0.142449	0.0028626	0.00319424	CL_0000819-up.xls	Ak8,Ass1,Prkar2b,Rbm47,Sept11,Sik1
GO:0003723	RNA binding	0.67859	2	47	722	14714	0.0425532	0.0490689	0.00277008	0.00319424	CL_0000819-up.xls	Auh,Rbm47
GO:0019001	guanyl nucleotide binding	0.680131	1	47	352	14714	0.0212766	0.0239228	0.00284091	0.00319424	CL_0000819-up.xls	Sept11
GO:0032561	guanyl ribonucleotide binding	0.680131	1	47	352	14714	0.0212766	0.0239228	0.00284091	0.00319424	CL_0000819-up.xls	Sept11
GO:0032559	adenyl ribonucleotide binding	0.687018	4	47	1438	14714	0.0851064	0.0977301	0.00278164	0.00319424	CL_0000819-up.xls	Ak8,Ass1,Prkar2b,Sik1
GO:0003700	sequence-specific DNA binding transcription factor activity	0.687486	2	47	734	14714	0.0425532	0.0498845	0.0027248	0.00319424	CL_0000819-up.xls	Nr3c2,Zeb2
GO:0001071	nucleic acid binding transcription factor activity	0.68895	2	47	736	14714	0.0425532	0.0500204	0.00271739	0.00319424	CL_0000819-up.xls	Nr3c2,Zeb2
GO:0030554	adenyl nucleotide binding	0.69081	4	47	1445	14714	0.0851064	0.0982058	0.00276817	0.00319424	CL_0000819-up.xls	Ak8,Ass1,Prkar2b,Sik1
GO:0032403	protein complex binding	0.698468	1	47	370	14714	0.0212766	0.0251461	0.0027027	0.00319424	CL_0000819-up.xls	Itgb1
GO:0030695	GTPase regulator activity	0.710117	1	47	382	14714	0.0212766	0.0259617	0.0026178	0.00319424	CL_0000819-up.xls	Rasgrf2
GO:0030246	carbohydrate binding	0.719488	1	47	392	14714	0.0212766	0.0266413	0.00255102	0.00319424	CL_0000819-up.xls	Galnt7
GO:0060589	nucleoside-triphosphatase regulator activity	0.721326	1	47	394	14714	0.0212766	0.0267772	0.00253807	0.00319424	CL_0000819-up.xls	Rasgrf2
GO:0005198	structural molecule activity	0.72224	1	47	395	14714	0.0212766	0.0268452	0.00253165	0.00319424	CL_0000819-up.xls	Sh3rf1
GO:0004674	protein serine/threonine kinase activity	0.733867	1	47	408	14714	0.0212766	0.0277287	0.00245098	0.00319424	CL_0000819-up.xls	Sik1
GO:0046914	transition metal ion binding	0.752376	4	47	1568	14714	0.0851064	0.106565	0.00255102	0.00319424	CL_0000819-up.xls	Pepd,Sh3rf1,Zbtb32,Zeb2
GO:0004930	G-protein coupled receptor activity	0.756961	4	47	1578	14714	0.0851064	0.107245	0.00253485	0.00319424	CL_0000819-up.xls	Adora2a,Emr1,Gpr55,Lphn2
GO:0008324	cation transmembrane transporter activity	0.791517	1	47	482	14714	0.0212766	0.0327579	0.00207469	0.00319424	CL_0000819-up.xls	Cacna1e
GO:0008270	zinc ion binding	0.799406	3	47	1305	14714	0.0638298	0.088691	0.00229885	0.00319424	CL_0000819-up.xls	Sh3rf1,Zbtb32,Zeb2
GO:0035639	purine ribonucleoside triphosphate binding	0.814695	4	47	1718	14714	0.0851064	0.11676	0.00232829	0.00319424	CL_0000819-up.xls	Ak8,Ass1,Sept11,Sik1
GO:0004672	protein kinase activity	0.839042	1	47	560	14714	0.0212766	0.038059	0.00178571	0.00319424	CL_0000819-up.xls	Sik1
GO:0070011	peptidase activity, acting on L-amino acid peptides	0.842223	1	47	566	14714	0.0212766	0.0384668	0.00176678	0.00319424	CL_0000819-up.xls	Pepd
GO:0005524	ATP binding	0.842629	3	47	1414	14714	0.0638298	0.096099	0.00212164	0.00319424	CL_0000819-up.xls	Ak8,Ass1,Sik1
GO:0005102	receptor binding	0.851421	2	47	1032	14714	0.0425532	0.0701373	0.00193798	0.00319424	CL_0000819-up.xls	Adora2a,Itgb1
GO:0008233	peptidase activity	0.856751	1	47	595	14714	0.0212766	0.0404377	0.00168067	0.00319424	CL_0000819-up.xls	Pepd
GO:0016491	oxidoreductase activity	0.906697	1	47	723	14714	0.0212766	0.0491369	0.00138313	0.00319424	CL_0000819-up.xls	Phyhd1
GO:0003824	catalytic activity	0.924834	12	47	5042	14714	0.255319	0.342667	0.00238001	0.00319424	CL_0000819-up.xls	Ak8,Ass1,Auh,B4galt6,Dgkh,Galnt7,Lipa,Pepd,Phyhd1,Ptpn22,Sh3rf1,Sik1
GO:0016787	hydrolase activity	0.976148	3	47	2154	14714	0.0638298	0.146391	0.00139276	0.00319424	CL_0000819-up.xls	Lipa,Pepd,Ptpn22
GO:0003674	molecular_function	1	47	47	14714	14714	1	1	0.00319424	0.00319424	CL_0000819-up.xls	Adora2a,Ahnak2,Ak8,Ass1,Auh,B4galt6,Bhlhe41,Cacna1e,Ccnd2,Cd80,Cish,Csf2rb,Cyfip1,Dgkh,Emr1,Galnt7,Gm13154,Gpr55,Il5ra,Itgb1,Lipa,Lphn2,Mcoln2,Mllt4,Neurod4,Nid1,Nr3c2,Pdcd1lg2,Pepd,Phyhd1,Plp2,Plscr1,Prkar2b,Pstpip2,Ptpn22,Rasgrf2,Rbm47,Rcn3,Relt,Sbf2,Sept11,Sh3rf1,Sik1,Sirpa,Slc7a7,Zbtb32,Zeb2
