# Supplementary material for: Ontology based molecular signatures for immune cell types via gene expression analysis
Source: BMC Bioinformatics. 2013 Aug 30;14:263. doi: 10.1186/1471-2105-14-263 (PMC3844401; doi:10.1186/1471-2105-14-263)
Supplement: Additional file 1 — OBAMS profiles for all mature B cells. Additional file 1 contains a zip archive of OBAMS profiles for all mature B cells, including for each cell type individual spreadsheets showing up and down regulated genes for that cell type relative to parental cell types, and VLAD (GO term enrichment) results for all mature B cells. [file 1471-2105-14-263-S1.zip › Additional File 1/B-1a B cell/CL_0000820-down.xls]

	FoldChange	Stdv	symbol	entrezIDs	mgiID
10422822	16.5804406257009	18.7884262781878	Lifr	16880	MGI:96788
10597000	10.4892502587172	10.1643395506648	Fbxw13	211305	MGI:3505590
10464251	5.76236653571375	5.7136190015138	Atrnl1	226255	MGI:2147749
10426315	5.62532354111651	4.93515608716902	Lrrk2	66725	MGI:1913975
10557862	5.22955465669667	4.88578086159633	Itgam	16409	MGI:96607
10466606	4.87395891195873	0.991680523519602	Anxa1	16952	MGI:96819
10368647	4.5821716730822	1.31264371456792	Dse	212898	MGI:2443455
10546855	4.1397650788838	0.903225299118691	Srgap3	259302	MGI:2152938
10541507	4.07225187860924	0.645420194317165	Aicda	11628	MGI:1342279
10390560	4.05025322479715	1.04515434120449	Stac2	217154	MGI:2144518
10384974	3.91311451698254	2.70881939971278	Il9r	16199	MGI:96564
10442115	3.50900464358909	0.650089345220377	Vmn2r96	433070	MGI:3644514
10379727	3.4109167479816	1.57266154514075	Gm11428	100034251	MGI:3649773
10366546	3.22953046372707	1.68516684524059	Cpm	70574	MGI:1917824
10441633	3.19763642862627	1.19519839231122	Ccr6	12458	MGI:1333797
10491952	3.1699960518423	1.10779487100559	Mgst2	211666	MGI:2448481
10545014	3.12941230873431	0.653922591751311	Vopp1	232023	MGI:2141658
10545425	3.05446456514616	1.00159928212368	Sh2d6	71130	MGI:1918380
10408613	3.00905925345392	0.607777217113763	Tubb2b	73710	MGI:1920960
10372781	2.97138177737238	0.716737947374597	Irak3	73914	MGI:1921164
10399299	2.95000365692315	0.94827494504178	A830093I24Rik	207921	MGI:2442121
10428534	2.85871316003056	0.806729700704678	Trps1	83925	MGI:1927616
10426368	2.79428277180771	1.18519431135433	Lrrk2	66725	MGI:1913975
10437516	2.75614916675727	1.66300700342264	Ppl	19041	MGI:1194898
10489569	2.7390060055732	1.0248165484278	Pltp	18830	MGI:103151
10469278	2.62449629912928	0.929014040279274	Il2ra	16184	MGI:96549
10487447	2.60817611491995	0.813049637431531	Mall	228576	MGI:2385152
10408610	2.5139949287551	0.654669766095442	Tubb2a	22151	MGI:107861
10479463	2.48523464253072	0.982396809800623	Slc17a9	228993	MGI:1919107
10428536	2.4486409883456	0.722499075800658	Trps1	83925	MGI:1927616
10393449	2.42252394926761	0.878190049202736	Socs3	12702	MGI:1201791
10421697	2.40809241656967	0.695433820635524	9030625A04Rik	210808	MGI:2445077
10442211	2.348990837829	0.491002235012466	Zfp53	24132	MGI:99200
10499766	2.32707480128532	0.386556776062857	Slc27a3	26568	MGI:1347358
10400762	2.28001465835009	0.640191680434896	Map4k5	399510	MGI:1925503
10402708	2.27212664829774	0.546799744070746	Ckb	12709	MGI:88407
10505163	2.25361470245405	0.789481931864266	Zkscan16	100041581	MGI:3510405
10538887	2.24859774187542	0.213469935759167	Igkv2-112	381776	MGI:3644894
10383010	2.24721541660267	0.43888942892634	Socs3	12702	MGI:1201791
10375402	2.18486689133266	0.294561319695724	Adam19	11492	MGI:105377
10371321	2.14742087936368	0.832883760597028	Slc41a2	338365	MGI:2442940
10527012	2.13436985070094	0.607054297668369	Lfng	16848	MGI:1095413
10458767	2.11969314151267	0.026363185148509	Trim36	28105	MGI:106264
10600852	2.07456950342904	0.122635659782747	NA	NA	NA
10577517	2.06640851427838	0.700211022059032	Slc25a15	18408	MGI:1342274
10393341	2.05567541275597	0.201418061311243	Rhbdf2	217344	MGI:2442473
10581737	2.02791354018153	0.42845971293084	Ddx19b	234733	MGI:2148251
10484402	2.02489472491906	0.218604993687062	Ctnnd1	12388	MGI:105100
10347481	2.02463111578349	0.0800014964837322	Cyp27a1	104086	MGI:88594
10357590	2.02154314429918	0.323013965001069	Dyrk3	226419	MGI:1330300
10482448	2.0069528424782	0.367482513515057	Zeb2	24136	MGI:1344407
10479852	1.98697813405483	0.591705853188112	Camk1d	227541	MGI:2442190
10390032	1.92540649682159	0.358457238497142	Acsf2	264895	MGI:2388287
10432661	1.90099708177869	0.211652141533818	Galnt6	207839	MGI:1891640
10360028	1.89992432662307	0.122854446510172	Fcgr2b	14130	MGI:95499
10593050	1.88432490632924	0.0524135672321641	Il10ra	16154	MGI:96538
10399419	1.87939458224394	0.463701130662252	Tubb2b	73710	MGI:1920960
10429341	1.86629753422536	0.390709511192344	Ptk2	14083	MGI:95481
10390542	1.84196168691722	0.267680135698595	Cacnb1	12295	MGI:102522
10441456	1.83635859368871	0.453819843888247	Synj2	20975	MGI:1201671
10409162	1.83418984849869	0.333405207340858	Susd3	66329	MGI:1913579
10350840	1.82967309583245	0.226485045193119	Angptl1	72713	MGI:1919963
10425370	1.82585460448881	0.423613255363257	Cacna1i	239556	MGI:2178051
10584870	1.75051690655714	0.293387409180316	Tmprss13	214531	MGI:2682935
10365658	1.74133736475607	0.0915215692174068	Uhrf1bp1l	75089	MGI:2442888
10532085	1.68791236293686	0.188296574081404	Tgfbr3	21814	MGI:104637
10523547	1.68374708261491	0.0457308330895416	Agpat9	231510	MGI:3603816
10434758	1.64870485912213	0.165290805064016	St6gal1	20440	MGI:108470
10524284	1.58394077984895	0.0561402248950635	Ttc28	209683	MGI:2140873
10408975	1.55124069312471	0.038592820355335	Kif13a	16553	MGI:1098264
10481574	1.53461756041792	0.0128870527857004	Fam78a	241303	MGI:2443569
