# Supplementary material for: Ontology based molecular signatures for immune cell types via gene expression analysis
Source: BMC Bioinformatics. 2013 Aug 30;14:263. doi: 10.1186/1471-2105-14-263 (PMC3844401; doi:10.1186/1471-2105-14-263)
Supplement: Additional file 1 — OBAMS profiles for all mature B cells. Additional file 1 contains a zip archive of OBAMS profiles for all mature B cells, including for each cell type individual spreadsheets showing up and down regulated genes for that cell type relative to parental cell types, and VLAD (GO term enrichment) results for all mature B cells. [file 1471-2105-14-263-S1.zip › Additional File 1/B-1a B cell/CL_0000820-up.xls]

	FoldChange	Stdv	symbol	entrezIDs	mgiID		
10401244	7.716005446	5.38178465	Actn1	109711	MGI:2137706		
10400006	7.236438453	6.407576563	Ahr	11622	MGI:105043		
10346321	6.982009142	6.140982772	Gm10561	628004	MGI:3648163		
10560624	6.241011769	5.719682618	Apoe	11816	MGI:88057		
10402268	6.146193495	5.496712586	Lgmn	19141	MGI:1330838		
10423825	6.041797295	1.008862399	Fzd6	14368	MGI:108474		
10516620	5.956782044	4.477863183	Lck	16818	MGI:96756		
10556297	5.758135345	2.487340904	Adm	11535	MGI:108058		
10593671	5.314278156	0.406109212	Dmxl2	235380	MGI:2444630		
10368199	5.251538194	4.640675864	Myb	17863	MGI:97249		
10353307	5.242531661	0.817848151	NA	NA	NA		
10439845	5.10552811	3.021289921	Gm5486	433024	MGI:3647871		
10554667	5.025015996	2.766399696	Tmc3	233424	MGI:2669033		
10456904	4.990671044	0.372676728	Pstpip2	19201	MGI:1335088	* 19608749	Describes auto-inflammatory disease in mutant mice.  Attributed to macrophages but b1-b cells involved?
10349593	4.765164561	2.857329462	Faim3	69169	MGI:1916419		
10593015	4.428345495	0.812364422	Cd3g	12502	MGI:88333	
10598207	4.279899311	0.148961877	NA	NA	NA	
10392845	4.274503753	0.468650634	Cd300lf	246746	MGI:2442359	
10593473	4.234669729	0.38836659	1810046K07Rik	69809	MGI:1917059	* wow.  Highly conserved.  Completely unknown
10595059	3.970887164	2.754643212	Hcrtr2	387285	MGI:2680765	
10359689	3.965574084	2.104272349	Atp1b1	11931	MGI:88108	
10389025	3.68786982	0.16658884	Myo1d	338367	MGI:107728	
10480238	3.617456507	0.561972507	St8sia6	241230	MGI:2386797	
10508465	3.464232831	1.647446564	Marcksl1	17357	MGI:97143	
10593492	3.417637454	1.813797938	Zc3h12c	244871	MGI:3026959	
10481857	3.354434219	0.753942749	Pbx3	18516	MGI:97496	
10523579	3.340708146	2.247104696	Arhgap24	231532	MGI:1922647	
10598004	3.23688495	0.631865608	Ccr1	12768	MGI:104618	
10349580	3.170332624	0.058468712	Pigr	18703	MGI:103080	
10423570	3.134982054	1.073553431	NA	NA	NA	
10418842	3.130524439	1.462427703	3425401B19Rik	100504518	MGI:3588196	
10374767	3.082886126	0.676362224	NA	NA	NA	
10499095	3.030511395	0.857377644	Fam160a1	229488	MGI:2444746	
10466040	2.988460792	0.125442187	Cd5	12507	MGI:88340	*** Marker
10568174	2.858886598	0.753740727	Spn	20737	MGI:98384	
10504375	2.807128788	1.221454686	Npr2	230103	MGI:97372	
10447383	2.770350968	0.085466806	Epcam	17075	MGI:106653	
10576090	2.740784149	1.257058088	Zfpm1	22761	MGI:1095400	
10439895	2.728853209	1.445735671	Alcam	11658	MGI:1313266	
10531261	2.714593259	0.125908673	Rassf6	73246	MGI:1920496	
10461558	2.690532333	1.400446442	Slc15a3	65221	MGI:1929691	
10389022	2.656340838	0.042852292	Myo1d	338367	MGI:107728	
10608535	2.651620935	0.018257131	NA	NA	NA	
10608666	2.645625961	0.322518202	NA	NA	NA	
10500610	2.632844795	0.6074297	Fam46c	74645	MGI:1921895	
10385776	2.631205609	0.180934284	Tcf7	21414	MGI:98507	
10399148	2.609438887	0.907594801	Rapgef5	217944	MGI:2444365	
10440099	2.593842816	0.684145959	St3gal6	54613	MGI:1888707
10497149	2.560602353	0.729519942	Wls	68151	MGI:1915401
10415857	2.539937762	1.184843621	Fam167a	219148	MGI:3606565
10587639	2.524898467	0.895341455	Nt5e	23959	MGI:99782
10590620	2.289851967	0.253540305	Ccr9	12769	MGI:1341902
10435789	2.271868892	0.103332804	Zbtb20	56490	MGI:1929213
10587226	2.260610842	0.311816001	Lysmd2	70082	MGI:1917332
10605181	2.247719585	0.750546751	Renbp	19703	MGI:105940
10469581	2.246759542	0.677256172	Etl4	208618	MGI:95454
10523376	2.225929722	0.236065458	Fras1	231470	MGI:2385368
10554094	2.223106942	0.129683271	Igf1r	16001	MGI:96433
10608672	2.222697026	0.379465122	NA	NA	NA
10445977	2.220492154	0.34059593	Ebi3	50498	MGI:1354171
10603247	2.215732344	0.578581881	NA	NA	NA
10593668	2.208285512	0.109840287	Dmxl2	235380	MGI:2444630
10459944	2.191592569	0.756333735	Nfatc1	18018	MGI:102469
10461553	2.187322504	0.106471025	A430093F15Rik	403202	MGI:2685520
10510129	2.178853024	0.846198471	Dhrs3	20148	MGI:1315215
10419744	2.122867102	0.346467099	Slc7a7	20540	MGI:1337120
10515220	2.11931237	0.093835689	Faah	14073	MGI:109609
10417526	2.118446215	0.304558118	Dnase1l3	13421	MGI:1314633
10459854	2.076571516	0.184328954	NA	NA	NA
10565315	2.074588818	0.717999613	Fah	14085	MGI:95482
10499108	2.047670793	0.350348767	Glt28d2	320302	MGI:2443773
10525134	2.027460587	0.687591232	Rasal1	19415	MGI:1330842
10353438	2.017521285	0.514407475	Tram2	170829	MGI:1924817
10411680	2.008588645	0.407418289	Marveld2	218518	MGI:2446166
10533751	1.985668807	0.28877996	Pitpnm2	19679	MGI:1336192
10437687	1.984640132	0.280697563	Litaf	56722	MGI:1929512
10472820	1.97626503	0.071477443	Itga6	16403	MGI:96605
10355984	1.957677192	0.611598944	Serpine2	20720	MGI:101780
10592515	1.950464437	0.046512946	Ubash3b	72828	MGI:1920078
10573008	1.945322435	0.290413875	Zfp827	622675	MGI:2444807
10379321	1.922205072	0.220245943	Rab11fip4	268451	MGI:2442920
10386909	1.917748685	0.19313866	Cenpv	73139	MGI:1920389
10556266	1.910143824	0.284745266	Wee1	22390	MGI:103075
10393559	1.905236095	0.223734718	Timp2	21858	MGI:98753
10479938	1.900092644	0.19006794	Echdc3	67856	MGI:1915106
10359713	1.89210581	0.072225057	Sft2d2	108735	MGI:1917362
10553354	1.88004713	0.334359541	Nav2	78286	MGI:2183691
10435791	1.863229169	0.349981841	NA	NA	NA
10422227	1.834242116	0.399594095	Spry2	24064	MGI:1345138
10544002	1.828561724	0.222294321	Creb3l2	208647	MGI:2442695
10555059	1.81518631	0.181849112	Kctd14	233529	MGI:1289222
10542993	1.814174115	0.125023071	Pon3	269823	MGI:106686
10566877	1.806575767	0.27405465	Sbf2	319934	MGI:1921831
10548030	1.804247099	0.209262901	Cd9	12527	MGI:88348
10435769	1.803526694	0.133748528	Zbtb20	56490	MGI:1929213
10505008	1.802500345	0.224493155	Slc44a1	100434	MGI:2140592
10608670	1.793327923	0.039910835	NA	NA	NA
10530269	1.734569164	0.004891052	Rbm47	245945	MGI:2384294
10473384	1.720834689	0.071715786	Slc43a3	58207	MGI:1931054
10430006	1.694979639	0.007638085	Slc39a4	72027	MGI:1919277
10353192	1.69167409	0.209444252	Eya1	14048	MGI:109344
10516658	1.664547256	0.053417609	Ccdc28b	66264	MGI:1913514
10359190	1.581328081	0.002522541	Fam20b	215015	MGI:2443990
10354979	1.562369388	0.017385039	Als2	74018	MGI:1921268
10351015	1.562185592	0.024691027	Serpinc1	11905	MGI:88095
