# Supplementary material for: Ontology based molecular signatures for immune cell types via gene expression analysis
Source: BMC Bioinformatics. 2013 Aug 30;14:263. doi: 10.1186/1471-2105-14-263 (PMC3844401; doi:10.1186/1471-2105-14-263)
Supplement: Additional file 1 — OBAMS profiles for all mature B cells. Additional file 1 contains a zip archive of OBAMS profiles for all mature B cells, including for each cell type individual spreadsheets showing up and down regulated genes for that cell type relative to parental cell types, and VLAD (GO term enrichment) results for all mature B cells. [file 1471-2105-14-263-S1.zip › Additional File 1/B-1a B cell/VLAD.CL_0000820_down/auxfiles/vlad.results.cellular_component.map]

<map name="map_cellular_component">
<area id="area_GO:0031966" shape="rect" href="#GO:0031966" coords="527,761,620,855"  alt="GO:0031966 mitochondrial membrane (1.28e-02)" title="GO:0031966 mitochondrial membrane (1.28e-02)" onclick="return nodeClicked(this,event);" />
<area id="area_GO:0044455" shape="rect" href="#GO:0044455" coords="223,919,300,996"  alt="GO:0044455 mitochondrial membrane part (5.38e-02)" title="GO:0044455 mitochondrial membrane part (5.38e-02)" onclick="return nodeClicked(this,event);" />
<area id="area_GO:0005740" shape="rect" href="#GO:0005740" coords="629,591,720,683"  alt="GO:0005740 mitochondrial envelope (1.55e-02)" title="GO:0005740 mitochondrial envelope (1.55e-02)" onclick="return nodeClicked(this,event);" />
<area id="area_GO:0030173" shape="rect" href="#GO:0030173" coords="468,1059,567,1159"  alt="GO:0030173 integral to Golgi membrane (6.63e-03)" title="GO:0030173 integral to Golgi membrane (6.63e-03)" onclick="return nodeClicked(this,event);" />
<area id="area_GO:0016021" shape="rect" href="#GO:0016021" coords="300,765,385,851"  alt="GO:0016021 integral to membrane (2.61e-02)" title="GO:0016021 integral to membrane (2.61e-02)" onclick="return nodeClicked(this,event);" />
<area id="area_GO:0031301" shape="rect" href="#GO:0031301" coords="408,909,504,1006"  alt="GO:0031301 integral to organelle membrane (9.08e-03)" title="GO:0031301 integral to organelle membrane (9.08e-03)" onclick="return nodeClicked(this,event);" />
<area id="area_GO:0031315" shape="rect" href="#GO:0031315" coords="276,1061,372,1157"  alt="GO:0031315 extrinsic to mitochondrial outer membrane (9.88e-03)" title="GO:0031315 extrinsic to mitochondrial outer membrane (9.88e-03)" onclick="return nodeClicked(this,event);" />
<area id="area_GO:0032473" shape="rect" href="#GO:0032473" coords="145,1056,252,1163"  alt="GO:0032473 external side of mitochondrial outer membrane (3.31e-03)" title="GO:0032473 external side of mitochondrial outer membrane (3.31e-03)" onclick="return nodeClicked(this,event);" />
<area id="area_GO:0044424" shape="rect" href="#GO:0044424" coords="803,120,864,181"  alt="GO:0044424 intracellular part (1.52e-01)" title="GO:0044424 intracellular part (1.52e-01)" onclick="return nodeClicked(this,event);" />
<area id="area_GO:0005737" shape="rect" href="#GO:0005737" coords="785,255,881,353"  alt="GO:0005737 cytoplasm (9.23e-03)" title="GO:0005737 cytoplasm (9.23e-03)" onclick="return nodeClicked(this,event);" />
<area id="area_GO:0044444" shape="rect" href="#GO:0044444" coords="857,423,932,499"  alt="GO:0044444 cytoplasmic part (5.54e-02)" title="GO:0044444 cytoplasmic part (5.54e-02)" onclick="return nodeClicked(this,event);" />
<area id="area_GO:0043231" shape="rect" href="#GO:0043231" coords="647,423,724,500"  alt="GO:0043231 intracellular membrane-bounded organelle (5.17e-02)" title="GO:0043231 intracellular membrane-bounded organelle (5.17e-02)" onclick="return nodeClicked(this,event);" />
<area id="area_GO:0044446" shape="rect" href="#GO:0044446" coords="644,271,711,337"  alt="GO:0044446 intracellular organelle part (1.16e-01)" title="GO:0044446 intracellular organelle part (1.16e-01)" onclick="return nodeClicked(this,event);" />
<area id="area_GO:0009897" shape="rect" href="#GO:0009897" coords="5,758,104,858"  alt="GO:0009897 external side of plasma membrane (7.19e-03)" title="GO:0009897 external side of plasma membrane (7.19e-03)" onclick="return nodeClicked(this,event);" />
<area id="area_GO:0044431" shape="rect" href="#GO:0044431" coords="744,591,837,684"  alt="GO:0044431 Golgi apparatus part (1.35e-02)" title="GO:0044431 Golgi apparatus part (1.35e-02)" onclick="return nodeClicked(this,event);" />
<area id="area_GO:0000139" shape="rect" href="#GO:0000139" coords="731,761,824,855"  alt="GO:0000139 Golgi membrane (1.20e-02)" title="GO:0000139 Golgi membrane (1.20e-02)" onclick="return nodeClicked(this,event);" />
<area id="area_GO:0031228" shape="rect" href="#GO:0031228" coords="528,907,627,1007"  alt="GO:0031228 intrinsic to Golgi membrane (6.63e-03)" title="GO:0031228 intrinsic to Golgi membrane (6.63e-03)" onclick="return nodeClicked(this,event);" />
<area id="area_GO:0031300" shape="rect" href="#GO:0031300" coords="409,761,503,855"  alt="GO:0031300 intrinsic to organelle membrane (1.34e-02)" title="GO:0031300 intrinsic to organelle membrane (1.34e-02)" onclick="return nodeClicked(this,event);" />
<area id="area_GO:0031967" shape="rect" href="#GO:0031967" coords="481,416,572,507"  alt="GO:0031967 organelle envelope (1.73e-02)" title="GO:0031967 organelle envelope (1.73e-02)" onclick="return nodeClicked(this,event);" />
<area id="area_GO:0044464" shape="rect" href="#GO:0044464" coords="321,6,364,50"  alt="GO:0044464 cell part (4.05e-01)" title="GO:0044464 cell part (4.05e-01)" onclick="return nodeClicked(this,event);" />
<area id="area_GO:0030496" shape="rect" href="#GO:0030496" coords="39,105,129,197"  alt="GO:0030496 midbody (1.42e-02)" title="GO:0030496 midbody (1.42e-02)" onclick="return nodeClicked(this,event);" />
<area id="area_GO:0071944" shape="rect" href="#GO:0071944" coords="153,99,255,202"  alt="GO:0071944 cell periphery (5.46e-03)" title="GO:0071944 cell periphery (5.46e-03)" onclick="return nodeClicked(this,event);" />
<area id="area_GO:0044425" shape="rect" href="#GO:0044425" coords="196,406,305,517"  alt="GO:0044425 membrane part (2.32e-03)" title="GO:0044425 membrane part (2.32e-03)" onclick="return nodeClicked(this,event);" />
<area id="area_GO:0031975" shape="rect" href="#GO:0031975" coords="532,259,620,349"  alt="GO:0031975 envelope (1.85e-02)" title="GO:0031975 envelope (1.85e-02)" onclick="return nodeClicked(this,event);" />
<area id="area_GO:0016020" shape="rect" href="#GO:0016020" coords="201,251,305,357"  alt="GO:0016020 membrane (4.07e-03)" title="GO:0016020 membrane (4.07e-03)" onclick="return nodeClicked(this,event);" />
<area id="area_GO:0012505" shape="rect" href="#GO:0012505" coords="888,101,987,201"  alt="GO:0012505 endomembrane system (6.55e-03)" title="GO:0012505 endomembrane system (6.55e-03)" onclick="return nodeClicked(this,event);" />
<area id="area_GO:0034673" shape="rect" href="#GO:0034673" coords="128,760,224,856"  alt="GO:0034673 inhibin-betaglycan-ActRII complex (9.88e-03)" title="GO:0034673 inhibin-betaglycan-ActRII complex (9.88e-03)" onclick="return nodeClicked(this,event);" />
<area id="area_GO:0043227" shape="rect" href="#GO:0043227" coords="431,265,508,343"  alt="GO:0043227 membrane-bounded organelle (5.32e-02)" title="GO:0043227 membrane-bounded organelle (5.32e-02)" onclick="return nodeClicked(this,event);" />
<area id="area_GO:0031090" shape="rect" href="#GO:0031090" coords="411,565,555,709"  alt="GO:0031090 organelle membrane (2.98e-05)" title="GO:0031090 organelle membrane (2.98e-05)" onclick="return nodeClicked(this,event);" />
<area id="area_GO:0044459" shape="rect" href="#GO:0044459" coords="139,599,213,675"  alt="GO:0044459 plasma membrane part (5.45e-02)" title="GO:0044459 plasma membrane part (5.45e-02)" onclick="return nodeClicked(this,event);" />
<area id="area_GO:0005886" shape="rect" href="#GO:0005886" coords="68,409,172,514"  alt="GO:0005886 plasma membrane (4.09e-03)" title="GO:0005886 plasma membrane (4.09e-03)" onclick="return nodeClicked(this,event);" />
<area id="area_GO:0042383" shape="rect" href="#GO:0042383" coords="5,583,115,692"  alt="GO:0042383 sarcolemma (2.69e-03)" title="GO:0042383 sarcolemma (2.69e-03)" onclick="return nodeClicked(this,event);" />
<area id="area_GO:0031224" shape="rect" href="#GO:0031224" coords="299,593,387,682"  alt="GO:0031224 intrinsic to membrane (1.85e-02)" title="GO:0031224 intrinsic to membrane (1.85e-02)" onclick="return nodeClicked(this,event);" />
<area id="area_GO:0044422" shape="rect" href="#GO:0044422" coords="591,119,655,183"  alt="GO:0044422 organelle part (1.34e-01)" title="GO:0044422 organelle part (1.34e-01)" onclick="return nodeClicked(this,event);" />
</map>
