# Supplementary material for: Ontology based molecular signatures for immune cell types via gene expression analysis
Source: BMC Bioinformatics. 2013 Aug 30;14:263. doi: 10.1186/1471-2105-14-263 (PMC3844401; doi:10.1186/1471-2105-14-263)
Supplement: Additional file 1 — OBAMS profiles for all mature B cells. Additional file 1 contains a zip archive of OBAMS profiles for all mature B cells, including for each cell type individual spreadsheets showing up and down regulated genes for that cell type relative to parental cell types, and VLAD (GO term enrichment) results for all mature B cells. [file 1471-2105-14-263-S1.zip › Additional File 1/B-1a B cell/VLAD.CL_0000820_down/auxfiles/vlad.results.molecular_function.dot]

digraph "molecular_function" {
graph [ bgcolor = "#FFFFFF", label = <<TABLE COLOR="black" BGCOLOR="white"><TR><TD COLSPAN="2" BGCOLOR="#D0D0D0"><FONT COLOR="black">molecular_function</FONT></TD></TR><TR><TD BORDER="0">CL_0000820-down.xls</TD></TR></TABLE>> ];
node [ fontname = "Helvetica" ];

subgraph "nodes" {

node [ style = "filled", fixedsize = "true", width = 1, shape = "box", fontsize = 9, fillcolor = "#D0D0D0", fontcolor = "black", color = "black" ];

"GO:0005245" [ URL = "#GO:0005245", label = <<TABLE BORDER="0"><TR><TD>GO:0005245<BR/>voltage-gated<BR/>calcium channel<BR/>activity<BR/>(3.34e-03)</TD></TR></TABLE>>, width = 1.11783548363, shape = "box", fontsize = 8.04841548212, height = 1.11783548363 ];
"GO:0031073" [ URL = "#GO:0031073", label = <<TABLE BORDER="0"><TR><TD>GO:0031073<BR/>cholesterol<BR/>26-hydroxylase<BR/>activity<BR/>(3.60e-03)</TD></TR></TABLE>>, width = 1.11045837236, shape = "box", fontsize = 7.99530028101, height = 1.11045837236 ];
"GO:0004674" [ URL = "#GO:0004674", label = <<TABLE BORDER="0"><TR><TD>GO:0004674<BR/>protein<BR/>serine/threonine<BR/>kinase activity<BR/>(3.34e-03)</TD></TR></TABLE>>, width = 1.11768102608, shape = "box", fontsize = 8.04730338781, height = 1.11768102608 ];
"GO:0047749" [ URL = "#GO:0047749", label = <<TABLE BORDER="0"><TR><TD>GO:0047749<BR/>cholestanetriol<BR/>26-monooxygenase<BR/>activity<BR/>(7.19e-03)</TD></TR></TABLE>>, width = 1.040584459, shape = "box", fontsize = 7.49220810477, height = 1.040584459 ];
"GO:0003835" [ URL = "#GO:0003835", label = <<TABLE BORDER="0"><TR><TD>GO:0003835<BR/>beta-galactoside<BR/>alpha-2,6-sialyltransferase<BR/>activity<BR/>(7.19e-03)</TD></TR></TABLE>>, width = 1.040584459, shape = "box", fontsize = 7.49220810477, height = 1.040584459 ];
"GO:0004497" [ URL = "#GO:0004497", label = "", width = 0.476239640663, shape = "box", height = 0.476239640663 ];
"GO:0016773" [ URL = "#GO:0016773", label = <<TABLE BORDER="0"><TR><TD>GO:0016773<BR/>phosphotransferase<BR/>activity,<BR/>alcohol group<BR/>as acceptor<BR/>(9.58e-03)</TD></TR></TABLE>>, width = 1.01014675493, shape = "box", fontsize = 7.27305663553, height = 1.01014675493 ];
"GO:0016772" [ URL = "#GO:0016772", label = <<TABLE BORDER="0"><TR><TD>GO:0016772<BR/>transferase<BR/>activity,<BR/>transferring<BR/>phosphorus-containing groups<BR/>(1.46e-02)</TD></TR></TABLE>>, width = 0.963604222904, shape = "box", fontsize = 6.93795040491, height = 0.963604222904 ];
"GO:0016301" [ URL = "#GO:0016301", label = <<TABLE BORDER="0"><TR><TD>GO:0016301<BR/>kinase activity<BR/>(6.36e-03)</TD></TR></TABLE>>, width = 1.05327376861, shape = "box", fontsize = 7.58357113399, height = 1.05327376861 ];
"GO:0019955" [ URL = "#GO:0019955", label = <<TABLE BORDER="0"><TR><TD>GO:0019955<BR/>cytokine binding<BR/>(3.35e-05)</TD></TR></TABLE>>, width = 1.5, shape = "box", fontsize = 10.8, height = 1.5 ];
"GO:0016740" [ URL = "#GO:0016740", label = <<TABLE BORDER="0"><TR><TD>GO:0016740<BR/>transferase<BR/>activity<BR/>(1.91e-03)</TD></TR></TABLE>>, width = 1.17077886011, shape = "box", fontsize = 8.42960779282, height = 1.17077886011 ];
"GO:0019976" [ URL = "#GO:0019976", label = <<TABLE BORDER="0"><TR><TD>GO:0019976<BR/>interleukin-2 binding<BR/>(1.08e-02)</TD></TR></TABLE>>, width = 0.997524178223, shape = "box", fontsize = 7.18217408321, height = 0.997524178223 ];
"GO:0034211" [ URL = "#GO:0034211", label = <<TABLE BORDER="0"><TR><TD>GO:0034211<BR/>GTP-dependent<BR/>protein kinase<BR/>activity<BR/>(3.60e-03)</TD></TR></TABLE>>, width = 1.11045837236, shape = "box", fontsize = 7.99530028101, height = 1.11045837236 ];
"GO:0004672" [ URL = "#GO:0004672", label = <<TABLE BORDER="0"><TR><TD>GO:0004672<BR/>protein kinase<BR/>activity<BR/>(3.76e-03)</TD></TR></TABLE>>, width = 1.10624877347, shape = "box", fontsize = 7.96499116901, height = 1.10624877347 ];
"GO:0004923" [ URL = "#GO:0004923", label = <<TABLE BORDER="0"><TR><TD>GO:0004923<BR/>leukemia<BR/>inhibitory<BR/>factor receptor<BR/>activity<BR/>(3.60e-03)</TD></TR></TABLE>>, width = 1.11045837236, shape = "box", fontsize = 7.99530028101, height = 1.11045837236 ];
"GO:0019838" [ URL = "#GO:0019838", label = <<TABLE BORDER="0"><TR><TD>GO:0019838<BR/>growth factor binding<BR/>(5.68e-04)</TD></TR></TABLE>>, width = 1.2785393594, shape = "box", fontsize = 9.20548338767, height = 1.2785393594 ];
"GO:0004464" [ URL = "#GO:0004464", label = <<TABLE BORDER="0"><TR><TD>GO:0004464<BR/>leukotriene-C4<BR/>synthase<BR/>activity<BR/>(7.19e-03)</TD></TR></TABLE>>, width = 1.040584459, shape = "box", fontsize = 7.49220810477, height = 1.040584459 ];
"GO:0005515" [ URL = "#GO:0005515", label = <<TABLE BORDER="0"><TR><TD>GO:0005515<BR/>protein binding<BR/>(2.62e-01)</TD></TR></TABLE>>, width = 0.548479535523, shape = "box", fontsize = 5.0, height = 0.548479535523 ];
"GO:0003824" [ URL = "#GO:0003824", label = <<TABLE BORDER="0"><TR><TD>GO:0003824<BR/>catalytic<BR/>activity<BR/>(1.84e-02)</TD></TR></TABLE>>, width = 0.937582651739, shape = "box", fontsize = 6.75059509252, height = 0.937582651739 ];
"GO:0004896" [ URL = "#GO:0004896", label = <<TABLE BORDER="0"><TR><TD>GO:0004896<BR/>cytokine<BR/>receptor<BR/>activity<BR/>(8.13e-04)</TD></TR></TABLE>>, width = 1.24764669955, shape = "box", fontsize = 8.98305623679, height = 1.24764669955 ];
"GO:0004321" [ URL = "#GO:0004321", label = <<TABLE BORDER="0"><TR><TD>GO:0004321<BR/>fatty-acyl-CoA<BR/>synthase<BR/>activity<BR/>(7.19e-03)</TD></TR></TABLE>>, width = 1.040584459, shape = "box", fontsize = 7.49220810477, height = 1.040584459 ];
"GO:0004897" [ URL = "#GO:0004897", label = <<TABLE BORDER="0"><TR><TD>GO:0004897<BR/>ciliary<BR/>neurotrophic<BR/>factor receptor<BR/>activity<BR/>(1.08e-02)</TD></TR></TABLE>>, width = 0.997524178223, shape = "box", fontsize = 7.18217408321, height = 0.997524178223 ];
"GO:0047757" [ URL = "#GO:0047757", label = <<TABLE BORDER="0"><TR><TD>GO:0047757<BR/>chondroitin-glucuronate<BR/>5-epimerase<BR/>activity<BR/>(3.60e-03)</TD></TR></TABLE>>, width = 1.11045837236, shape = "box", fontsize = 7.99530028101, height = 1.11045837236 ];
"GO:0070123" [ URL = "#GO:0070123", label = <<TABLE BORDER="0"><TR><TD>GO:0070123<BR/>transforming<BR/>growth factor<BR/>beta receptor<BR/>activity, type III<BR/>(3.60e-03)</TD></TR></TABLE>>, width = 1.11045837236, shape = "box", fontsize = 7.99530028101, height = 1.11045837236 ];
"GO:0004888" [ URL = "#GO:0004888", label = "", width = 0.265860828268, shape = "box", height = 0.265860828268 ];
"GO:0004911" [ URL = "#GO:0004911", label = <<TABLE BORDER="0"><TR><TD>GO:0004911<BR/>interleukin-2<BR/>receptor<BR/>activity<BR/>(7.19e-03)</TD></TR></TABLE>>, width = 1.040584459, shape = "box", fontsize = 7.49220810477, height = 1.040584459 ];
"GO:0003674" [ URL = "#GO:0003674", label = <<TABLE BORDER="0"><TR><TD>GO:0003674<BR/>molecular_function</TD></TR></TABLE>>, width = 1.5, shape = "box", fontsize = 10.8 ];
"GO:0008332" [ URL = "#GO:0008332", label = <<TABLE BORDER="0"><TR><TD>GO:0008332<BR/>low<BR/>voltage-gated<BR/>calcium channel<BR/>activity<BR/>(1.08e-02)</TD></TR></TABLE>>, width = 0.997524178223, shape = "box", fontsize = 7.18217408321, height = 0.997524178223 ];
"GO:0016757" [ URL = "#GO:0016757", label = <<TABLE BORDER="0"><TR><TD>GO:0016757<BR/>transferase<BR/>activity,<BR/>transferring<BR/>glycosyl groups<BR/>(5.59e-02)</TD></TR></TABLE>>, width = 0.7981372506, shape = "box", fontsize = 5.74658820432, height = 0.7981372506 ];
"GO:0033829" [ URL = "#GO:0033829", label = <<TABLE BORDER="0"><TR><TD>GO:0033829<BR/>O-fucosylpeptide<BR/>3-beta-N-acetylglucosaminyltransferase<BR/>activity<BR/>(1.08e-02)</TD></TR></TABLE>>, width = 0.997524178223, shape = "box", fontsize = 7.18217408321, height = 0.997524178223 ];
"GO:0004919" [ URL = "#GO:0004919", label = <<TABLE BORDER="0"><TR><TD>GO:0004919<BR/>interleukin-9<BR/>receptor<BR/>activity<BR/>(3.60e-03)</TD></TR></TABLE>>, width = 1.11045837236, shape = "box", fontsize = 7.99530028101, height = 1.11045837236 ];
"GO:0019983" [ URL = "#GO:0019983", label = <<TABLE BORDER="0"><TR><TD>GO:0019983<BR/>interleukin-9 binding<BR/>(3.60e-03)</TD></TR></TABLE>>, width = 1.11045837236, shape = "box", fontsize = 7.99530028101, height = 1.11045837236 ];
}
subgraph "edges" {


edge [ dir = "back", weight = 1 ];
subgraph "regulates" {


edge [ color = "cyan", arrowtail = "none" ];
subgraph "positive" {


edge [ color = "green", arrowtail = "vee" ];
}
subgraph "negative" {


edge [ color = "red", arrowtail = "tee" ];
}
}
subgraph "part_of" {


edge [ color = "purple", arrowtail = "diamond", weight = 2.5 ];
}
subgraph "is_a" {


edge [ color = "blue", arrowtail = "empty", weight = 5.0 ];
"GO:0004888" -> "GO:0004896";
"GO:0004674" -> "GO:0034211";
"GO:0019838" -> "GO:0019976";
"GO:0016772" -> "GO:0016301";
"GO:0019955" -> "GO:0019983";
"GO:0019955" -> "GO:0019976";
"GO:0004896" -> "GO:0004911";
"GO:0016740" -> "GO:0016757";
"GO:0005245" -> "GO:0008332";
"GO:0004896" -> "GO:0004919";
"GO:0016301" -> "GO:0004672";
"GO:0004897" -> "GO:0004923";
"GO:0003674" -> "GO:0003824";
"GO:0003824" -> "GO:0016740";
"GO:0004896" -> "GO:0004897";
"GO:0005515" -> "GO:0019955";
"GO:0016773" -> "GO:0004672";
"GO:0016772" -> "GO:0016773";
"GO:0004672" -> "GO:0004674";
"GO:0005515" -> "GO:0019838";
"GO:0019955" -> "GO:0004896";
"GO:0019838" -> "GO:0019983";
"GO:0019976" -> "GO:0004911";
"GO:0016740" -> "GO:0016772";
"GO:0019983" -> "GO:0004919";
}
"GO:0003824" -> "GO:0047757";
"GO:0004497" -> "GO:0047749";
"GO:0003824" -> "GO:0004464";
"GO:0003674" -> "GO:0005245";
"GO:0004674" -> "GO:0070123";
"GO:0004888" -> "GO:0070123";
"GO:0003674" -> "GO:0005515";
"GO:0016740" -> "GO:0004321";
"GO:0016757" -> "GO:0033829";
"GO:0003674" -> "GO:0004888";
"GO:0003824" -> "GO:0004497";
"GO:0016757" -> "GO:0003835";
"GO:0004497" -> "GO:0031073";
}
}
