# Supplementary material for: Ontology based molecular signatures for immune cell types via gene expression analysis
Source: BMC Bioinformatics. 2013 Aug 30;14:263. doi: 10.1186/1471-2105-14-263 (PMC3844401; doi:10.1186/1471-2105-14-263)
Supplement: Additional file 1 — OBAMS profiles for all mature B cells. Additional file 1 contains a zip archive of OBAMS profiles for all mature B cells, including for each cell type individual spreadsheets showing up and down regulated genes for that cell type relative to parental cell types, and VLAD (GO term enrichment) results for all mature B cells. [file 1471-2105-14-263-S1.zip › Additional File 1/B-1a B cell/VLAD.CL_0000820_down/resultsCL_0000820_dow.xls]

## Sheet: Summary
CL_0000820_down			CL_0000820-down.xls
Vlad version	v1.5		MGI:2445077	9030625A04Rik
Date	Mon Aug 29 17:21:58 2011		MGI:2442121	A830093I24Rik
Run time	32.39 sec		MGI:2388287	Acsf2
Ontology file	gene_ontology.obo		MGI:105377	Adam19
Ontology date	Fri Aug 26 19:30:00 2011		MGI:3603816	Agpat9
Annotation file	gene_association.mgi		MGI:1342279	Aicda
Annotation date	???		MGI:1919963	Angptl1
Analysis type	enrichment		MGI:96819	Anxa1
Excluded evidence codes	ND		MGI:2147749	Atrnl1
Number of query sets	1		MGI:2178051	Cacna1i
Query set 1	CL_0000820-down.xls (n=66; 287 not found)		MGI:102522	Cacnb1
Universe set	default (everything)		MGI:2442190	Camk1d
Graph display	Top 25 scoring terms and their ancestors. Interior nodes have been culled.		MGI:1333797	Ccr6
Jump to	biological_process		MGI:88407	Ckb
	cellular_component		MGI:1917824	Cpm
	molecular_function		MGI:105100	Ctnnd1
			MGI:88594	Cyp27a1
			MGI:2148251	Ddx19b
Column Descriptions			MGI:2443455	Dse
TermID	ID of the ontology term.		MGI:1330300	Dyrk3
Term	The text of the term.		MGI:2443569	Fam78a
Term Min Pval	The smallest P-val for any query set for this term.		MGI:3505590	Fbxw13
Term Max Pval	The largest P-val for any query set for this term.		MGI:95499	Fcgr2b
Term P ratio	Term Min Pval divided by Term Max Pval.		MGI:1891640	Galnt6
Pval	Pval (significance score) for this query set for this ontology term.		MGI:3649773	Gm11428
k	The number of objects in the query set annotated to this term (or a descendant).		MGI:3644894	Igkv2-112
n	The size of the query set.		MGI:96538	Il10ra
K	The number of objects in the database annotated to this term (or a descendant).		MGI:96549	Il2ra
N	Number of annotated objects in the database.		MGI:96564	Il9r
k/n	Percent of query set objects annotated to this term (or a descendant).		MGI:1921164	Irak3
K/N	Percent of database objects annotated to this term (or a descendant).		MGI:96607	Itgam
k/K	Percent of all objects annotated to this term present in the query set.		MGI:1098264	Kif13a
n/N	Percent of database in the query set.		MGI:1095413	Lfng
Qset	The name of the query set.		MGI:96788	Lifr
Symbols	The symbols query set objects annotated to this term (or a descendant).		MGI:1913975	Lrrk2
			MGI:2385152	Mall
			MGI:1925503	Map4k5
			MGI:2448481	Mgst2
			MGI:103151	Pltp
			MGI:1194898	Ppl
			MGI:95481	Ptk2
			MGI:2442473	Rhbdf2
			MGI:1918380	Sh2d6
			MGI:1919107	Slc17a9
			MGI:1342274	Slc25a15
			MGI:1347358	Slc27a3
			MGI:2442940	Slc41a2
			MGI:1201791	Socs3
			MGI:2152938	Srgap3
			MGI:108470	St6gal1
			MGI:2144518	Stac2
			MGI:1913579	Susd3
			MGI:1201671	Synj2
			MGI:104637	Tgfbr3
			MGI:2682935	Tmprss13
			MGI:106264	Trim36
			MGI:1927616	Trps1
			MGI:2140873	Ttc28
			MGI:107861	Tubb2a
			MGI:1920960	Tubb2b
			MGI:2442888	Uhrf1bp1l
			MGI:3644514	Vmn2r96
			MGI:2141658	Vopp1
			MGI:1344407	Zeb2
			MGI:99200	Zfp53
			MGI:3510405	Zkscan16

## Sheet: biological_process
TermID	Term	Pval	k	n	K	N	k/n	K/N	k/K	n/N	Qset	Symbols
GO:0048312	intracellular distribution of mitochondria	6.9164e-05	2	51	4	14841	0.0392157	0.000269524	0.5	0.00343643	CL_0000820-down.xls	Lrrk2,Synj2
GO:0031348	negative regulation of defense response	0.000113031	4	51	73	14841	0.0784314	0.00491881	0.0547945	0.00343643	CL_0000820-down.xls	Anxa1,Fcgr2b,Il2ra,Irak3
GO:0043623	cellular protein complex assembly	0.000127351	5	51	143	14841	0.0980392	0.00963547	0.034965	0.00343643	CL_0000820-down.xls	Kif13a,Ptk2,Tgfbr3,Tubb2a,Tubb2b
GO:0051129	negative regulation of cellular component organization	0.00015728	6	51	238	14841	0.117647	0.0160367	0.0252101	0.00343643	CL_0000820-down.xls	Aicda,Fcgr2b,Irak3,Lrrk2,Ptk2,Tgfbr3
GO:0048311	mitochondrion distribution	0.00024048	2	51	7	14841	0.0392157	0.000471666	0.285714	0.00343643	CL_0000820-down.xls	Lrrk2,Synj2
GO:0030644	cellular chloride ion homeostasis	0.000319935	2	51	8	14841	0.0392157	0.000539047	0.25	0.00343643	CL_0000820-down.xls	Ckb,Ptk2
GO:0055064	chloride ion homeostasis	0.000319935	2	51	8	14841	0.0392157	0.000539047	0.25	0.00343643	CL_0000820-down.xls	Ckb,Ptk2
GO:0030320	cellular monovalent inorganic anion homeostasis	0.000410441	2	51	9	14841	0.0392157	0.000606428	0.222222	0.00343643	CL_0000820-down.xls	Ckb,Ptk2
GO:0055083	monovalent inorganic anion homeostasis	0.000410441	2	51	9	14841	0.0392157	0.000606428	0.222222	0.00343643	CL_0000820-down.xls	Ckb,Ptk2
GO:0002674	negative regulation of acute inflammatory response	0.000624309	2	51	11	14841	0.0392157	0.00074119	0.181818	0.00343643	CL_0000820-down.xls	Anxa1,Fcgr2b
GO:0002701	negative regulation of production of molecular mediator of immune response	0.000624309	2	51	11	14841	0.0392157	0.00074119	0.181818	0.00343643	CL_0000820-down.xls	Fcgr2b,Irak3
GO:0050728	negative regulation of inflammatory response	0.000793464	3	51	53	14841	0.0588235	0.00357119	0.0566038	0.00343643	CL_0000820-down.xls	Anxa1,Fcgr2b,Il2ra
GO:0019221	cytokine-mediated signaling pathway	0.000936462	4	51	127	14841	0.0784314	0.00855737	0.0314961	0.00343643	CL_0000820-down.xls	Il2ra,Il9r,Irak3,Lifr
GO:0050777	negative regulation of immune response	0.000981539	3	51	57	14841	0.0588235	0.00384071	0.0526316	0.00343643	CL_0000820-down.xls	Fcgr2b,Il2ra,Irak3
GO:0002698	negative regulation of immune effector process	0.00103258	3	51	58	14841	0.0588235	0.00390809	0.0517241	0.00343643	CL_0000820-down.xls	Fcgr2b,Il2ra,Irak3
GO:0030002	cellular anion homeostasis	0.00118143	2	51	15	14841	0.0392157	0.00101071	0.133333	0.00343643	CL_0000820-down.xls	Ckb,Ptk2
GO:0030216	keratinocyte differentiation	0.00131297	3	51	63	14841	0.0588235	0.004245	0.047619	0.00343643	CL_0000820-down.xls	Anxa1,Ctnnd1,Ppl
GO:0007229	integrin-mediated signaling pathway	0.00156868	3	51	67	14841	0.0588235	0.00451452	0.0447761	0.00343643	CL_0000820-down.xls	Adam19,Itgam,Ptk2
GO:0051646	mitochondrion localization	0.0017102	2	51	18	14841	0.0392157	0.00121286	0.111111	0.00343643	CL_0000820-down.xls	Lrrk2,Synj2
GO:0055081	anion homeostasis	0.00190721	2	51	19	14841	0.0392157	0.00128024	0.105263	0.00343643	CL_0000820-down.xls	Ckb,Ptk2
GO:0009913	epidermal cell differentiation	0.00225261	3	51	76	14841	0.0588235	0.00512095	0.0394737	0.00343643	CL_0000820-down.xls	Anxa1,Ctnnd1,Ppl
GO:0034622	cellular macromolecular complex assembly	0.00227825	5	51	270	14841	0.0980392	0.0181928	0.0185185	0.00343643	CL_0000820-down.xls	Kif13a,Ptk2,Tgfbr3,Tubb2a,Tubb2b
GO:0048585	negative regulation of response to stimulus	0.00252035	7	51	547	14841	0.137255	0.0368574	0.0127971	0.00343643	CL_0000820-down.xls	Anxa1,Ctnnd1,Fcgr2b,Il2ra,Irak3,Socs3,Tgfbr3
GO:0071345	cellular response to cytokine stimulus	0.00290887	4	51	173	14841	0.0784314	0.0116569	0.0231214	0.00343643	CL_0000820-down.xls	Il2ra,Il9r,Irak3,Lifr
GO:0006928	cellular component movement	0.00323352	7	51	572	14841	0.137255	0.0385419	0.0122378	0.00343643	CL_0000820-down.xls	Itgam,Lrrk2,Pltp,Ptk2,Tubb2a,Tubb2b,Zeb2
GO:0035459	cargo loading into vesicle	0.00343643	1	51	1	14841	0.0196078	6.73809e-05	1	0.00343643	CL_0000820-down.xls	Kif13a
GO:0014005	microglia development	0.00343643	1	51	1	14841	0.0196078	6.73809e-05	1	0.00343643	CL_0000820-down.xls	Itgam
GO:0014004	microglia differentiation	0.00343643	1	51	1	14841	0.0196078	6.73809e-05	1	0.00343643	CL_0000820-down.xls	Itgam
GO:2000173	negative regulation of branching morphogenesis of a nerve	0.00343643	1	51	1	14841	0.0196078	6.73809e-05	1	0.00343643	CL_0000820-down.xls	Lrrk2
GO:0061000	negative regulation of dendritic spine development	0.00343643	1	51	1	14841	0.0196078	6.73809e-05	1	0.00343643	CL_0000820-down.xls	Lrrk2
GO:0061002	negative regulation of dendritic spine morphogenesis	0.00343643	1	51	1	14841	0.0196078	6.73809e-05	1	0.00343643	CL_0000820-down.xls	Lrrk2
GO:0002638	negative regulation of immunoglobulin production	0.00343643	1	51	1	14841	0.0196078	6.73809e-05	1	0.00343643	CL_0000820-down.xls	Fcgr2b
GO:0001811	negative regulation of type I hypersensitivity	0.00343643	1	51	1	14841	0.0196078	6.73809e-05	1	0.00343643	CL_0000820-down.xls	Fcgr2b
GO:0010933	positive regulation of macrophage tolerance induction	0.00343643	1	51	1	14841	0.0196078	6.73809e-05	1	0.00343643	CL_0000820-down.xls	Irak3
GO:0010932	regulation of macrophage tolerance induction	0.00343643	1	51	1	14841	0.0196078	6.73809e-05	1	0.00343643	CL_0000820-down.xls	Irak3
GO:0034699	response to luteinizing hormone stimulus	0.00343643	1	51	1	14841	0.0196078	6.73809e-05	1	0.00343643	CL_0000820-down.xls	Tgfbr3
GO:0007172	signal complex assembly	0.00343643	1	51	1	14841	0.0196078	6.73809e-05	1	0.00343643	CL_0000820-down.xls	Ptk2
GO:0010189	vitamin E biosynthetic process	0.00343643	1	51	1	14841	0.0196078	6.73809e-05	1	0.00343643	CL_0000820-down.xls	Pltp
GO:0010721	negative regulation of cell development	0.00375468	3	51	91	14841	0.0588235	0.00613166	0.032967	0.00343643	CL_0000820-down.xls	Lrrk2,Ptk2,Tgfbr3
GO:0034621	cellular macromolecular complex subunit organization	0.00390061	5	51	306	14841	0.0980392	0.0206186	0.0163399	0.00343643	CL_0000820-down.xls	Kif13a,Ptk2,Tgfbr3,Tubb2a,Tubb2b
GO:0032102	negative regulation of response to external stimulus	0.00399137	3	51	93	14841	0.0588235	0.00626642	0.0322581	0.00343643	CL_0000820-down.xls	Anxa1,Fcgr2b,Il2ra
GO:0050709	negative regulation of protein secretion	0.00443	2	51	29	14841	0.0392157	0.00195405	0.0689655	0.00343643	CL_0000820-down.xls	Anxa1,Rhbdf2
GO:0048870	cell motility	0.00459807	6	51	457	14841	0.117647	0.0307931	0.0131291	0.00343643	CL_0000820-down.xls	Itgam,Lrrk2,Pltp,Ptk2,Tubb2b,Zeb2
GO:0051674	localization of cell	0.00459807	6	51	457	14841	0.117647	0.0307931	0.0131291	0.00343643	CL_0000820-down.xls	Itgam,Lrrk2,Pltp,Ptk2,Tubb2b,Zeb2
GO:0007243	intracellular protein kinase cascade	0.00509563	5	51	326	14841	0.0980392	0.0219662	0.0153374	0.00343643	CL_0000820-down.xls	Lrrk2,Map4k5,Ptk2,Socs3,Tgfbr3
GO:0051640	organelle localization	0.00605724	3	51	108	14841	0.0588235	0.00727714	0.0277778	0.00343643	CL_0000820-down.xls	Lrrk2,Ptk2,Synj2
GO:0050766	positive regulation of phagocytosis	0.00640752	2	51	35	14841	0.0392157	0.00235833	0.0571429	0.00343643	CL_0000820-down.xls	Fcgr2b,Ptk2
GO:0046777	protein autophosphorylation	0.00653397	3	51	111	14841	0.0588235	0.00747928	0.027027	0.00343643	CL_0000820-down.xls	Irak3,Lrrk2,Ptk2
GO:0060690	epithelial cell differentiation involved in salivary gland development	0.00686127	1	51	2	14841	0.0196078	0.000134762	0.5	0.00343643	CL_0000820-down.xls	Ctnnd1
GO:0090310	negative regulation of methylation-dependent chromatin silencing	0.00686127	1	51	2	14841	0.0196078	0.000134762	0.5	0.00343643	CL_0000820-down.xls	Aicda
GO:0014043	negative regulation of neuron maturation	0.00686127	1	51	2	14841	0.0196078	0.000134762	0.5	0.00343643	CL_0000820-down.xls	Lrrk2
GO:0051964	negative regulation of synapse assembly	0.00686127	1	51	2	14841	0.0196078	0.000134762	0.5	0.00343643	CL_0000820-down.xls	Ptk2
GO:0042360	vitamin E metabolic process	0.00686127	1	51	2	14841	0.0196078	0.000134762	0.5	0.00343643	CL_0000820-down.xls	Pltp
GO:0031347	regulation of defense response	0.00770972	4	51	228	14841	0.0784314	0.0153628	0.0175439	0.00343643	CL_0000820-down.xls	Anxa1,Fcgr2b,Il2ra,Irak3
GO:0006468	protein phosphorylation	0.00861843	7	51	686	14841	0.137255	0.0462233	0.0102041	0.00343643	CL_0000820-down.xls	Camk1d,Dyrk3,Irak3,Lrrk2,Map4k5,Ptk2,Tgfbr3
GO:0051258	protein polymerization	0.00871548	2	51	41	14841	0.0392157	0.00276262	0.0487805	0.00343643	CL_0000820-down.xls	Tubb2a,Tubb2b
GO:0050764	regulation of phagocytosis	0.00955582	2	51	43	14841	0.0392157	0.00289738	0.0465116	0.00343643	CL_0000820-down.xls	Fcgr2b,Ptk2
GO:0034097	response to cytokine stimulus	0.0101468	4	51	247	14841	0.0784314	0.0166431	0.0161943	0.00343643	CL_0000820-down.xls	Il2ra,Il9r,Irak3,Lifr
GO:0030208	dermatan sulfate biosynthetic process	0.0102746	1	51	3	14841	0.0196078	0.000202143	0.333333	0.00343643	CL_0000820-down.xls	Dse
GO:0030205	dermatan sulfate metabolic process	0.0102746	1	51	3	14841	0.0196078	0.000202143	0.333333	0.00343643	CL_0000820-down.xls	Dse
GO:0002713	negative regulation of B cell mediated immunity	0.0102746	1	51	3	14841	0.0196078	0.000202143	0.333333	0.00343643	CL_0000820-down.xls	Fcgr2b
GO:0002924	negative regulation of humoral immune response mediated by circulating immunoglobulin	0.0102746	1	51	3	14841	0.0196078	0.000202143	0.333333	0.00343643	CL_0000820-down.xls	Fcgr2b
GO:0002884	negative regulation of hypersensitivity	0.0102746	1	51	3	14841	0.0196078	0.000202143	0.333333	0.00343643	CL_0000820-down.xls	Fcgr2b
GO:0002890	negative regulation of immunoglobulin mediated immune response	0.0102746	1	51	3	14841	0.0196078	0.000202143	0.333333	0.00343643	CL_0000820-down.xls	Fcgr2b
GO:0051961	negative regulation of nervous system development	0.0102746	1	51	3	14841	0.0196078	0.000202143	0.333333	0.00343643	CL_0000820-down.xls	Ptk2
GO:0060161	positive regulation of dopamine receptor signaling pathway	0.0102746	1	51	3	14841	0.0196078	0.000202143	0.333333	0.00343643	CL_0000820-down.xls	Lrrk2
GO:0046013	regulation of T cell homeostatic proliferation	0.0102746	1	51	3	14841	0.0196078	0.000202143	0.333333	0.00343643	CL_0000820-down.xls	Il2ra
GO:2000172	regulation of branching morphogenesis of a nerve	0.0102746	1	51	3	14841	0.0196078	0.000202143	0.333333	0.00343643	CL_0000820-down.xls	Lrrk2
GO:0090308	regulation of methylation-dependent chromatin silencing	0.0102746	1	51	3	14841	0.0196078	0.000202143	0.333333	0.00343643	CL_0000820-down.xls	Aicda
GO:0032354	response to follicle-stimulating hormone stimulus	0.0102746	1	51	3	14841	0.0196078	0.000202143	0.333333	0.00343643	CL_0000820-down.xls	Tgfbr3
GO:0007181	transforming growth factor beta receptor complex assembly	0.0102746	1	51	3	14841	0.0196078	0.000202143	0.333333	0.00343643	CL_0000820-down.xls	Tgfbr3
GO:0050672	negative regulation of lymphocyte proliferation	0.0118073	2	51	48	14841	0.0392157	0.00323428	0.0416667	0.00343643	CL_0000820-down.xls	Fcgr2b,Il2ra
GO:0032945	negative regulation of mononuclear cell proliferation	0.0118073	2	51	48	14841	0.0392157	0.00323428	0.0416667	0.00343643	CL_0000820-down.xls	Fcgr2b,Il2ra
GO:0018212	peptidyl-tyrosine modification	0.0118073	2	51	48	14841	0.0392157	0.00323428	0.0416667	0.00343643	CL_0000820-down.xls	Dyrk3,Ptk2
GO:0018108	peptidyl-tyrosine phosphorylation	0.0118073	2	51	48	14841	0.0392157	0.00323428	0.0416667	0.00343643	CL_0000820-down.xls	Dyrk3,Ptk2
GO:0070664	negative regulation of leukocyte proliferation	0.0122829	2	51	49	14841	0.0392157	0.00330166	0.0408163	0.00343643	CL_0000820-down.xls	Fcgr2b,Il2ra
GO:0044272	sulfur compound biosynthetic process	0.0122829	2	51	49	14841	0.0392157	0.00330166	0.0408163	0.00343643	CL_0000820-down.xls	Dse,Mgst2
GO:0007165	signal transduction	0.01237	21	51	3847	14841	0.411765	0.259214	0.0054588	0.00343643	CL_0000820-down.xls	Adam19,Angptl1,Anxa1,Atrnl1,Ccr6,Ctnnd1,Fcgr2b,Il2ra,Il9r,Irak3,Itgam,Lifr,Lrrk2,Map4k5,Ptk2,Socs3,Srgap3,Stac2,Tgfbr3,Vmn2r96,Vopp1
GO:0016477	cell migration	0.0126367	5	51	407	14841	0.0980392	0.027424	0.012285	0.00343643	CL_0000820-down.xls	Itgam,Lrrk2,Ptk2,Tubb2b,Zeb2
GO:0016310	phosphorylation	0.0126828	8	51	922	14841	0.156863	0.0621252	0.00867679	0.00343643	CL_0000820-down.xls	Camk1d,Ckb,Dyrk3,Irak3,Lrrk2,Map4k5,Ptk2,Tgfbr3
GO:0050727	regulation of inflammatory response	0.0127771	3	51	142	14841	0.0588235	0.00956809	0.0211268	0.00343643	CL_0000820-down.xls	Anxa1,Fcgr2b,Il2ra
GO:0060689	cell differentiation involved in salivary gland development	0.0136764	1	51	4	14841	0.0196078	0.000269524	0.25	0.00343643	CL_0000820-down.xls	Ctnnd1
GO:0007386	compartment pattern specification	0.0136764	1	51	4	14841	0.0196078	0.000269524	0.25	0.00343643	CL_0000820-down.xls	Lfng
GO:0006216	cytidine catabolic process	0.0136764	1	51	4	14841	0.0196078	0.000269524	0.25	0.00343643	CL_0000820-down.xls	Aicda
GO:0009972	cytidine deamination	0.0136764	1	51	4	14841	0.0196078	0.000269524	0.25	0.00343643	CL_0000820-down.xls	Aicda
GO:0046087	cytidine metabolic process	0.0136764	1	51	4	14841	0.0196078	0.000269524	0.25	0.00343643	CL_0000820-down.xls	Aicda
GO:0060318	definitive erythrocyte differentiation	0.0136764	1	51	4	14841	0.0196078	0.000269524	0.25	0.00343643	CL_0000820-down.xls	Tgfbr3
GO:0050651	dermatan sulfate proteoglycan biosynthetic process	0.0136764	1	51	4	14841	0.0196078	0.000269524	0.25	0.00343643	CL_0000820-down.xls	Dse
GO:0050655	dermatan sulfate proteoglycan metabolic process	0.0136764	1	51	4	14841	0.0196078	0.000269524	0.25	0.00343643	CL_0000820-down.xls	Dse
GO:0048861	leukemia inhibitory factor signaling pathway	0.0136764	1	51	4	14841	0.0196078	0.000269524	0.25	0.00343643	CL_0000820-down.xls	Lifr
GO:0031936	negative regulation of chromatin silencing	0.0136764	1	51	4	14841	0.0196078	0.000269524	0.25	0.00343643	CL_0000820-down.xls	Aicda
GO:0010633	negative regulation of epithelial cell migration	0.0136764	1	51	4	14841	0.0196078	0.000269524	0.25	0.00343643	CL_0000820-down.xls	Tgfbr3
GO:0010936	negative regulation of macrophage cytokine production	0.0136764	1	51	4	14841	0.0196078	0.000269524	0.25	0.00343643	CL_0000820-down.xls	Irak3
GO:0031340	positive regulation of vesicle fusion	0.0136764	1	51	4	14841	0.0196078	0.000269524	0.25	0.00343643	CL_0000820-down.xls	Anxa1
GO:0046133	pyrimidine ribonucleoside catabolic process	0.0136764	1	51	4	14841	0.0196078	0.000269524	0.25	0.00343643	CL_0000820-down.xls	Aicda
GO:0035564	regulation of kidney size	0.0136764	1	51	4	14841	0.0196078	0.000269524	0.25	0.00343643	CL_0000820-down.xls	Lrrk2
GO:0014041	regulation of neuron maturation	0.0136764	1	51	4	14841	0.0196078	0.000269524	0.25	0.00343643	CL_0000820-down.xls	Lrrk2
GO:0060708	spongiotrophoblast differentiation	0.0136764	1	51	4	14841	0.0196078	0.000269524	0.25	0.00343643	CL_0000820-down.xls	Socs3
GO:0002673	regulation of acute inflammatory response	0.0137594	2	51	52	14841	0.0392157	0.00350381	0.0384615	0.00343643	CL_0000820-down.xls	Anxa1,Fcgr2b
GO:0048872	homeostasis of number of cells	0.0137636	3	51	146	14841	0.0588235	0.00983761	0.0205479	0.00343643	CL_0000820-down.xls	Dyrk3,Il2ra,Tgfbr3
GO:0051128	regulation of cellular component organization	0.0140464	8	51	939	14841	0.156863	0.0632707	0.0085197	0.00343643	CL_0000820-down.xls	Aicda,Anxa1,Fcgr2b,Il9r,Irak3,Lrrk2,Ptk2,Tgfbr3
GO:0006796	phosphate metabolic process	0.0150889	9	51	1146	14841	0.176471	0.0772185	0.0078534	0.00343643	CL_0000820-down.xls	Camk1d,Ckb,Dyrk3,Irak3,Lrrk2,Map4k5,Ptk2,Synj2,Tgfbr3
GO:0006793	phosphorus metabolic process	0.0150889	9	51	1146	14841	0.176471	0.0772185	0.0078534	0.00343643	CL_0000820-down.xls	Camk1d,Ckb,Dyrk3,Irak3,Lrrk2,Map4k5,Ptk2,Synj2,Tgfbr3
GO:0010769	regulation of cell morphogenesis involved in differentiation	0.0153228	3	51	152	14841	0.0588235	0.0102419	0.0197368	0.00343643	CL_0000820-down.xls	Lrrk2,Ptk2,Tgfbr3
GO:0080134	regulation of response to stress	0.0161391	5	51	433	14841	0.0980392	0.0291759	0.0115473	0.00343643	CL_0000820-down.xls	Anxa1,Fcgr2b,Il2ra,Irak3,Zeb2
GO:0002683	negative regulation of immune system process	0.0169782	3	51	158	14841	0.0588235	0.0106462	0.0189873	0.00343643	CL_0000820-down.xls	Fcgr2b,Il2ra,Irak3
GO:0070887	cellular response to chemical stimulus	0.0170546	7	51	784	14841	0.137255	0.0528266	0.00892857	0.00343643	CL_0000820-down.xls	Anxa1,Il2ra,Il9r,Irak3,Itgam,Lifr,Ptk2
GO:0070120	ciliary neurotrophic factor-mediated signaling pathway	0.0170667	1	51	5	14841	0.0196078	0.000336905	0.2	0.00343643	CL_0000820-down.xls	Lifr
GO:0035640	exploration behavior	0.0170667	1	51	5	14841	0.0196078	0.000336905	0.2	0.00343643	CL_0000820-down.xls	Lrrk2
GO:0002540	leukotriene production involved in inflammatory response	0.0170667	1	51	5	14841	0.0196078	0.000336905	0.2	0.00343643	CL_0000820-down.xls	Mgst2
GO:0002865	negative regulation of acute inflammatory response to antigenic stimulus	0.0170667	1	51	5	14841	0.0196078	0.000336905	0.2	0.00343643	CL_0000820-down.xls	Fcgr2b
GO:0060252	positive regulation of glial cell proliferation	0.0170667	1	51	5	14841	0.0196078	0.000336905	0.2	0.00343643	CL_0000820-down.xls	Ptk2
GO:0031394	positive regulation of prostaglandin biosynthetic process	0.0170667	1	51	5	14841	0.0196078	0.000336905	0.2	0.00343643	CL_0000820-down.xls	Anxa1
GO:0046135	pyrimidine nucleoside catabolic process	0.0170667	1	51	5	14841	0.0196078	0.000336905	0.2	0.00343643	CL_0000820-down.xls	Aicda
GO:0031392	regulation of prostaglandin biosynthetic process	0.0170667	1	51	5	14841	0.0196078	0.000336905	0.2	0.00343643	CL_0000820-down.xls	Anxa1
GO:0002700	regulation of production of molecular mediator of immune response	0.0186209	2	51	61	14841	0.0392157	0.00411024	0.0327869	0.00343643	CL_0000820-down.xls	Fcgr2b,Irak3
GO:0048731	system development	0.0186386	15	51	2509	14841	0.294118	0.169059	0.00597848	0.00343643	CL_0000820-down.xls	Adam19,Aicda,Anxa1,Ctnnd1,Dyrk3,Itgam,Lfng,Lifr,Lrrk2,Ppl,Ptk2,Socs3,Tgfbr3,Tubb2b,Zeb2
GO:0051641	cellular localization	0.0188916	8	51	991	14841	0.156863	0.0667745	0.00807265	0.00343643	CL_0000820-down.xls	Anxa1,Cacnb1,Kif13a,Lrrk2,Ptk2,Slc17a9,Synj2,Trim36
GO:0060429	epithelium development	0.0190759	5	51	452	14841	0.0980392	0.0304562	0.0110619	0.00343643	CL_0000820-down.xls	Anxa1,Ctnnd1,Ppl,Socs3,Zeb2
GO:0030218	erythrocyte differentiation	0.0191998	2	51	62	14841	0.0392157	0.00417762	0.0322581	0.00343643	CL_0000820-down.xls	Dyrk3,Tgfbr3
GO:0040011	locomotion	0.0192193	6	51	622	14841	0.117647	0.0419109	0.0096463	0.00343643	CL_0000820-down.xls	Itgam,Lrrk2,Pltp,Ptk2,Tubb2b,Zeb2
GO:0006461	protein complex assembly	0.0192396	5	51	453	14841	0.0980392	0.0305235	0.0110375	0.00343643	CL_0000820-down.xls	Kif13a,Ptk2,Tgfbr3,Tubb2a,Tubb2b
GO:0070271	protein complex biogenesis	0.0195698	5	51	455	14841	0.0980392	0.0306583	0.010989	0.00343643	CL_0000820-down.xls	Kif13a,Ptk2,Tgfbr3,Tubb2a,Tubb2b
GO:0051092	positive regulation of NF-kappaB transcription factor activity	0.0203802	2	51	64	14841	0.0392157	0.00431238	0.03125	0.00343643	CL_0000820-down.xls	Irak3,Tgfbr3
GO:0050798	activated T cell proliferation	0.0204456	1	51	6	14841	0.0196078	0.000404285	0.166667	0.00343643	CL_0000820-down.xls	Itgam
GO:0002538	arachidonic acid metabolite production involved in inflammatory response	0.0204456	1	51	6	14841	0.0196078	0.000404285	0.166667	0.00343643	CL_0000820-down.xls	Mgst2
GO:0046855	inositol phosphate dephosphorylation	0.0204456	1	51	6	14841	0.0196078	0.000404285	0.166667	0.00343643	CL_0000820-down.xls	Synj2
GO:0060969	negative regulation of gene silencing	0.0204456	1	51	6	14841	0.0196078	0.000404285	0.166667	0.00343643	CL_0000820-down.xls	Aicda
GO:0010508	positive regulation of autophagy	0.0204456	1	51	6	14841	0.0196078	0.000404285	0.166667	0.00343643	CL_0000820-down.xls	Lrrk2
GO:0031935	regulation of chromatin silencing	0.0204456	1	51	6	14841	0.0196078	0.000404285	0.166667	0.00343643	CL_0000820-down.xls	Aicda
GO:0061001	regulation of dendritic spine morphogenesis	0.0204456	1	51	6	14841	0.0196078	0.000404285	0.166667	0.00343643	CL_0000820-down.xls	Lrrk2
GO:0060159	regulation of dopamine receptor signaling pathway	0.0204456	1	51	6	14841	0.0196078	0.000404285	0.166667	0.00343643	CL_0000820-down.xls	Lrrk2
GO:0034698	response to gonadotropin stimulus	0.0204456	1	51	6	14841	0.0196078	0.000404285	0.166667	0.00343643	CL_0000820-down.xls	Tgfbr3
GO:0034695	response to prostaglandin E stimulus	0.0204456	1	51	6	14841	0.0196078	0.000404285	0.166667	0.00343643	CL_0000820-down.xls	Tgfbr3
GO:0048583	regulation of response to stimulus	0.0219355	11	51	1645	14841	0.215686	0.110842	0.00668693	0.00343643	CL_0000820-down.xls	Agpat9,Anxa1,Ctnnd1,Fcgr2b,Il2ra,Irak3,Lrrk2,Ptk2,Socs3,Tgfbr3,Zeb2
GO:0071822	protein complex subunit organization	0.0223476	5	51	471	14841	0.0980392	0.0317364	0.0106157	0.00343643	CL_0000820-down.xls	Kif13a,Ptk2,Tgfbr3,Tubb2a,Tubb2b
GO:0045807	positive regulation of endocytosis	0.0228296	2	51	68	14841	0.0392157	0.0045819	0.0294118	0.00343643	CL_0000820-down.xls	Fcgr2b,Ptk2
GO:0016064	immunoglobulin mediated immune response	0.0234601	2	51	69	14841	0.0392157	0.00464928	0.0289855	0.00343643	CL_0000820-down.xls	Aicda,Fcgr2b
GO:0002697	regulation of immune effector process	0.0235362	3	51	179	14841	0.0588235	0.0120612	0.0167598	0.00343643	CL_0000820-down.xls	Fcgr2b,Il2ra,Irak3
GO:0006924	activation-induced cell death of T cells	0.0238132	1	51	7	14841	0.0196078	0.000471666	0.142857	0.00343643	CL_0000820-down.xls	Il2ra
GO:0071545	inositol phosphate catabolic process	0.0238132	1	51	7	14841	0.0196078	0.000471666	0.142857	0.00343643	CL_0000820-down.xls	Synj2
GO:0050687	negative regulation of defense response to virus	0.0238132	1	51	7	14841	0.0196078	0.000471666	0.142857	0.00343643	CL_0000820-down.xls	Il2ra
GO:0032693	negative regulation of interleukin-10 production	0.0238132	1	51	7	14841	0.0196078	0.000471666	0.142857	0.00343643	CL_0000820-down.xls	Fcgr2b
GO:0034122	negative regulation of toll-like receptor signaling pathway	0.0238132	1	51	7	14841	0.0196078	0.000471666	0.142857	0.00343643	CL_0000820-down.xls	Irak3
GO:0046856	phosphatidylinositol dephosphorylation	0.0238132	1	51	7	14841	0.0196078	0.000471666	0.142857	0.00343643	CL_0000820-down.xls	Synj2
GO:0046838	phosphorylated carbohydrate dephosphorylation	0.0238132	1	51	7	14841	0.0196078	0.000471666	0.142857	0.00343643	CL_0000820-down.xls	Synj2
GO:0031338	regulation of vesicle fusion	0.0238132	1	51	7	14841	0.0196078	0.000471666	0.142857	0.00343643	CL_0000820-down.xls	Anxa1
GO:0034694	response to prostaglandin stimulus	0.0238132	1	51	7	14841	0.0196078	0.000471666	0.142857	0.00343643	CL_0000820-down.xls	Tgfbr3
GO:0022028	tangential migration from the subventricular zone to the olfactory bulb	0.0238132	1	51	7	14841	0.0196078	0.000471666	0.142857	0.00343643	CL_0000820-down.xls	Lrrk2
GO:0034101	erythrocyte homeostasis	0.0240978	2	51	70	14841	0.0392157	0.00471666	0.0285714	0.00343643	CL_0000820-down.xls	Dyrk3,Tgfbr3
GO:0051224	negative regulation of protein transport	0.0240978	2	51	70	14841	0.0392157	0.00471666	0.0285714	0.00343643	CL_0000820-down.xls	Anxa1,Rhbdf2
GO:0019724	B cell mediated immunity	0.0247425	2	51	71	14841	0.0392157	0.00478404	0.028169	0.00343643	CL_0000820-down.xls	Aicda,Fcgr2b
GO:0008544	epidermis development	0.0252737	3	51	184	14841	0.0588235	0.0123981	0.0163043	0.00343643	CL_0000820-down.xls	Anxa1,Ctnnd1,Ppl
GO:0023052	signaling	0.0258071	21	51	4109	14841	0.411765	0.276868	0.00511073	0.00343643	CL_0000820-down.xls	Adam19,Angptl1,Anxa1,Atrnl1,Ccr6,Ctnnd1,Fcgr2b,Il2ra,Il9r,Irak3,Itgam,Lifr,Lrrk2,Map4k5,Ptk2,Socs3,Srgap3,Stac2,Tgfbr3,Vmn2r96,Vopp1
GO:0060627	regulation of vesicle-mediated transport	0.0263487	3	51	187	14841	0.0588235	0.0126002	0.0160428	0.00343643	CL_0000820-down.xls	Anxa1,Fcgr2b,Ptk2
GO:0070588	calcium ion transmembrane transport	0.0267188	2	51	74	14841	0.0392157	0.00498619	0.027027	0.00343643	CL_0000820-down.xls	Cacna1i,Cacnb1
GO:0080111	DNA demethylation	0.0271694	1	51	8	14841	0.0196078	0.000539047	0.125	0.00343643	CL_0000820-down.xls	Aicda
GO:0070231	T cell apoptosis	0.0271694	1	51	8	14841	0.0196078	0.000539047	0.125	0.00343643	CL_0000820-down.xls	Il2ra
GO:0060670	branching involved in embryonic placenta morphogenesis	0.0271694	1	51	8	14841	0.0196078	0.000539047	0.125	0.00343643	CL_0000820-down.xls	Socs3
GO:0060038	cardiac muscle cell proliferation	0.0271694	1	51	8	14841	0.0196078	0.000539047	0.125	0.00343643	CL_0000820-down.xls	Tgfbr3
GO:0007406	negative regulation of neuroblast proliferation	0.0271694	1	51	8	14841	0.0196078	0.000539047	0.125	0.00343643	CL_0000820-down.xls	Lrrk2
GO:0050765	negative regulation of phagocytosis	0.0271694	1	51	8	14841	0.0196078	0.000539047	0.125	0.00343643	CL_0000820-down.xls	Fcgr2b
GO:0002645	positive regulation of tolerance induction	0.0271694	1	51	8	14841	0.0196078	0.000539047	0.125	0.00343643	CL_0000820-down.xls	Irak3
GO:0060968	regulation of gene silencing	0.0271694	1	51	8	14841	0.0196078	0.000539047	0.125	0.00343643	CL_0000820-down.xls	Aicda
GO:0001810	regulation of type I hypersensitivity	0.0271694	1	51	8	14841	0.0196078	0.000539047	0.125	0.00343643	CL_0000820-down.xls	Fcgr2b
GO:0014855	striated muscle cell proliferation	0.0271694	1	51	8	14841	0.0196078	0.000539047	0.125	0.00343643	CL_0000820-down.xls	Tgfbr3
GO:0060707	trophoblast giant cell differentiation	0.0271694	1	51	8	14841	0.0196078	0.000539047	0.125	0.00343643	CL_0000820-down.xls	Socs3
GO:0050768	negative regulation of neurogenesis	0.0280709	2	51	76	14841	0.0392157	0.00512095	0.0263158	0.00343643	CL_0000820-down.xls	Lrrk2,Ptk2
GO:0014031	mesenchymal cell development	0.0287571	2	51	77	14841	0.0392157	0.00518833	0.025974	0.00343643	CL_0000820-down.xls	Tgfbr3,Zeb2
GO:0030855	epithelial cell differentiation	0.0289517	3	51	194	14841	0.0588235	0.0130719	0.0154639	0.00343643	CL_0000820-down.xls	Anxa1,Ctnnd1,Ppl
GO:0007167	enzyme linked receptor protein signaling pathway	0.0290891	4	51	340	14841	0.0784314	0.0229095	0.0117647	0.00343643	CL_0000820-down.xls	Angptl1,Lifr,Ptk2,Tgfbr3
GO:0030307	positive regulation of cell growth	0.02945	2	51	78	14841	0.0392157	0.00525571	0.025641	0.00343643	CL_0000820-down.xls	Il9r,Ptk2
GO:0035510	DNA dealkylation	0.0305142	1	51	9	14841	0.0196078	0.000606428	0.111111	0.00343643	CL_0000820-down.xls	Aicda
GO:0030206	chondroitin sulfate biosynthetic process	0.0305142	1	51	9	14841	0.0196078	0.000606428	0.111111	0.00343643	CL_0000820-down.xls	Dse
GO:0006750	glutathione biosynthetic process	0.0305142	1	51	9	14841	0.0196078	0.000606428	0.111111	0.00343643	CL_0000820-down.xls	Mgst2
GO:0060347	heart trabecula formation	0.0305142	1	51	9	14841	0.0196078	0.000606428	0.111111	0.00343643	CL_0000820-down.xls	Tgfbr3
GO:0010719	negative regulation of epithelial to mesenchymal transition	0.0305142	1	51	9	14841	0.0196078	0.000606428	0.111111	0.00343643	CL_0000820-down.xls	Tgfbr3
GO:0046621	negative regulation of organ growth	0.0305142	1	51	9	14841	0.0196078	0.000606428	0.111111	0.00343643	CL_0000820-down.xls	Ptk2
GO:0045815	positive regulation of gene expression, epigenetic	0.0305142	1	51	9	14841	0.0196078	0.000606428	0.111111	0.00343643	CL_0000820-down.xls	Aicda
GO:0042454	ribonucleoside catabolic process	0.0305142	1	51	9	14841	0.0196078	0.000606428	0.111111	0.00343643	CL_0000820-down.xls	Aicda
GO:0060712	spongiotrophoblast layer development	0.0305142	1	51	9	14841	0.0196078	0.000606428	0.111111	0.00343643	CL_0000820-down.xls	Socs3
GO:0051179	localization	0.0312532	17	51	3161	14841	0.333333	0.212991	0.00537804	0.00343643	CL_0000820-down.xls	Anxa1,Cacna1i,Cacnb1,Fcgr2b,Itgam,Kif13a,Lrrk2,Pltp,Ptk2,Rhbdf2,Slc17a9,Slc25a15,Slc41a2,Synj2,Trim36,Tubb2b,Zeb2
GO:0042592	homeostatic process	0.0328706	7	51	898	14841	0.137255	0.0605081	0.0077951	0.00343643	CL_0000820-down.xls	Cacna1i,Ckb,Dyrk3,Il2ra,Lrrk2,Ptk2,Tgfbr3
GO:0001818	negative regulation of cytokine production	0.0330136	2	51	83	14841	0.0392157	0.00559262	0.0240964	0.00343643	CL_0000820-down.xls	Fcgr2b,Irak3
GO:0051250	negative regulation of lymphocyte activation	0.0337458	2	51	84	14841	0.0392157	0.00566	0.0238095	0.00343643	CL_0000820-down.xls	Fcgr2b,Il2ra
GO:0071378	cellular response to growth hormone stimulus	0.0338478	1	51	10	14841	0.0196078	0.000673809	0.1	0.00343643	CL_0000820-down.xls	Ptk2
GO:0060396	growth hormone receptor signaling pathway	0.0338478	1	51	10	14841	0.0196078	0.000673809	0.1	0.00343643	CL_0000820-down.xls	Ptk2
GO:0002719	negative regulation of cytokine production involved in immune response	0.0338478	1	51	10	14841	0.0196078	0.000673809	0.1	0.00343643	CL_0000820-down.xls	Irak3
GO:0032695	negative regulation of interleukin-12 production	0.0338478	1	51	10	14841	0.0196078	0.000673809	0.1	0.00343643	CL_0000820-down.xls	Irak3
GO:0046839	phospholipid dephosphorylation	0.0338478	1	51	10	14841	0.0196078	0.000673809	0.1	0.00343643	CL_0000820-down.xls	Synj2
GO:0060251	regulation of glial cell proliferation	0.0338478	1	51	10	14841	0.0196078	0.000673809	0.1	0.00343643	CL_0000820-down.xls	Ptk2
GO:0010935	regulation of macrophage cytokine production	0.0338478	1	51	10	14841	0.0196078	0.000673809	0.1	0.00343643	CL_0000820-down.xls	Irak3
GO:0002643	regulation of tolerance induction	0.0338478	1	51	10	14841	0.0196078	0.000673809	0.1	0.00343643	CL_0000820-down.xls	Irak3
GO:0019432	triglyceride biosynthetic process	0.0338478	1	51	10	14841	0.0196078	0.000673809	0.1	0.00343643	CL_0000820-down.xls	Agpat9
GO:0002449	lymphocyte mediated immunity	0.0344843	2	51	85	14841	0.0392157	0.00572738	0.0235294	0.00343643	CL_0000820-down.xls	Aicda,Fcgr2b
GO:0007154	cell communication	0.0345479	21	51	4224	14841	0.411765	0.284617	0.00497159	0.00343643	CL_0000820-down.xls	Adam19,Angptl1,Anxa1,Atrnl1,Ccr6,Ctnnd1,Fcgr2b,Il2ra,Il9r,Irak3,Itgam,Lifr,Lrrk2,Map4k5,Ptk2,Socs3,Srgap3,Stac2,Tgfbr3,Vmn2r96,Vopp1
GO:0048762	mesenchymal cell differentiation	0.0352291	2	51	86	14841	0.0392157	0.00579476	0.0232558	0.00343643	CL_0000820-down.xls	Tgfbr3,Zeb2
GO:0002376	immune system process	0.0353293	7	51	912	14841	0.137255	0.0614514	0.00767544	0.00343643	CL_0000820-down.xls	Aicda,Anxa1,Dyrk3,Fcgr2b,Il2ra,Itgam,Tgfbr3
GO:0022604	regulation of cell morphogenesis	0.0358228	3	51	211	14841	0.0588235	0.0142174	0.014218	0.00343643	CL_0000820-down.xls	Lrrk2,Ptk2,Tgfbr3
GO:0001764	neuron migration	0.0359802	2	51	87	14841	0.0392157	0.00586214	0.0229885	0.00343643	CL_0000820-down.xls	Ptk2,Tubb2b
GO:0007166	cell surface receptor linked signaling pathway	0.0364923	15	51	2722	14841	0.294118	0.183411	0.00551065	0.00343643	CL_0000820-down.xls	Adam19,Angptl1,Anxa1,Atrnl1,Ccr6,Ctnnd1,Fcgr2b,Il2ra,Il9r,Irak3,Itgam,Lifr,Ptk2,Tgfbr3,Vmn2r96
GO:0007340	acrosome reaction	0.0371702	1	51	11	14841	0.0196078	0.00074119	0.0909091	0.00343643	CL_0000820-down.xls	Trim36
GO:0055017	cardiac muscle tissue growth	0.0371702	1	51	11	14841	0.0196078	0.00074119	0.0909091	0.00343643	CL_0000820-down.xls	Tgfbr3
GO:0060669	embryonic placenta morphogenesis	0.0371702	1	51	11	14841	0.0196078	0.00074119	0.0909091	0.00343643	CL_0000820-down.xls	Socs3
GO:0040023	establishment of nucleus localization	0.0371702	1	51	11	14841	0.0196078	0.00074119	0.0909091	0.00343643	CL_0000820-down.xls	Ptk2
GO:0042362	fat-soluble vitamin biosynthetic process	0.0371702	1	51	11	14841	0.0196078	0.00074119	0.0909091	0.00343643	CL_0000820-down.xls	Pltp
GO:0070498	interleukin-1-mediated signaling pathway	0.0371702	1	51	11	14841	0.0196078	0.00074119	0.0909091	0.00343643	CL_0000820-down.xls	Irak3
GO:0032438	melanosome organization	0.0371702	1	51	11	14841	0.0196078	0.00074119	0.0909091	0.00343643	CL_0000820-down.xls	Kif13a
GO:0033002	muscle cell proliferation	0.0371702	1	51	11	14841	0.0196078	0.00074119	0.0909091	0.00343643	CL_0000820-down.xls	Tgfbr3
GO:0010771	negative regulation of cell morphogenesis involved in differentiation	0.0371702	1	51	11	14841	0.0196078	0.00074119	0.0909091	0.00343643	CL_0000820-down.xls	Tgfbr3
GO:0002921	negative regulation of humoral immune response	0.0371702	1	51	11	14841	0.0196078	0.00074119	0.0909091	0.00343643	CL_0000820-down.xls	Fcgr2b
GO:0009164	nucleoside catabolic process	0.0371702	1	51	11	14841	0.0196078	0.00074119	0.0909091	0.00343643	CL_0000820-down.xls	Aicda
GO:0060998	regulation of dendritic spine development	0.0371702	1	51	11	14841	0.0196078	0.00074119	0.0909091	0.00343643	CL_0000820-down.xls	Lrrk2
GO:0002923	regulation of humoral immune response mediated by circulating immunoglobulin	0.0371702	1	51	11	14841	0.0196078	0.00074119	0.0909091	0.00343643	CL_0000820-down.xls	Fcgr2b
GO:0030154	cell differentiation	0.0385305	12	51	2024	14841	0.235294	0.136379	0.00592885	0.00343643	CL_0000820-down.xls	Anxa1,Ctnnd1,Dyrk3,Itgam,Lifr,Lrrk2,Ppl,Ptk2,Socs3,Tgfbr3,Tubb2b,Zeb2
GO:0030336	negative regulation of cell migration	0.0390462	2	51	91	14841	0.0392157	0.00613166	0.021978	0.00343643	CL_0000820-down.xls	Ptk2,Tgfbr3
GO:0009888	tissue development	0.0394386	7	51	934	14841	0.137255	0.0629338	0.00749465	0.00343643	CL_0000820-down.xls	Anxa1,Ctnnd1,Lrrk2,Ppl,Socs3,Tgfbr3,Zeb2
GO:0050650	chondroitin sulfate proteoglycan biosynthetic process	0.0404813	1	51	12	14841	0.0196078	0.000808571	0.0833333	0.00343643	CL_0000820-down.xls	Dse
GO:0048013	ephrin receptor signaling pathway	0.0404813	1	51	12	14841	0.0196078	0.000808571	0.0833333	0.00343643	CL_0000820-down.xls	Ptk2
GO:0060419	heart growth	0.0404813	1	51	12	14841	0.0196078	0.000808571	0.0833333	0.00343643	CL_0000820-down.xls	Tgfbr3
GO:0030889	negative regulation of B cell proliferation	0.0404813	1	51	12	14841	0.0196078	0.000808571	0.0833333	0.00343643	CL_0000820-down.xls	Fcgr2b
GO:0002862	negative regulation of inflammatory response to antigenic stimulus	0.0404813	1	51	12	14841	0.0196078	0.000808571	0.0833333	0.00343643	CL_0000820-down.xls	Fcgr2b
GO:0031100	organ regeneration	0.0404813	1	51	12	14841	0.0196078	0.000808571	0.0833333	0.00343643	CL_0000820-down.xls	Lifr
GO:0060389	pathway-restricted SMAD protein phosphorylation	0.0404813	1	51	12	14841	0.0196078	0.000808571	0.0833333	0.00343643	CL_0000820-down.xls	Tgfbr3
GO:0048753	pigment granule organization	0.0404813	1	51	12	14841	0.0196078	0.000808571	0.0833333	0.00343643	CL_0000820-down.xls	Kif13a
GO:2000146	negative regulation of cell motility	0.0406155	2	51	93	14841	0.0392157	0.00626642	0.0215054	0.00343643	CL_0000820-down.xls	Ptk2,Tgfbr3
GO:0002695	negative regulation of leukocyte activation	0.041409	2	51	94	14841	0.0392157	0.0063338	0.0212766	0.00343643	CL_0000820-down.xls	Fcgr2b,Il2ra
GO:0042127	regulation of cell proliferation	0.0416079	7	51	945	14841	0.137255	0.063675	0.00740741	0.00343643	CL_0000820-down.xls	Anxa1,Fcgr2b,Il2ra,Lifr,Lrrk2,Ptk2,Tgfbr3
GO:0002460	adaptive immune response based on somatic recombination of immune receptors built from immunoglobulin superfamily domains	0.0430136	2	51	96	14841	0.0392157	0.00646857	0.0208333	0.00343643	CL_0000820-down.xls	Aicda,Fcgr2b
GO:0007018	microtubule-based movement	0.0430136	2	51	96	14841	0.0392157	0.00646857	0.0208333	0.00343643	CL_0000820-down.xls	Tubb2a,Tubb2b
GO:0050482	arachidonic acid secretion	0.0437813	1	51	13	14841	0.0196078	0.000875952	0.0769231	0.00343643	CL_0000820-down.xls	Anxa1
GO:0008340	determination of adult lifespan	0.0437813	1	51	13	14841	0.0196078	0.000875952	0.0769231	0.00343643	CL_0000820-down.xls	Lrrk2
GO:0061384	heart trabecular morphogenesis	0.0437813	1	51	13	14841	0.0196078	0.000875952	0.0769231	0.00343643	CL_0000820-down.xls	Tgfbr3
GO:0032309	icosanoid secretion	0.0437813	1	51	13	14841	0.0196078	0.000875952	0.0769231	0.00343643	CL_0000820-down.xls	Anxa1
GO:0002437	inflammatory response to antigenic stimulus	0.0437813	1	51	13	14841	0.0196078	0.000875952	0.0769231	0.00343643	CL_0000820-down.xls	Il2ra
GO:0002832	negative regulation of response to biotic stimulus	0.0437813	1	51	13	14841	0.0196078	0.000875952	0.0769231	0.00343643	CL_0000820-down.xls	Il2ra
GO:0046434	organophosphate catabolic process	0.0437813	1	51	13	14841	0.0196078	0.000875952	0.0769231	0.00343643	CL_0000820-down.xls	Synj2
GO:0060416	response to growth hormone stimulus	0.0437813	1	51	13	14841	0.0196078	0.000875952	0.0769231	0.00343643	CL_0000820-down.xls	Ptk2
GO:0048513	organ development	0.0438187	11	51	1831	14841	0.215686	0.123374	0.00600765	0.00343643	CL_0000820-down.xls	Adam19,Anxa1,Ctnnd1,Dyrk3,Lfng,Lifr,Lrrk2,Ppl,Socs3,Tgfbr3,Zeb2
GO:0050708	regulation of protein secretion	0.0438246	2	51	97	14841	0.0392157	0.00653595	0.0206186	0.00343643	CL_0000820-down.xls	Anxa1,Rhbdf2
GO:0060485	mesenchyme development	0.0446414	2	51	98	14841	0.0392157	0.00660333	0.0204082	0.00343643	CL_0000820-down.xls	Tgfbr3,Zeb2
GO:0050866	negative regulation of cell activation	0.0446414	2	51	98	14841	0.0392157	0.00660333	0.0204082	0.00343643	CL_0000820-down.xls	Fcgr2b,Il2ra
GO:0051271	negative regulation of cellular component movement	0.0446414	2	51	98	14841	0.0392157	0.00660333	0.0204082	0.00343643	CL_0000820-down.xls	Ptk2,Tgfbr3
GO:0008285	negative regulation of cell proliferation	0.0460012	4	51	394	14841	0.0784314	0.0265481	0.0101523	0.00343643	CL_0000820-down.xls	Fcgr2b,Il2ra,Lrrk2,Tgfbr3
GO:0002250	adaptive immune response	0.0462918	2	51	100	14841	0.0392157	0.00673809	0.02	0.00343643	CL_0000820-down.xls	Aicda,Fcgr2b
GO:0006631	fatty acid metabolic process	0.0468287	3	51	235	14841	0.0588235	0.0158345	0.012766	0.00343643	CL_0000820-down.xls	Acsf2,Mgst2,Slc27a3
GO:0046463	acylglycerol biosynthetic process	0.0470701	1	51	14	14841	0.0196078	0.000943333	0.0714286	0.00343643	CL_0000820-down.xls	Agpat9
GO:0019886	antigen processing and presentation of exogenous peptide antigen via MHC class II	0.0470701	1	51	14	14841	0.0196078	0.000943333	0.0714286	0.00343643	CL_0000820-down.xls	Fcgr2b
GO:0060216	definitive hemopoiesis	0.0470701	1	51	14	14841	0.0196078	0.000943333	0.0714286	0.00343643	CL_0000820-down.xls	Tgfbr3
GO:0046460	neutral lipid biosynthetic process	0.0470701	1	51	14	14841	0.0196078	0.000943333	0.0714286	0.00343643	CL_0000820-down.xls	Agpat9
GO:0043043	peptide biosynthetic process	0.0470701	1	51	14	14841	0.0196078	0.000943333	0.0714286	0.00343643	CL_0000820-down.xls	Mgst2
GO:0032494	response to peptidoglycan	0.0470701	1	51	14	14841	0.0196078	0.000943333	0.0714286	0.00343643	CL_0000820-down.xls	Irak3
GO:0006955	immune response	0.0470735	4	51	397	14841	0.0784314	0.0267502	0.0100756	0.00343643	CL_0000820-down.xls	Aicda,Fcgr2b,Il2ra,Tgfbr3
GO:0032940	secretion by cell	0.0473199	3	51	236	14841	0.0588235	0.0159019	0.0127119	0.00343643	CL_0000820-down.xls	Anxa1,Slc17a9,Trim36
GO:0048856	anatomical structure development	0.047682	15	51	2817	14841	0.294118	0.189812	0.00532481	0.00343643	CL_0000820-down.xls	Adam19,Aicda,Anxa1,Ctnnd1,Dyrk3,Itgam,Lfng,Lifr,Lrrk2,Ppl,Ptk2,Socs3,Tgfbr3,Tubb2b,Zeb2
GO:0048869	cellular developmental process	0.048083	12	51	2093	14841	0.235294	0.141028	0.0057334	0.00343643	CL_0000820-down.xls	Anxa1,Ctnnd1,Dyrk3,Itgam,Lifr,Lrrk2,Ppl,Ptk2,Socs3,Tgfbr3,Tubb2b,Zeb2
GO:0051051	negative regulation of transport	0.0483099	3	51	238	14841	0.0588235	0.0160367	0.012605	0.00343643	CL_0000820-down.xls	Anxa1,Fcgr2b,Rhbdf2
GO:0002520	immune system development	0.048892	4	51	402	14841	0.0784314	0.0270871	0.00995025	0.00343643	CL_0000820-down.xls	Aicda,Anxa1,Dyrk3,Tgfbr3
GO:0060317	cardiac epithelial to mesenchymal transition	0.0503479	1	51	15	14841	0.0196078	0.00101071	0.0666667	0.00343643	CL_0000820-down.xls	Tgfbr3
GO:0045123	cellular extravasation	0.0503479	1	51	15	14841	0.0196078	0.00101071	0.0666667	0.00343643	CL_0000820-down.xls	Itgam
GO:0043647	inositol phosphate metabolic process	0.0503479	1	51	15	14841	0.0196078	0.00101071	0.0666667	0.00343643	CL_0000820-down.xls	Synj2
GO:0006509	membrane protein ectodomain proteolysis	0.0503479	1	51	15	14841	0.0196078	0.00101071	0.0666667	0.00343643	CL_0000820-down.xls	Adam19
GO:0002823	negative regulation of adaptive immune response based on somatic recombination of immune receptors built from immunoglobulin superfamily domains	0.0503479	1	51	15	14841	0.0196078	0.00101071	0.0666667	0.00343643	CL_0000820-down.xls	Fcgr2b
GO:2000178	negative regulation of neural precursor cell proliferation	0.0503479	1	51	15	14841	0.0196078	0.00101071	0.0666667	0.00343643	CL_0000820-down.xls	Lrrk2
GO:0045723	positive regulation of fatty acid biosynthetic process	0.0503479	1	51	15	14841	0.0196078	0.00101071	0.0666667	0.00343643	CL_0000820-down.xls	Anxa1
GO:0072529	pyrimidine-containing compound catabolic process	0.0503479	1	51	15	14841	0.0196078	0.00101071	0.0666667	0.00343643	CL_0000820-down.xls	Aicda
GO:0002883	regulation of hypersensitivity	0.0503479	1	51	15	14841	0.0196078	0.00101071	0.0666667	0.00343643	CL_0000820-down.xls	Fcgr2b
GO:0002443	leukocyte mediated immunity	0.0505147	2	51	105	14841	0.0392157	0.00707499	0.0190476	0.00343643	CL_0000820-down.xls	Aicda,Fcgr2b
GO:0044255	cellular lipid metabolic process	0.0505407	5	51	588	14841	0.0980392	0.03962	0.0085034	0.00343643	CL_0000820-down.xls	Acsf2,Agpat9,Mgst2,Slc27a3,Synj2
GO:0065003	macromolecular complex assembly	0.0505407	5	51	588	14841	0.0980392	0.03962	0.0085034	0.00343643	CL_0000820-down.xls	Kif13a,Ptk2,Tgfbr3,Tubb2a,Tubb2b
GO:0046649	lymphocyte activation	0.0508297	3	51	243	14841	0.0588235	0.0163736	0.0123457	0.00343643	CL_0000820-down.xls	Aicda,Anxa1,Itgam
GO:0071310	cellular response to organic substance	0.0511491	5	51	590	14841	0.0980392	0.0397547	0.00847458	0.00343643	CL_0000820-down.xls	Il2ra,Il9r,Irak3,Lifr,Ptk2
GO:0071844	cellular component assembly at cellular level	0.0517618	5	51	592	14841	0.0980392	0.0398895	0.00844595	0.00343643	CL_0000820-down.xls	Kif13a,Ptk2,Tgfbr3,Tubb2a,Tubb2b
GO:0040013	negative regulation of locomotion	0.0522417	2	51	107	14841	0.0392157	0.00720976	0.0186916	0.00343643	CL_0000820-down.xls	Ptk2,Tgfbr3
GO:0030100	regulation of endocytosis	0.0531131	2	51	108	14841	0.0392157	0.00727714	0.0185185	0.00343643	CL_0000820-down.xls	Fcgr2b,Ptk2
GO:0002495	antigen processing and presentation of peptide antigen via MHC class II	0.0536146	1	51	16	14841	0.0196078	0.00107809	0.0625	0.00343643	CL_0000820-down.xls	Fcgr2b
GO:0071347	cellular response to interleukin-1	0.0536146	1	51	16	14841	0.0196078	0.00107809	0.0625	0.00343643	CL_0000820-down.xls	Irak3
GO:0007143	female meiosis	0.0536146	1	51	16	14841	0.0196078	0.00107809	0.0625	0.00343643	CL_0000820-down.xls	Lfng
GO:0046504	glycerol ether biosynthetic process	0.0536146	1	51	16	14841	0.0196078	0.00107809	0.0625	0.00343643	CL_0000820-down.xls	Agpat9
GO:0071715	icosanoid transport	0.0536146	1	51	16	14841	0.0196078	0.00107809	0.0625	0.00343643	CL_0000820-down.xls	Anxa1
GO:0045190	isotype switching	0.0536146	1	51	16	14841	0.0196078	0.00107809	0.0625	0.00343643	CL_0000820-down.xls	Aicda
GO:0060713	labyrinthine layer morphogenesis	0.0536146	1	51	16	14841	0.0196078	0.00107809	0.0625	0.00343643	CL_0000820-down.xls	Socs3
GO:0033619	membrane protein proteolysis	0.0536146	1	51	16	14841	0.0196078	0.00107809	0.0625	0.00343643	CL_0000820-down.xls	Adam19
GO:0002820	negative regulation of adaptive immune response	0.0536146	1	51	16	14841	0.0196078	0.00107809	0.0625	0.00343643	CL_0000820-down.xls	Fcgr2b
GO:0045824	negative regulation of innate immune response	0.0536146	1	51	16	14841	0.0196078	0.00107809	0.0625	0.00343643	CL_0000820-down.xls	Irak3
GO:0032715	negative regulation of interleukin-6 production	0.0536146	1	51	16	14841	0.0196078	0.00107809	0.0625	0.00343643	CL_0000820-down.xls	Irak3
GO:0045745	positive regulation of G-protein coupled receptor protein signaling pathway	0.0536146	1	51	16	14841	0.0196078	0.00107809	0.0625	0.00343643	CL_0000820-down.xls	Lrrk2
GO:0034121	regulation of toll-like receptor signaling pathway	0.0536146	1	51	16	14841	0.0196078	0.00107809	0.0625	0.00343643	CL_0000820-down.xls	Irak3
GO:0002208	somatic diversification of immunoglobulins involved in immune response	0.0536146	1	51	16	14841	0.0196078	0.00107809	0.0625	0.00343643	CL_0000820-down.xls	Aicda
GO:0002204	somatic recombination of immunoglobulin genes involved in immune response	0.0536146	1	51	16	14841	0.0196078	0.00107809	0.0625	0.00343643	CL_0000820-down.xls	Aicda
GO:0006629	lipid metabolic process	0.054687	6	51	798	14841	0.117647	0.05377	0.0075188	0.00343643	CL_0000820-down.xls	Acsf2,Agpat9,Cyp27a1,Mgst2,Slc27a3,Synj2
GO:0048729	tissue morphogenesis	0.054972	4	51	418	14841	0.0784314	0.0281652	0.00956938	0.00343643	CL_0000820-down.xls	Ctnnd1,Socs3,Tgfbr3,Zeb2
GO:0060706	cell differentiation involved in embryonic placenta development	0.0568703	1	51	17	14841	0.0196078	0.00114548	0.0588235	0.00343643	CL_0000820-down.xls	Socs3
GO:0046627	negative regulation of insulin receptor signaling pathway	0.0568703	1	51	17	14841	0.0196078	0.00114548	0.0588235	0.00343643	CL_0000820-down.xls	Socs3
GO:0060343	trabecula formation	0.0568703	1	51	17	14841	0.0196078	0.00114548	0.0588235	0.00343643	CL_0000820-down.xls	Tgfbr3
GO:0051649	establishment of localization in cell	0.0577252	6	51	809	14841	0.117647	0.0545112	0.00741656	0.00343643	CL_0000820-down.xls	Anxa1,Cacnb1,Kif13a,Ptk2,Slc17a9,Trim36
GO:0007017	microtubule-based process	0.0593159	3	51	259	14841	0.0588235	0.0174517	0.011583	0.00343643	CL_0000820-down.xls	Ptk2,Tubb2a,Tubb2b
GO:0009968	negative regulation of signal transduction	0.0593816	4	51	429	14841	0.0784314	0.0289064	0.00932401	0.00343643	CL_0000820-down.xls	Ctnnd1,Irak3,Socs3,Tgfbr3
GO:0002504	antigen processing and presentation of peptide or polysaccharide antigen via MHC class II	0.060115	1	51	18	14841	0.0196078	0.00121286	0.0555556	0.00343643	CL_0000820-down.xls	Fcgr2b
GO:0030204	chondroitin sulfate metabolic process	0.060115	1	51	18	14841	0.0196078	0.00121286	0.0555556	0.00343643	CL_0000820-down.xls	Dse
GO:0071887	leukocyte apoptosis	0.060115	1	51	18	14841	0.0196078	0.00121286	0.0555556	0.00343643	CL_0000820-down.xls	Il2ra
GO:0070227	lymphocyte apoptosis	0.060115	1	51	18	14841	0.0196078	0.00121286	0.0555556	0.00343643	CL_0000820-down.xls	Il2ra
GO:0001738	morphogenesis of a polarized epithelium	0.060115	1	51	18	14841	0.0196078	0.00121286	0.0555556	0.00343643	CL_0000820-down.xls	Ctnnd1
GO:0006911	phagocytosis, engulfment	0.060115	1	51	18	14841	0.0196078	0.00121286	0.0555556	0.00343643	CL_0000820-down.xls	Fcgr2b
GO:0042104	positive regulation of activated T cell proliferation	0.060115	1	51	18	14841	0.0196078	0.00121286	0.0555556	0.00343643	CL_0000820-down.xls	Il2ra
GO:0030511	positive regulation of transforming growth factor beta receptor signaling pathway	0.060115	1	51	18	14841	0.0196078	0.00121286	0.0555556	0.00343643	CL_0000820-down.xls	Tgfbr3
GO:0002864	regulation of acute inflammatory response to antigenic stimulus	0.060115	1	51	18	14841	0.0196078	0.00121286	0.0555556	0.00343643	CL_0000820-down.xls	Fcgr2b
GO:0006184	GTP catabolic process	0.0602685	2	51	116	14841	0.0392157	0.00781618	0.0172414	0.00343643	CL_0000820-down.xls	Tubb2a,Tubb2b
GO:0051048	negative regulation of secretion	0.0611853	2	51	117	14841	0.0392157	0.00788357	0.017094	0.00343643	CL_0000820-down.xls	Anxa1,Rhbdf2
GO:0051241	negative regulation of multicellular organismal process	0.0615364	3	51	263	14841	0.0588235	0.0177212	0.0114068	0.00343643	CL_0000820-down.xls	Fcgr2b,Irak3,Lrrk2
GO:0051647	nucleus localization	0.0633488	1	51	19	14841	0.0196078	0.00128024	0.0526316	0.00343643	CL_0000820-down.xls	Ptk2
GO:0060674	placenta blood vessel development	0.0633488	1	51	19	14841	0.0196078	0.00128024	0.0526316	0.00343643	CL_0000820-down.xls	Socs3
GO:0045909	positive regulation of vasodilation	0.0633488	1	51	19	14841	0.0196078	0.00128024	0.0526316	0.00343643	CL_0000820-down.xls	Ptk2
GO:0002532	production of molecular mediator involved in inflammatory response	0.0633488	1	51	19	14841	0.0196078	0.00128024	0.0526316	0.00343643	CL_0000820-down.xls	Mgst2
GO:0006887	exocytosis	0.0639644	2	51	120	14841	0.0392157	0.00808571	0.0166667	0.00343643	CL_0000820-down.xls	Slc17a9,Trim36
GO:0048523	negative regulation of cellular process	0.0649218	12	51	2194	14841	0.235294	0.147834	0.00546946	0.00343643	CL_0000820-down.xls	Aicda,Anxa1,Ctnnd1,Fcgr2b,Il2ra,Irak3,Lrrk2,Ptk2,Rhbdf2,Socs3,Tgfbr3,Trps1
GO:0051091	positive regulation of sequence-specific DNA binding transcription factor activity	0.0658408	2	51	122	14841	0.0392157	0.00822047	0.0163934	0.00343643	CL_0000820-down.xls	Irak3,Tgfbr3
GO:0042176	regulation of protein catabolic process	0.0658408	2	51	122	14841	0.0392157	0.00822047	0.0163934	0.00343643	CL_0000820-down.xls	Irak3,Lrrk2
GO:0021537	telencephalon development	0.0658408	2	51	122	14841	0.0392157	0.00822047	0.0163934	0.00343643	CL_0000820-down.xls	Lrrk2,Zeb2
GO:0046717	acid secretion	0.0665716	1	51	20	14841	0.0196078	0.00134762	0.05	0.00343643	CL_0000820-down.xls	Anxa1
GO:0043450	alkene biosynthetic process	0.0665716	1	51	20	14841	0.0196078	0.00134762	0.05	0.00343643	CL_0000820-down.xls	Mgst2
GO:0033059	cellular pigmentation	0.0665716	1	51	20	14841	0.0196078	0.00134762	0.05	0.00343643	CL_0000820-down.xls	Kif13a
GO:0019370	leukotriene biosynthetic process	0.0665716	1	51	20	14841	0.0196078	0.00134762	0.05	0.00343643	CL_0000820-down.xls	Mgst2
GO:0001960	negative regulation of cytokine-mediated signaling pathway	0.0665716	1	51	20	14841	0.0196078	0.00134762	0.05	0.00343643	CL_0000820-down.xls	Irak3
GO:0014911	positive regulation of smooth muscle cell migration	0.0665716	1	51	20	14841	0.0196078	0.00134762	0.05	0.00343643	CL_0000820-down.xls	Ptk2
GO:0010506	regulation of autophagy	0.0665716	1	51	20	14841	0.0196078	0.00134762	0.05	0.00343643	CL_0000820-down.xls	Lrrk2
GO:0010632	regulation of epithelial cell migration	0.0665716	1	51	20	14841	0.0196078	0.00134762	0.05	0.00343643	CL_0000820-down.xls	Tgfbr3
GO:0043330	response to exogenous dsRNA	0.0665716	1	51	20	14841	0.0196078	0.00134762	0.05	0.00343643	CL_0000820-down.xls	Irak3
GO:0009110	vitamin biosynthetic process	0.0665716	1	51	20	14841	0.0196078	0.00134762	0.05	0.00343643	CL_0000820-down.xls	Pltp
GO:0043933	macromolecular complex subunit organization	0.0667037	5	51	637	14841	0.0980392	0.0429216	0.00784929	0.00343643	CL_0000820-down.xls	Kif13a,Ptk2,Tgfbr3,Tubb2a,Tubb2b
GO:0043412	macromolecule modification	0.066818	10	51	1728	14841	0.196078	0.116434	0.00578704	0.00343643	CL_0000820-down.xls	Aicda,Anxa1,Camk1d,Dyrk3,Irak3,Lrrk2,Map4k5,Ptk2,St6gal1,Tgfbr3
GO:0006873	cellular ion homeostasis	0.0674349	4	51	448	14841	0.0784314	0.0301866	0.00892857	0.00343643	CL_0000820-down.xls	Cacna1i,Ckb,Lrrk2,Ptk2
GO:0046039	GTP metabolic process	0.0677356	2	51	124	14841	0.0392157	0.00835523	0.016129	0.00343643	CL_0000820-down.xls	Tubb2a,Tubb2b
GO:0030099	myeloid cell differentiation	0.0677356	2	51	124	14841	0.0392157	0.00835523	0.016129	0.00343643	CL_0000820-down.xls	Dyrk3,Tgfbr3
GO:0002237	response to molecule of bacterial origin	0.0677356	2	51	124	14841	0.0392157	0.00835523	0.016129	0.00343643	CL_0000820-down.xls	Fcgr2b,Irak3
GO:0009966	regulation of signal transduction	0.0677651	8	51	1275	14841	0.156863	0.0859107	0.00627451	0.00343643	CL_0000820-down.xls	Agpat9,Ctnnd1,Irak3,Lrrk2,Ptk2,Socs3,Tgfbr3,Zeb2
GO:0032101	regulation of response to external stimulus	0.0690193	3	51	276	14841	0.0588235	0.0185971	0.0108696	0.00343643	CL_0000820-down.xls	Anxa1,Fcgr2b,Il2ra
GO:0006790	sulfur compound metabolic process	0.0696485	2	51	126	14841	0.0392157	0.00848999	0.015873	0.00343643	CL_0000820-down.xls	Dse,Mgst2
GO:0002478	antigen processing and presentation of exogenous peptide antigen	0.0697836	1	51	21	14841	0.0196078	0.001415	0.047619	0.00343643	CL_0000820-down.xls	Fcgr2b
GO:0021955	central nervous system neuron axonogenesis	0.0697836	1	51	21	14841	0.0196078	0.001415	0.047619	0.00343643	CL_0000820-down.xls	Ptk2
GO:0050654	chondroitin sulfate proteoglycan metabolic process	0.0697836	1	51	21	14841	0.0196078	0.001415	0.047619	0.00343643	CL_0000820-down.xls	Dse
GO:0006024	glycosaminoglycan biosynthetic process	0.0697836	1	51	21	14841	0.0196078	0.001415	0.047619	0.00343643	CL_0000820-down.xls	Dse
GO:0010259	multicellular organismal aging	0.0697836	1	51	21	14841	0.0196078	0.001415	0.047619	0.00343643	CL_0000820-down.xls	Lrrk2
GO:0045806	negative regulation of endocytosis	0.0697836	1	51	21	14841	0.0196078	0.001415	0.047619	0.00343643	CL_0000820-down.xls	Fcgr2b
GO:0060761	negative regulation of response to cytokine stimulus	0.0697836	1	51	21	14841	0.0196078	0.001415	0.047619	0.00343643	CL_0000820-down.xls	Irak3
GO:0032006	regulation of TOR signaling cascade	0.0697836	1	51	21	14841	0.0196078	0.001415	0.047619	0.00343643	CL_0000820-down.xls	Agpat9
GO:0061383	trabecula morphogenesis	0.0697836	1	51	21	14841	0.0196078	0.001415	0.047619	0.00343643	CL_0000820-down.xls	Tgfbr3
GO:0009101	glycoprotein biosynthetic process	0.0725512	2	51	129	14841	0.0392157	0.00869214	0.0155039	0.00343643	CL_0000820-down.xls	Dse,St6gal1
GO:0045927	positive regulation of growth	0.0725512	2	51	129	14841	0.0392157	0.00869214	0.0155039	0.00343643	CL_0000820-down.xls	Il9r,Ptk2
GO:0002312	B cell activation involved in immune response	0.0729848	1	51	22	14841	0.0196078	0.00148238	0.0454545	0.00343643	CL_0000820-down.xls	Aicda
GO:0002381	immunoglobulin production involved in immunoglobulin mediated immune response	0.0729848	1	51	22	14841	0.0196078	0.00148238	0.0454545	0.00343643	CL_0000820-down.xls	Aicda
GO:0002704	negative regulation of leukocyte mediated immunity	0.0729848	1	51	22	14841	0.0196078	0.00148238	0.0454545	0.00343643	CL_0000820-down.xls	Fcgr2b
GO:0002707	negative regulation of lymphocyte mediated immunity	0.0729848	1	51	22	14841	0.0196078	0.00148238	0.0454545	0.00343643	CL_0000820-down.xls	Fcgr2b
GO:0046131	pyrimidine ribonucleoside metabolic process	0.0729848	1	51	22	14841	0.0196078	0.00148238	0.0454545	0.00343643	CL_0000820-down.xls	Aicda
GO:0016447	somatic recombination of immunoglobulin gene segments	0.0729848	1	51	22	14841	0.0196078	0.00148238	0.0454545	0.00343643	CL_0000820-down.xls	Aicda
GO:0055082	cellular chemical homeostasis	0.0737184	4	51	462	14841	0.0784314	0.03113	0.00865801	0.00343643	CL_0000820-down.xls	Cacna1i,Ckb,Lrrk2,Ptk2
GO:0023057	negative regulation of signaling	0.075103	4	51	465	14841	0.0784314	0.0313321	0.00860215	0.00343643	CL_0000820-down.xls	Ctnnd1,Irak3,Socs3,Tgfbr3
GO:0010648	negative regulation of cell communication	0.0755675	4	51	466	14841	0.0784314	0.0313995	0.00858369	0.00343643	CL_0000820-down.xls	Ctnnd1,Irak3,Socs3,Tgfbr3
GO:0006023	aminoglycan biosynthetic process	0.0761751	1	51	23	14841	0.0196078	0.00154976	0.0434783	0.00343643	CL_0000820-down.xls	Dse
GO:0017156	calcium ion-dependent exocytosis	0.0761751	1	51	23	14841	0.0196078	0.00154976	0.0434783	0.00343643	CL_0000820-down.xls	Trim36
GO:0043449	cellular alkene metabolic process	0.0761751	1	51	23	14841	0.0196078	0.00154976	0.0434783	0.00343643	CL_0000820-down.xls	Mgst2
GO:0006691	leukotriene metabolic process	0.0761751	1	51	23	14841	0.0196078	0.00154976	0.0434783	0.00343643	CL_0000820-down.xls	Mgst2
GO:0050869	negative regulation of B cell activation	0.0761751	1	51	23	14841	0.0196078	0.00154976	0.0434783	0.00343643	CL_0000820-down.xls	Fcgr2b
GO:0032720	negative regulation of tumor necrosis factor production	0.0761751	1	51	23	14841	0.0196078	0.00154976	0.0434783	0.00343643	CL_0000820-down.xls	Irak3
GO:0033628	regulation of cell adhesion mediated by integrin	0.0761751	1	51	23	14841	0.0196078	0.00154976	0.0434783	0.00343643	CL_0000820-down.xls	Ptk2
GO:0050688	regulation of defense response to virus	0.0761751	1	51	23	14841	0.0196078	0.00154976	0.0434783	0.00343643	CL_0000820-down.xls	Il2ra
GO:0032653	regulation of interleukin-10 production	0.0761751	1	51	23	14841	0.0196078	0.00154976	0.0434783	0.00343643	CL_0000820-down.xls	Fcgr2b
GO:0051963	regulation of synapse assembly	0.0761751	1	51	23	14841	0.0196078	0.00154976	0.0434783	0.00343643	CL_0000820-down.xls	Ptk2
GO:0051716	cellular response to stimulus	0.0789933	21	51	4596	14841	0.411765	0.309683	0.00456919	0.00343643	CL_0000820-down.xls	Adam19,Angptl1,Anxa1,Atrnl1,Ccr6,Ctnnd1,Fcgr2b,Il2ra,Il9r,Irak3,Itgam,Lifr,Lrrk2,Map4k5,Ptk2,Socs3,Srgap3,Stac2,Tgfbr3,Vmn2r96,Vopp1
GO:0043029	T cell homeostasis	0.0793547	1	51	24	14841	0.0196078	0.00161714	0.0416667	0.00343643	CL_0000820-down.xls	Il2ra
GO:0008333	endosome to lysosome transport	0.0793547	1	51	24	14841	0.0196078	0.00161714	0.0416667	0.00343643	CL_0000820-down.xls	Kif13a
GO:0015909	long-chain fatty acid transport	0.0793547	1	51	24	14841	0.0196078	0.00161714	0.0416667	0.00343643	CL_0000820-down.xls	Anxa1
GO:0046006	regulation of activated T cell proliferation	0.0793547	1	51	24	14841	0.0196078	0.00161714	0.0416667	0.00343643	CL_0000820-down.xls	Il2ra
GO:0042312	regulation of vasodilation	0.0793547	1	51	24	14841	0.0196078	0.00161714	0.0416667	0.00343643	CL_0000820-down.xls	Ptk2
GO:0045321	leukocyte activation	0.0794008	3	51	293	14841	0.0588235	0.0197426	0.0102389	0.00343643	CL_0000820-down.xls	Aicda,Anxa1,Itgam
GO:0006869	lipid transport	0.0794739	2	51	136	14841	0.0392157	0.0091638	0.0147059	0.00343643	CL_0000820-down.xls	Anxa1,Pltp
GO:0007417	central nervous system development	0.0798144	4	51	475	14841	0.0784314	0.0320059	0.00842105	0.00343643	CL_0000820-down.xls	Itgam,Lrrk2,Ptk2,Zeb2
GO:0050670	regulation of lymphocyte proliferation	0.0814888	2	51	138	14841	0.0392157	0.00929856	0.0144928	0.00343643	CL_0000820-down.xls	Fcgr2b,Il2ra
GO:0032944	regulation of mononuclear cell proliferation	0.0825023	2	51	139	14841	0.0392157	0.00936595	0.0143885	0.00343643	CL_0000820-down.xls	Fcgr2b,Il2ra
GO:0021846	cell proliferation in forebrain	0.0825236	1	51	25	14841	0.0196078	0.00168452	0.04	0.00343643	CL_0000820-down.xls	Zeb2
GO:0030593	neutrophil chemotaxis	0.0825236	1	51	25	14841	0.0196078	0.00168452	0.04	0.00343643	CL_0000820-down.xls	Itgam
GO:0042304	regulation of fatty acid biosynthetic process	0.0825236	1	51	25	14841	0.0196078	0.00168452	0.04	0.00343643	CL_0000820-down.xls	Anxa1
GO:0046626	regulation of insulin receptor signaling pathway	0.0825236	1	51	25	14841	0.0196078	0.00168452	0.04	0.00343643	CL_0000820-down.xls	Socs3
GO:0016445	somatic diversification of immunoglobulins	0.0825236	1	51	25	14841	0.0196078	0.00168452	0.04	0.00343643	CL_0000820-down.xls	Aicda
GO:0050776	regulation of immune response	0.0825785	3	51	298	14841	0.0588235	0.0200795	0.0100671	0.00343643	CL_0000820-down.xls	Fcgr2b,Il2ra,Irak3
GO:0051049	regulation of transport	0.0835848	6	51	891	14841	0.117647	0.0600364	0.00673401	0.00343643	CL_0000820-down.xls	Anxa1,Cacna1i,Cacnb1,Fcgr2b,Ptk2,Rhbdf2
GO:0030111	regulation of Wnt receptor signaling pathway	0.0855663	2	51	142	14841	0.0392157	0.00956809	0.0140845	0.00343643	CL_0000820-down.xls	Ctnnd1,Zeb2
GO:0070663	regulation of leukocyte proliferation	0.0855663	2	51	142	14841	0.0392157	0.00956809	0.0140845	0.00343643	CL_0000820-down.xls	Fcgr2b,Il2ra
GO:0006637	acyl-CoA metabolic process	0.0856817	1	51	26	14841	0.0196078	0.0017519	0.0384615	0.00343643	CL_0000820-down.xls	Slc27a3
GO:0046632	alpha-beta T cell differentiation	0.0856817	1	51	26	14841	0.0196078	0.0017519	0.0384615	0.00343643	CL_0000820-down.xls	Anxa1
GO:0019884	antigen processing and presentation of exogenous antigen	0.0856817	1	51	26	14841	0.0196078	0.0017519	0.0384615	0.00343643	CL_0000820-down.xls	Fcgr2b
GO:0043901	negative regulation of multi-organism process	0.0856817	1	51	26	14841	0.0196078	0.0017519	0.0384615	0.00343643	CL_0000820-down.xls	Il2ra
GO:0021772	olfactory bulb development	0.0856817	1	51	26	14841	0.0196078	0.0017519	0.0384615	0.00343643	CL_0000820-down.xls	Lrrk2
GO:0030166	proteoglycan biosynthetic process	0.0856817	1	51	26	14841	0.0196078	0.0017519	0.0384615	0.00343643	CL_0000820-down.xls	Dse
GO:0006213	pyrimidine nucleoside metabolic process	0.0856817	1	51	26	14841	0.0196078	0.0017519	0.0384615	0.00343643	CL_0000820-down.xls	Aicda
GO:0002920	regulation of humoral immune response	0.0856817	1	51	26	14841	0.0196078	0.0017519	0.0384615	0.00343643	CL_0000820-down.xls	Fcgr2b
GO:0033993	response to lipid	0.0856817	1	51	26	14841	0.0196078	0.0017519	0.0384615	0.00343643	CL_0000820-down.xls	Tgfbr3
GO:0035383	thioester metabolic process	0.0856817	1	51	26	14841	0.0196078	0.0017519	0.0384615	0.00343643	CL_0000820-down.xls	Slc27a3
GO:0007275	multicellular organismal development	0.0857185	15	51	3052	14841	0.294118	0.205647	0.00491481	0.00343643	CL_0000820-down.xls	Adam19,Aicda,Anxa1,Ctnnd1,Dyrk3,Itgam,Lfng,Lifr,Lrrk2,Ppl,Ptk2,Socs3,Tgfbr3,Tubb2b,Zeb2
GO:0048468	cell development	0.0860547	6	51	898	14841	0.117647	0.0605081	0.00668151	0.00343643	CL_0000820-down.xls	Itgam,Lifr,Lrrk2,Ptk2,Tgfbr3,Zeb2
GO:0002009	morphogenesis of an epithelium	0.0884362	3	51	307	14841	0.0588235	0.0206859	0.00977199	0.00343643	CL_0000820-down.xls	Ctnnd1,Socs3,Zeb2
GO:0007259	JAK-STAT cascade	0.0888292	1	51	27	14841	0.0196078	0.00181928	0.037037	0.00343643	CL_0000820-down.xls	Socs3
GO:0070301	cellular response to hydrogen peroxide	0.0888292	1	51	27	14841	0.0196078	0.00181928	0.037037	0.00343643	CL_0000820-down.xls	Anxa1
GO:0043542	endothelial cell migration	0.0888292	1	51	27	14841	0.0196078	0.00181928	0.037037	0.00343643	CL_0000820-down.xls	Ptk2
GO:0007159	leukocyte cell-cell adhesion	0.0888292	1	51	27	14841	0.0196078	0.00181928	0.037037	0.00343643	CL_0000820-down.xls	Itgam
GO:0001676	long-chain fatty acid metabolic process	0.0888292	1	51	27	14841	0.0196078	0.00181928	0.037037	0.00343643	CL_0000820-down.xls	Slc27a3
GO:0021988	olfactory lobe development	0.0888292	1	51	27	14841	0.0196078	0.00181928	0.037037	0.00343643	CL_0000820-down.xls	Lrrk2
GO:0018149	peptide cross-linking	0.0888292	1	51	27	14841	0.0196078	0.00181928	0.037037	0.00343643	CL_0000820-down.xls	Anxa1
GO:0007435	salivary gland morphogenesis	0.0888292	1	51	27	14841	0.0196078	0.00181928	0.037037	0.00343643	CL_0000820-down.xls	Ctnnd1
GO:0032787	monocarboxylic acid metabolic process	0.0890978	3	51	308	14841	0.0588235	0.0207533	0.00974026	0.00343643	CL_0000820-down.xls	Acsf2,Mgst2,Slc27a3
GO:0050801	ion homeostasis	0.0906917	4	51	497	14841	0.0784314	0.0334883	0.00804829	0.00343643	CL_0000820-down.xls	Cacna1i,Ckb,Lrrk2,Ptk2
GO:0010876	lipid localization	0.0917966	2	51	148	14841	0.0392157	0.00997237	0.0135135	0.00343643	CL_0000820-down.xls	Anxa1,Pltp
GO:0042398	cellular modified amino acid biosynthetic process	0.0919661	1	51	28	14841	0.0196078	0.00188667	0.0357143	0.00343643	CL_0000820-down.xls	Mgst2
GO:0042177	negative regulation of protein catabolic process	0.0919661	1	51	28	14841	0.0196078	0.00188667	0.0357143	0.00343643	CL_0000820-down.xls	Irak3
GO:0045923	positive regulation of fatty acid metabolic process	0.0919661	1	51	28	14841	0.0196078	0.00188667	0.0357143	0.00343643	CL_0000820-down.xls	Anxa1
GO:0006816	calcium ion transport	0.0939026	2	51	150	14841	0.0392157	0.0101071	0.0133333	0.00343643	CL_0000820-down.xls	Cacna1i,Cacnb1
GO:0010646	regulation of cell communication	0.0941692	7	51	1142	14841	0.137255	0.076949	0.0061296	0.00343643	CL_0000820-down.xls	Ctnnd1,Irak3,Lrrk2,Ptk2,Socs3,Tgfbr3,Zeb2
GO:0031424	keratinization	0.0950924	1	51	29	14841	0.0196078	0.00195405	0.0344828	0.00343643	CL_0000820-down.xls	Ppl
GO:0060993	kidney morphogenesis	0.0950924	1	51	29	14841	0.0196078	0.00195405	0.0344828	0.00343643	CL_0000820-down.xls	Lrrk2
GO:0050771	negative regulation of axonogenesis	0.0950924	1	51	29	14841	0.0196078	0.00195405	0.0344828	0.00343643	CL_0000820-down.xls	Ptk2
GO:0070997	neuron death	0.0950924	1	51	29	14841	0.0196078	0.00195405	0.0344828	0.00343643	CL_0000820-down.xls	Lrrk2
GO:0002861	regulation of inflammatory response to antigenic stimulus	0.0950924	1	51	29	14841	0.0196078	0.00195405	0.0344828	0.00343643	CL_0000820-down.xls	Fcgr2b
GO:0016444	somatic cell DNA recombination	0.0950924	1	51	29	14841	0.0196078	0.00195405	0.0344828	0.00343643	CL_0000820-down.xls	Aicda
GO:0002562	somatic diversification of immune receptors via germline recombination within a single locus	0.0950924	1	51	29	14841	0.0196078	0.00195405	0.0344828	0.00343643	CL_0000820-down.xls	Aicda
GO:0046903	secretion	0.0951471	3	51	317	14841	0.0588235	0.0213597	0.00946372	0.00343643	CL_0000820-down.xls	Anxa1,Slc17a9,Trim36
GO:0010033	response to organic substance	0.0951752	7	51	1145	14841	0.137255	0.0771511	0.00611354	0.00343643	CL_0000820-down.xls	Fcgr2b,Il2ra,Il9r,Irak3,Lifr,Ptk2,Tgfbr3
GO:0001568	blood vessel development	0.0972008	3	51	320	14841	0.0588235	0.0215619	0.009375	0.00343643	CL_0000820-down.xls	Ptk2,Socs3,Tgfbr3
GO:0042110	T cell activation	0.0981569	2	51	154	14841	0.0392157	0.0103767	0.012987	0.00343643	CL_0000820-down.xls	Anxa1,Itgam
GO:0000186	activation of MAPKK activity	0.0982081	1	51	30	14841	0.0196078	0.00202143	0.0333333	0.00343643	CL_0000820-down.xls	Lrrk2
GO:0007528	neuromuscular junction development	0.0982081	1	51	30	14841	0.0196078	0.00202143	0.0333333	0.00343643	CL_0000820-down.xls	Lrrk2
GO:0035265	organ growth	0.0982081	1	51	30	14841	0.0196078	0.00202143	0.0333333	0.00343643	CL_0000820-down.xls	Tgfbr3
GO:0070555	response to interleukin-1	0.0982081	1	51	30	14841	0.0196078	0.00202143	0.0333333	0.00343643	CL_0000820-down.xls	Irak3
GO:0042098	T cell proliferation	0.101313	1	51	31	14841	0.0196078	0.00208881	0.0322581	0.00343643	CL_0000820-down.xls	Itgam
GO:0001755	neural crest cell migration	0.101313	1	51	31	14841	0.0196078	0.00208881	0.0322581	0.00343643	CL_0000820-down.xls	Zeb2
GO:0010717	regulation of epithelial to mesenchymal transition	0.101313	1	51	31	14841	0.0196078	0.00208881	0.0322581	0.00343643	CL_0000820-down.xls	Tgfbr3
GO:0007431	salivary gland development	0.101313	1	51	31	14841	0.0196078	0.00208881	0.0322581	0.00343643	CL_0000820-down.xls	Ctnnd1
GO:0006612	protein targeting to membrane	0.104408	1	51	32	14841	0.0196078	0.00215619	0.03125	0.00343643	CL_0000820-down.xls	Cacnb1
GO:0001959	regulation of cytokine-mediated signaling pathway	0.104408	1	51	32	14841	0.0196078	0.00215619	0.03125	0.00343643	CL_0000820-down.xls	Irak3
GO:0048814	regulation of dendrite morphogenesis	0.104408	1	51	32	14841	0.0196078	0.00215619	0.03125	0.00343643	CL_0000820-down.xls	Lrrk2
GO:0002200	somatic diversification of immune receptors	0.104408	1	51	32	14841	0.0196078	0.00215619	0.03125	0.00343643	CL_0000820-down.xls	Aicda
GO:0022029	telencephalon cell migration	0.104408	1	51	32	14841	0.0196078	0.00215619	0.03125	0.00343643	CL_0000820-down.xls	Lrrk2
GO:0007005	mitochondrion organization	0.104639	2	51	160	14841	0.0392157	0.0107809	0.0125	0.00343643	CL_0000820-down.xls	Lrrk2,Synj2
GO:0006464	protein modification process	0.105399	9	51	1643	14841	0.176471	0.110707	0.00547778	0.00343643	CL_0000820-down.xls	Anxa1,Camk1d,Dyrk3,Irak3,Lrrk2,Map4k5,Ptk2,St6gal1,Tgfbr3
GO:0032879	regulation of localization	0.107366	7	51	1180	14841	0.137255	0.0795095	0.0059322	0.00343643	CL_0000820-down.xls	Anxa1,Cacna1i,Cacnb1,Fcgr2b,Ptk2,Rhbdf2,Tgfbr3
GO:0070988	demethylation	0.107492	1	51	33	14841	0.0196078	0.00222357	0.030303	0.00343643	CL_0000820-down.xls	Aicda
GO:0030073	insulin secretion	0.107492	1	51	33	14841	0.0196078	0.00222357	0.030303	0.00343643	CL_0000820-down.xls	Anxa1
GO:0014015	positive regulation of gliogenesis	0.107492	1	51	33	14841	0.0196078	0.00222357	0.030303	0.00343643	CL_0000820-down.xls	Ptk2
GO:0032436	positive regulation of proteasomal ubiquitin-dependent protein catabolic process	0.107492	1	51	33	14841	0.0196078	0.00222357	0.030303	0.00343643	CL_0000820-down.xls	Lrrk2
GO:0050807	regulation of synapse organization	0.107492	1	51	33	14841	0.0196078	0.00222357	0.030303	0.00343643	CL_0000820-down.xls	Ptk2
GO:0030317	sperm motility	0.107492	1	51	33	14841	0.0196078	0.00222357	0.030303	0.00343643	CL_0000820-down.xls	Pltp
GO:0055010	ventricular cardiac muscle tissue morphogenesis	0.107492	1	51	33	14841	0.0196078	0.00222357	0.030303	0.00343643	CL_0000820-down.xls	Tgfbr3
GO:0045596	negative regulation of cell differentiation	0.10774	3	51	335	14841	0.0588235	0.0225726	0.00895522	0.00343643	CL_0000820-down.xls	Lrrk2,Ptk2,Tgfbr3
GO:0001775	cell activation	0.108458	3	51	336	14841	0.0588235	0.02264	0.00892857	0.00343643	CL_0000820-down.xls	Aicda,Anxa1,Itgam
GO:0018193	peptidyl-amino acid modification	0.109178	3	51	337	14841	0.0588235	0.0227074	0.00890208	0.00343643	CL_0000820-down.xls	Dyrk3,Lrrk2,Ptk2
GO:0046631	alpha-beta T cell activation	0.110566	1	51	34	14841	0.0196078	0.00229095	0.0294118	0.00343643	CL_0000820-down.xls	Anxa1
GO:0021766	hippocampus development	0.110566	1	51	34	14841	0.0196078	0.00229095	0.0294118	0.00343643	CL_0000820-down.xls	Zeb2
GO:0007041	lysosomal transport	0.110566	1	51	34	14841	0.0196078	0.00229095	0.0294118	0.00343643	CL_0000820-down.xls	Kif13a
GO:0002718	regulation of cytokine production involved in immune response	0.110566	1	51	34	14841	0.0196078	0.00229095	0.0294118	0.00343643	CL_0000820-down.xls	Irak3
GO:0032655	regulation of interleukin-12 production	0.110566	1	51	34	14841	0.0196078	0.00229095	0.0294118	0.00343643	CL_0000820-down.xls	Irak3
GO:0060759	regulation of response to cytokine stimulus	0.110566	1	51	34	14841	0.0196078	0.00229095	0.0294118	0.00343643	CL_0000820-down.xls	Irak3
GO:0014910	regulation of smooth muscle cell migration	0.110566	1	51	34	14841	0.0196078	0.00229095	0.0294118	0.00343643	CL_0000820-down.xls	Ptk2
GO:0043331	response to dsRNA	0.110566	1	51	34	14841	0.0196078	0.00229095	0.0294118	0.00343643	CL_0000820-down.xls	Irak3
GO:0030097	hemopoiesis	0.110624	3	51	339	14841	0.0588235	0.0228421	0.00884956	0.00343643	CL_0000820-down.xls	Anxa1,Dyrk3,Tgfbr3
GO:0035556	intracellular signal transduction	0.111336	6	51	964	14841	0.117647	0.0649552	0.00622407	0.00343643	CL_0000820-down.xls	Lrrk2,Map4k5,Ptk2,Socs3,Stac2,Tgfbr3
GO:0019725	cellular homeostasis	0.112202	4	51	537	14841	0.0784314	0.0361835	0.00744879	0.00343643	CL_0000820-down.xls	Cacna1i,Ckb,Lrrk2,Ptk2
GO:0006979	response to oxidative stress	0.112347	2	51	167	14841	0.0392157	0.0112526	0.011976	0.00343643	CL_0000820-down.xls	Anxa1,Lrrk2
GO:0009100	glycoprotein metabolic process	0.11346	2	51	168	14841	0.0392157	0.01132	0.0119048	0.00343643	CL_0000820-down.xls	Dse,St6gal1
GO:0048002	antigen processing and presentation of peptide antigen	0.11363	1	51	35	14841	0.0196078	0.00235833	0.0285714	0.00343643	CL_0000820-down.xls	Fcgr2b
GO:0015908	fatty acid transport	0.11363	1	51	35	14841	0.0196078	0.00235833	0.0285714	0.00343643	CL_0000820-down.xls	Anxa1
GO:0021885	forebrain cell migration	0.11363	1	51	35	14841	0.0196078	0.00235833	0.0285714	0.00343643	CL_0000820-down.xls	Lrrk2
GO:0030512	negative regulation of transforming growth factor beta receptor signaling pathway	0.11363	1	51	35	14841	0.0196078	0.00235833	0.0285714	0.00343643	CL_0000820-down.xls	Tgfbr3
GO:0002637	regulation of immunoglobulin production	0.11363	1	51	35	14841	0.0196078	0.00235833	0.0285714	0.00343643	CL_0000820-down.xls	Fcgr2b
GO:0000165	MAPKKK cascade	0.114576	2	51	169	14841	0.0392157	0.0113874	0.0118343	0.00343643	CL_0000820-down.xls	Lrrk2,Ptk2
GO:0008283	cell proliferation	0.115744	3	51	346	14841	0.0588235	0.0233138	0.00867052	0.00343643	CL_0000820-down.xls	Itgam,Tgfbr3,Zeb2
GO:0001837	epithelial to mesenchymal transition	0.116683	1	51	36	14841	0.0196078	0.00242571	0.0277778	0.00343643	CL_0000820-down.xls	Tgfbr3
GO:0006749	glutathione metabolic process	0.116683	1	51	36	14841	0.0196078	0.00242571	0.0277778	0.00343643	CL_0000820-down.xls	Mgst2
GO:0003229	ventricular cardiac muscle tissue development	0.116683	1	51	36	14841	0.0196078	0.00242571	0.0277778	0.00343643	CL_0000820-down.xls	Tgfbr3
GO:0043067	regulation of programmed cell death	0.117153	6	51	978	14841	0.117647	0.0658985	0.00613497	0.00343643	CL_0000820-down.xls	Anxa1,Camk1d,Il2ra,Irak3,Lrrk2,Ptk2
GO:0040012	regulation of locomotion	0.117224	3	51	348	14841	0.0588235	0.0234486	0.00862069	0.00343643	CL_0000820-down.xls	Lrrk2,Ptk2,Tgfbr3
GO:0001944	vasculature development	0.117966	3	51	349	14841	0.0588235	0.0235159	0.00859599	0.00343643	CL_0000820-down.xls	Ptk2,Socs3,Tgfbr3
GO:0072358	cardiovascular system development	0.119071	4	51	549	14841	0.0784314	0.0369921	0.00728597	0.00343643	CL_0000820-down.xls	Adam19,Ptk2,Socs3,Tgfbr3
GO:0072359	circulatory system development	0.119071	4	51	549	14841	0.0784314	0.0369921	0.00728597	0.00343643	CL_0000820-down.xls	Adam19,Ptk2,Socs3,Tgfbr3
GO:0060711	labyrinthine layer development	0.119726	1	51	37	14841	0.0196078	0.00249309	0.027027	0.00343643	CL_0000820-down.xls	Socs3
GO:0048519	negative regulation of biological process	0.12064	12	51	2437	14841	0.235294	0.164207	0.00492409	0.00343643	CL_0000820-down.xls	Aicda,Anxa1,Ctnnd1,Fcgr2b,Il2ra,Irak3,Lrrk2,Ptk2,Rhbdf2,Socs3,Tgfbr3,Trps1
GO:0046456	icosanoid biosynthetic process	0.122758	1	51	38	14841	0.0196078	0.00256047	0.0263158	0.00343643	CL_0000820-down.xls	Mgst2
GO:0002260	lymphocyte homeostasis	0.122758	1	51	38	14841	0.0196078	0.00256047	0.0263158	0.00343643	CL_0000820-down.xls	Il2ra
GO:0042130	negative regulation of T cell proliferation	0.122758	1	51	38	14841	0.0196078	0.00256047	0.0263158	0.00343643	CL_0000820-down.xls	Il2ra
GO:0045768	positive regulation of anti-apoptosis	0.122758	1	51	38	14841	0.0196078	0.00256047	0.0263158	0.00343643	CL_0000820-down.xls	Lifr
GO:0002712	regulation of B cell mediated immunity	0.122758	1	51	38	14841	0.0196078	0.00256047	0.0263158	0.00343643	CL_0000820-down.xls	Fcgr2b
GO:0002889	regulation of immunoglobulin mediated immune response	0.122758	1	51	38	14841	0.0196078	0.00256047	0.0263158	0.00343643	CL_0000820-down.xls	Fcgr2b
GO:0050803	regulation of synapse structure and activity	0.125781	1	51	39	14841	0.0196078	0.00262786	0.025641	0.00343643	CL_0000820-down.xls	Ptk2
GO:0006636	unsaturated fatty acid biosynthetic process	0.125781	1	51	39	14841	0.0196078	0.00262786	0.025641	0.00343643	CL_0000820-down.xls	Mgst2
GO:0002252	immune effector process	0.125891	2	51	179	14841	0.0392157	0.0120612	0.0111732	0.00343643	CL_0000820-down.xls	Aicda,Fcgr2b
GO:0043405	regulation of MAP kinase activity	0.127038	2	51	180	14841	0.0392157	0.0121286	0.0111111	0.00343643	CL_0000820-down.xls	Irak3,Zeb2
GO:0034614	cellular response to reactive oxygen species	0.128793	1	51	40	14841	0.0196078	0.00269524	0.025	0.00343643	CL_0000820-down.xls	Anxa1
GO:0002377	immunoglobulin production	0.128793	1	51	40	14841	0.0196078	0.00269524	0.025	0.00343643	CL_0000820-down.xls	Aicda
GO:0001776	leukocyte homeostasis	0.128793	1	51	40	14841	0.0196078	0.00269524	0.025	0.00343643	CL_0000820-down.xls	Il2ra
GO:0051925	regulation of calcium ion transport via voltage-gated calcium channel activity	0.128793	1	51	40	14841	0.0196078	0.00269524	0.025	0.00343643	CL_0000820-down.xls	Cacnb1
GO:0007034	vacuolar transport	0.128793	1	51	40	14841	0.0196078	0.00269524	0.025	0.00343643	CL_0000820-down.xls	Kif13a
GO:0008152	metabolic process	0.129601	31	51	7707	14841	0.607843	0.519305	0.00402232	0.00343643	CL_0000820-down.xls	Acsf2,Adam19,Agpat9,Aicda,Anxa1,Camk1d,Ckb,Cpm,Ctnnd1,Cyp27a1,Dse,Dyrk3,Galnt6,Irak3,Lfng,Lrrk2,Map4k5,Mgst2,Pltp,Ptk2,Rhbdf2,Slc27a3,St6gal1,Synj2,Tgfbr3,Trim36,Tubb2a,Tubb2b,Vopp1,Zeb2,Zkscan16
GO:0010941	regulation of cell death	0.130136	6	51	1008	14841	0.117647	0.06792	0.00595238	0.00343643	CL_0000820-down.xls	Anxa1,Camk1d,Il2ra,Irak3,Lrrk2,Ptk2
GO:0070838	divalent metal ion transport	0.130492	2	51	183	14841	0.0392157	0.0123307	0.010929	0.00343643	CL_0000820-down.xls	Cacna1i,Cacnb1
GO:0035272	exocrine system development	0.131795	1	51	41	14841	0.0196078	0.00276262	0.0243902	0.00343643	CL_0000820-down.xls	Ctnnd1
GO:0006775	fat-soluble vitamin metabolic process	0.131795	1	51	41	14841	0.0196078	0.00276262	0.0243902	0.00343643	CL_0000820-down.xls	Pltp
GO:0002285	lymphocyte activation involved in immune response	0.131795	1	51	41	14841	0.0196078	0.00276262	0.0243902	0.00343643	CL_0000820-down.xls	Aicda
GO:0032088	negative regulation of NF-kappaB transcription factor activity	0.131795	1	51	41	14841	0.0196078	0.00276262	0.0243902	0.00343643	CL_0000820-down.xls	Irak3
GO:0043507	positive regulation of JUN kinase activity	0.131795	1	51	41	14841	0.0196078	0.00276262	0.0243902	0.00343643	CL_0000820-down.xls	Zeb2
GO:0046889	positive regulation of lipid biosynthetic process	0.131795	1	51	41	14841	0.0196078	0.00276262	0.0243902	0.00343643	CL_0000820-down.xls	Anxa1
GO:0006029	proteoglycan metabolic process	0.131795	1	51	41	14841	0.0196078	0.00276262	0.0243902	0.00343643	CL_0000820-down.xls	Dse
GO:0072511	divalent inorganic cation transport	0.133968	2	51	186	14841	0.0392157	0.0125328	0.0107527	0.00343643	CL_0000820-down.xls	Cacna1i,Cacnb1
GO:0046486	glycerolipid metabolic process	0.133968	2	51	186	14841	0.0392157	0.0125328	0.0107527	0.00343643	CL_0000820-down.xls	Agpat9,Synj2
GO:0042391	regulation of membrane potential	0.133968	2	51	186	14841	0.0392157	0.0125328	0.0107527	0.00343643	CL_0000820-down.xls	Cacna1i,Lrrk2
GO:0055008	cardiac muscle tissue morphogenesis	0.134786	1	51	42	14841	0.0196078	0.00283	0.0238095	0.00343643	CL_0000820-down.xls	Tgfbr3
GO:0043242	negative regulation of protein complex disassembly	0.134786	1	51	42	14841	0.0196078	0.00283	0.0238095	0.00343643	CL_0000820-down.xls	Irak3
GO:0072527	pyrimidine-containing compound metabolic process	0.134786	1	51	42	14841	0.0196078	0.00283	0.0238095	0.00343643	CL_0000820-down.xls	Aicda
GO:2000177	regulation of neural precursor cell proliferation	0.134786	1	51	42	14841	0.0196078	0.00283	0.0238095	0.00343643	CL_0000820-down.xls	Lrrk2
GO:0014706	striated muscle tissue development	0.135131	2	51	187	14841	0.0392157	0.0126002	0.0106952	0.00343643	CL_0000820-down.xls	Lrrk2,Tgfbr3
GO:0006304	DNA modification	0.137768	1	51	43	14841	0.0196078	0.00289738	0.0232558	0.00343643	CL_0000820-down.xls	Aicda
GO:0031099	regeneration	0.137768	1	51	43	14841	0.0196078	0.00289738	0.0232558	0.00343643	CL_0000820-down.xls	Lifr
GO:0048741	skeletal muscle fiber development	0.137768	1	51	43	14841	0.0196078	0.00289738	0.0232558	0.00343643	CL_0000820-down.xls	Lrrk2
GO:0010975	regulation of neuron projection development	0.140983	2	51	192	14841	0.0392157	0.0129371	0.0104167	0.00343643	CL_0000820-down.xls	Lrrk2,Ptk2
GO:0023051	regulation of signaling	0.141536	8	51	1508	14841	0.156863	0.10161	0.00530504	0.00343643	CL_0000820-down.xls	Agpat9,Ctnnd1,Irak3,Lrrk2,Ptk2,Socs3,Tgfbr3,Zeb2
GO:0048534	hemopoietic or lymphoid organ development	0.141837	3	51	380	14841	0.0588235	0.0256047	0.00789474	0.00343643	CL_0000820-down.xls	Anxa1,Dyrk3,Tgfbr3
GO:0044238	primary metabolic process	0.143397	26	51	6327	14841	0.509804	0.426319	0.00410937	0.00343643	CL_0000820-down.xls	Acsf2,Adam19,Agpat9,Aicda,Anxa1,Camk1d,Cpm,Ctnnd1,Cyp27a1,Dse,Dyrk3,Irak3,Lrrk2,Map4k5,Mgst2,Ptk2,Rhbdf2,Slc27a3,St6gal1,Synj2,Tgfbr3,Tubb2a,Tubb2b,Vopp1,Zeb2,Zkscan16
GO:0021954	central nervous system neuron development	0.143701	1	51	45	14841	0.0196078	0.00303214	0.0222222	0.00343643	CL_0000820-down.xls	Ptk2
GO:0014032	neural crest cell development	0.143701	1	51	45	14841	0.0196078	0.00303214	0.0222222	0.00343643	CL_0000820-down.xls	Zeb2
GO:0061351	neural precursor cell proliferation	0.143701	1	51	45	14841	0.0196078	0.00303214	0.0222222	0.00343643	CL_0000820-down.xls	Zeb2
GO:0000271	polysaccharide biosynthetic process	0.143701	1	51	45	14841	0.0196078	0.00303214	0.0222222	0.00343643	CL_0000820-down.xls	Dse
GO:0002440	production of molecular mediator of immune response	0.143701	1	51	45	14841	0.0196078	0.00303214	0.0222222	0.00343643	CL_0000820-down.xls	Aicda
GO:0044281	small molecule metabolic process	0.144105	9	51	1760	14841	0.176471	0.11859	0.00511364	0.00343643	CL_0000820-down.xls	Acsf2,Agpat9,Aicda,Cyp27a1,Mgst2,Pltp,Slc27a3,Tubb2a,Tubb2b
GO:0007517	muscle organ development	0.144521	2	51	195	14841	0.0392157	0.0131393	0.0102564	0.00343643	CL_0000820-down.xls	Lrrk2,Tgfbr3
GO:0045595	regulation of cell differentiation	0.144575	5	51	811	14841	0.0980392	0.0546459	0.00616523	0.00343643	CL_0000820-down.xls	Il2ra,Lrrk2,Ptk2,Socs3,Tgfbr3
GO:0030509	BMP signaling pathway	0.146653	1	51	46	14841	0.0196078	0.00309952	0.0217391	0.00343643	CL_0000820-down.xls	Tgfbr3
GO:0030072	peptide hormone secretion	0.146653	1	51	46	14841	0.0196078	0.00309952	0.0217391	0.00343643	CL_0000820-down.xls	Anxa1
GO:0050773	regulation of dendrite development	0.146653	1	51	46	14841	0.0196078	0.00309952	0.0217391	0.00343643	CL_0000820-down.xls	Lrrk2
GO:0032434	regulation of proteasomal ubiquitin-dependent protein catabolic process	0.146653	1	51	46	14841	0.0196078	0.00309952	0.0217391	0.00343643	CL_0000820-down.xls	Lrrk2
GO:0002831	regulation of response to biotic stimulus	0.146653	1	51	46	14841	0.0196078	0.00309952	0.0217391	0.00343643	CL_0000820-down.xls	Il2ra
GO:0009952	anterior/posterior pattern specification	0.148077	2	51	198	14841	0.0392157	0.0133414	0.010101	0.00343643	CL_0000820-down.xls	Lfng,Zeb2
GO:0010647	positive regulation of cell communication	0.148952	4	51	598	14841	0.0784314	0.0402938	0.00668896	0.00343643	CL_0000820-down.xls	Lrrk2,Ptk2,Tgfbr3,Zeb2
GO:0046651	lymphocyte proliferation	0.149594	1	51	47	14841	0.0196078	0.0031669	0.0212766	0.00343643	CL_0000820-down.xls	Itgam
GO:0006644	phospholipid metabolic process	0.151652	2	51	201	14841	0.0392157	0.0135436	0.00995025	0.00343643	CL_0000820-down.xls	Agpat9,Synj2
GO:0007254	JNK cascade	0.152526	1	51	48	14841	0.0196078	0.00323428	0.0208333	0.00343643	CL_0000820-down.xls	Ptk2
GO:0003208	cardiac ventricle morphogenesis	0.152526	1	51	48	14841	0.0196078	0.00323428	0.0208333	0.00343643	CL_0000820-down.xls	Tgfbr3
GO:0021761	limbic system development	0.152526	1	51	48	14841	0.0196078	0.00323428	0.0208333	0.00343643	CL_0000820-down.xls	Zeb2
GO:0032943	mononuclear cell proliferation	0.152526	1	51	48	14841	0.0196078	0.00323428	0.0208333	0.00343643	CL_0000820-down.xls	Itgam
GO:0006641	triglyceride metabolic process	0.152526	1	51	48	14841	0.0196078	0.00323428	0.0208333	0.00343643	CL_0000820-down.xls	Agpat9
GO:0032502	developmental process	0.152612	15	51	3332	14841	0.294118	0.224513	0.0045018	0.00343643	CL_0000820-down.xls	Adam19,Aicda,Anxa1,Ctnnd1,Dyrk3,Itgam,Lfng,Lifr,Lrrk2,Ppl,Ptk2,Socs3,Tgfbr3,Tubb2b,Zeb2
GO:0023056	positive regulation of signaling	0.1528	4	51	604	14841	0.0784314	0.0406981	0.00662252	0.00343643	CL_0000820-down.xls	Lrrk2,Ptk2,Tgfbr3,Zeb2
GO:0060537	muscle tissue development	0.152848	2	51	202	14841	0.0392157	0.0136109	0.00990099	0.00343643	CL_0000820-down.xls	Lrrk2,Tgfbr3
GO:0070661	leukocyte proliferation	0.155448	1	51	49	14841	0.0196078	0.00330166	0.0204082	0.00343643	CL_0000820-down.xls	Itgam
GO:0001541	ovarian follicle development	0.155448	1	51	49	14841	0.0196078	0.00330166	0.0204082	0.00343643	CL_0000820-down.xls	Lfng
GO:0002790	peptide secretion	0.155448	1	51	49	14841	0.0196078	0.00330166	0.0204082	0.00343643	CL_0000820-down.xls	Anxa1
GO:0045582	positive regulation of T cell differentiation	0.155448	1	51	49	14841	0.0196078	0.00330166	0.0204082	0.00343643	CL_0000820-down.xls	Il2ra
GO:0030888	regulation of B cell proliferation	0.155448	1	51	49	14841	0.0196078	0.00330166	0.0204082	0.00343643	CL_0000820-down.xls	Fcgr2b
GO:0060688	regulation of morphogenesis of a branching structure	0.155448	1	51	49	14841	0.0196078	0.00330166	0.0204082	0.00343643	CL_0000820-down.xls	Lrrk2
GO:0001932	regulation of protein phosphorylation	0.156688	4	51	610	14841	0.0784314	0.0411024	0.00655738	0.00343643	CL_0000820-down.xls	Irak3,Lrrk2,Socs3,Zeb2
GO:0060415	muscle tissue morphogenesis	0.15836	1	51	50	14841	0.0196078	0.00336905	0.02	0.00343643	CL_0000820-down.xls	Tgfbr3
GO:0014033	neural crest cell differentiation	0.15836	1	51	50	14841	0.0196078	0.00336905	0.02	0.00343643	CL_0000820-down.xls	Zeb2
GO:0042542	response to hydrogen peroxide	0.15836	1	51	50	14841	0.0196078	0.00336905	0.02	0.00343643	CL_0000820-down.xls	Anxa1
GO:0007338	single fertilization	0.15836	1	51	50	14841	0.0196078	0.00336905	0.02	0.00343643	CL_0000820-down.xls	Trim36
GO:0051130	positive regulation of cellular component organization	0.160526	3	51	403	14841	0.0588235	0.0271545	0.00744417	0.00343643	CL_0000820-down.xls	Anxa1,Fcgr2b,Ptk2
GO:0000910	cytokinesis	0.161262	1	51	51	14841	0.0196078	0.00343643	0.0196078	0.00343643	CL_0000820-down.xls	Kif13a
GO:0021782	glial cell development	0.161262	1	51	51	14841	0.0196078	0.00343643	0.0196078	0.00343643	CL_0000820-down.xls	Itgam
GO:0031398	positive regulation of protein ubiquitination	0.161262	1	51	51	14841	0.0196078	0.00343643	0.0196078	0.00343643	CL_0000820-down.xls	Lrrk2
GO:0048661	positive regulation of smooth muscle cell proliferation	0.161262	1	51	51	14841	0.0196078	0.00343643	0.0196078	0.00343643	CL_0000820-down.xls	Ptk2
GO:0019217	regulation of fatty acid metabolic process	0.161262	1	51	51	14841	0.0196078	0.00343643	0.0196078	0.00343643	CL_0000820-down.xls	Anxa1
GO:0051050	positive regulation of transport	0.162187	3	51	405	14841	0.0588235	0.0272893	0.00740741	0.00343643	CL_0000820-down.xls	Anxa1,Fcgr2b,Ptk2
GO:0051223	regulation of protein transport	0.16248	2	51	210	14841	0.0392157	0.01415	0.00952381	0.00343643	CL_0000820-down.xls	Anxa1,Rhbdf2
GO:0016192	vesicle-mediated transport	0.163251	4	51	620	14841	0.0784314	0.0417762	0.00645161	0.00343643	CL_0000820-down.xls	Fcgr2b,Kif13a,Slc17a9,Trim36
GO:0030203	glycosaminoglycan metabolic process	0.164154	1	51	52	14841	0.0196078	0.00350381	0.0192308	0.00343643	CL_0000820-down.xls	Dse
GO:0043506	regulation of JUN kinase activity	0.164154	1	51	52	14841	0.0196078	0.00350381	0.0192308	0.00343643	CL_0000820-down.xls	Zeb2
GO:0045767	regulation of anti-apoptosis	0.164154	1	51	52	14841	0.0196078	0.00350381	0.0192308	0.00343643	CL_0000820-down.xls	Lifr
GO:0016337	cell-cell adhesion	0.168557	2	51	215	14841	0.0392157	0.0144869	0.00930233	0.00343643	CL_0000820-down.xls	Ctnnd1,Itgam
GO:0045597	positive regulation of cell differentiation	0.169726	3	51	414	14841	0.0588235	0.0278957	0.00724638	0.00343643	CL_0000820-down.xls	Il2ra,Ptk2,Socs3
GO:0007169	transmembrane receptor protein tyrosine kinase signaling pathway	0.169777	2	51	216	14841	0.0392157	0.0145543	0.00925926	0.00343643	CL_0000820-down.xls	Angptl1,Ptk2
GO:0043407	negative regulation of MAP kinase activity	0.169909	1	51	54	14841	0.0196078	0.00363857	0.0185185	0.00343643	CL_0000820-down.xls	Irak3
GO:0050806	positive regulation of synaptic transmission	0.169909	1	51	54	14841	0.0196078	0.00363857	0.0185185	0.00343643	CL_0000820-down.xls	Ptk2
GO:0090100	positive regulation of transmembrane receptor protein serine/threonine kinase signaling pathway	0.169909	1	51	54	14841	0.0196078	0.00363857	0.0185185	0.00343643	CL_0000820-down.xls	Tgfbr3
GO:0001756	somitogenesis	0.169909	1	51	54	14841	0.0196078	0.00363857	0.0185185	0.00343643	CL_0000820-down.xls	Zeb2
GO:0045859	regulation of protein kinase activity	0.17057	3	51	415	14841	0.0588235	0.0279631	0.00722892	0.00343643	CL_0000820-down.xls	Irak3,Lrrk2,Zeb2
GO:0019538	protein metabolic process	0.172104	12	51	2605	14841	0.235294	0.175527	0.00460653	0.00343643	CL_0000820-down.xls	Adam19,Anxa1,Camk1d,Cpm,Dyrk3,Irak3,Lrrk2,Map4k5,Ptk2,Rhbdf2,St6gal1,Tgfbr3
GO:0071219	cellular response to molecule of bacterial origin	0.172772	1	51	55	14841	0.0196078	0.00370595	0.0181818	0.00343643	CL_0000820-down.xls	Fcgr2b
GO:0006690	icosanoid metabolic process	0.172772	1	51	55	14841	0.0196078	0.00370595	0.0181818	0.00343643	CL_0000820-down.xls	Mgst2
GO:0001889	liver development	0.172772	1	51	55	14841	0.0196078	0.00370595	0.0181818	0.00343643	CL_0000820-down.xls	Tgfbr3
GO:0048747	muscle fiber development	0.172772	1	51	55	14841	0.0196078	0.00370595	0.0181818	0.00343643	CL_0000820-down.xls	Lrrk2
GO:0031345	negative regulation of cell projection organization	0.172772	1	51	55	14841	0.0196078	0.00370595	0.0181818	0.00343643	CL_0000820-down.xls	Ptk2
GO:0030177	positive regulation of Wnt receptor signaling pathway	0.172772	1	51	55	14841	0.0196078	0.00370595	0.0181818	0.00343643	CL_0000820-down.xls	Zeb2
GO:0045862	positive regulation of proteolysis	0.172772	1	51	55	14841	0.0196078	0.00370595	0.0181818	0.00343643	CL_0000820-down.xls	Lrrk2
GO:0046620	regulation of organ growth	0.172772	1	51	55	14841	0.0196078	0.00370595	0.0181818	0.00343643	CL_0000820-down.xls	Ptk2
GO:0061136	regulation of proteasomal protein catabolic process	0.172772	1	51	55	14841	0.0196078	0.00370595	0.0181818	0.00343643	CL_0000820-down.xls	Lrrk2
GO:0043244	regulation of protein complex disassembly	0.172772	1	51	55	14841	0.0196078	0.00370595	0.0181818	0.00343643	CL_0000820-down.xls	Irak3
GO:0048878	chemical homeostasis	0.173286	4	51	635	14841	0.0784314	0.0427869	0.00629921	0.00343643	CL_0000820-down.xls	Cacna1i,Ckb,Lrrk2,Ptk2
GO:0051093	negative regulation of developmental process	0.173959	3	51	419	14841	0.0588235	0.0282326	0.0071599	0.00343643	CL_0000820-down.xls	Lrrk2,Ptk2,Tgfbr3
GO:0022008	neurogenesis	0.173986	5	51	864	14841	0.0980392	0.0582171	0.00578704	0.00343643	CL_0000820-down.xls	Itgam,Lifr,Lrrk2,Ptk2,Tubb2b
GO:0006954	inflammatory response	0.174674	2	51	220	14841	0.0392157	0.0148238	0.00909091	0.00343643	CL_0000820-down.xls	Il2ra,Mgst2
GO:0019882	antigen processing and presentation	0.175625	1	51	56	14841	0.0196078	0.00377333	0.0178571	0.00343643	CL_0000820-down.xls	Fcgr2b
GO:0030595	leukocyte chemotaxis	0.175625	1	51	56	14841	0.0196078	0.00377333	0.0178571	0.00343643	CL_0000820-down.xls	Itgam
GO:0045621	positive regulation of lymphocyte differentiation	0.175625	1	51	56	14841	0.0196078	0.00377333	0.0178571	0.00343643	CL_0000820-down.xls	Il2ra
GO:0033559	unsaturated fatty acid metabolic process	0.175625	1	51	56	14841	0.0196078	0.00377333	0.0178571	0.00343643	CL_0000820-down.xls	Mgst2
GO:0019637	organophosphate metabolic process	0.175902	2	51	221	14841	0.0392157	0.0148912	0.00904977	0.00343643	CL_0000820-down.xls	Agpat9,Synj2
GO:0009987	cellular process	0.17636	45	51	12210	14841	0.882353	0.822721	0.0036855	0.00343643	CL_0000820-down.xls	Acsf2,Adam19,Agpat9,Aicda,Angptl1,Anxa1,Atrnl1,Cacna1i,Cacnb1,Camk1d,Ccr6,Ckb,Ctnnd1,Dse,Dyrk3,Fcgr2b,Il2ra,Il9r,Irak3,Itgam,Kif13a,Lfng,Lifr,Lrrk2,Map4k5,Mgst2,Pltp,Ppl,Ptk2,Slc17a9,Slc27a3,Slc41a2,Socs3,Srgap3,St6gal1,Stac2,Synj2,Tgfbr3,Trim36,Tubb2a,Tubb2b,Vmn2r96,Vopp1,Zeb2,Zkscan16
GO:0034765	regulation of ion transmembrane transport	0.178362	2	51	223	14841	0.0392157	0.0150259	0.00896861	0.00343643	CL_0000820-down.xls	Cacna1i,Cacnb1
GO:0061008	hepaticobiliary system development	0.178469	1	51	57	14841	0.0196078	0.00384071	0.0175439	0.00343643	CL_0000820-down.xls	Tgfbr3
GO:0031098	stress-activated protein kinase signaling cascade	0.178469	1	51	57	14841	0.0196078	0.00384071	0.0175439	0.00343643	CL_0000820-down.xls	Ptk2
GO:0034656	nucleobase, nucleoside and nucleotide catabolic process	0.179937	3	51	426	14841	0.0588235	0.0287043	0.00704225	0.00343643	CL_0000820-down.xls	Aicda,Tubb2a,Tubb2b
GO:0034655	nucleobase, nucleoside, nucleotide and nucleic acid catabolic process	0.179937	3	51	426	14841	0.0588235	0.0287043	0.00704225	0.00343643	CL_0000820-down.xls	Aicda,Tubb2a,Tubb2b
GO:0048644	muscle organ morphogenesis	0.181303	1	51	58	14841	0.0196078	0.00390809	0.0172414	0.00343643	CL_0000820-down.xls	Tgfbr3
GO:0009895	negative regulation of catabolic process	0.181303	1	51	58	14841	0.0196078	0.00390809	0.0172414	0.00343643	CL_0000820-down.xls	Irak3
GO:0051971	positive regulation of transmission of nerve impulse	0.181303	1	51	58	14841	0.0196078	0.00390809	0.0172414	0.00343643	CL_0000820-down.xls	Ptk2
GO:0061053	somite development	0.181303	1	51	58	14841	0.0196078	0.00390809	0.0172414	0.00343643	CL_0000820-down.xls	Zeb2
GO:0031344	regulation of cell projection organization	0.183298	2	51	227	14841	0.0392157	0.0152955	0.00881057	0.00343643	CL_0000820-down.xls	Lrrk2,Ptk2
GO:0051234	establishment of localization	0.183755	12	51	2639	14841	0.235294	0.177818	0.00454718	0.00343643	CL_0000820-down.xls	Anxa1,Cacna1i,Cacnb1,Fcgr2b,Kif13a,Pltp,Ptk2,Rhbdf2,Slc17a9,Slc25a15,Slc41a2,Trim36
GO:0006639	acylglycerol metabolic process	0.184127	1	51	59	14841	0.0196078	0.00397547	0.0169492	0.00343643	CL_0000820-down.xls	Agpat9
GO:0015718	monocarboxylic acid transport	0.184127	1	51	59	14841	0.0196078	0.00397547	0.0169492	0.00343643	CL_0000820-down.xls	Anxa1
GO:0014013	regulation of gliogenesis	0.184127	1	51	59	14841	0.0196078	0.00397547	0.0169492	0.00343643	CL_0000820-down.xls	Ptk2
GO:0007179	transforming growth factor beta receptor signaling pathway	0.184127	1	51	59	14841	0.0196078	0.00397547	0.0169492	0.00343643	CL_0000820-down.xls	Tgfbr3
GO:0001570	vasculogenesis	0.184127	1	51	59	14841	0.0196078	0.00397547	0.0169492	0.00343643	CL_0000820-down.xls	Ptk2
GO:0070201	regulation of establishment of protein localization	0.185774	2	51	229	14841	0.0392157	0.0154302	0.00873362	0.00343643	CL_0000820-down.xls	Anxa1,Rhbdf2
GO:0006518	peptide metabolic process	0.186942	1	51	60	14841	0.0196078	0.00404285	0.0166667	0.00343643	CL_0000820-down.xls	Mgst2
GO:0032412	regulation of ion transmembrane transporter activity	0.186942	1	51	60	14841	0.0196078	0.00404285	0.0166667	0.00343643	CL_0000820-down.xls	Cacnb1
GO:0032680	regulation of tumor necrosis factor production	0.186942	1	51	60	14841	0.0196078	0.00404285	0.0166667	0.00343643	CL_0000820-down.xls	Irak3
GO:0009119	ribonucleoside metabolic process	0.186942	1	51	60	14841	0.0196078	0.00404285	0.0166667	0.00343643	CL_0000820-down.xls	Aicda
GO:0006766	vitamin metabolic process	0.186942	1	51	60	14841	0.0196078	0.00404285	0.0166667	0.00343643	CL_0000820-down.xls	Pltp
GO:0051249	regulation of lymphocyte activation	0.187015	2	51	230	14841	0.0392157	0.0154976	0.00869565	0.00343643	CL_0000820-down.xls	Fcgr2b,Il2ra
GO:0001558	regulation of cell growth	0.189498	2	51	232	14841	0.0392157	0.0156324	0.00862069	0.00343643	CL_0000820-down.xls	Il9r,Ptk2
GO:0046879	hormone secretion	0.189748	1	51	61	14841	0.0196078	0.00411024	0.0163934	0.00343643	CL_0000820-down.xls	Anxa1
GO:0090101	negative regulation of transmembrane receptor protein serine/threonine kinase signaling pathway	0.189748	1	51	61	14841	0.0196078	0.00411024	0.0163934	0.00343643	CL_0000820-down.xls	Tgfbr3
GO:0006638	neutral lipid metabolic process	0.189748	1	51	61	14841	0.0196078	0.00411024	0.0163934	0.00343643	CL_0000820-down.xls	Agpat9
GO:0031646	positive regulation of neurological system process	0.189748	1	51	61	14841	0.0196078	0.00411024	0.0163934	0.00343643	CL_0000820-down.xls	Ptk2
GO:0008277	regulation of G-protein coupled receptor protein signaling pathway	0.189748	1	51	61	14841	0.0196078	0.00411024	0.0163934	0.00343643	CL_0000820-down.xls	Lrrk2
GO:0043900	regulation of multi-organism process	0.189748	1	51	61	14841	0.0196078	0.00411024	0.0163934	0.00343643	CL_0000820-down.xls	Il2ra
GO:0017015	regulation of transforming growth factor beta receptor signaling pathway	0.189748	1	51	61	14841	0.0196078	0.00411024	0.0163934	0.00343643	CL_0000820-down.xls	Tgfbr3
GO:0046700	heterocycle catabolic process	0.190317	3	51	438	14841	0.0588235	0.0295128	0.00684932	0.00343643	CL_0000820-down.xls	Aicda,Tubb2a,Tubb2b
GO:0043549	regulation of kinase activity	0.190317	3	51	438	14841	0.0588235	0.0295128	0.00684932	0.00343643	CL_0000820-down.xls	Irak3,Lrrk2,Zeb2
GO:0022607	cellular component assembly	0.191019	5	51	893	14841	0.0980392	0.0601711	0.0055991	0.00343643	CL_0000820-down.xls	Kif13a,Ptk2,Tgfbr3,Tubb2a,Tubb2b
GO:0030900	forebrain development	0.191987	2	51	234	14841	0.0392157	0.0157671	0.00854701	0.00343643	CL_0000820-down.xls	Lrrk2,Zeb2
GO:0001667	ameboidal cell migration	0.192543	1	51	62	14841	0.0196078	0.00417762	0.016129	0.00343643	CL_0000820-down.xls	Zeb2
GO:0006022	aminoglycan metabolic process	0.192543	1	51	62	14841	0.0196078	0.00417762	0.016129	0.00343643	CL_0000820-down.xls	Dse
GO:0090090	negative regulation of canonical Wnt receptor signaling pathway	0.192543	1	51	62	14841	0.0196078	0.00417762	0.016129	0.00343643	CL_0000820-down.xls	Ctnnd1
GO:0042102	positive regulation of T cell proliferation	0.192543	1	51	62	14841	0.0196078	0.00417762	0.016129	0.00343643	CL_0000820-down.xls	Il2ra
GO:0016050	vesicle organization	0.192543	1	51	62	14841	0.0196078	0.00417762	0.016129	0.00343643	CL_0000820-down.xls	Kif13a
GO:0050793	regulation of developmental process	0.192848	6	51	1136	14841	0.117647	0.0765447	0.00528169	0.00343643	CL_0000820-down.xls	Il2ra,Irak3,Lrrk2,Ptk2,Socs3,Tgfbr3
GO:0022603	regulation of anatomical structure morphogenesis	0.192937	3	51	441	14841	0.0588235	0.029715	0.00680272	0.00343643	CL_0000820-down.xls	Lrrk2,Ptk2,Tgfbr3
GO:0043068	positive regulation of programmed cell death	0.193812	3	51	442	14841	0.0588235	0.0297824	0.00678733	0.00343643	CL_0000820-down.xls	Anxa1,Il2ra,Lrrk2
GO:0043547	positive regulation of GTPase activity	0.19448	2	51	236	14841	0.0392157	0.0159019	0.00847458	0.00343643	CL_0000820-down.xls	Lrrk2,Srgap3
GO:0044270	cellular nitrogen compound catabolic process	0.194689	3	51	443	14841	0.0588235	0.0298497	0.00677201	0.00343643	CL_0000820-down.xls	Aicda,Tubb2a,Tubb2b
GO:0018105	peptidyl-serine phosphorylation	0.19533	1	51	63	14841	0.0196078	0.004245	0.015873	0.00343643	CL_0000820-down.xls	Lrrk2
GO:0060284	regulation of cell development	0.195566	3	51	444	14841	0.0588235	0.0299171	0.00675676	0.00343643	CL_0000820-down.xls	Lrrk2,Ptk2,Tgfbr3
GO:0050794	regulation of cellular process	0.196995	30	51	7700	14841	0.588235	0.518833	0.0038961	0.00343643	CL_0000820-down.xls	Adam19,Agpat9,Aicda,Angptl1,Anxa1,Atrnl1,Cacna1i,Cacnb1,Camk1d,Ccr6,Ctnnd1,Fcgr2b,Il2ra,Il9r,Irak3,Itgam,Lifr,Lrrk2,Map4k5,Ptk2,Rhbdf2,Socs3,Srgap3,Stac2,Tgfbr3,Trps1,Vmn2r96,Vopp1,Zeb2,Zkscan16
GO:0040008	regulation of growth	0.197324	3	51	446	14841	0.0588235	0.0300519	0.00672646	0.00343643	CL_0000820-down.xls	Il9r,Ptk2,Socs3
GO:0001824	blastocyst development	0.198107	1	51	64	14841	0.0196078	0.00431238	0.015625	0.00343643	CL_0000820-down.xls	Tgfbr3
GO:0050868	negative regulation of T cell activation	0.198107	1	51	64	14841	0.0196078	0.00431238	0.015625	0.00343643	CL_0000820-down.xls	Il2ra
GO:0015833	peptide transport	0.198107	1	51	64	14841	0.0196078	0.00431238	0.015625	0.00343643	CL_0000820-down.xls	Anxa1
GO:0032675	regulation of interleukin-6 production	0.198107	1	51	64	14841	0.0196078	0.00431238	0.015625	0.00343643	CL_0000820-down.xls	Irak3
GO:0071216	cellular response to biotic stimulus	0.200874	1	51	65	14841	0.0196078	0.00437976	0.0153846	0.00343643	CL_0000820-down.xls	Fcgr2b
GO:0051656	establishment of organelle localization	0.200874	1	51	65	14841	0.0196078	0.00437976	0.0153846	0.00343643	CL_0000820-down.xls	Ptk2
GO:0060021	palate development	0.200874	1	51	65	14841	0.0196078	0.00437976	0.0153846	0.00343643	CL_0000820-down.xls	Tgfbr3
GO:0045732	positive regulation of protein catabolic process	0.200874	1	51	65	14841	0.0196078	0.00437976	0.0153846	0.00343643	CL_0000820-down.xls	Lrrk2
GO:0022898	regulation of transmembrane transporter activity	0.200874	1	51	65	14841	0.0196078	0.00437976	0.0153846	0.00343643	CL_0000820-down.xls	Cacnb1
GO:0065008	regulation of biological quality	0.20342	8	51	1655	14841	0.156863	0.111515	0.00483384	0.00343643	CL_0000820-down.xls	Anxa1,Cacna1i,Ckb,Dyrk3,Il2ra,Lrrk2,Ptk2,Tgfbr3
GO:0016049	cell growth	0.203633	1	51	66	14841	0.0196078	0.00444714	0.0151515	0.00343643	CL_0000820-down.xls	Tgfbr3
GO:0034599	cellular response to oxidative stress	0.203633	1	51	66	14841	0.0196078	0.00444714	0.0151515	0.00343643	CL_0000820-down.xls	Anxa1
GO:0042325	regulation of phosphorylation	0.206069	4	51	682	14841	0.0784314	0.0459538	0.0058651	0.00343643	CL_0000820-down.xls	Irak3,Lrrk2,Socs3,Zeb2
GO:0010942	positive regulation of cell death	0.206175	3	51	456	14841	0.0588235	0.0307257	0.00657895	0.00343643	CL_0000820-down.xls	Anxa1,Il2ra,Lrrk2
GO:0051338	regulation of transferase activity	0.206175	3	51	456	14841	0.0588235	0.0307257	0.00657895	0.00343643	CL_0000820-down.xls	Irak3,Lrrk2,Zeb2
GO:0002263	cell activation involved in immune response	0.206381	1	51	67	14841	0.0196078	0.00451452	0.0149254	0.00343643	CL_0000820-down.xls	Aicda
GO:0002366	leukocyte activation involved in immune response	0.206381	1	51	67	14841	0.0196078	0.00451452	0.0149254	0.00343643	CL_0000820-down.xls	Aicda
GO:0006909	phagocytosis	0.206381	1	51	67	14841	0.0196078	0.00451452	0.0149254	0.00343643	CL_0000820-down.xls	Fcgr2b
GO:0050808	synapse organization	0.206381	1	51	67	14841	0.0196078	0.00451452	0.0149254	0.00343643	CL_0000820-down.xls	Lrrk2
GO:0044093	positive regulation of molecular function	0.207415	5	51	920	14841	0.0980392	0.0619904	0.00543478	0.00343643	CL_0000820-down.xls	Irak3,Lrrk2,Srgap3,Tgfbr3,Zeb2
GO:0009914	hormone transport	0.209121	1	51	68	14841	0.0196078	0.0045819	0.0147059	0.00343643	CL_0000820-down.xls	Anxa1
GO:0061039	ovum-producing ovary development	0.209121	1	51	68	14841	0.0196078	0.0045819	0.0147059	0.00343643	CL_0000820-down.xls	Lfng
GO:0010565	regulation of cellular ketone metabolic process	0.209121	1	51	68	14841	0.0196078	0.0045819	0.0147059	0.00343643	CL_0000820-down.xls	Anxa1
GO:0051090	regulation of sequence-specific DNA binding transcription factor activity	0.209525	2	51	248	14841	0.0392157	0.0167105	0.00806452	0.00343643	CL_0000820-down.xls	Irak3,Tgfbr3
GO:0000902	cell morphogenesis	0.210636	3	51	461	14841	0.0588235	0.0310626	0.00650759	0.00343643	CL_0000820-down.xls	Lifr,Ptk2,Tgfbr3
GO:0009617	response to bacterium	0.210785	2	51	249	14841	0.0392157	0.0167778	0.00803213	0.00343643	CL_0000820-down.xls	Fcgr2b,Irak3
GO:0009653	anatomical structure morphogenesis	0.210799	7	51	1418	14841	0.137255	0.0955461	0.00493653	0.00343643	CL_0000820-down.xls	Ctnnd1,Lifr,Lrrk2,Ptk2,Socs3,Tgfbr3,Zeb2
GO:0050680	negative regulation of epithelial cell proliferation	0.211851	1	51	69	14841	0.0196078	0.00464928	0.0144928	0.00343643	CL_0000820-down.xls	Tgfbr3
GO:2000026	regulation of multicellular organismal development	0.21361	5	51	930	14841	0.0980392	0.0626642	0.00537634	0.00343643	CL_0000820-down.xls	Il2ra,Irak3,Lrrk2,Ptk2,Tgfbr3
GO:0001843	neural tube closure	0.217284	1	51	71	14841	0.0196078	0.00478404	0.0140845	0.00343643	CL_0000820-down.xls	Zeb2
GO:0009116	nucleoside metabolic process	0.217284	1	51	71	14841	0.0196078	0.00478404	0.0140845	0.00343643	CL_0000820-down.xls	Aicda
GO:0033044	regulation of chromosome organization	0.217284	1	51	71	14841	0.0196078	0.00478404	0.0140845	0.00343643	CL_0000820-down.xls	Aicda
GO:0009894	regulation of catabolic process	0.217819	3	51	469	14841	0.0588235	0.0316016	0.00639659	0.00343643	CL_0000820-down.xls	Irak3,Lrrk2,Srgap3
GO:0043087	regulation of GTPase activity	0.219626	2	51	256	14841	0.0392157	0.0172495	0.0078125	0.00343643	CL_0000820-down.xls	Lrrk2,Srgap3
GO:0021543	pallium development	0.219987	1	51	72	14841	0.0196078	0.00485143	0.0138889	0.00343643	CL_0000820-down.xls	Zeb2
GO:0060606	tube closure	0.219987	1	51	72	14841	0.0196078	0.00485143	0.0138889	0.00343643	CL_0000820-down.xls	Zeb2
GO:0005975	carbohydrate metabolic process	0.220527	3	51	472	14841	0.0588235	0.0318038	0.00635593	0.00343643	CL_0000820-down.xls	Dse,St6gal1,Synj2
GO:0033124	regulation of GTP catabolic process	0.222159	2	51	258	14841	0.0392157	0.0173843	0.00775194	0.00343643	CL_0000820-down.xls	Lrrk2,Srgap3
GO:0060326	cell chemotaxis	0.22268	1	51	73	14841	0.0196078	0.00491881	0.0136986	0.00343643	CL_0000820-down.xls	Itgam
GO:0045580	regulation of T cell differentiation	0.22268	1	51	73	14841	0.0196078	0.00491881	0.0136986	0.00343643	CL_0000820-down.xls	Il2ra
GO:0032409	regulation of transporter activity	0.22268	1	51	73	14841	0.0196078	0.00491881	0.0136986	0.00343643	CL_0000820-down.xls	Cacnb1
GO:0000302	response to reactive oxygen species	0.22268	1	51	73	14841	0.0196078	0.00491881	0.0136986	0.00343643	CL_0000820-down.xls	Anxa1
GO:0071900	regulation of protein serine/threonine kinase activity	0.223426	2	51	259	14841	0.0392157	0.0174517	0.00772201	0.00343643	CL_0000820-down.xls	Irak3,Zeb2
GO:0019220	regulation of phosphate metabolic process	0.224968	4	51	708	14841	0.0784314	0.0477057	0.00564972	0.00343643	CL_0000820-down.xls	Irak3,Lrrk2,Socs3,Zeb2
GO:0051174	regulation of phosphorus metabolic process	0.224968	4	51	708	14841	0.0784314	0.0477057	0.00564972	0.00343643	CL_0000820-down.xls	Irak3,Lrrk2,Socs3,Zeb2
GO:0003231	cardiac ventricle development	0.225365	1	51	74	14841	0.0196078	0.00498619	0.0135135	0.00343643	CL_0000820-down.xls	Tgfbr3
GO:0001892	embryonic placenta development	0.225365	1	51	74	14841	0.0196078	0.00498619	0.0135135	0.00343643	CL_0000820-down.xls	Socs3
GO:0022602	ovulation cycle process	0.225365	1	51	74	14841	0.0196078	0.00498619	0.0135135	0.00343643	CL_0000820-down.xls	Lfng
GO:0014020	primary neural tube formation	0.225365	1	51	74	14841	0.0196078	0.00498619	0.0135135	0.00343643	CL_0000820-down.xls	Zeb2
GO:0043473	pigmentation	0.22804	1	51	75	14841	0.0196078	0.00505357	0.0133333	0.00343643	CL_0000820-down.xls	Kif13a
GO:0043393	regulation of protein binding	0.22804	1	51	75	14841	0.0196078	0.00505357	0.0133333	0.00343643	CL_0000820-down.xls	Tgfbr3
GO:0046483	heterocycle metabolic process	0.228657	4	51	713	14841	0.0784314	0.0480426	0.0056101	0.00343643	CL_0000820-down.xls	Aicda,Pltp,Tubb2a,Tubb2b
GO:0002694	regulation of leukocyte activation	0.229771	2	51	264	14841	0.0392157	0.0177886	0.00757576	0.00343643	CL_0000820-down.xls	Fcgr2b,Il2ra
GO:0006662	glycerol ether metabolic process	0.230706	1	51	76	14841	0.0196078	0.00512095	0.0131579	0.00343643	CL_0000820-down.xls	Agpat9
GO:0018209	peptidyl-serine modification	0.230706	1	51	76	14841	0.0196078	0.00512095	0.0131579	0.00343643	CL_0000820-down.xls	Lrrk2
GO:0031331	positive regulation of cellular catabolic process	0.230706	1	51	76	14841	0.0196078	0.00512095	0.0131579	0.00343643	CL_0000820-down.xls	Lrrk2
GO:0045860	positive regulation of protein kinase activity	0.232314	2	51	266	14841	0.0392157	0.0179233	0.0075188	0.00343643	CL_0000820-down.xls	Lrrk2,Zeb2
GO:0031399	regulation of protein modification process	0.233105	4	51	719	14841	0.0784314	0.0484469	0.00556328	0.00343643	CL_0000820-down.xls	Irak3,Lrrk2,Socs3,Zeb2
GO:0032880	regulation of protein localization	0.234858	2	51	268	14841	0.0392157	0.0180581	0.00746269	0.00343643	CL_0000820-down.xls	Anxa1,Rhbdf2
GO:0018904	organic ether metabolic process	0.236012	1	51	78	14841	0.0196078	0.00525571	0.0128205	0.00343643	CL_0000820-down.xls	Agpat9
GO:0042698	ovulation cycle	0.236012	1	51	78	14841	0.0196078	0.00525571	0.0128205	0.00343643	CL_0000820-down.xls	Lfng
GO:0035282	segmentation	0.236012	1	51	78	14841	0.0196078	0.00525571	0.0128205	0.00343643	CL_0000820-down.xls	Zeb2
GO:0042981	regulation of apoptosis	0.237695	5	51	968	14841	0.0980392	0.0652247	0.00516529	0.00343643	CL_0000820-down.xls	Anxa1,Camk1d,Il2ra,Irak3,Ptk2
GO:0008652	cellular amino acid biosynthetic process	0.238651	1	51	79	14841	0.0196078	0.00532309	0.0126582	0.00343643	CL_0000820-down.xls	Mgst2
GO:0008585	female gonad development	0.238651	1	51	79	14841	0.0196078	0.00532309	0.0126582	0.00343643	CL_0000820-down.xls	Lfng
GO:0055002	striated muscle cell development	0.238651	1	51	79	14841	0.0196078	0.00532309	0.0126582	0.00343643	CL_0000820-down.xls	Lrrk2
GO:0048812	neuron projection morphogenesis	0.238677	2	51	271	14841	0.0392157	0.0182602	0.00738007	0.00343643	CL_0000820-down.xls	Lifr,Ptk2
GO:0003206	cardiac chamber morphogenesis	0.241281	1	51	80	14841	0.0196078	0.00539047	0.0125	0.00343643	CL_0000820-down.xls	Tgfbr3
GO:0045834	positive regulation of lipid metabolic process	0.241281	1	51	80	14841	0.0196078	0.00539047	0.0125	0.00343643	CL_0000820-down.xls	Anxa1
GO:0048518	positive regulation of biological process	0.242829	12	51	2797	14841	0.235294	0.188464	0.00429031	0.00343643	CL_0000820-down.xls	Aicda,Anxa1,Fcgr2b,Il2ra,Il9r,Irak3,Lifr,Lrrk2,Ptk2,Socs3,Tgfbr3,Zeb2
GO:0071375	cellular response to peptide hormone stimulus	0.243903	1	51	81	14841	0.0196078	0.00545785	0.0123457	0.00343643	CL_0000820-down.xls	Ptk2
GO:0016197	endosome transport	0.243903	1	51	81	14841	0.0196078	0.00545785	0.0123457	0.00343643	CL_0000820-down.xls	Kif13a
GO:0050864	regulation of B cell activation	0.243903	1	51	81	14841	0.0196078	0.00545785	0.0123457	0.00343643	CL_0000820-down.xls	Fcgr2b
GO:0046890	regulation of lipid biosynthetic process	0.243903	1	51	81	14841	0.0196078	0.00545785	0.0123457	0.00343643	CL_0000820-down.xls	Anxa1
GO:0050865	regulation of cell activation	0.245052	2	51	276	14841	0.0392157	0.0185971	0.00724638	0.00343643	CL_0000820-down.xls	Fcgr2b,Il2ra
GO:0007568	aging	0.246515	1	51	82	14841	0.0196078	0.00552523	0.0121951	0.00343643	CL_0000820-down.xls	Lrrk2
GO:0045017	glycerolipid biosynthetic process	0.246515	1	51	82	14841	0.0196078	0.00552523	0.0121951	0.00343643	CL_0000820-down.xls	Agpat9
GO:0071901	negative regulation of protein serine/threonine kinase activity	0.246515	1	51	82	14841	0.0196078	0.00552523	0.0121951	0.00343643	CL_0000820-down.xls	Irak3
GO:0046488	phosphatidylinositol metabolic process	0.246515	1	51	82	14841	0.0196078	0.00552523	0.0121951	0.00343643	CL_0000820-down.xls	Synj2
GO:0048660	regulation of smooth muscle cell proliferation	0.246515	1	51	82	14841	0.0196078	0.00552523	0.0121951	0.00343643	CL_0000820-down.xls	Ptk2
GO:0048522	positive regulation of cellular process	0.246596	11	51	2538	14841	0.215686	0.171013	0.00433412	0.00343643	CL_0000820-down.xls	Aicda,Anxa1,Fcgr2b,Il2ra,Il9r,Lifr,Lrrk2,Ptk2,Socs3,Tgfbr3,Zeb2
GO:0003002	regionalization	0.24888	2	51	279	14841	0.0392157	0.0187993	0.00716846	0.00343643	CL_0000820-down.xls	Lfng,Zeb2
GO:0009566	fertilization	0.249119	1	51	83	14841	0.0196078	0.00559262	0.0120482	0.00343643	CL_0000820-down.xls	Trim36
GO:0007399	nervous system development	0.249353	6	51	1237	14841	0.117647	0.0833502	0.00485044	0.00343643	CL_0000820-down.xls	Itgam,Lifr,Lrrk2,Ptk2,Tubb2b,Zeb2
GO:0033674	positive regulation of kinase activity	0.250157	2	51	280	14841	0.0392157	0.0188667	0.00714286	0.00343643	CL_0000820-down.xls	Lrrk2,Zeb2
GO:0030811	regulation of nucleotide catabolic process	0.251434	2	51	281	14841	0.0392157	0.018934	0.00711744	0.00343643	CL_0000820-down.xls	Lrrk2,Srgap3
GO:0033121	regulation of purine nucleotide catabolic process	0.251434	2	51	281	14841	0.0392157	0.018934	0.00711744	0.00343643	CL_0000820-down.xls	Lrrk2,Srgap3
GO:0032989	cellular component morphogenesis	0.251679	3	51	506	14841	0.0588235	0.0340947	0.00592885	0.00343643	CL_0000820-down.xls	Lifr,Ptk2,Tgfbr3
GO:0061061	muscle structure development	0.253989	2	51	283	14841	0.0392157	0.0190688	0.00706714	0.00343643	CL_0000820-down.xls	Lrrk2,Tgfbr3
GO:0008203	cholesterol metabolic process	0.2543	1	51	85	14841	0.0196078	0.00572738	0.0117647	0.00343643	CL_0000820-down.xls	Cyp27a1
GO:0050900	leukocyte migration	0.2543	1	51	85	14841	0.0196078	0.00572738	0.0117647	0.00343643	CL_0000820-down.xls	Itgam
GO:0010001	glial cell differentiation	0.256877	1	51	86	14841	0.0196078	0.00579476	0.0116279	0.00343643	CL_0000820-down.xls	Itgam
GO:0030178	negative regulation of Wnt receptor signaling pathway	0.256877	1	51	86	14841	0.0196078	0.00579476	0.0116279	0.00343643	CL_0000820-down.xls	Ctnnd1
GO:0003205	cardiac chamber development	0.259446	1	51	87	14841	0.0196078	0.00586214	0.0114943	0.00343643	CL_0000820-down.xls	Tgfbr3
GO:0046545	development of primary female sexual characteristics	0.259446	1	51	87	14841	0.0196078	0.00586214	0.0114943	0.00343643	CL_0000820-down.xls	Lfng
GO:0001841	neural tube formation	0.259446	1	51	87	14841	0.0196078	0.00586214	0.0114943	0.00343643	CL_0000820-down.xls	Zeb2
GO:0050770	regulation of axonogenesis	0.259446	1	51	87	14841	0.0196078	0.00586214	0.0114943	0.00343643	CL_0000820-down.xls	Ptk2
GO:0001817	regulation of cytokine production	0.261659	2	51	289	14841	0.0392157	0.0194731	0.00692042	0.00343643	CL_0000820-down.xls	Fcgr2b,Irak3
GO:0048738	cardiac muscle tissue development	0.262006	1	51	88	14841	0.0196078	0.00592952	0.0113636	0.00343643	CL_0000820-down.xls	Tgfbr3
GO:0045088	regulation of innate immune response	0.262006	1	51	88	14841	0.0196078	0.00592952	0.0113636	0.00343643	CL_0000820-down.xls	Irak3
GO:0045619	regulation of lymphocyte differentiation	0.262006	1	51	88	14841	0.0196078	0.00592952	0.0113636	0.00343643	CL_0000820-down.xls	Il2ra
GO:0030258	lipid modification	0.264557	1	51	89	14841	0.0196078	0.0059969	0.011236	0.00343643	CL_0000820-down.xls	Synj2
GO:0031396	regulation of protein ubiquitination	0.264557	1	51	89	14841	0.0196078	0.0059969	0.011236	0.00343643	CL_0000820-down.xls	Lrrk2
GO:0051347	positive regulation of transferase activity	0.265495	2	51	292	14841	0.0392157	0.0196752	0.00684932	0.00343643	CL_0000820-down.xls	Lrrk2,Zeb2
GO:0043433	negative regulation of sequence-specific DNA binding transcription factor activity	0.267099	1	51	90	14841	0.0196078	0.00606428	0.0111111	0.00343643	CL_0000820-down.xls	Irak3
GO:0006810	transport	0.268675	11	51	2590	14841	0.215686	0.174517	0.0042471	0.00343643	CL_0000820-down.xls	Anxa1,Cacna1i,Cacnb1,Fcgr2b,Kif13a,Pltp,Rhbdf2,Slc17a9,Slc25a15,Slc41a2,Trim36
GO:0002706	regulation of lymphocyte mediated immunity	0.272159	1	51	92	14841	0.0196078	0.00619904	0.0108696	0.00343643	CL_0000820-down.xls	Fcgr2b
GO:0016125	sterol metabolic process	0.272159	1	51	92	14841	0.0196078	0.00619904	0.0108696	0.00343643	CL_0000820-down.xls	Cyp27a1
GO:0043009	chordate embryonic development	0.272201	3	51	528	14841	0.0588235	0.0355771	0.00568182	0.00343643	CL_0000820-down.xls	Socs3,Tgfbr3,Zeb2
GO:0044085	cellular component biogenesis	0.274538	5	51	1024	14841	0.0980392	0.068998	0.00488281	0.00343643	CL_0000820-down.xls	Kif13a,Ptk2,Tgfbr3,Tubb2a,Tubb2b
GO:0050671	positive regulation of lymphocyte proliferation	0.274676	1	51	93	14841	0.0196078	0.00626642	0.0107527	0.00343643	CL_0000820-down.xls	Il2ra
GO:0002822	regulation of adaptive immune response based on somatic recombination of immune receptors built from immunoglobulin superfamily domains	0.274676	1	51	93	14841	0.0196078	0.00626642	0.0107527	0.00343643	CL_0000820-down.xls	Fcgr2b
GO:0065007	biological regulation	0.275896	32	51	8551	14841	0.627451	0.576174	0.00374225	0.00343643	CL_0000820-down.xls	Adam19,Agpat9,Aicda,Angptl1,Anxa1,Atrnl1,Cacna1i,Cacnb1,Camk1d,Ccr6,Ckb,Ctnnd1,Dyrk3,Fcgr2b,Il2ra,Il9r,Irak3,Itgam,Lifr,Lrrk2,Map4k5,Ptk2,Rhbdf2,Socs3,Srgap3,Stac2,Tgfbr3,Trps1,Vmn2r96,Vopp1,Zeb2,Zkscan16
GO:0046660	female sex differentiation	0.277184	1	51	94	14841	0.0196078	0.0063338	0.0106383	0.00343643	CL_0000820-down.xls	Lfng
GO:0055001	muscle cell development	0.277184	1	51	94	14841	0.0196078	0.0063338	0.0106383	0.00343643	CL_0000820-down.xls	Lrrk2
GO:0032946	positive regulation of mononuclear cell proliferation	0.277184	1	51	94	14841	0.0196078	0.0063338	0.0106383	0.00343643	CL_0000820-down.xls	Il2ra
GO:0009792	embryo development ending in birth or egg hatching	0.278775	3	51	535	14841	0.0588235	0.0360488	0.00560748	0.00343643	CL_0000820-down.xls	Socs3,Tgfbr3,Zeb2
GO:0043413	macromolecule glycosylation	0.279683	1	51	95	14841	0.0196078	0.00640119	0.0105263	0.00343643	CL_0000820-down.xls	St6gal1
GO:0006486	protein glycosylation	0.279683	1	51	95	14841	0.0196078	0.00640119	0.0105263	0.00343643	CL_0000820-down.xls	St6gal1
GO:0006952	defense response	0.281599	3	51	538	14841	0.0588235	0.0362509	0.00557621	0.00343643	CL_0000820-down.xls	Fcgr2b,Il2ra,Mgst2
GO:0045664	regulation of neuron differentiation	0.282122	2	51	305	14841	0.0392157	0.0205512	0.00655738	0.00343643	CL_0000820-down.xls	Lrrk2,Ptk2
GO:0042113	B cell activation	0.282175	1	51	96	14841	0.0196078	0.00646857	0.0104167	0.00343643	CL_0000820-down.xls	Aicda
GO:0070665	positive regulation of leukocyte proliferation	0.282175	1	51	96	14841	0.0196078	0.00646857	0.0104167	0.00343643	CL_0000820-down.xls	Il2ra
GO:0042129	regulation of T cell proliferation	0.282175	1	51	96	14841	0.0196078	0.00646857	0.0104167	0.00343643	CL_0000820-down.xls	Il2ra
GO:0030217	T cell differentiation	0.287132	1	51	98	14841	0.0196078	0.00660333	0.0102041	0.00343643	CL_0000820-down.xls	Anxa1
GO:0022612	gland morphogenesis	0.287132	1	51	98	14841	0.0196078	0.00660333	0.0102041	0.00343643	CL_0000820-down.xls	Ctnnd1
GO:0002819	regulation of adaptive immune response	0.287132	1	51	98	14841	0.0196078	0.00660333	0.0102041	0.00343643	CL_0000820-down.xls	Fcgr2b
GO:0030334	regulation of cell migration	0.289792	2	51	311	14841	0.0392157	0.0209555	0.00643087	0.00343643	CL_0000820-down.xls	Ptk2,Tgfbr3
GO:0042063	gliogenesis	0.292056	1	51	100	14841	0.0196078	0.00673809	0.01	0.00343643	CL_0000820-down.xls	Itgam
GO:0070085	glycosylation	0.292056	1	51	100	14841	0.0196078	0.00673809	0.01	0.00343643	CL_0000820-down.xls	St6gal1
GO:0050896	response to stimulus	0.292326	23	51	5997	14841	0.45098	0.404083	0.00383525	0.00343643	CL_0000820-down.xls	Adam19,Aicda,Angptl1,Anxa1,Atrnl1,Ccr6,Ctnnd1,Fcgr2b,Il2ra,Il9r,Irak3,Itgam,Lifr,Lrrk2,Map4k5,Mgst2,Ptk2,Socs3,Srgap3,Stac2,Tgfbr3,Vmn2r96,Vopp1
GO:0008284	positive regulation of cell proliferation	0.292921	3	51	550	14841	0.0588235	0.0370595	0.00545455	0.00343643	CL_0000820-down.xls	Il2ra,Lifr,Ptk2
GO:0009967	positive regulation of signal transduction	0.292921	3	51	550	14841	0.0588235	0.0370595	0.00545455	0.00343643	CL_0000820-down.xls	Lrrk2,Tgfbr3,Zeb2
GO:0009896	positive regulation of catabolic process	0.294505	1	51	101	14841	0.0196078	0.00680547	0.00990099	0.00343643	CL_0000820-down.xls	Lrrk2
GO:0046328	regulation of JNK cascade	0.294505	1	51	101	14841	0.0196078	0.00680547	0.00990099	0.00343643	CL_0000820-down.xls	Zeb2
GO:0007507	heart development	0.296177	2	51	316	14841	0.0392157	0.0212924	0.00632911	0.00343643	CL_0000820-down.xls	Adam19,Tgfbr3
GO:0001890	placenta development	0.296946	1	51	102	14841	0.0196078	0.00687285	0.00980392	0.00343643	CL_0000820-down.xls	Socs3
GO:0007519	skeletal muscle tissue development	0.296946	1	51	102	14841	0.0196078	0.00687285	0.00980392	0.00343643	CL_0000820-down.xls	Lrrk2
GO:2000145	regulation of cell motility	0.300006	2	51	319	14841	0.0392157	0.0214945	0.00626959	0.00343643	CL_0000820-down.xls	Ptk2,Tgfbr3
GO:0016051	carbohydrate biosynthetic process	0.301803	1	51	104	14841	0.0196078	0.00700761	0.00961538	0.00343643	CL_0000820-down.xls	Dse
GO:0001838	embryonic epithelial tube formation	0.301803	1	51	104	14841	0.0196078	0.00700761	0.00961538	0.00343643	CL_0000820-down.xls	Zeb2
GO:0072175	epithelial tube formation	0.301803	1	51	104	14841	0.0196078	0.00700761	0.00961538	0.00343643	CL_0000820-down.xls	Zeb2
GO:0045785	positive regulation of cell adhesion	0.301803	1	51	104	14841	0.0196078	0.00700761	0.00961538	0.00343643	CL_0000820-down.xls	Ptk2
GO:0060828	regulation of canonical Wnt receptor signaling pathway	0.301803	1	51	104	14841	0.0196078	0.00700761	0.00961538	0.00343643	CL_0000820-down.xls	Ctnnd1
GO:0048699	generation of neurons	0.302856	4	51	810	14841	0.0784314	0.0545785	0.00493827	0.00343643	CL_0000820-down.xls	Lifr,Lrrk2,Ptk2,Tubb2b
GO:0006950	response to stress	0.303612	7	51	1591	14841	0.137255	0.107203	0.00439975	0.00343643	CL_0000820-down.xls	Anxa1,Fcgr2b,Il2ra,Lrrk2,Map4k5,Mgst2,Ptk2
GO:0006633	fatty acid biosynthetic process	0.304219	1	51	105	14841	0.0196078	0.00707499	0.00952381	0.00343643	CL_0000820-down.xls	Mgst2
GO:0051094	positive regulation of developmental process	0.306177	3	51	564	14841	0.0588235	0.0380028	0.00531915	0.00343643	CL_0000820-down.xls	Il2ra,Ptk2,Socs3
GO:0044237	cellular metabolic process	0.30742	24	51	6327	14841	0.470588	0.426319	0.00379327	0.00343643	CL_0000820-down.xls	Acsf2,Agpat9,Aicda,Anxa1,Camk1d,Ckb,Ctnnd1,Dse,Dyrk3,Irak3,Lrrk2,Map4k5,Mgst2,Pltp,Ptk2,Slc27a3,St6gal1,Synj2,Tgfbr3,Tubb2a,Tubb2b,Vopp1,Zeb2,Zkscan16
GO:0048646	anatomical structure formation involved in morphogenesis	0.308074	3	51	566	14841	0.0588235	0.0381376	0.00530035	0.00343643	CL_0000820-down.xls	Ptk2,Tgfbr3,Zeb2
GO:0043269	regulation of ion transport	0.308927	2	51	326	14841	0.0392157	0.0219662	0.00613497	0.00343643	CL_0000820-down.xls	Cacna1i,Cacnb1
GO:0034762	regulation of transmembrane transport	0.308927	2	51	326	14841	0.0392157	0.0219662	0.00613497	0.00343643	CL_0000820-down.xls	Cacna1i,Cacnb1
GO:0050870	positive regulation of T cell activation	0.309027	1	51	107	14841	0.0196078	0.00720976	0.00934579	0.00343643	CL_0000820-down.xls	Il2ra
GO:0032496	response to lipopolysaccharide	0.309027	1	51	107	14841	0.0196078	0.00720976	0.00934579	0.00343643	CL_0000820-down.xls	Irak3
GO:0032147	activation of protein kinase activity	0.311419	1	51	108	14841	0.0196078	0.00727714	0.00925926	0.00343643	CL_0000820-down.xls	Lrrk2
GO:0005976	polysaccharide metabolic process	0.311419	1	51	108	14841	0.0196078	0.00727714	0.00925926	0.00343643	CL_0000820-down.xls	Dse
GO:0002703	regulation of leukocyte mediated immunity	0.311419	1	51	108	14841	0.0196078	0.00727714	0.00925926	0.00343643	CL_0000820-down.xls	Fcgr2b
GO:0060538	skeletal muscle organ development	0.311419	1	51	108	14841	0.0196078	0.00727714	0.00925926	0.00343643	CL_0000820-down.xls	Lrrk2
GO:0001701	in utero embryonic development	0.311473	2	51	328	14841	0.0392157	0.0221009	0.00609756	0.00343643	CL_0000820-down.xls	Socs3,Tgfbr3
GO:0006886	intracellular protein transport	0.311473	2	51	328	14841	0.0392157	0.0221009	0.00609756	0.00343643	CL_0000820-down.xls	Cacnb1,Kif13a
GO:0008654	phospholipid biosynthetic process	0.313803	1	51	109	14841	0.0196078	0.00734452	0.00917431	0.00343643	CL_0000820-down.xls	Agpat9
GO:0044267	cellular protein metabolic process	0.315491	9	51	2150	14841	0.176471	0.144869	0.00418605	0.00343643	CL_0000820-down.xls	Anxa1,Camk1d,Dyrk3,Irak3,Lrrk2,Map4k5,Ptk2,St6gal1,Tgfbr3
GO:0051327	M phase of meiotic cell cycle	0.316178	1	51	110	14841	0.0196078	0.0074119	0.00909091	0.00343643	CL_0000820-down.xls	Lfng
GO:0007126	meiosis	0.316178	1	51	110	14841	0.0196078	0.0074119	0.00909091	0.00343643	CL_0000820-down.xls	Lfng
GO:0048858	cell projection morphogenesis	0.316559	2	51	332	14841	0.0392157	0.0223705	0.0060241	0.00343643	CL_0000820-down.xls	Lifr,Ptk2
GO:0002682	regulation of immune system process	0.316617	3	51	575	14841	0.0588235	0.038744	0.00521739	0.00343643	CL_0000820-down.xls	Fcgr2b,Il2ra,Irak3
GO:0000904	cell morphogenesis involved in differentiation	0.317829	2	51	333	14841	0.0392157	0.0224378	0.00600601	0.00343643	CL_0000820-down.xls	Ptk2,Tgfbr3
GO:0006575	cellular modified amino acid metabolic process	0.318545	1	51	111	14841	0.0196078	0.00747928	0.00900901	0.00343643	CL_0000820-down.xls	Mgst2
GO:0051321	meiotic cell cycle	0.318545	1	51	111	14841	0.0196078	0.00747928	0.00900901	0.00343643	CL_0000820-down.xls	Lfng
GO:0070302	regulation of stress-activated protein kinase signaling cascade	0.318545	1	51	111	14841	0.0196078	0.00747928	0.00900901	0.00343643	CL_0000820-down.xls	Zeb2
GO:0035148	tube formation	0.318545	1	51	111	14841	0.0196078	0.00747928	0.00900901	0.00343643	CL_0000820-down.xls	Zeb2
GO:0021953	central nervous system neuron differentiation	0.320905	1	51	112	14841	0.0196078	0.00754666	0.00892857	0.00343643	CL_0000820-down.xls	Ptk2
GO:0034220	ion transmembrane transport	0.321368	3	51	580	14841	0.0588235	0.0390809	0.00517241	0.00343643	CL_0000820-down.xls	Cacna1i,Cacnb1,Slc41a2
GO:0009309	amine biosynthetic process	0.323256	1	51	113	14841	0.0196078	0.00761404	0.00884956	0.00343643	CL_0000820-down.xls	Mgst2
GO:0003001	generation of a signal involved in cell-cell signaling	0.3256	1	51	114	14841	0.0196078	0.00768142	0.00877193	0.00343643	CL_0000820-down.xls	Anxa1
GO:0023061	signal release	0.3256	1	51	114	14841	0.0196078	0.00768142	0.00877193	0.00343643	CL_0000820-down.xls	Anxa1
GO:0033043	regulation of organelle organization	0.326708	2	51	340	14841	0.0392157	0.0229095	0.00588235	0.00343643	CL_0000820-down.xls	Aicda,Anxa1
GO:0007178	transmembrane receptor protein serine/threonine kinase signaling pathway	0.327935	1	51	115	14841	0.0196078	0.0077488	0.00869565	0.00343643	CL_0000820-down.xls	Tgfbr3
GO:0032990	cell part morphogenesis	0.32924	2	51	342	14841	0.0392157	0.0230443	0.00584795	0.00343643	CL_0000820-down.xls	Lifr,Ptk2
GO:0051270	regulation of cellular component movement	0.32924	2	51	342	14841	0.0392157	0.0230443	0.00584795	0.00343643	CL_0000820-down.xls	Ptk2,Tgfbr3
GO:0051924	regulation of calcium ion transport	0.332582	1	51	117	14841	0.0196078	0.00788357	0.00854701	0.00343643	CL_0000820-down.xls	Cacnb1
GO:0031175	neuron projection development	0.335559	2	51	347	14841	0.0392157	0.0233812	0.00576369	0.00343643	CL_0000820-down.xls	Lifr,Ptk2
GO:0009725	response to hormone stimulus	0.336821	2	51	348	14841	0.0392157	0.0234486	0.00574713	0.00343643	CL_0000820-down.xls	Ptk2,Tgfbr3
GO:0009615	response to virus	0.337198	1	51	119	14841	0.0196078	0.00801833	0.00840336	0.00343643	CL_0000820-down.xls	Irak3
GO:0006812	cation transport	0.338481	3	51	598	14841	0.0588235	0.0402938	0.00501672	0.00343643	CL_0000820-down.xls	Cacna1i,Cacnb1,Slc41a2
GO:0040029	regulation of gene expression, epigenetic	0.339494	1	51	120	14841	0.0196078	0.00808571	0.00833333	0.00343643	CL_0000820-down.xls	Aicda
GO:0006310	DNA recombination	0.341782	1	51	121	14841	0.0196078	0.00815309	0.00826446	0.00343643	CL_0000820-down.xls	Aicda
GO:0050769	positive regulation of neurogenesis	0.341782	1	51	121	14841	0.0196078	0.00815309	0.00826446	0.00343643	CL_0000820-down.xls	Ptk2
GO:0055085	transmembrane transport	0.343937	4	51	862	14841	0.0784314	0.0580823	0.00464037	0.00343643	CL_0000820-down.xls	Cacna1i,Cacnb1,Slc17a9,Slc41a2
GO:0010639	negative regulation of organelle organization	0.344063	1	51	122	14841	0.0196078	0.00822047	0.00819672	0.00343643	CL_0000820-down.xls	Aicda
GO:0008610	lipid biosynthetic process	0.34438	2	51	354	14841	0.0392157	0.0238528	0.00564972	0.00343643	CL_0000820-down.xls	Agpat9,Mgst2
GO:0090092	regulation of transmembrane receptor protein serine/threonine kinase signaling pathway	0.346336	1	51	123	14841	0.0196078	0.00828785	0.00813008	0.00343643	CL_0000820-down.xls	Tgfbr3
GO:0044262	cellular carbohydrate metabolic process	0.34815	2	51	357	14841	0.0392157	0.024055	0.00560224	0.00343643	CL_0000820-down.xls	St6gal1,Synj2
GO:0006469	negative regulation of protein kinase activity	0.348601	1	51	124	14841	0.0196078	0.00835523	0.00806452	0.00343643	CL_0000820-down.xls	Irak3
GO:0043406	positive regulation of MAP kinase activity	0.348601	1	51	124	14841	0.0196078	0.00835523	0.00806452	0.00343643	CL_0000820-down.xls	Zeb2
GO:0019752	carboxylic acid metabolic process	0.350837	3	51	611	14841	0.0588235	0.0411697	0.00490998	0.00343643	CL_0000820-down.xls	Acsf2,Mgst2,Slc27a3
GO:0043436	oxoacid metabolic process	0.350837	3	51	611	14841	0.0588235	0.0411697	0.00490998	0.00343643	CL_0000820-down.xls	Acsf2,Mgst2,Slc27a3
GO:0007420	brain development	0.353166	2	51	361	14841	0.0392157	0.0243245	0.00554017	0.00343643	CL_0000820-down.xls	Lrrk2,Zeb2
GO:0071702	organic substance transport	0.353166	2	51	361	14841	0.0392157	0.0243245	0.00554017	0.00343643	CL_0000820-down.xls	Anxa1,Pltp
GO:0033036	macromolecule localization	0.353538	5	51	1139	14841	0.0980392	0.0767468	0.00438982	0.00343643	CL_0000820-down.xls	Anxa1,Cacnb1,Kif13a,Pltp,Rhbdf2
GO:0002684	positive regulation of immune system process	0.354418	2	51	362	14841	0.0392157	0.0243919	0.00552486	0.00343643	CL_0000820-down.xls	Il2ra,Irak3
GO:0044282	small molecule catabolic process	0.355586	3	51	616	14841	0.0588235	0.0415066	0.00487013	0.00343643	CL_0000820-down.xls	Aicda,Tubb2a,Tubb2b
GO:0051046	regulation of secretion	0.35692	2	51	364	14841	0.0392157	0.0245266	0.00549451	0.00343643	CL_0000820-down.xls	Anxa1,Rhbdf2
GO:0006650	glycerophospholipid metabolic process	0.357584	1	51	128	14841	0.0196078	0.00862476	0.0078125	0.00343643	CL_0000820-down.xls	Synj2
GO:0021915	neural tube development	0.357584	1	51	128	14841	0.0196078	0.00862476	0.0078125	0.00343643	CL_0000820-down.xls	Zeb2
GO:0050789	regulation of biological process	0.358279	30	51	8205	14841	0.588235	0.55286	0.00365631	0.00343643	CL_0000820-down.xls	Adam19,Agpat9,Aicda,Angptl1,Anxa1,Atrnl1,Cacna1i,Cacnb1,Camk1d,Ccr6,Ctnnd1,Fcgr2b,Il2ra,Il9r,Irak3,Itgam,Lifr,Lrrk2,Map4k5,Ptk2,Rhbdf2,Socs3,Srgap3,Stac2,Tgfbr3,Trps1,Vmn2r96,Vopp1,Zeb2,Zkscan16
GO:0050767	regulation of neurogenesis	0.359419	2	51	366	14841	0.0392157	0.0246614	0.00546448	0.00343643	CL_0000820-down.xls	Lrrk2,Ptk2
GO:0065009	regulation of molecular function	0.35944	7	51	1688	14841	0.137255	0.113739	0.00414692	0.00343643	CL_0000820-down.xls	Cacnb1,Irak3,Lrrk2,Map4k5,Srgap3,Tgfbr3,Zeb2
GO:0016331	morphogenesis of embryonic epithelium	0.359811	1	51	129	14841	0.0196078	0.00869214	0.00775194	0.00343643	CL_0000820-down.xls	Zeb2
GO:0051146	striated muscle cell differentiation	0.359811	1	51	129	14841	0.0196078	0.00869214	0.00775194	0.00343643	CL_0000820-down.xls	Lrrk2
GO:0030198	extracellular matrix organization	0.36203	1	51	130	14841	0.0196078	0.00875952	0.00769231	0.00343643	CL_0000820-down.xls	Ptk2
GO:0043062	extracellular structure organization	0.36203	1	51	130	14841	0.0196078	0.00875952	0.00769231	0.00343643	CL_0000820-down.xls	Ptk2
GO:0009207	purine ribonucleoside triphosphate catabolic process	0.363161	2	51	369	14841	0.0392157	0.0248636	0.00542005	0.00343643	CL_0000820-down.xls	Tubb2a,Tubb2b
GO:0051707	response to other organism	0.363161	2	51	369	14841	0.0392157	0.0248636	0.00542005	0.00343643	CL_0000820-down.xls	Fcgr2b,Irak3
GO:0055086	nucleobase, nucleoside and nucleotide metabolic process	0.364126	3	51	625	14841	0.0588235	0.0421131	0.0048	0.00343643	CL_0000820-down.xls	Aicda,Tubb2a,Tubb2b
GO:0006082	organic acid metabolic process	0.364126	3	51	625	14841	0.0588235	0.0421131	0.0048	0.00343643	CL_0000820-down.xls	Acsf2,Mgst2,Slc27a3
GO:0009203	ribonucleoside triphosphate catabolic process	0.364406	2	51	370	14841	0.0392157	0.0249309	0.00540541	0.00343643	CL_0000820-down.xls	Tubb2a,Tubb2b
GO:0042180	cellular ketone metabolic process	0.365074	3	51	626	14841	0.0588235	0.0421804	0.00479233	0.00343643	CL_0000820-down.xls	Acsf2,Mgst2,Slc27a3
GO:0008219	cell death	0.366022	3	51	627	14841	0.0588235	0.0422478	0.00478469	0.00343643	CL_0000820-down.xls	Il2ra,Irak3,Lrrk2
GO:0033673	negative regulation of kinase activity	0.366446	1	51	132	14841	0.0196078	0.00889428	0.00757576	0.00343643	CL_0000820-down.xls	Irak3
GO:0009146	purine nucleoside triphosphate catabolic process	0.366895	2	51	372	14841	0.0392157	0.0250657	0.00537634	0.00343643	CL_0000820-down.xls	Tubb2a,Tubb2b
GO:0009154	purine ribonucleotide catabolic process	0.36938	2	51	374	14841	0.0392157	0.0252005	0.00534759	0.00343643	CL_0000820-down.xls	Tubb2a,Tubb2b
GO:0009143	nucleoside triphosphate catabolic process	0.373101	2	51	377	14841	0.0392157	0.0254026	0.00530504	0.00343643	CL_0000820-down.xls	Tubb2a,Tubb2b
GO:0009261	ribonucleotide catabolic process	0.37434	2	51	378	14841	0.0392157	0.02547	0.00529101	0.00343643	CL_0000820-down.xls	Tubb2a,Tubb2b
GO:0001822	kidney development	0.375188	1	51	136	14841	0.0196078	0.0091638	0.00735294	0.00343643	CL_0000820-down.xls	Lrrk2
GO:0016265	death	0.37549	3	51	637	14841	0.0588235	0.0429216	0.00470958	0.00343643	CL_0000820-down.xls	Il2ra,Irak3,Lrrk2
GO:0008406	gonad development	0.379515	1	51	138	14841	0.0196078	0.00929856	0.00724638	0.00343643	CL_0000820-down.xls	Lfng
GO:0061138	morphogenesis of a branching epithelium	0.381667	1	51	139	14841	0.0196078	0.00936595	0.00719424	0.00343643	CL_0000820-down.xls	Socs3
GO:0032268	regulation of cellular protein metabolic process	0.382892	4	51	911	14841	0.0784314	0.061384	0.00439078	0.00343643	CL_0000820-down.xls	Irak3,Lrrk2,Socs3,Zeb2
GO:0051348	negative regulation of transferase activity	0.383812	1	51	140	14841	0.0196078	0.00943333	0.00714286	0.00343643	CL_0000820-down.xls	Irak3
GO:0007389	pattern specification process	0.386674	2	51	388	14841	0.0392157	0.0261438	0.00515464	0.00343643	CL_0000820-down.xls	Lfng,Zeb2
GO:0006508	proteolysis	0.387765	3	51	650	14841	0.0588235	0.0437976	0.00461538	0.00343643	CL_0000820-down.xls	Adam19,Cpm,Rhbdf2
GO:0051098	regulation of binding	0.38808	1	51	142	14841	0.0196078	0.00956809	0.00704225	0.00343643	CL_0000820-down.xls	Tgfbr3
GO:0072001	renal system development	0.38808	1	51	142	14841	0.0196078	0.00956809	0.00704225	0.00343643	CL_0000820-down.xls	Lrrk2
GO:0043434	response to peptide hormone stimulus	0.38808	1	51	142	14841	0.0196078	0.00956809	0.00704225	0.00343643	CL_0000820-down.xls	Ptk2
GO:0006195	purine nucleotide catabolic process	0.389129	2	51	390	14841	0.0392157	0.0262786	0.00512821	0.00343643	CL_0000820-down.xls	Tubb2a,Tubb2b
GO:0009887	organ morphogenesis	0.392473	3	51	655	14841	0.0588235	0.0441345	0.00458015	0.00343643	CL_0000820-down.xls	Lifr,Lrrk2,Tgfbr3
GO:0009205	purine ribonucleoside triphosphate metabolic process	0.395248	2	51	395	14841	0.0392157	0.0266155	0.00506329	0.00343643	CL_0000820-down.xls	Tubb2a,Tubb2b
GO:0072523	purine-containing compound catabolic process	0.396469	2	51	396	14841	0.0392157	0.0266828	0.00505051	0.00343643	CL_0000820-down.xls	Tubb2a,Tubb2b
GO:0009607	response to biotic stimulus	0.396469	2	51	396	14841	0.0392157	0.0266828	0.00505051	0.00343643	CL_0000820-down.xls	Fcgr2b,Irak3
GO:0030098	lymphocyte differentiation	0.398624	1	51	147	14841	0.0196078	0.00990499	0.00680272	0.00343643	CL_0000820-down.xls	Anxa1
GO:0009199	ribonucleoside triphosphate metabolic process	0.398907	2	51	398	14841	0.0392157	0.0268176	0.00502513	0.00343643	CL_0000820-down.xls	Tubb2a,Tubb2b
GO:0009144	purine nucleoside triphosphate metabolic process	0.402557	2	51	401	14841	0.0392157	0.0270197	0.00498753	0.00343643	CL_0000820-down.xls	Tubb2a,Tubb2b
GO:0009611	response to wounding	0.402557	2	51	401	14841	0.0392157	0.0270197	0.00498753	0.00343643	CL_0000820-down.xls	Il2ra,Mgst2
GO:0003007	heart morphogenesis	0.40693	1	51	151	14841	0.0196078	0.0101745	0.00662252	0.00343643	CL_0000820-down.xls	Tgfbr3
GO:0010959	regulation of metal ion transport	0.40693	1	51	151	14841	0.0196078	0.0101745	0.00662252	0.00343643	CL_0000820-down.xls	Cacnb1
GO:0010638	positive regulation of organelle organization	0.408989	1	51	152	14841	0.0196078	0.0102419	0.00657895	0.00343643	CL_0000820-down.xls	Anxa1
GO:0051960	regulation of nervous system development	0.409826	2	51	407	14841	0.0392157	0.027424	0.004914	0.00343643	CL_0000820-down.xls	Lrrk2,Ptk2
GO:0006140	regulation of nucleotide metabolic process	0.409826	2	51	407	14841	0.0392157	0.027424	0.004914	0.00343643	CL_0000820-down.xls	Lrrk2,Srgap3
GO:0010720	positive regulation of cell development	0.411041	1	51	153	14841	0.0196078	0.0103093	0.00653595	0.00343643	CL_0000820-down.xls	Ptk2
GO:0009166	nucleotide catabolic process	0.41224	2	51	409	14841	0.0392157	0.0275588	0.00488998	0.00343643	CL_0000820-down.xls	Tubb2a,Tubb2b
GO:0051251	positive regulation of lymphocyte activation	0.413086	1	51	154	14841	0.0196078	0.0103767	0.00649351	0.00343643	CL_0000820-down.xls	Il2ra
GO:0009141	nucleoside triphosphate metabolic process	0.414649	2	51	411	14841	0.0392157	0.0276936	0.00486618	0.00343643	CL_0000820-down.xls	Tubb2a,Tubb2b
GO:0048511	rhythmic process	0.417155	1	51	156	14841	0.0196078	0.0105114	0.00641026	0.00343643	CL_0000820-down.xls	Lfng
GO:0071902	positive regulation of protein serine/threonine kinase activity	0.41918	1	51	157	14841	0.0196078	0.0105788	0.00636943	0.00343643	CL_0000820-down.xls	Zeb2
GO:0019216	regulation of lipid metabolic process	0.41918	1	51	157	14841	0.0196078	0.0105788	0.00636943	0.00343643	CL_0000820-down.xls	Anxa1
GO:0051239	regulation of multicellular organismal process	0.419487	6	51	1511	14841	0.117647	0.101813	0.00397088	0.00343643	CL_0000820-down.xls	Fcgr2b,Il2ra,Irak3,Lrrk2,Ptk2,Tgfbr3
GO:0045137	development of primary sexual characteristics	0.423207	1	51	159	14841	0.0196078	0.0107136	0.00628931	0.00343643	CL_0000820-down.xls	Lfng
GO:0051345	positive regulation of hydrolase activity	0.42424	2	51	419	14841	0.0392157	0.0282326	0.00477327	0.00343643	CL_0000820-down.xls	Lrrk2,Srgap3
GO:0009150	purine ribonucleotide metabolic process	0.42424	2	51	419	14841	0.0392157	0.0282326	0.00477327	0.00343643	CL_0000820-down.xls	Tubb2a,Tubb2b
GO:0031329	regulation of cellular catabolic process	0.42424	2	51	419	14841	0.0392157	0.0282326	0.00477327	0.00343643	CL_0000820-down.xls	Lrrk2,Srgap3
GO:0046942	carboxylic acid transport	0.427208	1	51	161	14841	0.0196078	0.0108483	0.00621118	0.00343643	CL_0000820-down.xls	Anxa1
GO:0001763	morphogenesis of a branching structure	0.427208	1	51	161	14841	0.0196078	0.0108483	0.00621118	0.00343643	CL_0000820-down.xls	Socs3
GO:0015849	organic acid transport	0.431181	1	51	163	14841	0.0196078	0.0109831	0.00613497	0.00343643	CL_0000820-down.xls	Anxa1
GO:0050863	regulation of T cell activation	0.431181	1	51	163	14841	0.0196078	0.0109831	0.00613497	0.00343643	CL_0000820-down.xls	Il2ra
GO:0030162	regulation of proteolysis	0.435127	1	51	165	14841	0.0196078	0.0111178	0.00606061	0.00343643	CL_0000820-down.xls	Lrrk2
GO:0045926	negative regulation of growth	0.43709	1	51	166	14841	0.0196078	0.0111852	0.0060241	0.00343643	CL_0000820-down.xls	Ptk2
GO:0009259	ribonucleotide metabolic process	0.439658	2	51	432	14841	0.0392157	0.0291086	0.00462963	0.00343643	CL_0000820-down.xls	Tubb2a,Tubb2b
GO:0009308	amine metabolic process	0.443186	2	51	435	14841	0.0392157	0.0293107	0.0045977	0.00343643	CL_0000820-down.xls	Dse,Mgst2
GO:0071842	cellular component organization at cellular level	0.444085	8	51	2115	14841	0.156863	0.142511	0.00378251	0.00343643	CL_0000820-down.xls	Kif13a,Lifr,Lrrk2,Ptk2,Synj2,Tgfbr3,Tubb2a,Tubb2b
GO:0007267	cell-cell signaling	0.446702	2	51	438	14841	0.0392157	0.0295128	0.00456621	0.00343643	CL_0000820-down.xls	Anxa1,Ptk2
GO:0043065	positive regulation of apoptosis	0.446702	2	51	438	14841	0.0392157	0.0295128	0.00456621	0.00343643	CL_0000820-down.xls	Anxa1,Il2ra
GO:0002696	positive regulation of leukocyte activation	0.446805	1	51	171	14841	0.0196078	0.0115221	0.00584795	0.00343643	CL_0000820-down.xls	Il2ra
GO:0050678	regulation of epithelial cell proliferation	0.448728	1	51	172	14841	0.0196078	0.0115895	0.00581395	0.00343643	CL_0000820-down.xls	Tgfbr3
GO:0048666	neuron development	0.450206	2	51	441	14841	0.0392157	0.029715	0.00453515	0.00343643	CL_0000820-down.xls	Lifr,Ptk2
GO:0015031	protein transport	0.450957	3	51	718	14841	0.0588235	0.0483795	0.00417827	0.00343643	CL_0000820-down.xls	Cacnb1,Kif13a,Rhbdf2
GO:0006732	coenzyme metabolic process	0.452555	1	51	174	14841	0.0196078	0.0117243	0.00574713	0.00343643	CL_0000820-down.xls	Slc27a3
GO:0000226	microtubule cytoskeleton organization	0.454458	1	51	175	14841	0.0196078	0.0117917	0.00571429	0.00343643	CL_0000820-down.xls	Ptk2
GO:0043170	macromolecule metabolic process	0.454908	18	51	4997	14841	0.352941	0.336702	0.00360216	0.00343643	CL_0000820-down.xls	Adam19,Aicda,Anxa1,Camk1d,Cpm,Ctnnd1,Dse,Dyrk3,Irak3,Lrrk2,Map4k5,Ptk2,Rhbdf2,St6gal1,Tgfbr3,Vopp1,Zeb2,Zkscan16
GO:0042692	muscle cell differentiation	0.458246	1	51	177	14841	0.0196078	0.0119264	0.00564972	0.00343643	CL_0000820-down.xls	Lrrk2
GO:0044283	small molecule biosynthetic process	0.458336	2	51	448	14841	0.0392157	0.0301866	0.00446429	0.00343643	CL_0000820-down.xls	Mgst2,Pltp
GO:0050867	positive regulation of cell activation	0.46013	1	51	178	14841	0.0196078	0.0119938	0.00561798	0.00343643	CL_0000820-down.xls	Il2ra
GO:0006605	protein targeting	0.46013	1	51	178	14841	0.0196078	0.0119938	0.00561798	0.00343643	CL_0000820-down.xls	Cacnb1
GO:0001525	angiogenesis	0.467603	1	51	182	14841	0.0196078	0.0122633	0.00549451	0.00343643	CL_0000820-down.xls	Ptk2
GO:0010817	regulation of hormone levels	0.467603	1	51	182	14841	0.0196078	0.0122633	0.00549451	0.00343643	CL_0000820-down.xls	Anxa1
GO:0001655	urogenital system development	0.469455	1	51	183	14841	0.0196078	0.0123307	0.00546448	0.00343643	CL_0000820-down.xls	Lrrk2
GO:0045184	establishment of protein localization	0.470903	3	51	740	14841	0.0588235	0.0498619	0.00405405	0.00343643	CL_0000820-down.xls	Cacnb1,Kif13a,Rhbdf2
GO:0032870	cellular response to hormone stimulus	0.471301	1	51	184	14841	0.0196078	0.0123981	0.00543478	0.00343643	CL_0000820-down.xls	Ptk2
GO:0032844	regulation of homeostatic process	0.471301	1	51	184	14841	0.0196078	0.0123981	0.00543478	0.00343643	CL_0000820-down.xls	Il2ra
GO:0080135	regulation of cellular response to stress	0.473141	1	51	185	14841	0.0196078	0.0124655	0.00540541	0.00343643	CL_0000820-down.xls	Zeb2
GO:0048598	embryonic morphogenesis	0.475531	2	51	463	14841	0.0392157	0.0311974	0.00431965	0.00343643	CL_0000820-down.xls	Socs3,Zeb2
GO:0002521	leukocyte differentiation	0.478622	1	51	188	14841	0.0196078	0.0126676	0.00531915	0.00343643	CL_0000820-down.xls	Anxa1
GO:0048608	reproductive structure development	0.478622	1	51	188	14841	0.0196078	0.0126676	0.00531915	0.00343643	CL_0000820-down.xls	Lfng
GO:0008202	steroid metabolic process	0.478622	1	51	188	14841	0.0196078	0.0126676	0.00531915	0.00343643	CL_0000820-down.xls	Cyp27a1
GO:0007548	sex differentiation	0.484047	1	51	191	14841	0.0196078	0.0128698	0.0052356	0.00343643	CL_0000820-down.xls	Lfng
GO:0006163	purine nucleotide metabolic process	0.484571	2	51	471	14841	0.0392157	0.0317364	0.00424628	0.00343643	CL_0000820-down.xls	Tubb2a,Tubb2b
GO:0050804	regulation of synaptic transmission	0.485843	1	51	192	14841	0.0196078	0.0129371	0.00520833	0.00343643	CL_0000820-down.xls	Ptk2
GO:0060341	regulation of cellular localization	0.489057	2	51	475	14841	0.0392157	0.0320059	0.00421053	0.00343643	CL_0000820-down.xls	Anxa1,Rhbdf2
GO:0030335	positive regulation of cell migration	0.491195	1	51	195	14841	0.0196078	0.0131393	0.00512821	0.00343643	CL_0000820-down.xls	Ptk2
GO:0030001	metal ion transport	0.491291	2	51	477	14841	0.0392157	0.0321407	0.00419287	0.00343643	CL_0000820-down.xls	Cacna1i,Cacnb1
GO:0043085	positive regulation of catalytic activity	0.493195	3	51	765	14841	0.0588235	0.0515464	0.00392157	0.00343643	CL_0000820-down.xls	Lrrk2,Srgap3,Zeb2
GO:0034613	cellular protein localization	0.494631	2	51	480	14841	0.0392157	0.0323428	0.00416667	0.00343643	CL_0000820-down.xls	Cacnb1,Kif13a
GO:0016055	Wnt receptor signaling pathway	0.494733	1	51	197	14841	0.0196078	0.013274	0.00507614	0.00343643	CL_0000820-down.xls	Ctnnd1
GO:2000147	positive regulation of cell motility	0.494733	1	51	197	14841	0.0196078	0.013274	0.00507614	0.00343643	CL_0000820-down.xls	Ptk2
GO:0070727	cellular macromolecule localization	0.497958	2	51	483	14841	0.0392157	0.032545	0.00414079	0.00343643	CL_0000820-down.xls	Cacnb1,Kif13a
GO:0060562	epithelial tube morphogenesis	0.503471	1	51	202	14841	0.0196078	0.0136109	0.0049505	0.00343643	CL_0000820-down.xls	Zeb2
GO:0071841	cellular component organization or biogenesis at cellular level	0.506545	8	51	2229	14841	0.156863	0.150192	0.00358905	0.00343643	CL_0000820-down.xls	Kif13a,Lifr,Lrrk2,Ptk2,Synj2,Tgfbr3,Tubb2a,Tubb2b
GO:0048584	positive regulation of response to stimulus	0.507234	3	51	781	14841	0.0588235	0.0526245	0.00384123	0.00343643	CL_0000820-down.xls	Lrrk2,Tgfbr3,Zeb2
GO:0050790	regulation of catalytic activity	0.508039	5	51	1362	14841	0.0980392	0.0917728	0.00367107	0.00343643	CL_0000820-down.xls	Irak3,Lrrk2,Map4k5,Srgap3,Zeb2
GO:0051272	positive regulation of cellular component movement	0.508643	1	51	205	14841	0.0196078	0.0138131	0.00487805	0.00343643	CL_0000820-down.xls	Ptk2
GO:0030155	regulation of cell adhesion	0.508643	1	51	205	14841	0.0196078	0.0138131	0.00487805	0.00343643	CL_0000820-down.xls	Ptk2
GO:0051246	regulation of protein metabolic process	0.508819	4	51	1073	14841	0.0784314	0.0722997	0.00372787	0.00343643	CL_0000820-down.xls	Irak3,Lrrk2,Socs3,Zeb2
GO:0040017	positive regulation of locomotion	0.510355	1	51	206	14841	0.0196078	0.0138805	0.00485437	0.00343643	CL_0000820-down.xls	Ptk2
GO:0090066	regulation of anatomical structure size	0.510355	1	51	206	14841	0.0196078	0.0138805	0.00485437	0.00343643	CL_0000820-down.xls	Lrrk2
GO:0046394	carboxylic acid biosynthetic process	0.513762	1	51	208	14841	0.0196078	0.0140152	0.00480769	0.00343643	CL_0000820-down.xls	Mgst2
GO:0016053	organic acid biosynthetic process	0.513762	1	51	208	14841	0.0196078	0.0140152	0.00480769	0.00343643	CL_0000820-down.xls	Mgst2
GO:0051969	regulation of transmission of nerve impulse	0.513762	1	51	208	14841	0.0196078	0.0140152	0.00480769	0.00343643	CL_0000820-down.xls	Ptk2
GO:0010035	response to inorganic substance	0.515457	1	51	209	14841	0.0196078	0.0140826	0.00478469	0.00343643	CL_0000820-down.xls	Anxa1
GO:0043066	negative regulation of apoptosis	0.516554	2	51	500	14841	0.0392157	0.0336905	0.004	0.00343643	CL_0000820-down.xls	Anxa1,Ptk2
GO:0019219	regulation of nucleobase, nucleoside, nucleotide and nucleic acid metabolic process	0.521672	10	51	2839	14841	0.196078	0.191294	0.00352237	0.00343643	CL_0000820-down.xls	Aicda,Ctnnd1,Irak3,Lrrk2,Srgap3,Tgfbr3,Trps1,Vopp1,Zeb2,Zkscan16
GO:0043069	negative regulation of programmed cell death	0.521939	2	51	505	14841	0.0392157	0.0340274	0.0039604	0.00343643	CL_0000820-down.xls	Anxa1,Ptk2
GO:0009719	response to endogenous stimulus	0.525152	2	51	508	14841	0.0392157	0.0342295	0.00393701	0.00343643	CL_0000820-down.xls	Ptk2,Tgfbr3
GO:0072521	purine-containing compound metabolic process	0.52622	2	51	509	14841	0.0392157	0.0342969	0.00392927	0.00343643	CL_0000820-down.xls	Tubb2a,Tubb2b
GO:0006811	ion transport	0.527078	3	51	804	14841	0.0588235	0.0541742	0.00373134	0.00343643	CL_0000820-down.xls	Cacna1i,Cacnb1,Slc41a2
GO:0030030	cell projection organization	0.527286	2	51	510	14841	0.0392157	0.0343643	0.00392157	0.00343643	CL_0000820-down.xls	Lifr,Ptk2
GO:0051186	cofactor metabolic process	0.535346	1	51	221	14841	0.0196078	0.0148912	0.00452489	0.00343643	CL_0000820-down.xls	Slc27a3
GO:0051171	regulation of nitrogen compound metabolic process	0.535835	10	51	2868	14841	0.196078	0.193248	0.00348675	0.00343643	CL_0000820-down.xls	Aicda,Ctnnd1,Irak3,Lrrk2,Srgap3,Tgfbr3,Trps1,Vopp1,Zeb2,Zkscan16
GO:0048610	cellular process involved in reproduction	0.536967	1	51	222	14841	0.0196078	0.0149586	0.0045045	0.00343643	CL_0000820-down.xls	Trim36
GO:0051248	negative regulation of protein metabolic process	0.536967	1	51	222	14841	0.0196078	0.0149586	0.0045045	0.00343643	CL_0000820-down.xls	Irak3
GO:0031644	regulation of neurological system process	0.540192	1	51	224	14841	0.0196078	0.0150933	0.00446429	0.00343643	CL_0000820-down.xls	Ptk2
GO:0060548	negative regulation of cell death	0.544133	2	51	526	14841	0.0392157	0.0354424	0.00380228	0.00343643	CL_0000820-down.xls	Anxa1,Ptk2
GO:0016311	dephosphorylation	0.546577	1	51	228	14841	0.0196078	0.0153628	0.00438596	0.00343643	CL_0000820-down.xls	Synj2
GO:0048732	gland development	0.548159	1	51	229	14841	0.0196078	0.0154302	0.00436681	0.00343643	CL_0000820-down.xls	Ctnnd1
GO:0001934	positive regulation of protein phosphorylation	0.549736	1	51	230	14841	0.0196078	0.0154976	0.00434783	0.00343643	CL_0000820-down.xls	Lrrk2
GO:0006355	regulation of transcription, DNA-dependent	0.553539	8	51	2317	14841	0.156863	0.156122	0.00345274	0.00343643	CL_0000820-down.xls	Aicda,Ctnnd1,Irak3,Tgfbr3,Trps1,Vopp1,Zeb2,Zkscan16
GO:0051704	multi-organism process	0.55548	2	51	537	14841	0.0392157	0.0361835	0.00372439	0.00343643	CL_0000820-down.xls	Fcgr2b,Irak3
GO:0007409	axonogenesis	0.555991	1	51	234	14841	0.0196078	0.0157671	0.0042735	0.00343643	CL_0000820-down.xls	Ptk2
GO:0007264	small GTPase mediated signal transduction	0.557541	1	51	235	14841	0.0196078	0.0158345	0.00425532	0.00343643	CL_0000820-down.xls	Lrrk2
GO:0009790	embryo development	0.563027	3	51	847	14841	0.0588235	0.0570716	0.00354191	0.00343643	CL_0000820-down.xls	Socs3,Tgfbr3,Zeb2
GO:0044087	regulation of cellular component biogenesis	0.565213	1	51	240	14841	0.0196078	0.0161714	0.00416667	0.00343643	CL_0000820-down.xls	Ptk2
GO:0030182	neuron differentiation	0.568639	2	51	550	14841	0.0392157	0.0370595	0.00363636	0.00343643	CL_0000820-down.xls	Lifr,Ptk2
GO:0006915	apoptosis	0.574621	2	51	556	14841	0.0392157	0.0374638	0.00359712	0.00343643	CL_0000820-down.xls	Il2ra,Irak3
GO:0042221	response to chemical stimulus	0.574727	10	51	2949	14841	0.196078	0.198706	0.00339098	0.00343643	CL_0000820-down.xls	Anxa1,Fcgr2b,Il2ra,Il9r,Irak3,Itgam,Lifr,Lrrk2,Ptk2,Tgfbr3
GO:0042327	positive regulation of phosphorylation	0.580168	1	51	250	14841	0.0196078	0.0168452	0.004	0.00343643	CL_0000820-down.xls	Lrrk2
GO:0046907	intracellular transport	0.582506	2	51	564	14841	0.0392157	0.0380028	0.0035461	0.00343643	CL_0000820-down.xls	Cacnb1,Kif13a
GO:0051252	regulation of RNA metabolic process	0.585161	8	51	2378	14841	0.156863	0.160232	0.00336417	0.00343643	CL_0000820-down.xls	Aicda,Ctnnd1,Irak3,Tgfbr3,Trps1,Vopp1,Zeb2,Zkscan16
GO:0012501	programmed cell death	0.587381	2	51	569	14841	0.0392157	0.0383397	0.00351494	0.00343643	CL_0000820-down.xls	Il2ra,Irak3
GO:0035239	tube morphogenesis	0.590335	1	51	257	14841	0.0196078	0.0173169	0.00389105	0.00343643	CL_0000820-down.xls	Zeb2
GO:0045937	positive regulation of phosphate metabolic process	0.591767	1	51	258	14841	0.0196078	0.0173843	0.00387597	0.00343643	CL_0000820-down.xls	Lrrk2
GO:0010562	positive regulation of phosphorus metabolic process	0.591767	1	51	258	14841	0.0196078	0.0173843	0.00387597	0.00343643	CL_0000820-down.xls	Lrrk2
GO:0048667	cell morphogenesis involved in neuron differentiation	0.594618	1	51	260	14841	0.0196078	0.017519	0.00384615	0.00343643	CL_0000820-down.xls	Ptk2
GO:0043408	regulation of MAPKKK cascade	0.594618	1	51	260	14841	0.0196078	0.017519	0.00384615	0.00343643	CL_0000820-down.xls	Zeb2
GO:0031323	regulation of cellular metabolic process	0.596763	12	51	3588	14841	0.235294	0.241763	0.00334448	0.00343643	CL_0000820-down.xls	Aicda,Anxa1,Ctnnd1,Irak3,Lrrk2,Socs3,Srgap3,Tgfbr3,Trps1,Vopp1,Zeb2,Zkscan16
GO:0048514	blood vessel morphogenesis	0.597449	1	51	262	14841	0.0196078	0.0176538	0.00381679	0.00343643	CL_0000820-down.xls	Ptk2
GO:0006730	one-carbon metabolic process	0.597449	1	51	262	14841	0.0196078	0.0176538	0.00381679	0.00343643	CL_0000820-down.xls	Aicda
GO:0080090	regulation of primary metabolic process	0.599805	12	51	3595	14841	0.235294	0.242234	0.00333797	0.00343643	CL_0000820-down.xls	Aicda,Anxa1,Ctnnd1,Irak3,Lrrk2,Socs3,Srgap3,Tgfbr3,Trps1,Vopp1,Zeb2,Zkscan16
GO:0006753	nucleoside phosphate metabolic process	0.602707	2	51	585	14841	0.0392157	0.0394178	0.0034188	0.00343643	CL_0000820-down.xls	Tubb2a,Tubb2b
GO:0009117	nucleotide metabolic process	0.602707	2	51	585	14841	0.0392157	0.0394178	0.0034188	0.00343643	CL_0000820-down.xls	Tubb2a,Tubb2b
GO:0031326	regulation of cellular biosynthetic process	0.603064	9	51	2712	14841	0.176471	0.182737	0.00331858	0.00343643	CL_0000820-down.xls	Aicda,Anxa1,Ctnnd1,Irak3,Tgfbr3,Trps1,Vopp1,Zeb2,Zkscan16
GO:0006897	endocytosis	0.611315	1	51	272	14841	0.0196078	0.0183276	0.00367647	0.00343643	CL_0000820-down.xls	Fcgr2b
GO:0010324	membrane invagination	0.611315	1	51	272	14841	0.0196078	0.0183276	0.00367647	0.00343643	CL_0000820-down.xls	Fcgr2b
GO:0006935	chemotaxis	0.612676	1	51	273	14841	0.0196078	0.018395	0.003663	0.00343643	CL_0000820-down.xls	Itgam
GO:0044260	cellular macromolecule metabolic process	0.61365	15	51	4513	14841	0.294118	0.30409	0.00332373	0.00343643	CL_0000820-down.xls	Aicda,Anxa1,Camk1d,Ctnnd1,Dse,Dyrk3,Irak3,Lrrk2,Map4k5,Ptk2,St6gal1,Tgfbr3,Vopp1,Zeb2,Zkscan16
GO:0042330	taxis	0.614032	1	51	274	14841	0.0196078	0.0184624	0.00364964	0.00343643	CL_0000820-down.xls	Itgam
GO:0007155	cell adhesion	0.616694	2	51	600	14841	0.0392157	0.0404285	0.00333333	0.00343643	CL_0000820-down.xls	Ctnnd1,Itgam
GO:0016043	cellular component organization	0.619207	9	51	2746	14841	0.176471	0.185028	0.00327749	0.00343643	CL_0000820-down.xls	Fcgr2b,Kif13a,Lifr,Lrrk2,Ptk2,Synj2,Tgfbr3,Tubb2a,Tubb2b
GO:0009889	regulation of biosynthetic process	0.620147	9	51	2748	14841	0.176471	0.185163	0.00327511	0.00343643	CL_0000820-down.xls	Aicda,Anxa1,Ctnnd1,Irak3,Tgfbr3,Trps1,Vopp1,Zeb2,Zkscan16
GO:0006520	cellular amino acid metabolic process	0.622071	1	51	280	14841	0.0196078	0.0188667	0.00357143	0.00343643	CL_0000820-down.xls	Mgst2
GO:0022610	biological adhesion	0.622186	2	51	606	14841	0.0392157	0.0408328	0.00330033	0.00343643	CL_0000820-down.xls	Ctnnd1,Itgam
GO:0006397	mRNA processing	0.624713	1	51	282	14841	0.0196078	0.0190014	0.0035461	0.00343643	CL_0000820-down.xls	Aicda
GO:0007268	synaptic transmission	0.626028	1	51	283	14841	0.0196078	0.0190688	0.00353357	0.00343643	CL_0000820-down.xls	Ptk2
GO:0040007	growth	0.627338	1	51	284	14841	0.0196078	0.0191362	0.00352113	0.00343643	CL_0000820-down.xls	Tgfbr3
GO:0008104	protein localization	0.65379	3	51	966	14841	0.0588235	0.06509	0.00310559	0.00343643	CL_0000820-down.xls	Cacnb1,Kif13a,Rhbdf2
GO:2000112	regulation of cellular macromolecule biosynthetic process	0.653872	8	51	2518	14841	0.156863	0.169665	0.00317712	0.00343643	CL_0000820-down.xls	Aicda,Ctnnd1,Irak3,Tgfbr3,Trps1,Vopp1,Zeb2,Zkscan16
GO:0048568	embryonic organ development	0.657465	1	51	308	14841	0.0196078	0.0207533	0.00324675	0.00343643	CL_0000820-down.xls	Socs3
GO:0031401	positive regulation of protein modification process	0.657465	1	51	308	14841	0.0196078	0.0207533	0.00324675	0.00343643	CL_0000820-down.xls	Lrrk2
GO:0009056	catabolic process	0.659185	4	51	1292	14841	0.0784314	0.0870561	0.00309598	0.00343643	CL_0000820-down.xls	Aicda,Synj2,Tubb2a,Tubb2b
GO:0071495	cellular response to endogenous stimulus	0.664615	1	51	314	14841	0.0196078	0.0211576	0.00318471	0.00343643	CL_0000820-down.xls	Ptk2
GO:0033554	cellular response to stress	0.667326	2	51	658	14841	0.0392157	0.0443366	0.00303951	0.00343643	CL_0000820-down.xls	Anxa1,Ptk2
GO:0071840	cellular component organization or biogenesis	0.677532	9	51	2875	14841	0.176471	0.19372	0.00313043	0.00343643	CL_0000820-down.xls	Fcgr2b,Kif13a,Lifr,Lrrk2,Ptk2,Synj2,Tgfbr3,Tubb2a,Tubb2b
GO:0010556	regulation of macromolecule biosynthetic process	0.683632	8	51	2583	14841	0.156863	0.174045	0.00309717	0.00343643	CL_0000820-down.xls	Aicda,Ctnnd1,Irak3,Tgfbr3,Trps1,Vopp1,Zeb2,Zkscan16
GO:0051336	regulation of hydrolase activity	0.685113	2	51	680	14841	0.0392157	0.045819	0.00294118	0.00343643	CL_0000820-down.xls	Lrrk2,Srgap3
GO:0044271	cellular nitrogen compound biosynthetic process	0.689604	1	51	336	14841	0.0196078	0.02264	0.00297619	0.00343643	CL_0000820-down.xls	Mgst2
GO:0051301	cell division	0.690695	1	51	337	14841	0.0196078	0.0227074	0.00296736	0.00343643	CL_0000820-down.xls	Kif13a
GO:0044249	cellular biosynthetic process	0.692061	9	51	2909	14841	0.176471	0.196011	0.00309385	0.00343643	CL_0000820-down.xls	Agpat9,Ctnnd1,Dse,Mgst2,Pltp,St6gal1,Vopp1,Zeb2,Zkscan16
GO:0000279	M phase	0.701404	1	51	347	14841	0.0196078	0.0233812	0.00288184	0.00343643	CL_0000820-down.xls	Lfng
GO:0016071	mRNA metabolic process	0.703501	1	51	349	14841	0.0196078	0.0235159	0.00286533	0.00343643	CL_0000820-down.xls	Aicda
GO:0003006	developmental process involved in reproduction	0.706621	1	51	352	14841	0.0196078	0.0237181	0.00284091	0.00343643	CL_0000820-down.xls	Lfng
GO:0035637	multicellular organismal signaling	0.708683	1	51	354	14841	0.0196078	0.0238528	0.00282486	0.00343643	CL_0000820-down.xls	Ptk2
GO:0019226	transmission of nerve impulse	0.708683	1	51	354	14841	0.0196078	0.0238528	0.00282486	0.00343643	CL_0000820-down.xls	Ptk2
GO:0032501	multicellular organismal process	0.710307	16	51	5067	14841	0.313725	0.341419	0.00315769	0.00343643	CL_0000820-down.xls	Adam19,Aicda,Anxa1,Ctnnd1,Dyrk3,Itgam,Lfng,Lifr,Lrrk2,Mgst2,Ppl,Ptk2,Socs3,Tgfbr3,Tubb2b,Zeb2
GO:0044106	cellular amine metabolic process	0.711749	1	51	357	14841	0.0196078	0.024055	0.00280112	0.00343643	CL_0000820-down.xls	Mgst2
GO:0022414	reproductive process	0.714046	2	51	718	14841	0.0392157	0.0483795	0.00278552	0.00343643	CL_0000820-down.xls	Lfng,Trim36
GO:0019222	regulation of metabolic process	0.715556	13	51	4184	14841	0.254902	0.281922	0.00310707	0.00343643	CL_0000820-down.xls	Aicda,Anxa1,Ctnnd1,Irak3,Lrrk2,Map4k5,Socs3,Srgap3,Tgfbr3,Trps1,Vopp1,Zeb2,Zkscan16
GO:0000003	reproduction	0.716235	2	51	721	14841	0.0392157	0.0485816	0.00277393	0.00343643	CL_0000820-down.xls	Lfng,Trim36
GO:0035295	tube development	0.722723	1	51	368	14841	0.0196078	0.0247962	0.00271739	0.00343643	CL_0000820-down.xls	Zeb2
GO:0044248	cellular catabolic process	0.728411	3	51	1081	14841	0.0588235	0.0728388	0.00277521	0.00343643	CL_0000820-down.xls	Aicda,Tubb2a,Tubb2b
GO:0032270	positive regulation of cellular protein metabolic process	0.730445	1	51	376	14841	0.0196078	0.0253352	0.00265957	0.00343643	CL_0000820-down.xls	Lrrk2
GO:0009058	biosynthetic process	0.7318	9	51	3007	14841	0.176471	0.202614	0.00299302	0.00343643	CL_0000820-down.xls	Agpat9,Ctnnd1,Dse,Mgst2,Pltp,St6gal1,Vopp1,Zeb2,Zkscan16
GO:0010468	regulation of gene expression	0.739353	8	51	2715	14841	0.156863	0.182939	0.00294659	0.00343643	CL_0000820-down.xls	Aicda,Ctnnd1,Irak3,Tgfbr3,Trps1,Vopp1,Zeb2,Zkscan16
GO:0006066	alcohol metabolic process	0.742547	1	51	389	14841	0.0196078	0.0262112	0.00257069	0.00343643	CL_0000820-down.xls	Cyp27a1
GO:0006996	organelle organization	0.744364	4	51	1444	14841	0.0784314	0.097298	0.00277008	0.00343643	CL_0000820-down.xls	Kif13a,Lrrk2,Ptk2,Synj2
GO:0044057	regulation of system process	0.751492	1	51	399	14841	0.0196078	0.026885	0.00250627	0.00343643	CL_0000820-down.xls	Ptk2
GO:0007049	cell cycle	0.75593	2	51	779	14841	0.0392157	0.0524897	0.00256739	0.00343643	CL_0000820-down.xls	Anxa1,Lfng
GO:0060255	regulation of macromolecule metabolic process	0.759607	10	51	3392	14841	0.196078	0.228556	0.00294811	0.00343643	CL_0000820-down.xls	Aicda,Ctnnd1,Irak3,Lrrk2,Socs3,Tgfbr3,Trps1,Vopp1,Zeb2,Zkscan16
GO:0007610	behavior	0.761825	1	51	411	14841	0.0196078	0.0276936	0.00243309	0.00343643	CL_0000820-down.xls	Lrrk2
GO:0051240	positive regulation of multicellular organismal process	0.771736	1	51	423	14841	0.0196078	0.0285021	0.00236407	0.00343643	CL_0000820-down.xls	Ptk2
GO:0016044	cellular membrane organization	0.776539	1	51	429	14841	0.0196078	0.0289064	0.002331	0.00343643	CL_0000820-down.xls	Fcgr2b
GO:0019953	sexual reproduction	0.776539	1	51	429	14841	0.0196078	0.0289064	0.002331	0.00343643	CL_0000820-down.xls	Trim36
GO:0061024	membrane organization	0.778117	1	51	431	14841	0.0196078	0.0290412	0.00232019	0.00343643	CL_0000820-down.xls	Fcgr2b
GO:0043086	negative regulation of catalytic activity	0.782017	1	51	436	14841	0.0196078	0.0293781	0.00229358	0.00343643	CL_0000820-down.xls	Irak3
GO:0010627	regulation of intracellular protein kinase cascade	0.782789	1	51	437	14841	0.0196078	0.0294455	0.00228833	0.00343643	CL_0000820-down.xls	Zeb2
GO:0051247	positive regulation of protein metabolic process	0.784324	1	51	439	14841	0.0196078	0.0295802	0.0022779	0.00343643	CL_0000820-down.xls	Lrrk2
GO:0022403	cell cycle phase	0.786607	1	51	442	14841	0.0196078	0.0297824	0.00226244	0.00343643	CL_0000820-down.xls	Lfng
GO:0000122	negative regulation of transcription from RNA polymerase II promoter	0.797673	1	51	457	14841	0.0196078	0.0307931	0.00218818	0.00343643	CL_0000820-down.xls	Trps1
GO:0007010	cytoskeleton organization	0.800528	1	51	461	14841	0.0196078	0.0310626	0.0021692	0.00343643	CL_0000820-down.xls	Ptk2
GO:0034645	cellular macromolecule biosynthetic process	0.807626	6	51	2255	14841	0.117647	0.151944	0.00266075	0.00343643	CL_0000820-down.xls	Ctnnd1,Dse,St6gal1,Vopp1,Zeb2,Zkscan16
GO:0032504	multicellular organism reproduction	0.811556	1	51	477	14841	0.0196078	0.0321407	0.00209644	0.00343643	CL_0000820-down.xls	Lfng
GO:0048609	multicellular organismal reproductive process	0.811556	1	51	477	14841	0.0196078	0.0321407	0.00209644	0.00343643	CL_0000820-down.xls	Lfng
GO:0006396	RNA processing	0.814878	1	51	482	14841	0.0196078	0.0324776	0.00207469	0.00343643	CL_0000820-down.xls	Aicda
GO:0009059	macromolecule biosynthetic process	0.815309	6	51	2277	14841	0.117647	0.153426	0.00263505	0.00343643	CL_0000820-down.xls	Ctnnd1,Dse,St6gal1,Vopp1,Zeb2,Zkscan16
GO:0006351	transcription, DNA-dependent	0.83496	4	51	1654	14841	0.0784314	0.111448	0.00241838	0.00343643	CL_0000820-down.xls	Ctnnd1,Vopp1,Zeb2,Zkscan16
GO:0032774	RNA biosynthetic process	0.835681	4	51	1656	14841	0.0784314	0.111583	0.00241546	0.00343643	CL_0000820-down.xls	Ctnnd1,Vopp1,Zeb2,Zkscan16
GO:0022402	cell cycle process	0.84946	1	51	540	14841	0.0196078	0.0363857	0.00185185	0.00343643	CL_0000820-down.xls	Lfng
GO:0006259	DNA metabolic process	0.862824	1	51	566	14841	0.0196078	0.0381376	0.00176678	0.00343643	CL_0000820-down.xls	Aicda
GO:0044092	negative regulation of molecular function	0.864289	1	51	569	14841	0.0196078	0.0383397	0.00175747	0.00343643	CL_0000820-down.xls	Irak3
GO:0031325	positive regulation of cellular metabolic process	0.864499	3	51	1378	14841	0.0588235	0.0928509	0.00217707	0.00343643	CL_0000820-down.xls	Aicda,Anxa1,Lrrk2
GO:0009605	response to external stimulus	0.874124	1	51	590	14841	0.0196078	0.0397547	0.00169492	0.00343643	CL_0000820-down.xls	Itgam
GO:0010605	negative regulation of macromolecule metabolic process	0.878205	2	51	1031	14841	0.0392157	0.0694697	0.00193986	0.00343643	CL_0000820-down.xls	Irak3,Trps1
GO:0009893	positive regulation of metabolic process	0.889846	3	51	1460	14841	0.0588235	0.0983761	0.00205479	0.00343643	CL_0000820-down.xls	Aicda,Anxa1,Lrrk2
GO:0031328	positive regulation of cellular biosynthetic process	0.893377	2	51	1077	14841	0.0392157	0.0725692	0.00185701	0.00343643	CL_0000820-down.xls	Aicda,Anxa1
GO:0016070	RNA metabolic process	0.895416	5	51	2214	14841	0.0980392	0.149181	0.00225836	0.00343643	CL_0000820-down.xls	Aicda,Ctnnd1,Vopp1,Zeb2,Zkscan16
GO:0009891	positive regulation of biosynthetic process	0.899423	2	51	1097	14841	0.0392157	0.0739169	0.00182315	0.00343643	CL_0000820-down.xls	Aicda,Anxa1
GO:0006807	nitrogen compound metabolic process	0.899867	9	51	3593	14841	0.176471	0.2421	0.00250487	0.00343643	CL_0000820-down.xls	Aicda,Ctnnd1,Dse,Mgst2,Tubb2a,Tubb2b,Vopp1,Zeb2,Zkscan16
GO:0009892	negative regulation of metabolic process	0.902614	2	51	1108	14841	0.0392157	0.074658	0.00180505	0.00343643	CL_0000820-down.xls	Irak3,Trps1
GO:0045892	negative regulation of transcription, DNA-dependent	0.918282	1	51	710	14841	0.0196078	0.0478404	0.00140845	0.00343643	CL_0000820-down.xls	Trps1
GO:0051253	negative regulation of RNA metabolic process	0.923434	1	51	728	14841	0.0196078	0.0490533	0.00137363	0.00343643	CL_0000820-down.xls	Trps1
GO:0055114	oxidation-reduction process	0.932311	1	51	762	14841	0.0196078	0.0513442	0.00131234	0.00343643	CL_0000820-down.xls	Cyp27a1
GO:0010467	gene expression	0.935347	5	51	2423	14841	0.0980392	0.163264	0.00206356	0.00343643	CL_0000820-down.xls	Aicda,Ctnnd1,Vopp1,Zeb2,Zkscan16
GO:0045934	negative regulation of nucleobase, nucleoside, nucleotide and nucleic acid metabolic process	0.936363	1	51	779	14841	0.0196078	0.0524897	0.0012837	0.00343643	CL_0000820-down.xls	Trps1
GO:2000113	negative regulation of cellular macromolecule biosynthetic process	0.936824	1	51	781	14841	0.0196078	0.0526245	0.00128041	0.00343643	CL_0000820-down.xls	Trps1
GO:0051172	negative regulation of nitrogen compound metabolic process	0.938411	1	51	788	14841	0.0196078	0.0530962	0.00126904	0.00343643	CL_0000820-down.xls	Trps1
GO:0034641	cellular nitrogen compound metabolic process	0.939045	8	51	3504	14841	0.156863	0.236103	0.00228311	0.00343643	CL_0000820-down.xls	Aicda,Ctnnd1,Mgst2,Tubb2a,Tubb2b,Vopp1,Zeb2,Zkscan16
GO:0010629	negative regulation of gene expression	0.941893	1	51	804	14841	0.0196078	0.0541742	0.00124378	0.00343643	CL_0000820-down.xls	Trps1
GO:0006139	nucleobase, nucleoside, nucleotide and nucleic acid metabolic process	0.941915	7	51	3182	14841	0.137255	0.214406	0.00219987	0.00343643	CL_0000820-down.xls	Aicda,Ctnnd1,Tubb2a,Tubb2b,Vopp1,Zeb2,Zkscan16
GO:0010558	negative regulation of macromolecule biosynthetic process	0.942733	1	51	808	14841	0.0196078	0.0544438	0.00123762	0.00343643	CL_0000820-down.xls	Trps1
GO:0031327	negative regulation of cellular biosynthetic process	0.946563	1	51	827	14841	0.0196078	0.055724	0.00120919	0.00343643	CL_0000820-down.xls	Trps1
GO:0009890	negative regulation of biosynthetic process	0.94996	1	51	845	14841	0.0196078	0.0569369	0.00118343	0.00343643	CL_0000820-down.xls	Trps1
GO:0010604	positive regulation of macromolecule metabolic process	0.95343	2	51	1352	14841	0.0392157	0.091099	0.00147929	0.00343643	CL_0000820-down.xls	Aicda,Lrrk2
GO:0045893	positive regulation of transcription, DNA-dependent	0.95629	1	51	882	14841	0.0196078	0.05943	0.00113379	0.00343643	CL_0000820-down.xls	Aicda
GO:0051254	positive regulation of RNA metabolic process	0.959078	1	51	900	14841	0.0196078	0.0606428	0.00111111	0.00343643	CL_0000820-down.xls	Aicda
GO:0090304	nucleic acid metabolic process	0.960969	5	51	2628	14841	0.0980392	0.177077	0.00190259	0.00343643	CL_0000820-down.xls	Aicda,Ctnnd1,Vopp1,Zeb2,Zkscan16
GO:0007186	G-protein coupled receptor protein signaling pathway	0.964185	3	51	1872	14841	0.0588235	0.126137	0.00160256	0.00343643	CL_0000820-down.xls	Atrnl1,Ccr6,Vmn2r96
GO:0010628	positive regulation of gene expression	0.965053	1	51	943	14841	0.0196078	0.0635402	0.00106045	0.00343643	CL_0000820-down.xls	Aicda
GO:0031324	negative regulation of cellular metabolic process	0.970823	1	51	992	14841	0.0196078	0.0668419	0.00100806	0.00343643	CL_0000820-down.xls	Trps1
GO:0006357	regulation of transcription from RNA polymerase II promoter	0.971462	1	51	998	14841	0.0196078	0.0672461	0.001002	0.00343643	CL_0000820-down.xls	Trps1
GO:0045935	positive regulation of nucleobase, nucleoside, nucleotide and nucleic acid metabolic process	0.971776	1	51	1001	14841	0.0196078	0.0674483	0.000999001	0.00343643	CL_0000820-down.xls	Aicda
GO:0010557	positive regulation of macromolecule biosynthetic process	0.9729	1	51	1012	14841	0.0196078	0.0681895	0.000988142	0.00343643	CL_0000820-down.xls	Aicda
GO:0051173	positive regulation of nitrogen compound metabolic process	0.97398	1	51	1023	14841	0.0196078	0.0689307	0.000977517	0.00343643	CL_0000820-down.xls	Aicda
GO:0050877	neurological system process	0.999224	1	51	1941	14841	0.0196078	0.130786	0.000515198	0.00343643	CL_0000820-down.xls	Ptk2
GO:0003008	system process	0.999689	1	51	2170	14841	0.0196078	0.146217	0.000460829	0.00343643	CL_0000820-down.xls	Ptk2
GO:0008150	biological_process	1	51	51	14841	14841	1	1	0.00343643	0.00343643	CL_0000820-down.xls	Acsf2,Adam19,Agpat9,Aicda,Angptl1,Anxa1,Atrnl1,Cacna1i,Cacnb1,Camk1d,Ccr6,Ckb,Cpm,Ctnnd1,Cyp27a1,Dse,Dyrk3,Fcgr2b,Galnt6,Il2ra,Il9r,Irak3,Itgam,Kif13a,Lfng,Lifr,Lrrk2,Map4k5,Mgst2,Pltp,Ppl,Ptk2,Rhbdf2,Slc17a9,Slc25a15,Slc27a3,Slc41a2,Socs3,Srgap3,St6gal1,Stac2,Synj2,Tgfbr3,Trim36,Trps1,Tubb2a,Tubb2b,Vmn2r96,Vopp1,Zeb2,Zkscan16

## Sheet: cellular_component
TermID	Term	Pval	k	n	K	N	k/n	K/N	k/K	n/N	Qset	Symbols
GO:0031090	organelle membrane	2.97627e-05	13	53	1059	16033	0.245283	0.0660513	0.0122757	0.00330568	CL_0000820-down.xls	Agpat9,Anxa1,Cyp27a1,Kif13a,Lfng,Lrrk2,Mall,Mgst2,Rhbdf2,Slc25a15,St6gal1,Synj2,Vopp1
GO:0044425	membrane part	0.00231821	32	53	6442	16033	0.603774	0.401796	0.0049674	0.00330568	CL_0000820-down.xls	Adam19,Agpat9,Atrnl1,Cacna1i,Cacnb1,Ccr6,Cpm,Ctnnd1,Dse,Fcgr2b,Galnt6,Il10ra,Il2ra,Il9r,Itgam,Lfng,Lifr,Lrrk2,Mall,Ppl,Ptk2,Rhbdf2,Slc17a9,Slc25a15,Slc27a3,Slc41a2,St6gal1,Susd3,Synj2,Tgfbr3,Vmn2r96,Vopp1
GO:0042383	sarcolemma	0.00269077	3	53	84	16033	0.0566038	0.00523919	0.0357143	0.00330568	CL_0000820-down.xls	Anxa1,Cacnb1,Ptk2
GO:0032473	external side of mitochondrial outer membrane	0.00330568	1	53	1	16033	0.0188679	6.23714e-05	1	0.00330568	CL_0000820-down.xls	Lrrk2
GO:0016020	membrane	0.00406969	36	53	7852	16033	0.679245	0.48974	0.00458482	0.00330568	CL_0000820-down.xls	Adam19,Agpat9,Anxa1,Atrnl1,Cacna1i,Cacnb1,Ccr6,Cpm,Ctnnd1,Cyp27a1,Dse,Fcgr2b,Galnt6,Il10ra,Il2ra,Il9r,Itgam,Kif13a,Lfng,Lifr,Lrrk2,Mall,Mgst2,Ppl,Ptk2,Rhbdf2,Slc17a9,Slc25a15,Slc27a3,Slc41a2,St6gal1,Susd3,Synj2,Tgfbr3,Vmn2r96,Vopp1
GO:0005886	plasma membrane	0.00409354	20	53	3383	16033	0.377358	0.211002	0.00591191	0.00330568	CL_0000820-down.xls	Anxa1,Atrnl1,Cacnb1,Ccr6,Cpm,Ctnnd1,Fcgr2b,Il2ra,Il9r,Itgam,Lifr,Lrrk2,Mall,Mgst2,Ppl,Ptk2,Slc41a2,Synj2,Tgfbr3,Vmn2r96
GO:0071944	cell periphery	0.00546187	20	53	3466	16033	0.377358	0.216179	0.00577034	0.00330568	CL_0000820-down.xls	Anxa1,Atrnl1,Cacnb1,Ccr6,Cpm,Ctnnd1,Fcgr2b,Il2ra,Il9r,Itgam,Lifr,Lrrk2,Mall,Mgst2,Ppl,Ptk2,Slc41a2,Synj2,Tgfbr3,Vmn2r96
GO:0012505	endomembrane system	0.00655412	7	53	676	16033	0.132075	0.042163	0.010355	0.00330568	CL_0000820-down.xls	Agpat9,Lfng,Mall,Mgst2,Rhbdf2,St6gal1,Vopp1
GO:0030173	integral to Golgi membrane	0.00663132	2	53	37	16033	0.0377358	0.00230774	0.0540541	0.00330568	CL_0000820-down.xls	Lfng,St6gal1
GO:0031228	intrinsic to Golgi membrane	0.00663132	2	53	37	16033	0.0377358	0.00230774	0.0540541	0.00330568	CL_0000820-down.xls	Lfng,St6gal1
GO:0009897	external side of plasma membrane	0.00718563	4	53	232	16033	0.0754717	0.0144702	0.0172414	0.00330568	CL_0000820-down.xls	Fcgr2b,Il2ra,Itgam,Tgfbr3
GO:0031301	integral to organelle membrane	0.0090825	3	53	130	16033	0.0566038	0.00810828	0.0230769	0.00330568	CL_0000820-down.xls	Lfng,St6gal1,Vopp1
GO:0005737	cytoplasm	0.00923309	35	53	7861	16033	0.660377	0.490301	0.00445236	0.00330568	CL_0000820-down.xls	Acsf2,Agpat9,Aicda,Anxa1,Cacnb1,Camk1d,Ckb,Cpm,Ctnnd1,Cyp27a1,Dse,Fcgr2b,Galnt6,Il10ra,Irak3,Kif13a,Lfng,Lrrk2,Mall,Map4k5,Mgst2,Ppl,Ptk2,Rhbdf2,Slc25a15,Slc27a3,Socs3,St6gal1,Synj2,Tgfbr3,Trim36,Tubb2a,Tubb2b,Vopp1,Zeb2
GO:0031315	extrinsic to mitochondrial outer membrane	0.00988491	1	53	3	16033	0.0188679	0.000187114	0.333333	0.00330568	CL_0000820-down.xls	Synj2
GO:0034673	inhibin-betaglycan-ActRII complex	0.00988491	1	53	3	16033	0.0188679	0.000187114	0.333333	0.00330568	CL_0000820-down.xls	Tgfbr3
GO:0000139	Golgi membrane	0.0119792	3	53	144	16033	0.0566038	0.00898148	0.0208333	0.00330568	CL_0000820-down.xls	Lfng,Mall,St6gal1
GO:0031966	mitochondrial membrane	0.0128031	5	53	424	16033	0.0943396	0.0264455	0.0117925	0.00330568	CL_0000820-down.xls	Anxa1,Cyp27a1,Lrrk2,Slc25a15,Synj2
GO:0031300	intrinsic to organelle membrane	0.0133652	3	53	150	16033	0.0566038	0.0093557	0.02	0.00330568	CL_0000820-down.xls	Lfng,St6gal1,Vopp1
GO:0044431	Golgi apparatus part	0.0134777	4	53	279	16033	0.0754717	0.0174016	0.0143369	0.00330568	CL_0000820-down.xls	Lfng,Lrrk2,Mall,St6gal1
GO:0030496	midbody	0.0142369	2	53	55	16033	0.0377358	0.00343042	0.0363636	0.00330568	CL_0000820-down.xls	Ctnnd1,Kif13a
GO:0005740	mitochondrial envelope	0.015498	5	53	445	16033	0.0943396	0.0277553	0.011236	0.00330568	CL_0000820-down.xls	Anxa1,Cyp27a1,Lrrk2,Slc25a15,Synj2
GO:0031967	organelle envelope	0.0173451	6	53	631	16033	0.113208	0.0393563	0.00950872	0.00330568	CL_0000820-down.xls	Anxa1,Cyp27a1,Lrrk2,Mgst2,Slc25a15,Synj2
GO:0031224	intrinsic to membrane	0.0184577	27	53	5779	16033	0.509434	0.360444	0.00467209	0.00330568	CL_0000820-down.xls	Adam19,Agpat9,Atrnl1,Cacna1i,Cacnb1,Ccr6,Cpm,Dse,Fcgr2b,Galnt6,Il10ra,Il2ra,Il9r,Itgam,Lfng,Lifr,Mall,Rhbdf2,Slc17a9,Slc25a15,Slc27a3,Slc41a2,St6gal1,Susd3,Tgfbr3,Vmn2r96,Vopp1
GO:0031975	envelope	0.0184695	6	53	640	16033	0.113208	0.0399177	0.009375	0.00330568	CL_0000820-down.xls	Anxa1,Cyp27a1,Lrrk2,Mgst2,Slc25a15,Synj2
GO:0016021	integral to membrane	0.0261148	26	53	5644	16033	0.490566	0.352024	0.00460666	0.00330568	CL_0000820-down.xls	Adam19,Agpat9,Atrnl1,Cacna1i,Cacnb1,Ccr6,Dse,Fcgr2b,Galnt6,Il10ra,Il2ra,Il9r,Itgam,Lfng,Lifr,Mall,Rhbdf2,Slc17a9,Slc25a15,Slc27a3,Slc41a2,St6gal1,Susd3,Tgfbr3,Vmn2r96,Vopp1
GO:0005915	zonula adherens	0.0261471	1	53	8	16033	0.0188679	0.000498971	0.125	0.00330568	CL_0000820-down.xls	Ctnnd1
GO:0031252	cell leading edge	0.0266048	3	53	195	16033	0.0566038	0.0121624	0.0153846	0.00330568	CL_0000820-down.xls	Ctnnd1,Ptk2,Synj2
GO:0044429	mitochondrial part	0.03353	5	53	545	16033	0.0943396	0.0339924	0.00917431	0.00330568	CL_0000820-down.xls	Anxa1,Cyp27a1,Lrrk2,Slc25a15,Synj2
GO:0030027	lamellipodium	0.0335448	2	53	87	16033	0.0377358	0.00542631	0.0229885	0.00330568	CL_0000820-down.xls	Ctnnd1,Ptk2
GO:0031312	extrinsic to organelle membrane	0.0357784	1	53	11	16033	0.0188679	0.000686085	0.0909091	0.00330568	CL_0000820-down.xls	Synj2
GO:0019898	extrinsic to membrane	0.0479686	2	53	106	16033	0.0377358	0.00661136	0.0188679	0.00330568	CL_0000820-down.xls	Ppl,Synj2
GO:0005891	voltage-gated calcium channel complex	0.0484748	1	53	15	16033	0.0188679	0.00093557	0.0666667	0.00330568	CL_0000820-down.xls	Cacnb1
GO:0043231	intracellular membrane-bounded organelle	0.051689	33	53	8046	16033	0.622642	0.50184	0.00410142	0.00330568	CL_0000820-down.xls	Acsf2,Agpat9,Aicda,Anxa1,Cacnb1,Camk1d,Ckb,Cpm,Ctnnd1,Cyp27a1,Dse,Dyrk3,Galnt6,Irak3,Itgam,Kif13a,Lfng,Lrrk2,Mall,Mgst2,Ppl,Ptk2,Rhbdf2,Slc25a15,Slc27a3,St6gal1,Synj2,Tgfbr3,Trim36,Trps1,Vopp1,Zeb2,Zkscan16
GO:0043227	membrane-bounded organelle	0.053249	33	53	8062	16033	0.622642	0.502838	0.00409328	0.00330568	CL_0000820-down.xls	Acsf2,Agpat9,Aicda,Anxa1,Cacnb1,Camk1d,Ckb,Cpm,Ctnnd1,Cyp27a1,Dse,Dyrk3,Galnt6,Irak3,Itgam,Kif13a,Lfng,Lrrk2,Mall,Mgst2,Ppl,Ptk2,Rhbdf2,Slc25a15,Slc27a3,St6gal1,Synj2,Tgfbr3,Trim36,Trps1,Vopp1,Zeb2,Zkscan16
GO:0044455	mitochondrial membrane part	0.0537602	2	53	113	16033	0.0377358	0.00704796	0.0176991	0.00330568	CL_0000820-down.xls	Lrrk2,Synj2
GO:0044459	plasma membrane part	0.0545457	9	53	1494	16033	0.169811	0.0931828	0.0060241	0.00330568	CL_0000820-down.xls	Cacnb1,Ctnnd1,Fcgr2b,Il2ra,Itgam,Ppl,Ptk2,Synj2,Tgfbr3
GO:0044444	cytoplasmic part	0.0554262	23	53	5147	16033	0.433962	0.321025	0.00446862	0.00330568	CL_0000820-down.xls	Acsf2,Agpat9,Anxa1,Cacnb1,Ckb,Ctnnd1,Cyp27a1,Dse,Galnt6,Kif13a,Lfng,Lrrk2,Mall,Mgst2,Ppl,Rhbdf2,Slc25a15,Slc27a3,St6gal1,Synj2,Tgfbr3,Trim36,Vopp1
GO:0005739	mitochondrion	0.0562805	9	53	1503	16033	0.169811	0.0937442	0.00598802	0.00330568	CL_0000820-down.xls	Acsf2,Anxa1,Ckb,Cyp27a1,Lrrk2,Ppl,Slc25a15,Slc27a3,Synj2
GO:0005856	cytoskeleton	0.0588505	9	53	1516	16033	0.169811	0.094555	0.00593668	0.00330568	CL_0000820-down.xls	Anxa1,Fcgr2b,Kif13a,Ppl,Ptk2,Synj2,Trim36,Tubb2a,Tubb2b
GO:0005874	microtubule	0.0613943	3	53	273	16033	0.0566038	0.0170274	0.010989	0.00330568	CL_0000820-down.xls	Synj2,Tubb2a,Tubb2b
GO:0043229	intracellular organelle	0.0652097	36	53	9104	16033	0.679245	0.567829	0.00395431	0.00330568	CL_0000820-down.xls	Acsf2,Agpat9,Aicda,Anxa1,Cacnb1,Camk1d,Ckb,Cpm,Ctnnd1,Cyp27a1,Dse,Dyrk3,Fcgr2b,Galnt6,Irak3,Itgam,Kif13a,Lfng,Lrrk2,Mall,Mgst2,Ppl,Ptk2,Rhbdf2,Slc25a15,Slc27a3,St6gal1,Synj2,Tgfbr3,Trim36,Trps1,Tubb2a,Tubb2b,Vopp1,Zeb2,Zkscan16
GO:0034704	calcium channel complex	0.0672124	1	53	21	16033	0.0188679	0.0013098	0.047619	0.00330568	CL_0000820-down.xls	Cacnb1
GO:0043226	organelle	0.0682734	36	53	9130	16033	0.679245	0.569451	0.00394304	0.00330568	CL_0000820-down.xls	Acsf2,Agpat9,Aicda,Anxa1,Cacnb1,Camk1d,Ckb,Cpm,Ctnnd1,Cyp27a1,Dse,Dyrk3,Fcgr2b,Galnt6,Irak3,Itgam,Kif13a,Lfng,Lrrk2,Mall,Mgst2,Ppl,Ptk2,Rhbdf2,Slc25a15,Slc27a3,St6gal1,Synj2,Tgfbr3,Trim36,Trps1,Tubb2a,Tubb2b,Vopp1,Zeb2,Zkscan16
GO:0032587	ruffle membrane	0.0703	1	53	22	16033	0.0188679	0.00137217	0.0454545	0.00330568	CL_0000820-down.xls	Synj2
GO:0005881	cytoplasmic microtubule	0.0733775	1	53	23	16033	0.0188679	0.00143454	0.0434783	0.00330568	CL_0000820-down.xls	Synj2
GO:0005912	adherens junction	0.075321	2	53	137	16033	0.0377358	0.00854488	0.0145985	0.00330568	CL_0000820-down.xls	Ctnnd1,Ptk2
GO:0001533	cornified envelope	0.076445	1	53	24	16033	0.0188679	0.00149691	0.0416667	0.00330568	CL_0000820-down.xls	Anxa1
GO:0008305	integrin complex	0.0795026	1	53	25	16033	0.0188679	0.00155928	0.04	0.00330568	CL_0000820-down.xls	Itgam
GO:0014704	intercalated disc	0.0795026	1	53	25	16033	0.0188679	0.00155928	0.04	0.00330568	CL_0000820-down.xls	Ptk2
GO:0016023	cytoplasmic membrane-bounded vesicle	0.081437	4	53	497	16033	0.0754717	0.0309986	0.00804829	0.00330568	CL_0000820-down.xls	Lrrk2,Mall,Trim36,Vopp1
GO:0009986	cell surface	0.0819027	4	53	498	16033	0.0754717	0.0310609	0.00803213	0.00330568	CL_0000820-down.xls	Fcgr2b,Il2ra,Itgam,Tgfbr3
GO:0005794	Golgi apparatus	0.0851193	6	53	930	16033	0.113208	0.0580054	0.00645161	0.00330568	CL_0000820-down.xls	Dse,Galnt6,Lfng,Lrrk2,Mall,St6gal1
GO:0030315	T-tubule	0.0855879	1	53	27	16033	0.0188679	0.00168403	0.037037	0.00330568	CL_0000820-down.xls	Cacnb1
GO:0044291	cell-cell contact zone	0.0855879	1	53	27	16033	0.0188679	0.00168403	0.037037	0.00330568	CL_0000820-down.xls	Ptk2
GO:0070161	anchoring junction	0.0879705	2	53	150	16033	0.0377358	0.0093557	0.0133333	0.00330568	CL_0000820-down.xls	Ctnnd1,Ptk2
GO:0030136	clathrin-coated vesicle	0.0889687	2	53	151	16033	0.0377358	0.00941808	0.013245	0.00330568	CL_0000820-down.xls	Lrrk2,Mall
GO:0031988	membrane-bounded vesicle	0.0975015	4	53	530	16033	0.0754717	0.0330568	0.00754717	0.00330568	CL_0000820-down.xls	Lrrk2,Mall,Trim36,Vopp1
GO:0030135	coated vesicle	0.10961	2	53	171	16033	0.0377358	0.0106655	0.0116959	0.00330568	CL_0000820-down.xls	Lrrk2,Mall
GO:0044446	intracellular organelle part	0.116	17	53	3859	16033	0.320755	0.240691	0.00440529	0.00330568	CL_0000820-down.xls	Agpat9,Anxa1,Cyp27a1,Kif13a,Lfng,Lrrk2,Mall,Mgst2,Ptk2,Rhbdf2,Slc25a15,St6gal1,Synj2,Tubb2a,Tubb2b,Vopp1,Zeb2
GO:0005783	endoplasmic reticulum	0.116765	6	53	1015	16033	0.113208	0.0633069	0.00591133	0.00330568	CL_0000820-down.xls	Agpat9,Cacnb1,Dse,Mgst2,Rhbdf2,Tgfbr3
GO:0005622	intracellular	0.13242	40	53	10805	16033	0.754717	0.673923	0.00370199	0.00330568	CL_0000820-down.xls	Acsf2,Agpat9,Aicda,Anxa1,Cacnb1,Camk1d,Ckb,Cpm,Ctnnd1,Cyp27a1,Dse,Dyrk3,Fcgr2b,Galnt6,Il10ra,Irak3,Itgam,Kif13a,Lfng,Lrrk2,Mall,Map4k5,Mgst2,Ppl,Ptk2,Rhbdf2,Slc25a15,Slc27a3,Socs3,Srgap3,St6gal1,Synj2,Tgfbr3,Trim36,Trps1,Tubb2a,Tubb2b,Vopp1,Zeb2,Zkscan16
GO:0045121	membrane raft	0.132491	2	53	192	16033	0.0377358	0.0119753	0.0104167	0.00330568	CL_0000820-down.xls	Lrrk2,Mall
GO:0016529	sarcoplasmic reticulum	0.13287	1	53	43	16033	0.0188679	0.00268197	0.0232558	0.00330568	CL_0000820-down.xls	Cacnb1
GO:0044422	organelle part	0.133809	17	53	3938	16033	0.320755	0.245618	0.00431691	0.00330568	CL_0000820-down.xls	Agpat9,Anxa1,Cyp27a1,Kif13a,Lfng,Lrrk2,Mall,Mgst2,Ptk2,Rhbdf2,Slc25a15,St6gal1,Synj2,Tubb2a,Tubb2b,Vopp1,Zeb2
GO:0016528	sarcoplasm	0.144311	1	53	47	16033	0.0188679	0.00293145	0.0212766	0.00330568	CL_0000820-down.xls	Cacnb1
GO:0005789	endoplasmic reticulum membrane	0.148307	2	53	206	16033	0.0377358	0.0128485	0.00970874	0.00330568	CL_0000820-down.xls	Agpat9,Rhbdf2
GO:0005913	cell-cell adherens junction	0.149976	1	53	49	16033	0.0188679	0.0030562	0.0204082	0.00330568	CL_0000820-down.xls	Ctnnd1
GO:0044424	intracellular part	0.152429	39	53	10579	16033	0.735849	0.659827	0.00368655	0.00330568	CL_0000820-down.xls	Acsf2,Agpat9,Aicda,Anxa1,Cacnb1,Camk1d,Ckb,Cpm,Ctnnd1,Cyp27a1,Dse,Dyrk3,Fcgr2b,Galnt6,Il10ra,Irak3,Itgam,Kif13a,Lfng,Lrrk2,Mall,Map4k5,Mgst2,Ppl,Ptk2,Rhbdf2,Slc25a15,Slc27a3,Socs3,St6gal1,Synj2,Tgfbr3,Trim36,Trps1,Tubb2a,Tubb2b,Vopp1,Zeb2,Zkscan16
GO:0015630	microtubule cytoskeleton	0.159907	4	53	639	16033	0.0754717	0.0398553	0.00625978	0.00330568	CL_0000820-down.xls	Kif13a,Synj2,Tubb2a,Tubb2b
GO:0042175	nuclear outer membrane-endoplasmic reticulum membrane network	0.165659	2	53	221	16033	0.0377358	0.0137841	0.00904977	0.00330568	CL_0000820-down.xls	Agpat9,Rhbdf2
GO:0031256	leading edge membrane	0.177752	1	53	59	16033	0.0188679	0.00367991	0.0169492	0.00330568	CL_0000820-down.xls	Synj2
GO:0001669	acrosomal vesicle	0.183199	1	53	61	16033	0.0188679	0.00380465	0.0163934	0.00330568	CL_0000820-down.xls	Trim36
GO:0044432	endoplasmic reticulum part	0.186928	2	53	239	16033	0.0377358	0.0149068	0.0083682	0.00330568	CL_0000820-down.xls	Agpat9,Rhbdf2
GO:0031410	cytoplasmic vesicle	0.192582	4	53	689	16033	0.0754717	0.0429739	0.00580552	0.00330568	CL_0000820-down.xls	Lrrk2,Mall,Trim36,Vopp1
GO:0005911	cell-cell junction	0.192907	2	53	244	16033	0.0377358	0.0152186	0.00819672	0.00330568	CL_0000820-down.xls	Ctnnd1,Ptk2
GO:0005626	insoluble fraction	0.19625	5	53	937	16033	0.0943396	0.058442	0.00533618	0.00330568	CL_0000820-down.xls	Ctnnd1,Lrrk2,Mgst2,Synj2,Tgfbr3
GO:0044440	endosomal part	0.204637	1	53	69	16033	0.0188679	0.00430362	0.0144928	0.00330568	CL_0000820-down.xls	Kif13a
GO:0010008	endosome membrane	0.204637	1	53	69	16033	0.0188679	0.00430362	0.0144928	0.00330568	CL_0000820-down.xls	Kif13a
GO:0005576	extracellular region	0.205864	8	53	1725	16033	0.150943	0.107591	0.00463768	0.00330568	CL_0000820-down.xls	Angptl1,Anxa1,Fcgr2b,Il9r,Lifr,Pltp,St6gal1,Tgfbr3
GO:0019897	extrinsic to plasma membrane	0.215148	1	53	73	16033	0.0188679	0.00455311	0.0136986	0.00330568	CL_0000820-down.xls	Ppl
GO:0031982	vesicle	0.230776	4	53	744	16033	0.0754717	0.0464043	0.00537634	0.00330568	CL_0000820-down.xls	Lrrk2,Mall,Trim36,Vopp1
GO:0043679	axon terminus	0.235762	1	53	81	16033	0.0188679	0.00505208	0.0123457	0.00330568	CL_0000820-down.xls	Synj2
GO:0001726	ruffle	0.235762	1	53	81	16033	0.0188679	0.00505208	0.0123457	0.00330568	CL_0000820-down.xls	Synj2
GO:0031965	nuclear membrane	0.240832	1	53	83	16033	0.0188679	0.00517682	0.0120482	0.00330568	CL_0000820-down.xls	Mgst2
GO:0030424	axon	0.242712	2	53	285	16033	0.0377358	0.0177758	0.00701754	0.00330568	CL_0000820-down.xls	Lrrk2,Synj2
GO:0005925	focal adhesion	0.243355	1	53	84	16033	0.0188679	0.00523919	0.0119048	0.00330568	CL_0000820-down.xls	Ptk2
GO:0030426	growth cone	0.248375	1	53	86	16033	0.0188679	0.00536394	0.0116279	0.00330568	CL_0000820-down.xls	Ctnnd1
GO:0030427	site of polarized growth	0.248375	1	53	86	16033	0.0188679	0.00536394	0.0116279	0.00330568	CL_0000820-down.xls	Ctnnd1
GO:0044306	neuron projection terminus	0.253363	1	53	88	16033	0.0188679	0.00548868	0.0113636	0.00330568	CL_0000820-down.xls	Synj2
GO:0005924	cell-substrate adherens junction	0.255845	1	53	89	16033	0.0188679	0.00555105	0.011236	0.00330568	CL_0000820-down.xls	Ptk2
GO:0005802	trans-Golgi network	0.255845	1	53	89	16033	0.0188679	0.00555105	0.011236	0.00330568	CL_0000820-down.xls	Lrrk2
GO:0030055	cell-substrate junction	0.270567	1	53	95	16033	0.0188679	0.00592528	0.0105263	0.00330568	CL_0000820-down.xls	Ptk2
GO:0005792	microsome	0.270971	2	53	308	16033	0.0377358	0.0192104	0.00649351	0.00330568	CL_0000820-down.xls	Lrrk2,Mgst2
GO:0042598	vesicular fraction	0.280809	2	53	316	16033	0.0377358	0.0197093	0.00632911	0.00330568	CL_0000820-down.xls	Lrrk2,Mgst2
GO:0043296	apical junction complex	0.282616	1	53	100	16033	0.0188679	0.00623714	0.01	0.00330568	CL_0000820-down.xls	Ctnnd1
GO:0005741	mitochondrial outer membrane	0.282616	1	53	100	16033	0.0188679	0.00623714	0.01	0.00330568	CL_0000820-down.xls	Synj2
GO:0008021	synaptic vesicle	0.287381	1	53	102	16033	0.0188679	0.00636188	0.00980392	0.00330568	CL_0000820-down.xls	Lrrk2
GO:0048471	perinuclear region of cytoplasm	0.289412	2	53	323	16033	0.0377358	0.0201459	0.00619195	0.00330568	CL_0000820-down.xls	Galnt6,Synj2
GO:0016327	apicolateral plasma membrane	0.289752	1	53	103	16033	0.0188679	0.00642425	0.00970874	0.00330568	CL_0000820-down.xls	Ctnnd1
GO:0034703	cation channel complex	0.292115	1	53	104	16033	0.0188679	0.00648662	0.00961538	0.00330568	CL_0000820-down.xls	Cacnb1
GO:0005743	mitochondrial inner membrane	0.294325	2	53	327	16033	0.0377358	0.0203954	0.00611621	0.00330568	CL_0000820-down.xls	Cyp27a1,Slc25a15
GO:0031968	organelle outer membrane	0.315325	1	53	114	16033	0.0188679	0.00711033	0.00877193	0.00330568	CL_0000820-down.xls	Synj2
GO:0019866	organelle inner membrane	0.316375	2	53	345	16033	0.0377358	0.0215181	0.0057971	0.00330568	CL_0000820-down.xls	Cyp27a1,Slc25a15
GO:0019867	outer membrane	0.322141	1	53	117	16033	0.0188679	0.00729745	0.00854701	0.00330568	CL_0000820-down.xls	Synj2
GO:0031253	cell projection membrane	0.324398	1	53	118	16033	0.0188679	0.00735982	0.00847458	0.00330568	CL_0000820-down.xls	Synj2
GO:0030425	dendrite	0.326134	2	53	353	16033	0.0377358	0.0220171	0.00566572	0.00330568	CL_0000820-down.xls	Ctnnd1,Lrrk2
GO:0043232	intracellular non-membrane-bounded organelle	0.335332	10	53	2560	16033	0.188679	0.159671	0.00390625	0.00330568	CL_0000820-down.xls	Anxa1,Fcgr2b,Kif13a,Ppl,Ptk2,Synj2,Trim36,Tubb2a,Tubb2b,Zeb2
GO:0043228	non-membrane-bounded organelle	0.335332	10	53	2560	16033	0.188679	0.159671	0.00390625	0.00330568	CL_0000820-down.xls	Anxa1,Fcgr2b,Kif13a,Ppl,Ptk2,Synj2,Trim36,Tubb2a,Tubb2b,Zeb2
GO:0030659	cytoplasmic vesicle membrane	0.335574	1	53	123	16033	0.0188679	0.00767168	0.00813008	0.00330568	CL_0000820-down.xls	Vopp1
GO:0042995	cell projection	0.338146	5	53	1161	16033	0.0943396	0.0724131	0.00430663	0.00330568	CL_0000820-down.xls	Anxa1,Ctnnd1,Lrrk2,Ptk2,Synj2
GO:0005624	membrane fraction	0.341595	4	53	893	16033	0.0754717	0.0556976	0.00447928	0.00330568	CL_0000820-down.xls	Ctnnd1,Lrrk2,Mgst2,Tgfbr3
GO:0005887	integral to plasma membrane	0.347013	3	53	631	16033	0.0566038	0.0393563	0.00475436	0.00330568	CL_0000820-down.xls	Fcgr2b,Itgam,Tgfbr3
GO:0044433	cytoplasmic vesicle part	0.348747	1	53	129	16033	0.0188679	0.00804591	0.00775194	0.00330568	CL_0000820-down.xls	Vopp1
GO:0043005	neuron projection	0.349753	3	53	634	16033	0.0566038	0.0395434	0.00473186	0.00330568	CL_0000820-down.xls	Ctnnd1,Lrrk2,Synj2
GO:0030054	cell junction	0.35523	3	53	640	16033	0.0566038	0.0399177	0.0046875	0.00330568	CL_0000820-down.xls	Ctnnd1,Ppl,Ptk2
GO:0043235	receptor complex	0.355236	1	53	132	16033	0.0188679	0.00823302	0.00757576	0.00330568	CL_0000820-down.xls	Itgam
GO:0031225	anchored to membrane	0.357385	1	53	133	16033	0.0188679	0.00829539	0.0075188	0.00330568	CL_0000820-down.xls	Cpm
GO:0005730	nucleolus	0.357598	2	53	379	16033	0.0377358	0.0236387	0.00527704	0.00330568	CL_0000820-down.xls	Ptk2,Zeb2
GO:0000267	cell fraction	0.371685	5	53	1211	16033	0.0943396	0.0755317	0.00412882	0.00330568	CL_0000820-down.xls	Ctnnd1,Lrrk2,Mgst2,Synj2,Tgfbr3
GO:0043197	dendritic spine	0.372233	1	53	140	16033	0.0188679	0.00873199	0.00714286	0.00330568	CL_0000820-down.xls	Ctnnd1
GO:0044309	neuron spine	0.372233	1	53	140	16033	0.0188679	0.00873199	0.00714286	0.00330568	CL_0000820-down.xls	Ctnnd1
GO:0019717	synaptosome	0.378493	1	53	143	16033	0.0188679	0.0089191	0.00699301	0.00330568	CL_0000820-down.xls	Lrrk2
GO:0012506	vesicle membrane	0.380566	1	53	144	16033	0.0188679	0.00898148	0.00694444	0.00330568	CL_0000820-down.xls	Vopp1
GO:0031226	intrinsic to plasma membrane	0.382536	3	53	670	16033	0.0566038	0.0417888	0.00447761	0.00330568	CL_0000820-down.xls	Fcgr2b,Itgam,Tgfbr3
GO:0033267	axon part	0.382632	1	53	145	16033	0.0188679	0.00904385	0.00689655	0.00330568	CL_0000820-down.xls	Synj2
GO:0016604	nuclear body	0.386745	1	53	147	16033	0.0188679	0.00916859	0.00680272	0.00330568	CL_0000820-down.xls	Ptk2
GO:0005768	endosome	0.399136	2	53	414	16033	0.0377358	0.0258217	0.00483092	0.00330568	CL_0000820-down.xls	Kif13a,Vopp1
GO:0005623	cell	0.405335	51	53	15111	16033	0.962264	0.942494	0.00337502	0.00330568	CL_0000820-down.xls	Acsf2,Adam19,Agpat9,Aicda,Anxa1,Atrnl1,Cacna1i,Cacnb1,Camk1d,Ccr6,Ckb,Cpm,Ctnnd1,Cyp27a1,Dse,Dyrk3,Fcgr2b,Galnt6,Il10ra,Il2ra,Il9r,Irak3,Itgam,Kif13a,Lfng,Lifr,Lrrk2,Mall,Map4k5,Mgst2,Ppl,Ptk2,Rhbdf2,Slc17a9,Slc25a15,Slc27a3,Slc41a2,Socs3,Srgap3,St6gal1,Susd3,Synj2,Tgfbr3,Trim36,Trps1,Tubb2a,Tubb2b,Vmn2r96,Vopp1,Zeb2,Zkscan16
GO:0044464	cell part	0.405335	51	53	15111	16033	0.962264	0.942494	0.00337502	0.00330568	CL_0000820-down.xls	Acsf2,Adam19,Agpat9,Aicda,Anxa1,Atrnl1,Cacna1i,Cacnb1,Camk1d,Ccr6,Ckb,Cpm,Ctnnd1,Cyp27a1,Dse,Dyrk3,Fcgr2b,Galnt6,Il10ra,Il2ra,Il9r,Irak3,Itgam,Kif13a,Lfng,Lifr,Lrrk2,Mall,Map4k5,Mgst2,Ppl,Ptk2,Rhbdf2,Slc17a9,Slc25a15,Slc27a3,Slc41a2,Socs3,Srgap3,St6gal1,Susd3,Synj2,Tgfbr3,Trim36,Trps1,Tubb2a,Tubb2b,Vmn2r96,Vopp1,Zeb2,Zkscan16
GO:0034702	ion channel complex	0.432145	1	53	170	16033	0.0188679	0.0106031	0.00588235	0.00330568	CL_0000820-down.xls	Cacnb1
GO:0044430	cytoskeletal part	0.440489	4	53	1023	16033	0.0754717	0.0638059	0.00391007	0.00330568	CL_0000820-down.xls	Kif13a,Synj2,Tubb2a,Tubb2b
GO:0005615	extracellular space	0.445212	3	53	740	16033	0.0566038	0.0461548	0.00405405	0.00330568	CL_0000820-down.xls	Angptl1,Anxa1,Tgfbr3
GO:0005929	cilium	0.463566	1	53	187	16033	0.0188679	0.0116634	0.00534759	0.00330568	CL_0000820-down.xls	Anxa1
GO:0005635	nuclear envelope	0.470708	1	53	191	16033	0.0188679	0.0119129	0.0052356	0.00330568	CL_0000820-down.xls	Mgst2
GO:0016324	apical plasma membrane	0.477756	1	53	195	16033	0.0188679	0.0121624	0.00512821	0.00330568	CL_0000820-down.xls	Ptk2
GO:0045202	synapse	0.489148	2	53	494	16033	0.0377358	0.0308115	0.00404858	0.00330568	CL_0000820-down.xls	Ctnnd1,Lrrk2
GO:0044463	cell projection part	0.496639	2	53	501	16033	0.0377358	0.0312481	0.00399202	0.00330568	CL_0000820-down.xls	Ctnnd1,Synj2
GO:0030141	stored secretory granule	0.501707	1	53	209	16033	0.0188679	0.0130356	0.00478469	0.00330568	CL_0000820-down.xls	Trim36
GO:0016323	basolateral plasma membrane	0.543363	1	53	235	16033	0.0188679	0.0146573	0.00425532	0.00330568	CL_0000820-down.xls	Ptk2
GO:0045177	apical part of cell	0.592715	1	53	269	16033	0.0188679	0.0167779	0.00371747	0.00330568	CL_0000820-down.xls	Ptk2
GO:0005813	centrosome	0.629396	1	53	297	16033	0.0188679	0.0185243	0.003367	0.00330568	CL_0000820-down.xls	Kif13a
GO:0044421	extracellular region part	0.645773	3	53	993	16033	0.0566038	0.0619348	0.00302115	0.00330568	CL_0000820-down.xls	Angptl1,Anxa1,Tgfbr3
GO:0005815	microtubule organizing center	0.650064	1	53	314	16033	0.0188679	0.0195846	0.00318471	0.00330568	CL_0000820-down.xls	Kif13a
GO:0005578	proteinaceous extracellular matrix	0.660543	1	53	323	16033	0.0188679	0.0201459	0.00309598	0.00330568	CL_0000820-down.xls	Tgfbr3
GO:0044456	synapse part	0.690168	1	53	350	16033	0.0188679	0.02183	0.00285714	0.00330568	CL_0000820-down.xls	Lrrk2
GO:0031012	extracellular matrix	0.702506	1	53	362	16033	0.0188679	0.0225784	0.00276243	0.00330568	CL_0000820-down.xls	Tgfbr3
GO:0005634	nucleus	0.771194	14	53	4843	16033	0.264151	0.302064	0.00289077	0.00330568	CL_0000820-down.xls	Aicda,Anxa1,Camk1d,Cpm,Ctnnd1,Dyrk3,Irak3,Itgam,Mgst2,Ppl,Ptk2,Trps1,Zeb2,Zkscan16
GO:0043234	protein complex	0.83925	7	53	2792	16033	0.132075	0.174141	0.00250716	0.00330568	CL_0000820-down.xls	Anxa1,Cacnb1,Itgam,Synj2,Tgfbr3,Tubb2a,Tubb2b
GO:0044451	nucleoplasm part	0.897361	1	53	673	16033	0.0188679	0.0419759	0.00148588	0.00330568	CL_0000820-down.xls	Ptk2
GO:0044428	nuclear part	0.910042	3	53	1601	16033	0.0566038	0.0998565	0.00187383	0.00330568	CL_0000820-down.xls	Mgst2,Ptk2,Zeb2
GO:0005654	nucleoplasm	0.924345	1	53	761	16033	0.0188679	0.0474646	0.00131406	0.00330568	CL_0000820-down.xls	Ptk2
GO:0031981	nuclear lumen	0.925032	2	53	1245	16033	0.0377358	0.0776523	0.00160643	0.00330568	CL_0000820-down.xls	Ptk2,Zeb2
GO:0005829	cytosol	0.94355	1	53	845	16033	0.0188679	0.0527038	0.00118343	0.00330568	CL_0000820-down.xls	Ctnnd1
GO:0032991	macromolecular complex	0.947936	7	53	3366	16033	0.132075	0.209942	0.00207962	0.00330568	CL_0000820-down.xls	Anxa1,Cacnb1,Itgam,Synj2,Tgfbr3,Tubb2a,Tubb2b
GO:0070013	intracellular organelle lumen	0.954727	2	53	1417	16033	0.0377358	0.0883802	0.00141143	0.00330568	CL_0000820-down.xls	Ptk2,Zeb2
GO:0043233	organelle lumen	0.955264	2	53	1421	16033	0.0377358	0.0886297	0.00140746	0.00330568	CL_0000820-down.xls	Ptk2,Zeb2
GO:0031974	membrane-enclosed lumen	0.960319	2	53	1461	16033	0.0377358	0.0911246	0.00136893	0.00330568	CL_0000820-down.xls	Ptk2,Zeb2
GO:0005575	cellular_component	1	53	53	16033	16033	1	1	0.00330568	0.00330568	CL_0000820-down.xls	Acsf2,Adam19,Agpat9,Aicda,Angptl1,Anxa1,Atrnl1,Cacna1i,Cacnb1,Camk1d,Ccr6,Ckb,Cpm,Ctnnd1,Cyp27a1,Dse,Dyrk3,Fcgr2b,Galnt6,Il10ra,Il2ra,Il9r,Irak3,Itgam,Kif13a,Lfng,Lifr,Lrrk2,Mall,Map4k5,Mgst2,Pltp,Ppl,Ptk2,Rhbdf2,Slc17a9,Slc25a15,Slc27a3,Slc41a2,Socs3,Srgap3,St6gal1,Susd3,Synj2,Tgfbr3,Trim36,Trps1,Tubb2a,Tubb2b,Vmn2r96,Vopp1,Zeb2,Zkscan16

## Sheet: molecular_function
TermID	Term	Pval	k	n	K	N	k/n	K/N	k/K	n/N	Qset	Symbols
GO:0019955	cytokine binding	3.35037e-05	5	53	103	14714	0.0943396	0.00700014	0.0485437	0.00360201	CL_0000820-down.xls	Ccr6,Il2ra,Il9r,Lifr,Tgfbr3
GO:0019838	growth factor binding	0.000568025	4	53	106	14714	0.0754717	0.00720402	0.0377358	0.00360201	CL_0000820-down.xls	Il2ra,Il9r,Lifr,Tgfbr3
GO:0004896	cytokine receptor activity	0.000813339	3	53	51	14714	0.0566038	0.00346609	0.0588235	0.00360201	CL_0000820-down.xls	Il2ra,Il9r,Lifr
GO:0016740	transferase activity	0.0019127	14	53	1675	14714	0.264151	0.113837	0.00835821	0.00360201	CL_0000820-down.xls	Agpat9,Camk1d,Ckb,Dyrk3,Galnt6,Irak3,Lfng,Lrrk2,Map4k5,Mgst2,Ptk2,Slc27a3,St6gal1,Tgfbr3
GO:0005245	voltage-gated calcium channel activity	0.00333969	2	53	24	14714	0.0377358	0.0016311	0.0833333	0.00360201	CL_0000820-down.xls	Cacna1i,Cacnb1
GO:0004674	protein serine/threonine kinase activity	0.003345	6	53	408	14714	0.113208	0.0277287	0.0147059	0.00360201	CL_0000820-down.xls	Camk1d,Dyrk3,Irak3,Lrrk2,Map4k5,Tgfbr3
GO:0034211	GTP-dependent protein kinase activity	0.00360201	1	53	1	14714	0.0188679	6.79625e-05	1	0.00360201	CL_0000820-down.xls	Lrrk2
GO:0031073	cholesterol 26-hydroxylase activity	0.00360201	1	53	1	14714	0.0188679	6.79625e-05	1	0.00360201	CL_0000820-down.xls	Cyp27a1
GO:0047757	chondroitin-glucuronate 5-epimerase activity	0.00360201	1	53	1	14714	0.0188679	6.79625e-05	1	0.00360201	CL_0000820-down.xls	Dse
GO:0019983	interleukin-9 binding	0.00360201	1	53	1	14714	0.0188679	6.79625e-05	1	0.00360201	CL_0000820-down.xls	Il9r
GO:0004919	interleukin-9 receptor activity	0.00360201	1	53	1	14714	0.0188679	6.79625e-05	1	0.00360201	CL_0000820-down.xls	Il9r
GO:0004923	leukemia inhibitory factor receptor activity	0.00360201	1	53	1	14714	0.0188679	6.79625e-05	1	0.00360201	CL_0000820-down.xls	Lifr
GO:0070123	transforming growth factor beta receptor activity, type III	0.00360201	1	53	1	14714	0.0188679	6.79625e-05	1	0.00360201	CL_0000820-down.xls	Tgfbr3
GO:0004672	protein kinase activity	0.00375999	7	53	560	14714	0.132075	0.038059	0.0125	0.00360201	CL_0000820-down.xls	Camk1d,Dyrk3,Irak3,Lrrk2,Map4k5,Ptk2,Tgfbr3
GO:0016301	kinase activity	0.00636397	8	53	779	14714	0.150943	0.0529428	0.0102696	0.00360201	CL_0000820-down.xls	Camk1d,Ckb,Dyrk3,Irak3,Lrrk2,Map4k5,Ptk2,Tgfbr3
GO:0003835	beta-galactoside alpha-2,6-sialyltransferase activity	0.00719129	1	53	2	14714	0.0188679	0.000135925	0.5	0.00360201	CL_0000820-down.xls	St6gal1
GO:0047749	cholestanetriol 26-monooxygenase activity	0.00719129	1	53	2	14714	0.0188679	0.000135925	0.5	0.00360201	CL_0000820-down.xls	Cyp27a1
GO:0004321	fatty-acyl-CoA synthase activity	0.00719129	1	53	2	14714	0.0188679	0.000135925	0.5	0.00360201	CL_0000820-down.xls	Slc27a3
GO:0004911	interleukin-2 receptor activity	0.00719129	1	53	2	14714	0.0188679	0.000135925	0.5	0.00360201	CL_0000820-down.xls	Il2ra
GO:0004464	leukotriene-C4 synthase activity	0.00719129	1	53	2	14714	0.0188679	0.000135925	0.5	0.00360201	CL_0000820-down.xls	Mgst2
GO:0016773	phosphotransferase activity, alcohol group as acceptor	0.00958306	7	53	667	14714	0.132075	0.045331	0.0104948	0.00360201	CL_0000820-down.xls	Camk1d,Dyrk3,Irak3,Lrrk2,Map4k5,Ptk2,Tgfbr3
GO:0033829	O-fucosylpeptide 3-beta-N-acetylglucosaminyltransferase activity	0.0107679	1	53	3	14714	0.0188679	0.000203887	0.333333	0.00360201	CL_0000820-down.xls	Lfng
GO:0004897	ciliary neurotrophic factor receptor activity	0.0107679	1	53	3	14714	0.0188679	0.000203887	0.333333	0.00360201	CL_0000820-down.xls	Lifr
GO:0019976	interleukin-2 binding	0.0107679	1	53	3	14714	0.0188679	0.000203887	0.333333	0.00360201	CL_0000820-down.xls	Il2ra
GO:0008332	low voltage-gated calcium channel activity	0.0107679	1	53	3	14714	0.0188679	0.000203887	0.333333	0.00360201	CL_0000820-down.xls	Cacna1i
GO:0019834	phospholipase A2 inhibitor activity	0.0107679	1	53	3	14714	0.0188679	0.000203887	0.333333	0.00360201	CL_0000820-down.xls	Anxa1
GO:0070643	vitamin D 25-hydroxylase activity	0.0107679	1	53	3	14714	0.0188679	0.000203887	0.333333	0.00360201	CL_0000820-down.xls	Cyp27a1
GO:0030343	vitamin D3 25-hydroxylase activity	0.0107679	1	53	3	14714	0.0188679	0.000203887	0.333333	0.00360201	CL_0000820-down.xls	Cyp27a1
GO:0004111	creatine kinase activity	0.0143318	1	53	4	14714	0.0188679	0.00027185	0.25	0.00360201	CL_0000820-down.xls	Ckb
GO:0004126	cytidine deaminase activity	0.0143318	1	53	4	14714	0.0188679	0.00027185	0.25	0.00360201	CL_0000820-down.xls	Aicda
GO:0048603	fibroblast growth factor 2 binding	0.0143318	1	53	4	14714	0.0188679	0.00027185	0.25	0.00360201	CL_0000820-down.xls	Tgfbr3
GO:0016772	transferase activity, transferring phosphorus-containing groups	0.0146225	8	53	901	14714	0.150943	0.0612342	0.00887902	0.00360201	CL_0000820-down.xls	Camk1d,Ckb,Dyrk3,Irak3,Lrrk2,Map4k5,Ptk2,Tgfbr3
GO:0019864	IgG binding	0.0178832	1	53	5	14714	0.0188679	0.000339812	0.2	0.00360201	CL_0000820-down.xls	Fcgr2b
GO:0004366	glycerol-3-phosphate O-acyltransferase activity	0.0178832	1	53	5	14714	0.0188679	0.000339812	0.2	0.00360201	CL_0000820-down.xls	Agpat9
GO:0004439	phosphatidylinositol-4,5-bisphosphate 5-phosphatase activity	0.0178832	1	53	5	14714	0.0188679	0.000339812	0.2	0.00360201	CL_0000820-down.xls	Synj2
GO:0003824	catalytic activity	0.0183592	26	53	5042	14714	0.490566	0.342667	0.00515668	0.00360201	CL_0000820-down.xls	Acsf2,Adam19,Agpat9,Aicda,Camk1d,Ckb,Cpm,Cyp27a1,Ddx19b,Dse,Dyrk3,Galnt6,Irak3,Lfng,Lrrk2,Map4k5,Mgst2,Ptk2,Slc27a3,St6gal1,Synj2,Tgfbr3,Tmprss13,Trim36,Tubb2a,Tubb2b
GO:0042153	RPTP-like protein binding	0.021422	1	53	6	14714	0.0188679	0.000407775	0.166667	0.00360201	CL_0000820-down.xls	Ctnnd1
GO:0005127	ciliary neurotrophic factor receptor binding	0.021422	1	53	6	14714	0.0188679	0.000407775	0.166667	0.00360201	CL_0000820-down.xls	Lifr
GO:0034595	phosphatidylinositol phosphate 5-phosphatase activity	0.021422	1	53	6	14714	0.0188679	0.000407775	0.166667	0.00360201	CL_0000820-down.xls	Synj2
GO:0005114	type II transforming growth factor beta receptor binding	0.021422	1	53	6	14714	0.0188679	0.000407775	0.166667	0.00360201	CL_0000820-down.xls	Tgfbr3
GO:0008331	high voltage-gated calcium channel activity	0.0249483	1	53	7	14714	0.0188679	0.000475737	0.142857	0.00360201	CL_0000820-down.xls	Cacnb1
GO:0001846	opsonin binding	0.0249483	1	53	7	14714	0.0188679	0.000475737	0.142857	0.00360201	CL_0000820-down.xls	Itgam
GO:0004859	phospholipase inhibitor activity	0.0249483	1	53	7	14714	0.0188679	0.000475737	0.142857	0.00360201	CL_0000820-down.xls	Anxa1
GO:0005262	calcium channel activity	0.0284274	2	53	73	14714	0.0377358	0.00496126	0.0273973	0.00360201	CL_0000820-down.xls	Cacna1i,Cacnb1
GO:0046030	inositol trisphosphate phosphatase activity	0.0284621	1	53	8	14714	0.0188679	0.0005437	0.125	0.00360201	CL_0000820-down.xls	Synj2
GO:0004445	inositol-polyphosphate 5-phosphatase activity	0.0284621	1	53	8	14714	0.0188679	0.0005437	0.125	0.00360201	CL_0000820-down.xls	Synj2
GO:0016857	racemase and epimerase activity, acting on carbohydrates and derivatives	0.0284621	1	53	8	14714	0.0188679	0.0005437	0.125	0.00360201	CL_0000820-down.xls	Dse
GO:0034593	phosphatidylinositol bisphosphate phosphatase activity	0.0319635	1	53	9	14714	0.0188679	0.000611662	0.111111	0.00360201	CL_0000820-down.xls	Synj2
GO:0050431	transforming growth factor beta binding	0.0319635	1	53	9	14714	0.0188679	0.000611662	0.111111	0.00360201	CL_0000820-down.xls	Tgfbr3
GO:0000166	nucleotide binding	0.0320368	13	53	2096	14714	0.245283	0.142449	0.00620229	0.00360201	CL_0000820-down.xls	Acsf2,Camk1d,Ckb,Ddx19b,Dyrk3,Irak3,Lrrk2,Map4k5,Ptk2,Slc27a3,Synj2,Tubb2a,Tubb2b
GO:0008432	JUN kinase binding	0.0354525	1	53	10	14714	0.0188679	0.000679625	0.1	0.00360201	CL_0000820-down.xls	Ptk2
GO:0004708	MAP kinase kinase activity	0.0354525	1	53	10	14714	0.0188679	0.000679625	0.1	0.00360201	CL_0000820-down.xls	Lrrk2
GO:0016846	carbon-sulfur lyase activity	0.0389292	1	53	11	14714	0.0188679	0.000747587	0.0909091	0.00360201	CL_0000820-down.xls	Mgst2
GO:0015026	coreceptor activity	0.0389292	1	53	11	14714	0.0188679	0.000747587	0.0909091	0.00360201	CL_0000820-down.xls	Tgfbr3
GO:0019865	immunoglobulin binding	0.0389292	1	53	11	14714	0.0188679	0.000747587	0.0909091	0.00360201	CL_0000820-down.xls	Fcgr2b
GO:0055102	lipase inhibitor activity	0.0389292	1	53	11	14714	0.0188679	0.000747587	0.0909091	0.00360201	CL_0000820-down.xls	Anxa1
GO:0035639	purine ribonucleoside triphosphate binding	0.0399126	11	53	1718	14714	0.207547	0.11676	0.00640279	0.00360201	CL_0000820-down.xls	Acsf2,Camk1d,Ckb,Ddx19b,Dyrk3,Irak3,Lrrk2,Map4k5,Ptk2,Tubb2a,Tubb2b
GO:0048185	activin binding	0.0423936	1	53	12	14714	0.0188679	0.00081555	0.0833333	0.00360201	CL_0000820-down.xls	Tgfbr3
GO:0004602	glutathione peroxidase activity	0.0423936	1	53	12	14714	0.0188679	0.00081555	0.0833333	0.00360201	CL_0000820-down.xls	Mgst2
GO:0016854	racemase and epimerase activity	0.0423936	1	53	12	14714	0.0188679	0.00081555	0.0833333	0.00360201	CL_0000820-down.xls	Dse
GO:0032555	purine ribonucleotide binding	0.0449191	11	53	1751	14714	0.207547	0.119002	0.00628212	0.00360201	CL_0000820-down.xls	Acsf2,Camk1d,Ckb,Ddx19b,Dyrk3,Irak3,Lrrk2,Map4k5,Ptk2,Tubb2a,Tubb2b
GO:0032553	ribonucleotide binding	0.0450774	11	53	1752	14714	0.207547	0.11907	0.00627854	0.00360201	CL_0000820-down.xls	Acsf2,Camk1d,Ckb,Ddx19b,Dyrk3,Irak3,Lrrk2,Map4k5,Ptk2,Tubb2a,Tubb2b
GO:0043395	heparan sulfate proteoglycan binding	0.0458457	1	53	13	14714	0.0188679	0.000883512	0.0769231	0.00360201	CL_0000820-down.xls	Itgam
GO:0004467	long-chain fatty acid-CoA ligase activity	0.0458457	1	53	13	14714	0.0188679	0.000883512	0.0769231	0.00360201	CL_0000820-down.xls	Slc27a3
GO:0016775	phosphotransferase activity, nitrogenous group as acceptor	0.0458457	1	53	13	14714	0.0188679	0.000883512	0.0769231	0.00360201	CL_0000820-down.xls	Ckb
GO:0004712	protein serine/threonine/tyrosine kinase activity	0.0458457	1	53	13	14714	0.0188679	0.000883512	0.0769231	0.00360201	CL_0000820-down.xls	Lrrk2
GO:0030165	PDZ domain binding	0.0459486	2	53	95	14714	0.0377358	0.00645644	0.0210526	0.00360201	CL_0000820-down.xls	Synj2,Tgfbr3
GO:0017076	purine nucleotide binding	0.0460355	11	53	1758	14714	0.207547	0.119478	0.00625711	0.00360201	CL_0000820-down.xls	Acsf2,Camk1d,Ckb,Ddx19b,Dyrk3,Irak3,Lrrk2,Map4k5,Ptk2,Tubb2a,Tubb2b
GO:0019904	protein domain specific binding	0.0466406	5	53	548	14714	0.0943396	0.0372434	0.00912409	0.00360201	CL_0000820-down.xls	Adam19,Ctnnd1,Ptk2,Synj2,Tgfbr3
GO:0016493	C-C chemokine receptor activity	0.0492856	1	53	14	14714	0.0188679	0.000951475	0.0714286	0.00360201	CL_0000820-down.xls	Ccr6
GO:0016408	C-acyltransferase activity	0.0492856	1	53	14	14714	0.0188679	0.000951475	0.0714286	0.00360201	CL_0000820-down.xls	Slc27a3
GO:0043394	proteoglycan binding	0.0492856	1	53	14	14714	0.0188679	0.000951475	0.0714286	0.00360201	CL_0000820-down.xls	Itgam
GO:0005024	transforming growth factor beta-activated receptor activity	0.0492856	1	53	14	14714	0.0188679	0.000951475	0.0714286	0.00360201	CL_0000820-down.xls	Tgfbr3
GO:0004675	transmembrane receptor protein serine/threonine kinase activity	0.0492856	1	53	14	14714	0.0188679	0.000951475	0.0714286	0.00360201	CL_0000820-down.xls	Tgfbr3
GO:0030246	carbohydrate binding	0.0523037	4	53	392	14714	0.0754717	0.0266413	0.0102041	0.00360201	CL_0000820-down.xls	Atrnl1,Galnt6,Itgam,Tgfbr3
GO:0019957	C-C chemokine binding	0.0527133	1	53	15	14714	0.0188679	0.00101944	0.0666667	0.00360201	CL_0000820-down.xls	Ccr6
GO:0015645	fatty acid ligase activity	0.0527133	1	53	15	14714	0.0188679	0.00101944	0.0666667	0.00360201	CL_0000820-down.xls	Slc27a3
GO:0016757	transferase activity, transferring glycosyl groups	0.0558958	3	53	241	14714	0.0566038	0.016379	0.0124481	0.00360201	CL_0000820-down.xls	Galnt6,Lfng,St6gal1
GO:0004653	polypeptide N-acetylgalactosaminyltransferase activity	0.056129	1	53	16	14714	0.0188679	0.0010874	0.0625	0.00360201	CL_0000820-down.xls	Galnt6
GO:0008194	UDP-glycosyltransferase activity	0.0577413	2	53	108	14714	0.0377358	0.00733995	0.0185185	0.00360201	CL_0000820-down.xls	Galnt6,Lfng
GO:0008201	heparin binding	0.0596406	2	53	110	14714	0.0377358	0.00747587	0.0181818	0.00360201	CL_0000820-down.xls	Itgam,Tgfbr3
GO:0004683	calmodulin-dependent protein kinase activity	0.062924	1	53	18	14714	0.0188679	0.00122332	0.0555556	0.00360201	CL_0000820-down.xls	Camk1d
GO:0005160	transforming growth factor beta receptor binding	0.062924	1	53	18	14714	0.0188679	0.00122332	0.0555556	0.00360201	CL_0000820-down.xls	Tgfbr3
GO:0005524	ATP binding	0.0639277	9	53	1414	14714	0.169811	0.096099	0.00636492	0.00360201	CL_0000820-down.xls	Acsf2,Camk1d,Ckb,Ddx19b,Dyrk3,Irak3,Lrrk2,Map4k5,Ptk2
GO:0017124	SH3 domain binding	0.065466	2	53	116	14714	0.0377358	0.00788365	0.0172414	0.00360201	CL_0000820-down.xls	Adam19,Synj2
GO:0032559	adenyl ribonucleotide binding	0.0696262	9	53	1438	14714	0.169811	0.0977301	0.00625869	0.00360201	CL_0000820-down.xls	Acsf2,Camk1d,Ckb,Ddx19b,Dyrk3,Irak3,Lrrk2,Map4k5,Ptk2
GO:0017134	fibroblast growth factor binding	0.069671	1	53	20	14714	0.0188679	0.00135925	0.05	0.00360201	CL_0000820-down.xls	Tgfbr3
GO:0008373	sialyltransferase activity	0.069671	1	53	20	14714	0.0188679	0.00135925	0.05	0.00360201	CL_0000820-down.xls	St6gal1
GO:0030554	adenyl nucleotide binding	0.0713479	9	53	1445	14714	0.169811	0.0982058	0.00622837	0.00360201	CL_0000820-down.xls	Acsf2,Camk1d,Ckb,Ddx19b,Dyrk3,Irak3,Lrrk2,Map4k5,Ptk2
GO:0045296	cadherin binding	0.0730266	1	53	21	14714	0.0188679	0.00142721	0.047619	0.00360201	CL_0000820-down.xls	Ctnnd1
GO:0019239	deaminase activity	0.0730266	1	53	21	14714	0.0188679	0.00142721	0.047619	0.00360201	CL_0000820-down.xls	Aicda
GO:0004181	metallocarboxypeptidase activity	0.0730266	1	53	21	14714	0.0188679	0.00142721	0.047619	0.00360201	CL_0000820-down.xls	Cpm
GO:0008395	steroid hydroxylase activity	0.0730266	1	53	21	14714	0.0188679	0.00142721	0.047619	0.00360201	CL_0000820-down.xls	Cyp27a1
GO:0016709	oxidoreductase activity, acting on paired donors, with incorporation or reduction of molecular oxygen, NADH or NADPH as one donor, and incorporation of one atom of oxygen	0.0763704	1	53	22	14714	0.0188679	0.00149517	0.0454545	0.00360201	CL_0000820-down.xls	Cyp27a1
GO:0001637	G-protein chemoattractant receptor activity	0.0797023	1	53	23	14714	0.0188679	0.00156314	0.0434783	0.00360201	CL_0000820-down.xls	Ccr6
GO:0004950	chemokine receptor activity	0.0797023	1	53	23	14714	0.0188679	0.00156314	0.0434783	0.00360201	CL_0000820-down.xls	Ccr6
GO:0022843	voltage-gated cation channel activity	0.080809	2	53	131	14714	0.0377358	0.00890309	0.0152672	0.00360201	CL_0000820-down.xls	Cacna1i,Cacnb1
GO:0004713	protein tyrosine kinase activity	0.0818687	2	53	132	14714	0.0377358	0.00897105	0.0151515	0.00360201	CL_0000820-down.xls	Dyrk3,Ptk2
GO:0005544	calcium-dependent phospholipid binding	0.0830224	1	53	24	14714	0.0188679	0.0016311	0.0416667	0.00360201	CL_0000820-down.xls	Anxa1
GO:0043548	phosphatidylinositol 3-kinase binding	0.0830224	1	53	24	14714	0.0188679	0.0016311	0.0416667	0.00360201	CL_0000820-down.xls	Ptk2
GO:0019956	chemokine binding	0.0896274	1	53	26	14714	0.0188679	0.00176702	0.0384615	0.00360201	CL_0000820-down.xls	Ccr6
GO:0016814	hydrolase activity, acting on carbon-nitrogen (but not peptide) bonds, in cyclic amidines	0.0896274	1	53	26	14714	0.0188679	0.00176702	0.0384615	0.00360201	CL_0000820-down.xls	Aicda
GO:0005539	glycosaminoglycan binding	0.0926984	2	53	142	14714	0.0377358	0.00965067	0.0140845	0.00360201	CL_0000820-down.xls	Itgam,Tgfbr3
GO:0004364	glutathione transferase activity	0.0929124	1	53	27	14714	0.0188679	0.00183499	0.037037	0.00360201	CL_0000820-down.xls	Mgst2
GO:0016877	ligase activity, forming carbon-sulfur bonds	0.0929124	1	53	27	14714	0.0188679	0.00183499	0.037037	0.00360201	CL_0000820-down.xls	Slc27a3
GO:0016747	transferase activity, transferring acyl groups other than amino-acyl groups	0.0949129	2	53	144	14714	0.0377358	0.0097866	0.0138889	0.00360201	CL_0000820-down.xls	Agpat9,Slc27a3
GO:0004437	inositol or phosphatidylinositol phosphatase activity	0.0961857	1	53	28	14714	0.0188679	0.00190295	0.0357143	0.00360201	CL_0000820-down.xls	Synj2
GO:0008376	acetylgalactosaminyltransferase activity	0.102698	1	53	30	14714	0.0188679	0.00203887	0.0333333	0.00360201	CL_0000820-down.xls	Galnt6
GO:0042169	SH2 domain binding	0.109164	1	53	32	14714	0.0188679	0.0021748	0.03125	0.00360201	CL_0000820-down.xls	Ptk2
GO:0016684	oxidoreductase activity, acting on peroxide as acceptor	0.109164	1	53	32	14714	0.0188679	0.0021748	0.03125	0.00360201	CL_0000820-down.xls	Mgst2
GO:0004601	peroxidase activity	0.109164	1	53	32	14714	0.0188679	0.0021748	0.03125	0.00360201	CL_0000820-down.xls	Mgst2
GO:0000287	magnesium ion binding	0.109667	2	53	157	14714	0.0377358	0.0106701	0.0127389	0.00360201	CL_0000820-down.xls	Dyrk3,Irak3
GO:0016758	transferase activity, transferring hexosyl groups	0.109667	2	53	157	14714	0.0377358	0.0106701	0.0127389	0.00360201	CL_0000820-down.xls	Galnt6,Lfng
GO:0008375	acetylglucosaminyltransferase activity	0.112379	1	53	33	14714	0.0188679	0.00224276	0.030303	0.00360201	CL_0000820-down.xls	Lfng
GO:0008235	metalloexopeptidase activity	0.112379	1	53	33	14714	0.0188679	0.00224276	0.030303	0.00360201	CL_0000820-down.xls	Cpm
GO:0003924	GTPase activity	0.113155	2	53	160	14714	0.0377358	0.010874	0.0125	0.00360201	CL_0000820-down.xls	Tubb2a,Tubb2b
GO:0001871	pattern binding	0.113155	2	53	160	14714	0.0377358	0.010874	0.0125	0.00360201	CL_0000820-down.xls	Itgam,Tgfbr3
GO:0030247	polysaccharide binding	0.113155	2	53	160	14714	0.0377358	0.010874	0.0125	0.00360201	CL_0000820-down.xls	Itgam,Tgfbr3
GO:0004180	carboxypeptidase activity	0.118777	1	53	35	14714	0.0188679	0.00237869	0.0285714	0.00360201	CL_0000820-down.xls	Cpm
GO:0005525	GTP binding	0.1212	3	53	337	14714	0.0566038	0.0229034	0.00890208	0.00360201	CL_0000820-down.xls	Lrrk2,Tubb2a,Tubb2b
GO:0004715	non-membrane spanning protein tyrosine kinase activity	0.121959	1	53	36	14714	0.0188679	0.00244665	0.0277778	0.00360201	CL_0000820-down.xls	Ptk2
GO:0003727	single-stranded RNA binding	0.121959	1	53	36	14714	0.0188679	0.00244665	0.0277778	0.00360201	CL_0000820-down.xls	Anxa1
GO:0008374	O-acyltransferase activity	0.125129	1	53	37	14714	0.0188679	0.00251461	0.027027	0.00360201	CL_0000820-down.xls	Agpat9
GO:0008237	metallopeptidase activity	0.126185	2	53	171	14714	0.0377358	0.0116216	0.0116959	0.00360201	CL_0000820-down.xls	Adam19,Cpm
GO:0019001	guanyl nucleotide binding	0.133221	3	53	352	14714	0.0566038	0.0239228	0.00852273	0.00360201	CL_0000820-down.xls	Lrrk2,Tubb2a,Tubb2b
GO:0032561	guanyl ribonucleotide binding	0.133221	3	53	352	14714	0.0566038	0.0239228	0.00852273	0.00360201	CL_0000820-down.xls	Lrrk2,Tubb2a,Tubb2b
GO:0005126	cytokine receptor binding	0.134658	2	53	178	14714	0.0377358	0.0120973	0.011236	0.00360201	CL_0000820-down.xls	Lifr,Tgfbr3
GO:0022832	voltage-gated channel activity	0.140788	2	53	183	14714	0.0377358	0.0124371	0.010929	0.00360201	CL_0000820-down.xls	Cacna1i,Cacnb1
GO:0005244	voltage-gated ion channel activity	0.140788	2	53	183	14714	0.0377358	0.0124371	0.010929	0.00360201	CL_0000820-down.xls	Cacna1i,Cacnb1
GO:0032403	protein complex binding	0.14818	3	53	370	14714	0.0566038	0.0251461	0.00810811	0.00360201	CL_0000820-down.xls	Fcgr2b,Ptk2,Tgfbr3
GO:0016746	transferase activity, transferring acyl groups	0.154482	2	53	194	14714	0.0377358	0.0131847	0.0103093	0.00360201	CL_0000820-down.xls	Agpat9,Slc27a3
GO:0030695	GTPase regulator activity	0.158449	3	53	382	14714	0.0566038	0.0259617	0.0078534	0.00360201	CL_0000820-down.xls	Lrrk2,Map4k5,Srgap3
GO:0016209	antioxidant activity	0.16231	1	53	49	14714	0.0188679	0.00333016	0.0204082	0.00360201	CL_0000820-down.xls	Mgst2
GO:0050839	cell adhesion molecule binding	0.165337	1	53	50	14714	0.0188679	0.00339812	0.02	0.00360201	CL_0000820-down.xls	Ctnnd1
GO:0060589	nucleoside-triphosphatase regulator activity	0.168937	3	53	394	14714	0.0566038	0.0267772	0.00761421	0.00360201	CL_0000820-down.xls	Lrrk2,Map4k5,Srgap3
GO:0005096	GTPase activator activity	0.169706	2	53	206	14714	0.0377358	0.0140003	0.00970874	0.00360201	CL_0000820-down.xls	Lrrk2,Srgap3
GO:0005198	structural molecule activity	0.169821	3	53	395	14714	0.0566038	0.0268452	0.00759494	0.00360201	CL_0000820-down.xls	Anxa1,Tubb2a,Tubb2b
GO:0003697	single-stranded DNA binding	0.174355	1	53	53	14714	0.0188679	0.00360201	0.0188679	0.00360201	CL_0000820-down.xls	Anxa1
GO:0016765	transferase activity, transferring alkyl or aryl (other than methyl) groups	0.17734	1	53	54	14714	0.0188679	0.00366997	0.0185185	0.00360201	CL_0000820-down.xls	Mgst2
GO:0046332	SMAD binding	0.180314	1	53	55	14714	0.0188679	0.00373794	0.0181818	0.00360201	CL_0000820-down.xls	Tgfbr3
GO:0016874	ligase activity	0.183233	3	53	410	14714	0.0566038	0.0278646	0.00731707	0.00360201	CL_0000820-down.xls	Acsf2,Slc27a3,Trim36
GO:0005529	sugar binding	0.191686	2	53	223	14714	0.0377358	0.0151556	0.00896861	0.00360201	CL_0000820-down.xls	Atrnl1,Galnt6
GO:0001948	glycoprotein binding	0.195027	1	53	60	14714	0.0188679	0.00407775	0.0166667	0.00360201	CL_0000820-down.xls	Itgam
GO:0019903	protein phosphatase binding	0.218031	1	53	68	14714	0.0188679	0.00462145	0.0147059	0.00360201	CL_0000820-down.xls	Ctnnd1
GO:0005178	integrin binding	0.220861	1	53	69	14714	0.0188679	0.00468941	0.0144928	0.00360201	CL_0000820-down.xls	Ptk2
GO:0005261	cation channel activity	0.229962	2	53	252	14714	0.0377358	0.0171265	0.00793651	0.00360201	CL_0000820-down.xls	Cacna1i,Cacnb1
GO:0030674	protein binding, bridging	0.23486	1	53	74	14714	0.0188679	0.00502922	0.0135135	0.00360201	CL_0000820-down.xls	Anxa1
GO:0019199	transmembrane receptor protein kinase activity	0.23486	1	53	74	14714	0.0188679	0.00502922	0.0135135	0.00360201	CL_0000820-down.xls	Tgfbr3
GO:0005057	receptor signaling protein activity	0.24314	1	53	77	14714	0.0188679	0.00523311	0.012987	0.00360201	CL_0000820-down.xls	Fcgr2b
GO:0019902	phosphatase binding	0.248611	1	53	79	14714	0.0188679	0.00536904	0.0126582	0.00360201	CL_0000820-down.xls	Ctnnd1
GO:0008324	cation transmembrane transporter activity	0.251004	3	53	482	14714	0.0566038	0.0327579	0.00622407	0.00360201	CL_0000820-down.xls	Cacna1i,Cacnb1,Slc41a2
GO:0005515	protein binding	0.262423	23	53	5629	14714	0.433962	0.382561	0.00408598	0.00360201	CL_0000820-down.xls	Adam19,Angptl1,Anxa1,Atrnl1,Cacnb1,Camk1d,Ccr6,Ctnnd1,Fcgr2b,Il2ra,Il9r,Irak3,Itgam,Lifr,Lrrk2,Ppl,Ptk2,Socs3,Srgap3,Synj2,Tgfbr3,Trps1,Zfp53
GO:0022836	gated channel activity	0.266063	2	53	279	14714	0.0377358	0.0189615	0.00716846	0.00360201	CL_0000820-down.xls	Cacna1i,Cacnb1
GO:0008238	exopeptidase activity	0.267457	1	53	86	14714	0.0188679	0.00584477	0.0116279	0.00360201	CL_0000820-down.xls	Cpm
GO:0042803	protein homodimerization activity	0.273484	3	53	505	14714	0.0566038	0.0343211	0.00594059	0.00360201	CL_0000820-down.xls	Anxa1,Irak3,Lrrk2
GO:0005488	binding	0.279649	41	53	10705	14714	0.773585	0.727538	0.00382999	0.00360201	CL_0000820-down.xls	Acsf2,Adam19,Aicda,Angptl1,Anxa1,Atrnl1,Cacnb1,Camk1d,Ccr6,Ckb,Cpm,Ctnnd1,Cyp27a1,Ddx19b,Dyrk3,Fcgr2b,Galnt6,Il2ra,Il9r,Irak3,Itgam,Lifr,Lrrk2,Map4k5,Pltp,Ppl,Ptk2,Slc27a3,Socs3,Srgap3,Stac2,Synj2,Tgfbr3,Trim36,Trps1,Ttc28,Tubb2a,Tubb2b,Zeb2,Zfp53,Zkscan16
GO:0046983	protein dimerization activity	0.285111	4	53	751	14714	0.0754717	0.0510398	0.00532623	0.00360201	CL_0000820-down.xls	Anxa1,Irak3,Itgam,Lrrk2
GO:0008144	drug binding	0.285839	1	53	93	14714	0.0188679	0.00632051	0.0107527	0.00360201	CL_0000820-down.xls	Il2ra
GO:0004222	metalloendopeptidase activity	0.301235	1	53	99	14714	0.0188679	0.00672829	0.010101	0.00360201	CL_0000820-down.xls	Adam19
GO:0046982	protein heterodimerization activity	0.303555	2	53	307	14714	0.0377358	0.0208645	0.00651466	0.00360201	CL_0000820-down.xls	Irak3,Itgam
GO:0019901	protein kinase binding	0.303555	2	53	307	14714	0.0377358	0.0208645	0.00651466	0.00360201	CL_0000820-down.xls	Ctnnd1,Ptk2
GO:0016810	hydrolase activity, acting on carbon-nitrogen (but not peptide) bonds	0.30881	1	53	102	14714	0.0188679	0.00693217	0.00980392	0.00360201	CL_0000820-down.xls	Aicda
GO:0005102	receptor binding	0.313875	5	53	1032	14714	0.0943396	0.0701373	0.00484496	0.00360201	CL_0000820-down.xls	Angptl1,Ctnnd1,Lifr,Ptk2,Tgfbr3
GO:0008047	enzyme activator activity	0.319552	2	53	319	14714	0.0377358	0.02168	0.00626959	0.00360201	CL_0000820-down.xls	Lrrk2,Srgap3
GO:0060090	binding, bridging	0.323719	1	53	108	14714	0.0188679	0.00733995	0.00925926	0.00360201	CL_0000820-down.xls	Anxa1
GO:0008528	peptide receptor activity, G-protein coupled	0.323719	1	53	108	14714	0.0188679	0.00733995	0.00925926	0.00360201	CL_0000820-down.xls	Ccr6
GO:0020037	heme binding	0.326173	1	53	109	14714	0.0188679	0.00740791	0.00917431	0.00360201	CL_0000820-down.xls	Cyp27a1
GO:0001653	peptide receptor activity	0.331054	1	53	111	14714	0.0188679	0.00754384	0.00900901	0.00360201	CL_0000820-down.xls	Ccr6
GO:0070011	peptidase activity, acting on L-amino acid peptides	0.333981	3	53	566	14714	0.0566038	0.0384668	0.00530035	0.00360201	CL_0000820-down.xls	Adam19,Cpm,Tmprss13
GO:0046906	tetrapyrrole binding	0.343108	1	53	116	14714	0.0188679	0.00788365	0.00862069	0.00360201	CL_0000820-down.xls	Cyp27a1
GO:0030234	enzyme regulator activity	0.345303	4	53	824	14714	0.0754717	0.0560011	0.00485437	0.00360201	CL_0000820-down.xls	Anxa1,Lrrk2,Map4k5,Srgap3
GO:0005516	calmodulin binding	0.350237	1	53	119	14714	0.0188679	0.00808754	0.00840336	0.00360201	CL_0000820-down.xls	Camk1d
GO:0009055	electron carrier activity	0.352596	1	53	120	14714	0.0188679	0.0081555	0.00833333	0.00360201	CL_0000820-down.xls	Cyp27a1
GO:0008233	peptidase activity	0.362838	3	53	595	14714	0.0566038	0.0404377	0.00504202	0.00360201	CL_0000820-down.xls	Adam19,Cpm,Tmprss13
GO:0015631	tubulin binding	0.366578	1	53	126	14714	0.0188679	0.00856327	0.00793651	0.00360201	CL_0000820-down.xls	Lrrk2
GO:0017111	nucleoside-triphosphatase activity	0.36681	3	53	599	14714	0.0566038	0.0407095	0.00500835	0.00360201	CL_0000820-down.xls	Ddx19b,Tubb2a,Tubb2b
GO:0004497	monooxygenase activity	0.368879	1	53	127	14714	0.0188679	0.00863124	0.00787402	0.00360201	CL_0000820-down.xls	Cyp27a1
GO:0016853	isomerase activity	0.373458	1	53	129	14714	0.0188679	0.00876716	0.00775194	0.00360201	CL_0000820-down.xls	Dse
GO:0019900	kinase binding	0.376082	2	53	362	14714	0.0377358	0.0246024	0.00552486	0.00360201	CL_0000820-down.xls	Ctnnd1,Ptk2
GO:0005216	ion channel activity	0.382547	2	53	367	14714	0.0377358	0.0249422	0.00544959	0.00360201	CL_0000820-down.xls	Cacna1i,Cacnb1
GO:0004386	helicase activity	0.386997	1	53	135	14714	0.0188679	0.00917494	0.00740741	0.00360201	CL_0000820-down.xls	Ddx19b
GO:0022838	substrate-specific channel activity	0.394117	2	53	376	14714	0.0377358	0.0255539	0.00531915	0.00360201	CL_0000820-down.xls	Cacna1i,Cacnb1
GO:0016462	pyrophosphatase activity	0.39647	3	53	629	14714	0.0566038	0.0427484	0.00476948	0.00360201	CL_0000820-down.xls	Ddx19b,Tubb2a,Tubb2b
GO:0016818	hydrolase activity, acting on acid anhydrides, in phosphorus-containing anhydrides	0.39942	3	53	632	14714	0.0566038	0.0429523	0.00474684	0.00360201	CL_0000820-down.xls	Ddx19b,Tubb2a,Tubb2b
GO:0016817	hydrolase activity, acting on acid anhydrides	0.400403	3	53	633	14714	0.0566038	0.0430203	0.00473934	0.00360201	CL_0000820-down.xls	Ddx19b,Tubb2a,Tubb2b
GO:0015267	channel activity	0.409397	2	53	388	14714	0.0377358	0.0263694	0.00515464	0.00360201	CL_0000820-down.xls	Cacna1i,Cacnb1
GO:0022803	passive transmembrane transporter activity	0.409397	2	53	388	14714	0.0377358	0.0263694	0.00515464	0.00360201	CL_0000820-down.xls	Cacna1i,Cacnb1
GO:0015075	ion transmembrane transporter activity	0.419969	3	53	653	14714	0.0566038	0.0443795	0.00459418	0.00360201	CL_0000820-down.xls	Cacna1i,Cacnb1,Slc41a2
GO:0016829	lyase activity	0.430088	1	53	155	14714	0.0188679	0.0105342	0.00645161	0.00360201	CL_0000820-down.xls	Mgst2
GO:0016705	oxidoreductase activity, acting on paired donors, with incorporation or reduction of molecular oxygen	0.432162	1	53	156	14714	0.0188679	0.0106021	0.00641026	0.00360201	CL_0000820-down.xls	Cyp27a1
GO:0008289	lipid binding	0.446785	2	53	418	14714	0.0377358	0.0284083	0.00478469	0.00360201	CL_0000820-down.xls	Anxa1,Pltp
GO:0060089	molecular transducer activity	0.483038	9	53	2360	14714	0.169811	0.160391	0.00381356	0.00360201	CL_0000820-down.xls	Ccr6,Fcgr2b,Il2ra,Il9r,Lifr,Ptk2,Tgfbr3,Vmn2r96,Vopp1
GO:0004871	signal transducer activity	0.483038	9	53	2360	14714	0.169811	0.160391	0.00381356	0.00360201	CL_0000820-down.xls	Ccr6,Fcgr2b,Il2ra,Il9r,Lifr,Ptk2,Tgfbr3,Vmn2r96,Vopp1
GO:0004872	receptor activity	0.483337	10	53	2635	14714	0.188679	0.179081	0.00379507	0.00360201	CL_0000820-down.xls	Ccr6,Fcgr2b,Il10ra,Il2ra,Il9r,Irak3,Itgam,Lifr,Tgfbr3,Vmn2r96
GO:0046914	transition metal ion binding	0.502593	6	53	1568	14714	0.113208	0.106565	0.00382653	0.00360201	CL_0000820-down.xls	Adam19,Aicda,Cpm,Cyp27a1,Trim36,Zeb2
GO:0042802	identical protein binding	0.503326	3	53	741	14714	0.0566038	0.0503602	0.00404858	0.00360201	CL_0000820-down.xls	Anxa1,Irak3,Lrrk2
GO:0005506	iron ion binding	0.505739	1	53	194	14714	0.0188679	0.0131847	0.00515464	0.00360201	CL_0000820-down.xls	Cyp27a1
GO:0008270	zinc ion binding	0.511744	5	53	1305	14714	0.0943396	0.088691	0.00383142	0.00360201	CL_0000820-down.xls	Adam19,Aicda,Cpm,Trim36,Zeb2
GO:0022891	substrate-specific transmembrane transporter activity	0.515164	3	53	754	14714	0.0566038	0.0512437	0.00397878	0.00360201	CL_0000820-down.xls	Cacna1i,Cacnb1,Slc41a2
GO:0005215	transporter activity	0.51591	4	53	1033	14714	0.0754717	0.0702052	0.00387222	0.00360201	CL_0000820-down.xls	Cacna1i,Cacnb1,Slc17a9,Slc41a2
GO:0005543	phospholipid binding	0.516468	1	53	200	14714	0.0188679	0.0135925	0.005	0.00360201	CL_0000820-down.xls	Anxa1
GO:0008236	serine-type peptidase activity	0.518233	1	53	201	14714	0.0188679	0.0136605	0.00497512	0.00360201	CL_0000820-down.xls	Tmprss13
GO:0016787	hydrolase activity	0.521711	8	53	2154	14714	0.150943	0.146391	0.00371402	0.00360201	CL_0000820-down.xls	Adam19,Aicda,Cpm,Ddx19b,Synj2,Tmprss13,Tubb2a,Tubb2b
GO:0017171	serine hydrolase activity	0.523492	1	53	204	14714	0.0188679	0.0138643	0.00490196	0.00360201	CL_0000820-down.xls	Tmprss13
GO:0043566	structure-specific DNA binding	0.532133	1	53	209	14714	0.0188679	0.0142042	0.00478469	0.00360201	CL_0000820-down.xls	Anxa1
GO:0046872	metal ion binding	0.555681	12	53	3336	14714	0.226415	0.226723	0.00359712	0.00360201	CL_0000820-down.xls	Adam19,Aicda,Anxa1,Cpm,Cyp27a1,Dyrk3,Irak3,Stac2,Trim36,Zeb2,Zfp53,Zkscan16
GO:0042277	peptide binding	0.56836	1	53	231	14714	0.0188679	0.0156993	0.004329	0.00360201	CL_0000820-down.xls	Ccr6
GO:0043169	cation binding	0.573368	12	53	3374	14714	0.226415	0.229305	0.00355661	0.00360201	CL_0000820-down.xls	Adam19,Aicda,Anxa1,Cpm,Cyp27a1,Dyrk3,Irak3,Stac2,Trim36,Zeb2,Zfp53,Zkscan16
GO:0043167	ion binding	0.578905	12	53	3386	14714	0.226415	0.230121	0.003544	0.00360201	CL_0000820-down.xls	Adam19,Aicda,Anxa1,Cpm,Cyp27a1,Dyrk3,Irak3,Stac2,Trim36,Zeb2,Zfp53,Zkscan16
GO:0016791	phosphatase activity	0.583903	1	53	241	14714	0.0188679	0.016379	0.00414938	0.00360201	CL_0000820-down.xls	Synj2
GO:0022857	transmembrane transporter activity	0.587169	3	53	837	14714	0.0566038	0.0568846	0.00358423	0.00360201	CL_0000820-down.xls	Cacna1i,Cacnb1,Slc41a2
GO:0005083	small GTPase regulator activity	0.592963	1	53	247	14714	0.0188679	0.0167867	0.00404858	0.00360201	CL_0000820-down.xls	Map4k5
GO:0022892	substrate-specific transporter activity	0.606739	3	53	861	14714	0.0566038	0.0585157	0.00348432	0.00360201	CL_0000820-down.xls	Cacna1i,Cacnb1,Slc41a2
GO:0004857	enzyme inhibitor activity	0.62731	1	53	271	14714	0.0188679	0.0184178	0.00369004	0.00360201	CL_0000820-down.xls	Anxa1
GO:0042578	phosphoric ester hydrolase activity	0.68884	1	53	320	14714	0.0188679	0.021748	0.003125	0.00360201	CL_0000820-down.xls	Synj2
GO:0004175	endopeptidase activity	0.728586	1	53	357	14714	0.0188679	0.0242626	0.00280112	0.00360201	CL_0000820-down.xls	Adam19
GO:0003723	RNA binding	0.741028	2	53	722	14714	0.0377358	0.0490689	0.00277008	0.00360201	CL_0000820-down.xls	Anxa1,Synj2
GO:0016491	oxidoreductase activity	0.741733	2	53	723	14714	0.0377358	0.0491369	0.00276625	0.00360201	CL_0000820-down.xls	Cyp27a1,Mgst2
GO:0004888	transmembrane signaling receptor activity	0.756439	6	53	2027	14714	0.113208	0.13776	0.00296004	0.00360201	CL_0000820-down.xls	Ccr6,Il2ra,Il9r,Lifr,Tgfbr3,Vmn2r96
GO:0038023	signaling receptor activity	0.789363	6	53	2106	14714	0.113208	0.143129	0.002849	0.00360201	CL_0000820-down.xls	Ccr6,Il2ra,Il9r,Lifr,Tgfbr3,Vmn2r96
GO:0005509	calcium ion binding	0.839289	1	53	498	14714	0.0188679	0.0338453	0.00200803	0.00360201	CL_0000820-down.xls	Anxa1
GO:0008092	cytoskeletal protein binding	0.853628	1	53	523	14714	0.0188679	0.0355444	0.00191205	0.00360201	CL_0000820-down.xls	Lrrk2
GO:0019899	enzyme binding	0.859246	2	53	936	14714	0.0377358	0.0636129	0.00213675	0.00360201	CL_0000820-down.xls	Ctnnd1,Ptk2
GO:0043565	sequence-specific DNA binding	0.881347	1	53	579	14714	0.0188679	0.0393503	0.00172712	0.00360201	CL_0000820-down.xls	Zeb2
GO:0016788	hydrolase activity, acting on ester bonds	0.91892	1	53	680	14714	0.0188679	0.0462145	0.00147059	0.00360201	CL_0000820-down.xls	Synj2
GO:0003700	sequence-specific DNA binding transcription factor activity	0.933929	1	53	734	14714	0.0188679	0.0498845	0.0013624	0.00360201	CL_0000820-down.xls	Zeb2
GO:0001071	nucleic acid binding transcription factor activity	0.934429	1	53	736	14714	0.0188679	0.0500204	0.0013587	0.00360201	CL_0000820-down.xls	Zeb2
GO:0004930	G-protein coupled receptor activity	0.982107	2	53	1578	14714	0.0377358	0.107245	0.00126743	0.00360201	CL_0000820-down.xls	Ccr6,Vmn2r96
GO:0003677	DNA binding	0.989408	2	53	1729	14714	0.0377358	0.117507	0.00115674	0.00360201	CL_0000820-down.xls	Anxa1,Zeb2
GO:0003676	nucleic acid binding	0.996829	3	53	2533	14714	0.0566038	0.172149	0.00118437	0.00360201	CL_0000820-down.xls	Anxa1,Synj2,Zeb2
GO:0003674	molecular_function	1	53	53	14714	14714	1	1	0.00360201	0.00360201	CL_0000820-down.xls	Acsf2,Adam19,Agpat9,Aicda,Angptl1,Anxa1,Atrnl1,Cacna1i,Cacnb1,Camk1d,Ccr6,Ckb,Cpm,Ctnnd1,Cyp27a1,Ddx19b,Dse,Dyrk3,Fcgr2b,Galnt6,Il10ra,Il2ra,Il9r,Irak3,Itgam,Lfng,Lifr,Lrrk2,Map4k5,Mgst2,Pltp,Ppl,Ptk2,Slc17a9,Slc27a3,Slc41a2,Socs3,Srgap3,St6gal1,Stac2,Synj2,Tgfbr3,Tmprss13,Trim36,Trps1,Ttc28,Tubb2a,Tubb2b,Vmn2r96,Vopp1,Zeb2,Zfp53,Zkscan16
