# Supplementary material for: Ontology based molecular signatures for immune cell types via gene expression analysis
Source: BMC Bioinformatics. 2013 Aug 30;14:263. doi: 10.1186/1471-2105-14-263 (PMC3844401; doi:10.1186/1471-2105-14-263)
Supplement: Additional file 1 — OBAMS profiles for all mature B cells. Additional file 1 contains a zip archive of OBAMS profiles for all mature B cells, including for each cell type individual spreadsheets showing up and down regulated genes for that cell type relative to parental cell types, and VLAD (GO term enrichment) results for all mature B cells. [file 1471-2105-14-263-S1.zip › Additional File 1/B-1a B cell/VLAD.CL_0000820_up/auxfiles/vlad.results.biological_process.map]

<map name="map_biological_process">
<area id="area_GO:0048583" shape="rect" href="#GO:0048583" coords="143,278,249,386"  alt="GO:0048583 regulation of response to stimulus (1.14e-03)" title="GO:0048583 regulation of response to stimulus (1.14e-03)" onclick="return nodeClicked(this,event);" />
<area id="area_GO:0048585" shape="rect" href="#GO:0048585" coords="11,462,125,578"  alt="GO:0048585 negative regulation of response to stimulus (4.09e-04)" title="GO:0048585 negative regulation of response to stimulus (4.09e-04)" onclick="return nodeClicked(this,event);" />
<area id="area_GO:0080134" shape="rect" href="#GO:0080134" coords="149,473,243,567"  alt="GO:0080134 regulation of response to stress (6.18e-03)" title="GO:0080134 regulation of response to stress (6.18e-03)" onclick="return nodeClicked(this,event);" />
<area id="area_GO:0048523" shape="rect" href="#GO:0048523" coords="363,483,435,557"  alt="GO:0048523 negative regulation of cellular process (4.44e-02)" title="GO:0048523 negative regulation of cellular process (4.44e-02)" onclick="return nodeClicked(this,event);" />
<area id="area_GO:0010544" shape="rect" href="#GO:0010544" coords="455,805,577,928"  alt="GO:0010544 negative regulation of platelet activation (1.50e-04)" title="GO:0010544 negative regulation of platelet activation (1.50e-04)" onclick="return nodeClicked(this,event);" />
<area id="area_GO:0051058" shape="rect" href="#GO:0051058" coords="144,641,259,757"  alt="GO:0051058 negative regulation of small GTPase mediated signal transduction (4.12e-04)" title="GO:0051058 negative regulation of small GTPase mediated signal transduction (4.12e-04)" onclick="return nodeClicked(this,event);" />
<area id="area_GO:0031348" shape="rect" href="#GO:0031348" coords="5,641,120,756"  alt="GO:0031348 negative regulation of defense response (5.03e-04)" title="GO:0031348 negative regulation of defense response (5.03e-04)" onclick="return nodeClicked(this,event);" />
<area id="area_GO:0048568" shape="rect" href="#GO:0048568" coords="1192,812,1301,921"  alt="GO:0048568 embryonic organ development (9.19e-04)" title="GO:0048568 embryonic organ development (9.19e-04)" onclick="return nodeClicked(this,event);" />
<area id="area_GO:0048856" shape="rect" href="#GO:0048856" coords="1179,264,1315,400"  alt="GO:0048856 anatomical structure development (1.91e-05)" title="GO:0048856 anatomical structure development (1.91e-05)" onclick="return nodeClicked(this,event);" />
<area id="area_GO:0048513" shape="rect" href="#GO:0048513" coords="1195,646,1299,751"  alt="GO:0048513 organ development (1.53e-03)" title="GO:0048513 organ development (1.53e-03)" onclick="return nodeClicked(this,event);" />
<area id="area_GO:0048731" shape="rect" href="#GO:0048731" coords="1065,448,1209,592"  alt="GO:0048731 system development (5.65e-06)" title="GO:0048731 system development (5.65e-06)" onclick="return nodeClicked(this,event);" />
<area id="area_GO:0009653" shape="rect" href="#GO:0009653" coords="1296,463,1408,577"  alt="GO:0009653 anatomical structure morphogenesis (5.81e-04)" title="GO:0009653 anatomical structure morphogenesis (5.81e-04)" onclick="return nodeClicked(this,event);" />
<area id="area_GO:0009987" shape="rect" href="#GO:0009987" coords="827,145,853,173"  alt="GO:0009987 cellular process (6.53e-01)" title="GO:0009987 cellular process (6.53e-01)" onclick="return nodeClicked(this,event);" />
<area id="area_GO:0007163" shape="rect" href="#GO:0007163" coords="701,274,816,390"  alt="GO:0007163 establishment or maintenance of cell polarity (4.29e-04)" title="GO:0007163 establishment or maintenance of cell polarity (4.29e-04)" onclick="return nodeClicked(this,event);" />
<area id="area_GO:0048522" shape="rect" href="#GO:0048522" coords="597,473,691,567"  alt="GO:0048522 positive regulation of cellular process (5.99e-03)" title="GO:0048522 positive regulation of cellular process (5.99e-03)" onclick="return nodeClicked(this,event);" />
<area id="area_GO:0048869" shape="rect" href="#GO:0048869" coords="891,275,1005,389"  alt="GO:0048869 cellular developmental process (4.80e-04)" title="GO:0048869 cellular developmental process (4.80e-04)" onclick="return nodeClicked(this,event);" />
<area id="area_GO:0050794" shape="rect" href="#GO:0050794" coords="483,313,520,351"  alt="GO:0050794 regulation of cellular process (4.46e-01)" title="GO:0050794 regulation of cellular process (4.46e-01)" onclick="return nodeClicked(this,event);" />
<area id="area_GO:0046580" shape="rect" href="#GO:0046580" coords="144,809,259,925"  alt="GO:0046580 negative regulation of Ras protein signal transduction (3.71e-04)" title="GO:0046580 negative regulation of Ras protein signal transduction (3.71e-04)" onclick="return nodeClicked(this,event);" />
<area id="area_GO:0010543" shape="rect" href="#GO:0010543" coords="461,644,571,753"  alt="GO:0010543 regulation of platelet activation (8.87e-04)" title="GO:0010543 regulation of platelet activation (8.87e-04)" onclick="return nodeClicked(this,event);" />
<area id="area_GO:0030010" shape="rect" href="#GO:0030010" coords="715,467,819,573"  alt="GO:0030010 establishment of cell polarity (1.61e-03)" title="GO:0030010 establishment of cell polarity (1.61e-03)" onclick="return nodeClicked(this,event);" />
<area id="area_GO:0051251" shape="rect" href="#GO:0051251" coords="608,653,699,745"  alt="GO:0051251 positive regulation of lymphocyte activation (7.66e-03)" title="GO:0051251 positive regulation of lymphocyte activation (7.66e-03)" onclick="return nodeClicked(this,event);" />
<area id="area_GO:0032467" shape="rect" href="#GO:0032467" coords="723,645,829,752"  alt="GO:0032467 positive regulation of cytokinesis (1.35e-03)" title="GO:0032467 positive regulation of cytokinesis (1.35e-03)" onclick="return nodeClicked(this,event);" />
<area id="area_GO:0032502" shape="rect" href="#GO:0032502" coords="1035,101,1149,216"  alt="GO:0032502 developmental process (4.71e-04)" title="GO:0032502 developmental process (4.71e-04)" onclick="return nodeClicked(this,event);" />
<area id="area_GO:0007275" shape="rect" href="#GO:0007275" coords="1029,269,1155,395"  alt="GO:0007275 multicellular organismal development (9.25e-05)" title="GO:0007275 multicellular organismal development (9.25e-05)" onclick="return nodeClicked(this,event);" />
<area id="area_GO:0032501" shape="rect" href="#GO:0032501" coords="877,123,949,195"  alt="GO:0032501 multicellular organismal process (4.81e-02)" title="GO:0032501 multicellular organismal process (4.81e-02)" onclick="return nodeClicked(this,event);" />
<area id="area_GO:0050865" shape="rect" href="#GO:0050865" coords="459,463,573,577"  alt="GO:0050865 regulation of cell activation (4.81e-04)" title="GO:0050865 regulation of cell activation (4.81e-04)" onclick="return nodeClicked(this,event);" />
<area id="area_GO:0030154" shape="rect" href="#GO:0030154" coords="893,465,1003,575"  alt="GO:0030154 cell differentiation (8.02e-04)" title="GO:0030154 cell differentiation (8.02e-04)" onclick="return nodeClicked(this,event);" />
<area id="area_GO:0050870" shape="rect" href="#GO:0050870" coords="729,815,831,918"  alt="GO:0050870 positive regulation of T cell activation (2.10e-03)" title="GO:0050870 positive regulation of T cell activation (2.10e-03)" onclick="return nodeClicked(this,event);" />
<area id="area_GO:0031294" shape="rect" href="#GO:0031294" coords="601,814,705,919"  alt="GO:0031294 lymphocyte costimulation (1.61e-03)" title="GO:0031294 lymphocyte costimulation (1.61e-03)" onclick="return nodeClicked(this,event);" />
<area id="area_GO:0031295" shape="rect" href="#GO:0031295" coords="664,977,768,1082"  alt="GO:0031295 T cell costimulation (1.61e-03)" title="GO:0031295 T cell costimulation (1.61e-03)" onclick="return nodeClicked(this,event);" />
<area id="area_GO:0019934" shape="rect" href="#GO:0019934" coords="283,647,387,751"  alt="GO:0019934 cGMP-mediated signaling (1.90e-03)" title="GO:0019934 cGMP-mediated signaling (1.90e-03)" onclick="return nodeClicked(this,event);" />
<area id="area_GO:0050789" shape="rect" href="#GO:0050789" coords="376,136,421,181"  alt="GO:0050789 regulation of biological process (3.19e-01)" title="GO:0050789 regulation of biological process (3.19e-01)" onclick="return nodeClicked(this,event);" />
<area id="area_GO:0048519" shape="rect" href="#GO:0048519" coords="353,286,444,378"  alt="GO:0048519 negative regulation of biological process (7.93e-03)" title="GO:0048519 negative regulation of biological process (7.93e-03)" onclick="return nodeClicked(this,event);" />
<area id="area_GO:0050896" shape="rect" href="#GO:0050896" coords="307,135,352,182"  alt="GO:0050896 response to stimulus (3.01e-01)" title="GO:0050896 response to stimulus (3.01e-01)" onclick="return nodeClicked(this,event);" />
<area id="area_GO:0035556" shape="rect" href="#GO:0035556" coords="267,484,339,556"  alt="GO:0035556 intracellular signal transduction (5.33e-02)" title="GO:0035556 intracellular signal transduction (5.33e-02)" onclick="return nodeClicked(this,event);" />
<area id="area_GO:0051234" shape="rect" href="#GO:0051234" coords="1173,107,1277,211"  alt="GO:0051234 establishment of localization (2.01e-03)" title="GO:0051234 establishment of localization (2.01e-03)" onclick="return nodeClicked(this,event);" />
<area id="area_GO:0008150" shape="rect" href="#GO:0008150" coords="768,5,912,53"  alt="GO:0008150 biological_process (1.00e+00)" title="GO:0008150 biological_process (1.00e+00)" onclick="return nodeClicked(this,event);" />
</map>
