# Supplementary material for: Ontology based molecular signatures for immune cell types via gene expression analysis
Source: BMC Bioinformatics. 2013 Aug 30;14:263. doi: 10.1186/1471-2105-14-263 (PMC3844401; doi:10.1186/1471-2105-14-263)
Supplement: Additional file 1 — OBAMS profiles for all mature B cells. Additional file 1 contains a zip archive of OBAMS profiles for all mature B cells, including for each cell type individual spreadsheets showing up and down regulated genes for that cell type relative to parental cell types, and VLAD (GO term enrichment) results for all mature B cells. [file 1471-2105-14-263-S1.zip › Additional File 1/B-1a B cell/VLAD.CL_0000820_up/auxfiles/vlad.results.cellular_component.dot]

digraph "cellular_component" {
graph [ bgcolor = "#FFFFFF", label = <<TABLE COLOR="black" BGCOLOR="white"><TR><TD COLSPAN="2" BGCOLOR="#D0D0D0"><FONT COLOR="black">cellular_component</FONT></TD></TR><TR><TD BORDER="0">CL_0000820-up.xls</TD></TR></TABLE>> ];
node [ fontname = "Helvetica" ];

subgraph "nodes" {

node [ style = "filled", fixedsize = "true", width = 1, shape = "box", fontsize = 9, fillcolor = "#D0D0D0", fontcolor = "black", color = "black" ];

"GO:0031988" [ URL = "#GO:0031988", label = <<TABLE BORDER="0"><TR><TD>GO:0031988<BR/>membrane-bounded vesicle<BR/>(1.27e-02)</TD></TR></TABLE>>, width = 1.04365384347, shape = "box", fontsize = 7.51430767299, height = 1.04365384347 ];
"GO:0031228" [ URL = "#GO:0031228", label = <<TABLE BORDER="0"><TR><TD>GO:0031228<BR/>intrinsic to<BR/>Golgi membrane<BR/>(1.33e-02)</TD></TR></TABLE>>, width = 1.03846382931, shape = "box", fontsize = 7.47693957105, height = 1.03846382931 ];
"GO:0034676" [ URL = "#GO:0034676", label = <<TABLE BORDER="0"><TR><TD>GO:0034676<BR/>alpha6-beta4<BR/>integrin complex<BR/>(4.74e-03)</TD></TR></TABLE>>, width = 1.15446826544, shape = "box", fontsize = 8.31217151115, height = 1.15446826544 ];
"GO:0044464" [ URL = "#GO:0044464", label = <<TABLE BORDER="0"><TR><TD>GO:0044464<BR/>cell part<BR/>(6.21e-02)</TD></TR></TABLE>>, width = 0.834744180983, shape = "box", fontsize = 6.01015810308, height = 0.834744180983 ];
"GO:0043226" [ URL = "#GO:0043226", label = "", width = 0.334790569971, shape = "box", height = 0.334790569971 ];
"GO:0055038" [ URL = "#GO:0055038", label = <<TABLE BORDER="0"><TR><TD>GO:0055038<BR/>recycling<BR/>endosome<BR/>membrane<BR/>(3.60e-03)</TD></TR></TABLE>>, width = 1.18358757334, shape = "box", fontsize = 8.52183052804, height = 1.18358757334 ];
"GO:0031012" [ URL = "#GO:0031012", label = <<TABLE BORDER="0"><TR><TD>GO:0031012<BR/>extracellular matrix<BR/>(7.37e-03)</TD></TR></TABLE>>, width = 1.10616262399, shape = "box", fontsize = 7.96437089275, height = 1.10616262399 ];
"GO:0043231" [ URL = "#GO:0043231", label = "", width = 0.392413238534, shape = "box", height = 0.392413238534 ];
"GO:0009897" [ URL = "#GO:0009897", label = <<TABLE BORDER="0"><TR><TD>GO:0009897<BR/>external side<BR/>of plasma<BR/>membrane<BR/>(8.09e-04)</TD></TR></TABLE>>, width = 1.33039308166, shape = "box", fontsize = 9.57883018797, height = 1.33039308166 ];
"GO:0012505" [ URL = "#GO:0012505", label = "", width = 0.354090344551, shape = "box", height = 0.354090344551 ];
"GO:0031090" [ URL = "#GO:0031090", label = <<TABLE BORDER="0"><TR><TD>GO:0031090<BR/>organelle<BR/>membrane<BR/>(6.23e-02)</TD></TR></TABLE>>, width = 0.834445783469, shape = "box", fontsize = 6.00800964097, height = 0.834445783469 ];
"GO:0005768" [ URL = "#GO:0005768", label = <<TABLE BORDER="0"><TR><TD>GO:0005768<BR/>endosome<BR/>(1.37e-02)</TD></TR></TABLE>>, width = 1.03475956771, shape = "box", fontsize = 7.45026888748, height = 1.03475956771 ];
"GO:0016324" [ URL = "#GO:0016324", label = <<TABLE BORDER="0"><TR><TD>GO:0016324<BR/>apical plasma<BR/>membrane<BR/>(1.38e-02)</TD></TR></TABLE>>, width = 1.03387688981, shape = "box", fontsize = 7.44391360662, height = 1.03387688981 ];
"GO:0044459" [ URL = "#GO:0044459", label = <<TABLE BORDER="0"><TR><TD>GO:0044459<BR/>plasma membrane part<BR/>(1.48e-03)</TD></TR></TABLE>>, width = 1.27303307629, shape = "box", fontsize = 9.1658381493, height = 1.27303307629 ];
"GO:0045177" [ URL = "#GO:0045177", label = <<TABLE BORDER="0"><TR><TD>GO:0045177<BR/>apical part of cell<BR/>(1.73e-03)</TD></TR></TABLE>>, width = 1.25788969406, shape = "box", fontsize = 9.05680579721, height = 1.25788969406 ];
"GO:0031232" [ URL = "#GO:0031232", label = <<TABLE BORDER="0"><TR><TD>GO:0031232<BR/>extrinsic to<BR/>external side<BR/>of plasma<BR/>membrane<BR/>(1.32e-04)</TD></TR></TABLE>>, width = 1.48912673332, shape = "box", fontsize = 10.7217124799, height = 1.48912673332 ];
"GO:0009986" [ URL = "#GO:0009986", label = <<TABLE BORDER="0"><TR><TD>GO:0009986<BR/>cell surface<BR/>(1.16e-04)</TD></TR></TABLE>>, width = 1.5, shape = "box", fontsize = 10.8, height = 1.5 ];
"GO:0044444" [ URL = "#GO:0044444", label = "", width = 0.326992023325, shape = "box", height = 0.326992023325 ];
"GO:0005886" [ URL = "#GO:0005886", label = <<TABLE BORDER="0"><TR><TD>GO:0005886<BR/>plasma membrane<BR/>(2.00e-04)</TD></TR></TABLE>>, width = 1.45446986765, shape = "box", fontsize = 10.4721830471, height = 1.45446986765 ];
"GO:0071944" [ URL = "#GO:0071944", label = <<TABLE BORDER="0"><TR><TD>GO:0071944<BR/>cell periphery<BR/>(3.12e-04)</TD></TR></TABLE>>, width = 1.41608967449, shape = "box", fontsize = 10.1958456563, height = 1.41608967449 ];
"GO:0044425" [ URL = "#GO:0044425", label = <<TABLE BORDER="0"><TR><TD>GO:0044425<BR/>membrane part<BR/>(1.86e-02)</TD></TR></TABLE>>, width = 0.997729756672, shape = "box", fontsize = 7.18365424804, height = 0.997729756672 ];
"GO:0032153" [ URL = "#GO:0032153", label = <<TABLE BORDER="0"><TR><TD>GO:0032153<BR/>cell division site<BR/>(3.99e-03)</TD></TR></TABLE>>, width = 1.172857405, shape = "box", fontsize = 8.44457331598, height = 1.172857405 ];
"GO:0032155" [ URL = "#GO:0032155", label = <<TABLE BORDER="0"><TR><TD>GO:0032155<BR/>cell division<BR/>site part<BR/>(3.99e-03)</TD></TR></TABLE>>, width = 1.172857405, shape = "box", fontsize = 8.44457331598, height = 1.172857405 ];
"GO:0016023" [ URL = "#GO:0016023", label = <<TABLE BORDER="0"><TR><TD>GO:0016023<BR/>cytoplasmic<BR/>membrane-bounded vesicle<BR/>(9.14e-03)</TD></TR></TABLE>>, width = 1.08195296576, shape = "box", fontsize = 7.79006135346, height = 1.08195296576 ];
"GO:0030173" [ URL = "#GO:0030173", label = <<TABLE BORDER="0"><TR><TD>GO:0030173<BR/>integral to<BR/>Golgi membrane<BR/>(1.33e-02)</TD></TR></TABLE>>, width = 1.03846382931, shape = "box", fontsize = 7.47693957105, height = 1.03846382931 ];
"GO:0016020" [ URL = "#GO:0016020", label = <<TABLE BORDER="0"><TR><TD>GO:0016020<BR/>membrane<BR/>(1.05e-03)</TD></TR></TABLE>>, width = 1.30613750441, shape = "box", fontsize = 9.40419003176, height = 1.30613750441 ];
"GO:0005575" [ URL = "#GO:0005575", label = <<TABLE BORDER="0"><TR><TD>GO:0005575<BR/>cellular_component</TD></TR></TABLE>>, width = 1.5, shape = "box", fontsize = 10.8 ];
"GO:0044446" [ URL = "#GO:0044446", label = "", width = 0.325342322487, shape = "box", height = 0.325342322487 ];
"GO:0044420" [ URL = "#GO:0044420", label = <<TABLE BORDER="0"><TR><TD>GO:0044420<BR/>extracellular<BR/>matrix part<BR/>(8.66e-03)</TD></TR></TABLE>>, width = 1.08806472708, shape = "box", fontsize = 7.83406603501, height = 1.08806472708 ];
"GO:0031224" [ URL = "#GO:0031224", label = <<TABLE BORDER="0"><TR><TD>GO:0031224<BR/>intrinsic to<BR/>membrane<BR/>(2.76e-02)</TD></TR></TABLE>>, width = 0.94741039603, shape = "box", fontsize = 6.82135485142, height = 0.94741039603 ];
"GO:0044214" [ URL = "#GO:0044214", label = <<TABLE BORDER="0"><TR><TD>GO:0044214<BR/>fully spanning<BR/>the plasma<BR/>membrane<BR/>(9.46e-03)</TD></TR></TABLE>>, width = 1.0779830506, shape = "box", fontsize = 7.76147796435, height = 1.0779830506 ];
"GO:0032127" [ URL = "#GO:0032127", label = <<TABLE BORDER="0"><TR><TD>GO:0032127<BR/>dense core<BR/>granule<BR/>membrane<BR/>(1.42e-02)</TD></TR></TABLE>>, width = 1.03073042157, shape = "box", fontsize = 7.42125903534, height = 1.03073042157 ];
"GO:0032154" [ URL = "#GO:0032154", label = <<TABLE BORDER="0"><TR><TD>GO:0032154<BR/>cleavage furrow<BR/>(2.55e-03)</TD></TR></TABLE>>, width = 1.2190767277, shape = "box", fontsize = 8.77735243942, height = 1.2190767277 ];
"GO:0016021" [ URL = "#GO:0016021", label = <<TABLE BORDER="0"><TR><TD>GO:0016021<BR/>integral to<BR/>membrane<BR/>(5.39e-02)</TD></TR></TABLE>>, width = 0.855642147224, shape = "box", fontsize = 6.16062346001, height = 0.855642147224 ];
"GO:0016327" [ URL = "#GO:0016327", label = <<TABLE BORDER="0"><TR><TD>GO:0016327<BR/>apicolateral<BR/>plasma membrane<BR/>(1.29e-02)</TD></TR></TABLE>>, width = 1.04181116185, shape = "box", fontsize = 7.50104036536, height = 1.04181116185 ];
"GO:0005604" [ URL = "#GO:0005604", label = <<TABLE BORDER="0"><TR><TD>GO:0005604<BR/>basement<BR/>membrane<BR/>(7.06e-04)</TD></TR></TABLE>>, width = 1.34293702628, shape = "box", fontsize = 9.66914658924, height = 1.34293702628 ];
}
subgraph "edges" {


edge [ dir = "back", weight = 1 ];
subgraph "regulates" {


edge [ color = "cyan", arrowtail = "none" ];
subgraph "positive" {


edge [ color = "green", arrowtail = "vee" ];
}
subgraph "negative" {


edge [ color = "red", arrowtail = "tee" ];
}
}
subgraph "part_of" {


edge [ color = "purple", arrowtail = "diamond", weight = 2.5 ];
"GO:0009897" -> "GO:0031232";
"GO:0016020" -> "GO:0044425";
"GO:0005886" -> "GO:0044459";
"GO:0032153" -> "GO:0032155";
"GO:0071944" -> "GO:0005886";
"GO:0045177" -> "GO:0016324";
"GO:0031012" -> "GO:0044420";
"GO:0009986" -> "GO:0009897";
}
subgraph "is_a" {


edge [ color = "blue", arrowtail = "empty", weight = 5.0 ];
"GO:0044425" -> "GO:0044459";
"GO:0031224" -> "GO:0016021";
"GO:0044459" -> "GO:0009897";
"GO:0031228" -> "GO:0030173";
"GO:0044464" -> "GO:0032153";
"GO:0043231" -> "GO:0005768";
"GO:0044464" -> "GO:0016020";
"GO:0044464" -> "GO:0009986";
"GO:0016020" -> "GO:0005886";
"GO:0044459" -> "GO:0016327";
"GO:0016020" -> "GO:0031090";
"GO:0044459" -> "GO:0016324";
"GO:0044425" -> "GO:0031224";
"GO:0043231" -> "GO:0016023";
"GO:0032155" -> "GO:0032154";
"GO:0044464" -> "GO:0071944";
"GO:0044464" -> "GO:0044425";
"GO:0044464" -> "GO:0032155";
"GO:0044464" -> "GO:0045177";
"GO:0044420" -> "GO:0005604";
"GO:0044444" -> "GO:0005768";
"GO:0005575" -> "GO:0043226";
"GO:0044464" -> "GO:0012505";
"GO:0044425" -> "GO:0044214";
"GO:0031988" -> "GO:0016023";
}
"GO:0044459" -> "GO:0034676";
"GO:0031090" -> "GO:0055038";
"GO:0016021" -> "GO:0030173";
"GO:0016021" -> "GO:0034676";
"GO:0044464" -> "GO:0044446";
"GO:0031224" -> "GO:0031228";
"GO:0005575" -> "GO:0044464";
"GO:0043226" -> "GO:0031090";
"GO:0044446" -> "GO:0032127";
"GO:0044446" -> "GO:0031228";
"GO:0043231" -> "GO:0031228";
"GO:0012505" -> "GO:0032127";
"GO:0016023" -> "GO:0032127";
"GO:0043226" -> "GO:0044446";
"GO:0044464" -> "GO:0043231";
"GO:0012505" -> "GO:0031228";
"GO:0031090" -> "GO:0032127";
"GO:0044444" -> "GO:0016023";
"GO:0031090" -> "GO:0031228";
"GO:0044464" -> "GO:0044444";
"GO:0043226" -> "GO:0043231";
"GO:0044446" -> "GO:0055038";
"GO:0044444" -> "GO:0031228";
"GO:0005768" -> "GO:0055038";
"GO:0005575" -> "GO:0031012";
"GO:0043226" -> "GO:0031988";
}
}
