# Supplementary material for: Ontology based molecular signatures for immune cell types via gene expression analysis
Source: BMC Bioinformatics. 2013 Aug 30;14:263. doi: 10.1186/1471-2105-14-263 (PMC3844401; doi:10.1186/1471-2105-14-263)
Supplement: Additional file 1 — OBAMS profiles for all mature B cells. Additional file 1 contains a zip archive of OBAMS profiles for all mature B cells, including for each cell type individual spreadsheets showing up and down regulated genes for that cell type relative to parental cell types, and VLAD (GO term enrichment) results for all mature B cells. [file 1471-2105-14-263-S1.zip › Additional File 1/B-1a B cell/VLAD.CL_0000820_up/auxfiles/vlad.results.cellular_component.map]

<map name="map_cellular_component">
<area id="area_GO:0031988" shape="rect" href="#GO:0031988" coords="38,258,130,351"  alt="GO:0031988 membrane-bounded vesicle (1.27e-02)" title="GO:0031988 membrane-bounded vesicle (1.27e-02)" onclick="return nodeClicked(this,event);" />
<area id="area_GO:0016023" shape="rect" href="#GO:0016023" coords="36,434,132,530"  alt="GO:0016023 cytoplasmic membrane-bounded vesicle (9.14e-03)" title="GO:0016023 cytoplasmic membrane-bounded vesicle (9.14e-03)" onclick="return nodeClicked(this,event);" />
<area id="area_GO:0031228" shape="rect" href="#GO:0031228" coords="410,764,502,857"  alt="GO:0031228 intrinsic to Golgi membrane (1.33e-02)" title="GO:0031228 intrinsic to Golgi membrane (1.33e-02)" onclick="return nodeClicked(this,event);" />
<area id="area_GO:0030173" shape="rect" href="#GO:0030173" coords="410,935,502,1028"  alt="GO:0030173 integral to Golgi membrane (1.33e-02)" title="GO:0030173 integral to Golgi membrane (1.33e-02)" onclick="return nodeClicked(this,event);" />
<area id="area_GO:0034676" shape="rect" href="#GO:0034676" coords="721,930,823,1033"  alt="GO:0034676 alpha6-beta4 integrin complex (4.74e-03)" title="GO:0034676 alpha6-beta4 integrin complex (4.74e-03)" onclick="return nodeClicked(this,event);" />
<area id="area_GO:0044464" shape="rect" href="#GO:0044464" coords="734,107,808,181"  alt="GO:0044464 cell part (6.21e-02)" title="GO:0044464 cell part (6.21e-02)" onclick="return nodeClicked(this,event);" />
<area id="area_GO:0043231" shape="rect" href="#GO:0043231" coords="176,288,211,322"  alt="GO:0043231 intracellular membrane-bounded organelle (5.58e-01)" title="GO:0043231 intracellular membrane-bounded organelle (5.58e-01)" onclick="return nodeClicked(this,event);" />
<area id="area_GO:0012505" shape="rect" href="#GO:0012505" coords="477,289,507,320"  alt="GO:0012505 endomembrane system (6.27e-01)" title="GO:0012505 endomembrane system (6.27e-01)" onclick="return nodeClicked(this,event);" />
<area id="area_GO:0045177" shape="rect" href="#GO:0045177" coords="715,248,826,361"  alt="GO:0045177 apical part of cell (1.73e-03)" title="GO:0045177 apical part of cell (1.73e-03)" onclick="return nodeClicked(this,event);" />
<area id="area_GO:0009986" shape="rect" href="#GO:0009986" coords="1171,238,1305,372"  alt="GO:0009986 cell surface (1.16e-04)" title="GO:0009986 cell surface (1.16e-04)" onclick="return nodeClicked(this,event);" />
<area id="area_GO:0044444" shape="rect" href="#GO:0044444" coords="233,290,263,320"  alt="GO:0044444 cytoplasmic part (6.76e-01)" title="GO:0044444 cytoplasmic part (6.76e-01)" onclick="return nodeClicked(this,event);" />
<area id="area_GO:0071944" shape="rect" href="#GO:0071944" coords="849,242,975,368"  alt="GO:0071944 cell periphery (3.12e-04)" title="GO:0071944 cell periphery (3.12e-04)" onclick="return nodeClicked(this,event);" />
<area id="area_GO:0044425" shape="rect" href="#GO:0044425" coords="636,438,725,527"  alt="GO:0044425 membrane part (1.86e-02)" title="GO:0044425 membrane part (1.86e-02)" onclick="return nodeClicked(this,event);" />
<area id="area_GO:0032153" shape="rect" href="#GO:0032153" coords="1045,253,1149,357"  alt="GO:0032153 cell division site (3.99e-03)" title="GO:0032153 cell division site (3.99e-03)" onclick="return nodeClicked(this,event);" />
<area id="area_GO:0032155" shape="rect" href="#GO:0032155" coords="958,430,1062,534"  alt="GO:0032155 cell division site part (3.99e-03)" title="GO:0032155 cell division site part (3.99e-03)" onclick="return nodeClicked(this,event);" />
<area id="area_GO:0016020" shape="rect" href="#GO:0016020" coords="529,247,646,363"  alt="GO:0016020 membrane (1.05e-03)" title="GO:0016020 membrane (1.05e-03)" onclick="return nodeClicked(this,event);" />
<area id="area_GO:0044446" shape="rect" href="#GO:0044446" coords="316,468,343,496"  alt="GO:0044446 intracellular organelle part (6.79e-01)" title="GO:0044446 intracellular organelle part (6.79e-01)" onclick="return nodeClicked(this,event);" />
<area id="area_GO:0043226" shape="rect" href="#GO:0043226" coords="338,129,368,159"  alt="GO:0043226 organelle (6.62e-01)" title="GO:0043226 organelle (6.62e-01)" onclick="return nodeClicked(this,event);" />
<area id="area_GO:0031090" shape="rect" href="#GO:0031090" coords="365,445,440,519"  alt="GO:0031090 organelle membrane (6.23e-02)" title="GO:0031090 organelle membrane (6.23e-02)" onclick="return nodeClicked(this,event);" />
<area id="area_GO:0055038" shape="rect" href="#GO:0055038" coords="156,597,260,702"  alt="GO:0055038 recycling endosome membrane (3.60e-03)" title="GO:0055038 recycling endosome membrane (3.60e-03)" onclick="return nodeClicked(this,event);" />
<area id="area_GO:0031012" shape="rect" href="#GO:0031012" coords="1326,94,1425,193"  alt="GO:0031012 extracellular matrix (7.37e-03)" title="GO:0031012 extracellular matrix (7.37e-03)" onclick="return nodeClicked(this,event);" />
<area id="area_GO:0044420" shape="rect" href="#GO:0044420" coords="1327,257,1424,353"  alt="GO:0044420 extracellular matrix part (8.66e-03)" title="GO:0044420 extracellular matrix part (8.66e-03)" onclick="return nodeClicked(this,event);" />
<area id="area_GO:0005768" shape="rect" href="#GO:0005768" coords="202,436,294,529"  alt="GO:0005768 endosome (1.37e-02)" title="GO:0005768 endosome (1.37e-02)" onclick="return nodeClicked(this,event);" />
<area id="area_GO:0009897" shape="rect" href="#GO:0009897" coords="1014,751,1133,870"  alt="GO:0009897 external side of plasma membrane (8.09e-04)" title="GO:0009897 external side of plasma membrane (8.09e-04)" onclick="return nodeClicked(this,event);" />
<area id="area_GO:0031232" shape="rect" href="#GO:0031232" coords="1007,915,1139,1048"  alt="GO:0031232 extrinsic to external side of plasma membrane (1.32e-04)" title="GO:0031232 extrinsic to external side of plasma membrane (1.32e-04)" onclick="return nodeClicked(this,event);" />
<area id="area_GO:0032127" shape="rect" href="#GO:0032127" coords="330,604,421,695"  alt="GO:0032127 dense core granule membrane (1.42e-02)" title="GO:0032127 dense core granule membrane (1.42e-02)" onclick="return nodeClicked(this,event);" />
<area id="area_GO:0016324" shape="rect" href="#GO:0016324" coords="739,765,830,856"  alt="GO:0016324 apical plasma membrane (1.38e-02)" title="GO:0016324 apical plasma membrane (1.38e-02)" onclick="return nodeClicked(this,event);" />
<area id="area_GO:0044459" shape="rect" href="#GO:0044459" coords="814,592,928,706"  alt="GO:0044459 plasma membrane part (1.48e-03)" title="GO:0044459 plasma membrane part (1.48e-03)" onclick="return nodeClicked(this,event);" />
<area id="area_GO:0016327" shape="rect" href="#GO:0016327" coords="900,764,991,857"  alt="GO:0016327 apicolateral plasma membrane (1.29e-02)" title="GO:0016327 apicolateral plasma membrane (1.29e-02)" onclick="return nodeClicked(this,event);" />
<area id="area_GO:0005886" shape="rect" href="#GO:0005886" coords="807,417,936,547"  alt="GO:0005886 plasma membrane (2.00e-04)" title="GO:0005886 plasma membrane (2.00e-04)" onclick="return nodeClicked(this,event);" />
<area id="area_GO:0031224" shape="rect" href="#GO:0031224" coords="657,607,741,692"  alt="GO:0031224 intrinsic to membrane (2.76e-02)" title="GO:0031224 intrinsic to membrane (2.76e-02)" onclick="return nodeClicked(this,event);" />
<area id="area_GO:0044214" shape="rect" href="#GO:0044214" coords="538,601,634,698"  alt="GO:0044214 fully spanning the plasma membrane (9.46e-03)" title="GO:0044214 fully spanning the plasma membrane (9.46e-03)" onclick="return nodeClicked(this,event);" />
<area id="area_GO:0032154" shape="rect" href="#GO:0032154" coords="955,595,1064,704"  alt="GO:0032154 cleavage furrow (2.55e-03)" title="GO:0032154 cleavage furrow (2.55e-03)" onclick="return nodeClicked(this,event);" />
<area id="area_GO:0005575" shape="rect" href="#GO:0005575" coords="286,5,420,50"  alt="GO:0005575 cellular_component (1.00e+00)" title="GO:0005575 cellular_component (1.00e+00)" onclick="return nodeClicked(this,event);" />
<area id="area_GO:0005604" shape="rect" href="#GO:0005604" coords="1316,422,1435,542"  alt="GO:0005604 basement membrane (7.06e-04)" title="GO:0005604 basement membrane (7.06e-04)" onclick="return nodeClicked(this,event);" />
<area id="area_GO:0016021" shape="rect" href="#GO:0016021" coords="639,772,716,849"  alt="GO:0016021 integral to membrane (5.39e-02)" title="GO:0016021 integral to membrane (5.39e-02)" onclick="return nodeClicked(this,event);" />
</map>
