# Supplementary material for: Ontology based molecular signatures for immune cell types via gene expression analysis
Source: BMC Bioinformatics. 2013 Aug 30;14:263. doi: 10.1186/1471-2105-14-263 (PMC3844401; doi:10.1186/1471-2105-14-263)
Supplement: Additional file 1 — OBAMS profiles for all mature B cells. Additional file 1 contains a zip archive of OBAMS profiles for all mature B cells, including for each cell type individual spreadsheets showing up and down regulated genes for that cell type relative to parental cell types, and VLAD (GO term enrichment) results for all mature B cells. [file 1471-2105-14-263-S1.zip › Additional File 1/B-1a B cell/VLAD.CL_0000820_up/auxfiles/vlad.results.molecular_function.map]

<map name="map_molecular_function">
<area id="area_GO:0046911" shape="rect" href="#GO:0046911" coords="718,270,809,362"  alt="GO:0046911 metal chelating activity (5.03e-03)" title="GO:0046911 metal chelating activity (5.03e-03)" onclick="return nodeClicked(this,event);" />
<area id="area_GO:0038023" shape="rect" href="#GO:0038023" coords="156,305,177,327"  alt="GO:0038023 signaling receptor activity (7.50e-01)" title="GO:0038023 signaling receptor activity (7.50e-01)" onclick="return nodeClicked(this,event);" />
<area id="area_GO:0004874" shape="rect" href="#GO:0004874" coords="5,430,96,522"  alt="GO:0004874 aryl hydrocarbon receptor activity (5.03e-03)" title="GO:0004874 aryl hydrocarbon receptor activity (5.03e-03)" onclick="return nodeClicked(this,event);" />
<area id="area_GO:0001653" shape="rect" href="#GO:0001653" coords="117,427,215,525"  alt="GO:0001653 peptide receptor activity (2.35e-03)" title="GO:0001653 peptide receptor activity (2.35e-03)" onclick="return nodeClicked(this,event);" />
<area id="area_GO:0004334" shape="rect" href="#GO:0004334" coords="1197,430,1288,522"  alt="GO:0004334 fumarylacetoacetase activity (5.03e-03)" title="GO:0004334 fumarylacetoacetase activity (5.03e-03)" onclick="return nodeClicked(this,event);" />
<area id="area_GO:0008047" shape="rect" href="#GO:0008047" coords="989,271,1080,361"  alt="GO:0008047 enzyme activator activity (5.33e-03)" title="GO:0008047 enzyme activator activity (5.33e-03)" onclick="return nodeClicked(this,event);" />
<area id="area_GO:0043539" shape="rect" href="#GO:0043539" coords="1070,424,1175,529"  alt="GO:0043539 protein serine/threonine kinase activator activity (8.78e-04)" title="GO:0043539 protein serine/threonine kinase activator activity (8.78e-04)" onclick="return nodeClicked(this,event);" />
<area id="area_GO:0004040" shape="rect" href="#GO:0004040" coords="1232,582,1323,675"  alt="GO:0004040 amidase activity (5.03e-03)" title="GO:0004040 amidase activity (5.03e-03)" onclick="return nodeClicked(this,event);" />
<area id="area_GO:0005539" shape="rect" href="#GO:0005539" coords="831,271,922,361"  alt="GO:0005539 glycosaminoglycan binding (5.68e-03)" title="GO:0005539 glycosaminoglycan binding (5.68e-03)" onclick="return nodeClicked(this,event);" />
<area id="area_GO:0008201" shape="rect" href="#GO:0008201" coords="824,427,922,525"  alt="GO:0008201 heparin binding (2.28e-03)" title="GO:0008201 heparin binding (2.28e-03)" onclick="return nodeClicked(this,event);" />
<area id="area_GO:0016811" shape="rect" href="#GO:0016811" coords="1310,452,1357,501"  alt="GO:0016811 hydrolase activity, acting on carbon-nitrogen (but not peptide) bonds, in linear amides (2.31e-01)" title="GO:0016811 hydrolase activity, acting on carbon-nitrogen (but not peptide) bonds, in linear amides (2.31e-01)" onclick="return nodeClicked(this,event);" />
<area id="area_GO:0017064" shape="rect" href="#GO:0017064" coords="1344,582,1435,675"  alt="GO:0017064 fatty acid amide hydrolase activity (5.03e-03)" title="GO:0017064 fatty acid amide hydrolase activity (5.03e-03)" onclick="return nodeClicked(this,event);" />
<area id="area_GO:0016493" shape="rect" href="#GO:0016493" coords="342,579,440,678"  alt="GO:0016493 C-C chemokine receptor activity (2.18e-03)" title="GO:0016493 C-C chemokine receptor activity (2.18e-03)" onclick="return nodeClicked(this,event);" />
<area id="area_GO:0042802" shape="rect" href="#GO:0042802" coords="706,429,800,524"  alt="GO:0042802 identical protein binding (3.83e-03)" title="GO:0042802 identical protein binding (3.83e-03)" onclick="return nodeClicked(this,event);" />
<area id="area_GO:0042803" shape="rect" href="#GO:0042803" coords="706,581,800,676"  alt="GO:0042803 protein homodimerization activity (3.77e-03)" title="GO:0042803 protein homodimerization activity (3.77e-03)" onclick="return nodeClicked(this,event);" />
<area id="area_GO:0042277" shape="rect" href="#GO:0042277" coords="232,271,321,361"  alt="GO:0042277 peptide binding (6.11e-03)" title="GO:0042277 peptide binding (6.11e-03)" onclick="return nodeClicked(this,event);" />
<area id="area_GO:0017046" shape="rect" href="#GO:0017046" coords="237,424,340,528"  alt="GO:0017046 peptide hormone binding (1.06e-03)" title="GO:0017046 peptide hormone binding (1.06e-03)" onclick="return nodeClicked(this,event);" />
<area id="area_GO:0005488" shape="rect" href="#GO:0005488" coords="487,117,552,183"  alt="GO:0005488 binding (6.54e-02)" title="GO:0005488 binding (6.54e-02)" onclick="return nodeClicked(this,event);" />
<area id="area_GO:0005515" shape="rect" href="#GO:0005515" coords="455,251,584,381"  alt="GO:0005515 protein binding (2.56e-05)" title="GO:0005515 protein binding (2.56e-05)" onclick="return nodeClicked(this,event);" />
<area id="area_GO:0035497" shape="rect" href="#GO:0035497" coords="606,270,697,362"  alt="GO:0035497 cAMP response element binding (5.03e-03)" title="GO:0035497 cAMP response element binding (5.03e-03)" onclick="return nodeClicked(this,event);" />
<area id="area_GO:0042562" shape="rect" href="#GO:0042562" coords="342,270,433,362"  alt="GO:0042562 hormone binding (4.45e-03)" title="GO:0042562 hormone binding (4.45e-03)" onclick="return nodeClicked(this,event);" />
<area id="area_GO:0008373" shape="rect" href="#GO:0008373" coords="1101,270,1192,362"  alt="GO:0008373 sialyltransferase activity (4.47e-03)" title="GO:0008373 sialyltransferase activity (4.47e-03)" onclick="return nodeClicked(this,event);" />
<area id="area_GO:0019957" shape="rect" href="#GO:0019957" coords="361,428,457,525"  alt="GO:0019957 C-C chemokine binding (2.51e-03)" title="GO:0019957 C-C chemokine binding (2.51e-03)" onclick="return nodeClicked(this,event);" />
<area id="area_GO:0005102" shape="rect" href="#GO:0005102" coords="479,435,560,518"  alt="GO:0005102 receptor binding (1.37e-02)" title="GO:0005102 receptor binding (1.37e-02)" onclick="return nodeClicked(this,event);" />
<area id="area_GO:0031700" shape="rect" href="#GO:0031700" coords="594,582,685,675"  alt="GO:0031700 adrenomedullin receptor binding (5.03e-03)" title="GO:0031700 adrenomedullin receptor binding (5.03e-03)" onclick="return nodeClicked(this,event);" />
<area id="area_GO:0005178" shape="rect" href="#GO:0005178" coords="462,573,572,684"  alt="GO:0005178 integrin binding (3.98e-04)" title="GO:0005178 integrin binding (3.98e-04)" onclick="return nodeClicked(this,event);" />
<area id="area_GO:0046983" shape="rect" href="#GO:0046983" coords="582,425,685,528"  alt="GO:0046983 protein dimerization activity (1.26e-03)" title="GO:0046983 protein dimerization activity (1.26e-03)" onclick="return nodeClicked(this,event);" />
<area id="area_GO:0017137" shape="rect" href="#GO:0017137" coords="943,424,1049,529"  alt="GO:0017137 Rab GTPase binding (9.08e-04)" title="GO:0017137 Rab GTPase binding (9.08e-04)" onclick="return nodeClicked(this,event);" />
<area id="area_GO:0003824" shape="rect" href="#GO:0003824" coords="1179,138,1201,161"  alt="GO:0003824 catalytic activity (7.56e-01)" title="GO:0003824 catalytic activity (7.56e-01)" onclick="return nodeClicked(this,event);" />
<area id="area_GO:0016787" shape="rect" href="#GO:0016787" coords="1214,296,1252,336"  alt="GO:0016787 hydrolase activity (3.99e-01)" title="GO:0016787 hydrolase activity (3.99e-01)" onclick="return nodeClicked(this,event);" />
<area id="area_GO:0050121" shape="rect" href="#GO:0050121" coords="1274,270,1365,362"  alt="GO:0050121 N-acylglucosamine 2-epimerase activity (5.03e-03)" title="GO:0050121 N-acylglucosamine 2-epimerase activity (5.03e-03)" onclick="return nodeClicked(this,event);" />
<area id="area_GO:0030234" shape="rect" href="#GO:0030234" coords="977,92,1092,208"  alt="GO:0030234 enzyme regulator activity (2.11e-04)" title="GO:0030234 enzyme regulator activity (2.11e-04)" onclick="return nodeClicked(this,event);" />
<area id="area_GO:0003674" shape="rect" href="#GO:0003674" coords="970,5,1099,48"  alt="GO:0003674 molecular_function (1.00e+00)" title="GO:0003674 molecular_function (1.00e+00)" onclick="return nodeClicked(this,event);" />
</map>
