# Supplementary material for: Ontology based molecular signatures for immune cell types via gene expression analysis
Source: BMC Bioinformatics. 2013 Aug 30;14:263. doi: 10.1186/1471-2105-14-263 (PMC3844401; doi:10.1186/1471-2105-14-263)
Supplement: Additional file 1 — OBAMS profiles for all mature B cells. Additional file 1 contains a zip archive of OBAMS profiles for all mature B cells, including for each cell type individual spreadsheets showing up and down regulated genes for that cell type relative to parental cell types, and VLAD (GO term enrichment) results for all mature B cells. [file 1471-2105-14-263-S1.zip › Additional File 1/B-1b B cell/CL_0000821-down.xls]

	FoldChange	Stdv	symbol	entrezIDs	mgiID
10401244	7.7160054455882	5.38178465017408	Actn1	109711	MGI:2137706
10400006	7.2364384527184	6.40757656288634	Ahr	11622	MGI:105043
10346321	6.98200914240137	6.14098277234131	Gm10561	628004	MGI:3648163
10560624	6.24101176860295	5.71968261771182	Apoe	11816	MGI:88057
10402268	6.14619349535747	5.49671258608353	Lgmn	19141	MGI:1330838
10423825	6.04179729455216	1.00886239854695	Fzd6	14368	MGI:108474
10516620	5.95678204420875	4.47786318303065	Lck	16818	MGI:96756
10556297	5.75813534544773	2.48734090409493	Adm	11535	MGI:108058
10593671	5.31427815573124	0.406109212318368	Dmxl2	235380	MGI:2444630
10368199	5.25153819404723	4.64067586381955	Myb	17863	MGI:97249
10353307	5.24253166115128	0.817848151301946	NA	NA	NA
10439845	5.10552810981405	3.02128992099559	Gm5486	433024	MGI:3647871
10554667	5.02501599649606	2.76639969578723	Tmc3	233424	MGI:2669033
10456904	4.99067104403676	0.372676728105999	Pstpip2	19201	MGI:1335088
10349593	4.76516456148877	2.85732946210413	Faim3	69169	MGI:1916419
10593015	4.42834549531153	0.81236442236423	Cd3g	12502	MGI:88333
10598207	4.27989931108787	0.14896187691878	NA	NA	NA
10392845	4.27450375278418	0.468650633745627	Cd300lf	246746	MGI:2442359
10593473	4.23466972941532	0.388366590142404	1810046K07Rik	69809	MGI:1917059
10595059	3.97088716427443	2.754643211702	Hcrtr2	387285	MGI:2680765
10359689	3.96557408425666	2.10427234896953	Atp1b1	11931	MGI:88108
10389025	3.68786982036174	0.166588839866548	Myo1d	338367	MGI:107728
10480238	3.61745650687542	0.561972506538533	St8sia6	241230	MGI:2386797
10508465	3.46423283081761	1.64744656420669	Marcksl1	17357	MGI:97143
10593492	3.41763745352632	1.81379793751319	Zc3h12c	244871	MGI:3026959
10481857	3.35443421885053	0.753942749364763	Pbx3	18516	MGI:97496
10523579	3.34070814594344	2.24710469564107	Arhgap24	231532	MGI:1922647
10598004	3.23688494990521	0.631865608028671	Ccr1	12768	MGI:104618
10349580	3.17033262401188	0.0584687123180593	Pigr	18703	MGI:103080
10423570	3.13498205386517	1.07355343149911	NA	NA	NA
10418842	3.13052443905106	1.46242770263019	3425401B19Rik	100504518	MGI:3588196
10374767	3.08288612636138	0.676362224010198	NA	NA	NA
10499095	3.03051139466273	0.857377644480179	Fam160a1	229488	MGI:2444746
10466040	2.98846079204819	0.125442186621684	Cd5	12507	MGI:88340
10568174	2.85888659825018	0.753740726761813	Spn	20737	MGI:98384
10504375	2.80712878759702	1.22145468566422	Npr2	230103	MGI:97372
10447383	2.7703509679424	0.0854668062545594	Epcam	17075	MGI:106653
10576090	2.74078414940877	1.25705808811861	Zfpm1	22761	MGI:1095400
10439895	2.72885320912059	1.44573567091785	Alcam	11658	MGI:1313266
10531261	2.71459325915254	0.125908673013525	Rassf6	73246	MGI:1920496
10461558	2.69053233335917	1.40044644171335	Slc15a3	65221	MGI:1929691
10389022	2.65634083813495	0.0428522921679794	Myo1d	338367	MGI:107728
10608535	2.65162093523351	0.0182571314125075	NA	NA	NA
10608666	2.64562596134238	0.322518201980296	NA	NA	NA
10500610	2.63284479461148	0.6074297003881	Fam46c	74645	MGI:1921895
10385776	2.63120560891838	0.180934283901554	Tcf7	21414	MGI:98507
10399148	2.60943888666694	0.90759480110027	Rapgef5	217944	MGI:2444365
10440099	2.59384281583469	0.684145959136538	St3gal6	54613	MGI:1888707
10497149	2.56060235329905	0.729519941923317	Wls	68151	MGI:1915401
10415857	2.53993776183103	1.18484362135342	Fam167a	219148	MGI:3606565
10587639	2.5248984667344	0.89534145454223	Nt5e	23959	MGI:99782
10590620	2.28985196657281	0.253540304952098	Ccr9	12769	MGI:1341902
10435789	2.27186889227163	0.103332803738255	Zbtb20	56490	MGI:1929213
10587226	2.26061084216326	0.311816001213509	Lysmd2	70082	MGI:1917332
10605181	2.24771958491131	0.750546751430472	Renbp	19703	MGI:105940
10469581	2.24675954161176	0.677256171511009	Etl4	208618	MGI:95454
10523376	2.2259297219569	0.236065458297718	Fras1	231470	MGI:2385368
10554094	2.22310694176053	0.129683271435181	Igf1r	16001	MGI:96433
10608672	2.22269702587687	0.379465121701398	NA	NA	NA
10445977	2.22049215402288	0.340595930436266	Ebi3	50498	MGI:1354171
10603247	2.21573234350239	0.578581881162426	NA	NA	NA
10593668	2.20828551232298	0.109840286865361	Dmxl2	235380	MGI:2444630
10459944	2.19159256940033	0.756333734715846	Nfatc1	18018	MGI:102469
10461553	2.18732250361024	0.106471025386661	A430093F15Rik	403202	MGI:2685520
10510129	2.17885302385824	0.846198471276601	Dhrs3	20148	MGI:1315215
10419744	2.12286710234784	0.346467098857489	Slc7a7	20540	MGI:1337120
10515220	2.11931237011732	0.0938356892332196	Faah	14073	MGI:109609
10417526	2.11844621487014	0.304558117782358	Dnase1l3	13421	MGI:1314633
10459854	2.07657151609188	0.184328954447376	NA	NA	NA
10565315	2.07458881769686	0.717999612777517	Fah	14085	MGI:95482
10499108	2.04767079312212	0.350348767259866	Glt28d2	320302	MGI:2443773
10525134	2.02746058684874	0.687591231662045	Rasal1	19415	MGI:1330842
10353438	2.0175212854464	0.514407474820095	Tram2	170829	MGI:1924817
10411680	2.00858864483571	0.407418288945939	Marveld2	218518	MGI:2446166
10533751	1.98566880724452	0.28877996005969	Pitpnm2	19679	MGI:1336192
10437687	1.98464013217573	0.280697562831976	Litaf	56722	MGI:1929512
10472820	1.97626503037971	0.071477442959313	Itga6	16403	MGI:96605
10355984	1.95767719205093	0.611598944182531	Serpine2	20720	MGI:101780
10592515	1.95046443668091	0.0465129464682093	Ubash3b	72828	MGI:1920078
10573008	1.9453224352317	0.290413874565926	Zfp827	622675	MGI:2444807
10379321	1.92220507167505	0.220245943212606	Rab11fip4	268451	MGI:2442920
10386909	1.91774868492337	0.193138659862312	Cenpv	73139	MGI:1920389
10556266	1.910143824211	0.284745266491436	Wee1	22390	MGI:103075
10393559	1.90523609461765	0.223734718193912	Timp2	21858	MGI:98753
10479938	1.90009264379213	0.190067940124856	Echdc3	67856	MGI:1915106
10359713	1.89210581014088	0.0722250570623187	Sft2d2	108735	MGI:1917362
10553354	1.88004713024138	0.334359541159067	Nav2	78286	MGI:2183691
10435791	1.86322916871585	0.349981840580452	NA	NA	NA
10422227	1.83424211581465	0.399594094963408	Spry2	24064	MGI:1345138
10544002	1.82856172402252	0.22229432083952	Creb3l2	208647	MGI:2442695
10555059	1.81518631011114	0.181849111906592	Kctd14	233529	MGI:1289222
10542993	1.81417411491323	0.125023071164514	Pon3	269823	MGI:106686
10566877	1.80657576687965	0.27405464990717	Sbf2	319934	MGI:1921831
10548030	1.80424709939137	0.20926290146836	Cd9	12527	MGI:88348
10435769	1.80352669445178	0.13374852782996	Zbtb20	56490	MGI:1929213
10505008	1.80250034511527	0.224493155083948	Slc44a1	100434	MGI:2140592
10608670	1.79332792293347	0.0399108349186516	NA	NA	NA
10530269	1.73456916360043	0.00489105170051326	Rbm47	245945	MGI:2384294
10473384	1.72083468880574	0.0717157860054372	Slc43a3	58207	MGI:1931054
10430006	1.69497963862877	0.00763808485520858	Slc39a4	72027	MGI:1919277
10353192	1.69167409001365	0.209444251977864	Eya1	14048	MGI:109344
10516658	1.66454725628918	0.0534176091625998	Ccdc28b	66264	MGI:1913514
10359190	1.58132808123124	0.00252254144875113	Fam20b	215015	MGI:2443990
10354979	1.56236938772511	0.0173850392984892	Als2	74018	MGI:1921268
10351015	1.56218559185273	0.0246910266447011	Serpinc1	11905	MGI:88095
