# Supplementary material for: Ontology based molecular signatures for immune cell types via gene expression analysis
Source: BMC Bioinformatics. 2013 Aug 30;14:263. doi: 10.1186/1471-2105-14-263 (PMC3844401; doi:10.1186/1471-2105-14-263)
Supplement: Additional file 1 — OBAMS profiles for all mature B cells. Additional file 1 contains a zip archive of OBAMS profiles for all mature B cells, including for each cell type individual spreadsheets showing up and down regulated genes for that cell type relative to parental cell types, and VLAD (GO term enrichment) results for all mature B cells. [file 1471-2105-14-263-S1.zip › Additional File 1/B-1b B cell/VLAD.CL_0000821_down/auxfiles/vlad.results.biological_process.dot]

digraph "biological_process" {
graph [ bgcolor = "#FFFFFF", label = <<TABLE COLOR="black" BGCOLOR="white"><TR><TD COLSPAN="2" BGCOLOR="#D0D0D0"><FONT COLOR="black">biological_process</FONT></TD></TR><TR><TD BORDER="0">CL_0000821-down.xls</TD></TR></TABLE>> ];
node [ fontname = "Helvetica" ];

subgraph "nodes" {

node [ style = "filled", fixedsize = "true", width = 1, shape = "box", fontsize = 9, fillcolor = "#D0D0D0", fontcolor = "black", color = "black" ];

"GO:0048583" [ URL = "#GO:0048583", label = <<TABLE BORDER="0"><TR><TD>GO:0048583<BR/>regulation of<BR/>response to<BR/>stimulus<BR/>(1.14e-03)</TD></TR></TABLE>>, width = 1.12498758676, shape = "box", fontsize = 8.0999106247, height = 1.12498758676 ];
"GO:0048523" [ URL = "#GO:0048523", label = <<TABLE BORDER="0"><TR><TD>GO:0048523<BR/>negative<BR/>regulation of<BR/>cellular process<BR/>(4.44e-02)</TD></TR></TABLE>>, width = 0.766443220795, shape = "box", fontsize = 5.51839118972, height = 0.766443220795 ];
"GO:0048585" [ URL = "#GO:0048585", label = <<TABLE BORDER="0"><TR><TD>GO:0048585<BR/>negative<BR/>regulation of<BR/>response to<BR/>stimulus<BR/>(4.09e-04)</TD></TR></TABLE>>, width = 1.20662721545, shape = "box", fontsize = 8.68771595126, height = 1.20662721545 ];
"GO:0048568" [ URL = "#GO:0048568", label = <<TABLE BORDER="0"><TR><TD>GO:0048568<BR/>embryonic organ<BR/>development<BR/>(9.19e-04)</TD></TR></TABLE>>, width = 1.1427885437, shape = "box", fontsize = 8.22807751462, height = 1.1427885437 ];
"GO:0048856" [ URL = "#GO:0048856", label = <<TABLE BORDER="0"><TR><TD>GO:0048856<BR/>anatomical<BR/>structure<BR/>development<BR/>(1.91e-05)</TD></TR></TABLE>>, width = 1.42270521906, shape = "box", fontsize = 10.2434775773, height = 1.42270521906 ];
"GO:0050865" [ URL = "#GO:0050865", label = <<TABLE BORDER="0"><TR><TD>GO:0050865<BR/>regulation of<BR/>cell activation<BR/>(4.81e-04)</TD></TR></TABLE>>, width = 1.19416833671, shape = "box", fontsize = 8.59801202428, height = 1.19416833671 ];
"GO:0046580" [ URL = "#GO:0046580", label = <<TABLE BORDER="0"><TR><TD>GO:0046580<BR/>negative<BR/>regulation of<BR/>Ras protein<BR/>signal<BR/>transduction<BR/>(3.71e-04)</TD></TR></TABLE>>, width = 1.21420371883, shape = "box", fontsize = 8.74226677557, height = 1.21420371883 ];
"GO:0048513" [ URL = "#GO:0048513", label = <<TABLE BORDER="0"><TR><TD>GO:0048513<BR/>organ<BR/>development<BR/>(1.53e-03)</TD></TR></TABLE>>, width = 1.10093197729, shape = "box", fontsize = 7.9267102365, height = 1.10093197729 ];
"GO:0010543" [ URL = "#GO:0010543", label = <<TABLE BORDER="0"><TR><TD>GO:0010543<BR/>regulation of<BR/>platelet<BR/>activation<BR/>(8.87e-04)</TD></TR></TABLE>>, width = 1.1457402655, shape = "box", fontsize = 8.24932991159, height = 1.1457402655 ];
"GO:0010544" [ URL = "#GO:0010544", label = <<TABLE BORDER="0"><TR><TD>GO:0010544<BR/>negative<BR/>regulation of<BR/>platelet<BR/>activation<BR/>(1.50e-04)</TD></TR></TABLE>>, width = 1.28132658105, shape = "box", fontsize = 9.22555138355, height = 1.28132658105 ];
"GO:0051058" [ URL = "#GO:0051058", label = <<TABLE BORDER="0"><TR><TD>GO:0051058<BR/>negative<BR/>regulation of<BR/>small GTPase<BR/>mediated signal<BR/>transduction<BR/>(4.12e-04)</TD></TR></TABLE>>, width = 1.20611866628, shape = "box", fontsize = 8.68405439721, height = 1.20611866628 ];
"GO:0048522" [ URL = "#GO:0048522", label = <<TABLE BORDER="0"><TR><TD>GO:0048522<BR/>positive<BR/>regulation of<BR/>cellular process<BR/>(5.99e-03)</TD></TR></TABLE>>, width = 0.979148061242, shape = "box", fontsize = 7.04986604094, height = 0.979148061242 ];
"GO:0032502" [ URL = "#GO:0032502", label = <<TABLE BORDER="0"><TR><TD>GO:0032502<BR/>developmental process<BR/>(4.71e-04)</TD></TR></TABLE>>, width = 1.19577366529, shape = "box", fontsize = 8.60957039008, height = 1.19577366529 ];
"GO:0032501" [ URL = "#GO:0032501", label = <<TABLE BORDER="0"><TR><TD>GO:0032501<BR/>multicellular<BR/>organismal process<BR/>(4.81e-02)</TD></TR></TABLE>>, width = 0.756737835878, shape = "box", fontsize = 5.44851241832, height = 0.756737835878 ];
"GO:0048869" [ URL = "#GO:0048869", label = <<TABLE BORDER="0"><TR><TD>GO:0048869<BR/>cellular<BR/>developmental process<BR/>(4.80e-04)</TD></TR></TABLE>>, width = 1.1943346609, shape = "box", fontsize = 8.59920955851, height = 1.1943346609 ];
"GO:0051251" [ URL = "#GO:0051251", label = <<TABLE BORDER="0"><TR><TD>GO:0051251<BR/>positive<BR/>regulation of<BR/>lymphocyte<BR/>activation<BR/>(7.66e-03)</TD></TR></TABLE>>, width = 0.955497354671, shape = "box", fontsize = 6.87958095363, height = 0.955497354671 ];
"GO:0050870" [ URL = "#GO:0050870", label = <<TABLE BORDER="0"><TR><TD>GO:0050870<BR/>positive<BR/>regulation of T<BR/>cell activation<BR/>(2.10e-03)</TD></TR></TABLE>>, width = 1.07389537225, shape = "box", fontsize = 7.73204668019, height = 1.07389537225 ];
"GO:0050896" [ URL = "#GO:0050896", label = "", width = 0.482472290808, shape = "box", height = 0.482472290808 ];
"GO:0008150" [ URL = "#GO:0008150", label = <<TABLE BORDER="0"><TR><TD>GO:0008150<BR/>biological_process</TD></TR></TABLE>>, width = 1.5, shape = "box", fontsize = 10.8 ];
"GO:0009987" [ URL = "#GO:0009987", label = "", width = 0.2984569686, shape = "box", height = 0.2984569686 ];
"GO:0007275" [ URL = "#GO:0007275", label = <<TABLE BORDER="0"><TR><TD>GO:0007275<BR/>multicellular<BR/>organismal<BR/>development<BR/>(9.25e-05)</TD></TR></TABLE>>, width = 1.31595634786, shape = "box", fontsize = 9.47488570462, height = 1.31595634786 ];
"GO:0019934" [ URL = "#GO:0019934", label = <<TABLE BORDER="0"><TR><TD>GO:0019934<BR/>cGMP-mediated<BR/>signaling<BR/>(1.90e-03)</TD></TR></TABLE>>, width = 1.08251182255, shape = "box", fontsize = 7.79408512235, height = 1.08251182255 ];
"GO:0050789" [ URL = "#GO:0050789", label = "", width = 0.470901640915, shape = "box", height = 0.470901640915 ];
"GO:0030010" [ URL = "#GO:0030010", label = <<TABLE BORDER="0"><TR><TD>GO:0030010<BR/>establishment<BR/>of cell<BR/>polarity<BR/>(1.61e-03)</TD></TR></TABLE>>, width = 1.0964287741, shape = "box", fontsize = 7.89428717355, height = 1.0964287741 ];
"GO:0048519" [ URL = "#GO:0048519", label = <<TABLE BORDER="0"><TR><TD>GO:0048519<BR/>negative<BR/>regulation of<BR/>biological process<BR/>(7.93e-03)</TD></TR></TABLE>>, width = 0.95215844718, shape = "box", fontsize = 6.8555408197, height = 0.95215844718 ];
"GO:0031348" [ URL = "#GO:0031348", label = <<TABLE BORDER="0"><TR><TD>GO:0031348<BR/>negative<BR/>regulation of<BR/>defense<BR/>response<BR/>(5.03e-04)</TD></TR></TABLE>>, width = 1.19070809913, shape = "box", fontsize = 8.57309831371, height = 1.19070809913 ];
"GO:0051234" [ URL = "#GO:0051234", label = <<TABLE BORDER="0"><TR><TD>GO:0051234<BR/>establishment<BR/>of localization<BR/>(2.01e-03)</TD></TR></TABLE>>, width = 1.07760358839, shape = "box", fontsize = 7.7587458364, height = 1.07760358839 ];
"GO:0080134" [ URL = "#GO:0080134", label = <<TABLE BORDER="0"><TR><TD>GO:0080134<BR/>regulation of<BR/>response to stress<BR/>(6.18e-03)</TD></TR></TABLE>>, width = 0.976150406306, shape = "box", fontsize = 7.02828292541, height = 0.976150406306 ];
"GO:0009653" [ URL = "#GO:0009653", label = <<TABLE BORDER="0"><TR><TD>GO:0009653<BR/>anatomical<BR/>structure<BR/>morphogenesis<BR/>(5.81e-04)</TD></TR></TABLE>>, width = 1.17937426648, shape = "box", fontsize = 8.49149471868, height = 1.17937426648 ];
"GO:0048731" [ URL = "#GO:0048731", label = <<TABLE BORDER="0"><TR><TD>GO:0048731<BR/>system<BR/>development<BR/>(5.65e-06)</TD></TR></TABLE>>, width = 1.5, shape = "box", fontsize = 10.8, height = 1.5 ];
"GO:0032467" [ URL = "#GO:0032467", label = <<TABLE BORDER="0"><TR><TD>GO:0032467<BR/>positive<BR/>regulation of<BR/>cytokinesis<BR/>(1.35e-03)</TD></TR></TABLE>>, width = 1.11147552577, shape = "box", fontsize = 8.00262378552, height = 1.11147552577 ];
"GO:0031294" [ URL = "#GO:0031294", label = <<TABLE BORDER="0"><TR><TD>GO:0031294<BR/>lymphocyte<BR/>costimulation<BR/>(1.61e-03)</TD></TR></TABLE>>, width = 1.09644424444, shape = "box", fontsize = 7.89439855998, height = 1.09644424444 ];
"GO:0030154" [ URL = "#GO:0030154", label = <<TABLE BORDER="0"><TR><TD>GO:0030154<BR/>cell<BR/>differentiation<BR/>(8.02e-04)</TD></TR></TABLE>>, width = 1.15387255081, shape = "box", fontsize = 8.30788236584, height = 1.15387255081 ];
"GO:0035556" [ URL = "#GO:0035556", label = <<TABLE BORDER="0"><TR><TD>GO:0035556<BR/>intracellular<BR/>signal<BR/>transduction<BR/>(5.33e-02)</TD></TR></TABLE>>, width = 0.743935684885, shape = "box", fontsize = 5.35633693117, height = 0.743935684885 ];
"GO:0007163" [ URL = "#GO:0007163", label = <<TABLE BORDER="0"><TR><TD>GO:0007163<BR/>establishment<BR/>or maintenance<BR/>of cell<BR/>polarity<BR/>(4.29e-04)</TD></TR></TABLE>>, width = 1.20310318282, shape = "box", fontsize = 8.66234291632, height = 1.20310318282 ];
"GO:0031295" [ URL = "#GO:0031295", label = <<TABLE BORDER="0"><TR><TD>GO:0031295<BR/>T cell<BR/>costimulation<BR/>(1.61e-03)</TD></TR></TABLE>>, width = 1.09644424444, shape = "box", fontsize = 7.89439855998, height = 1.09644424444 ];
"GO:0050794" [ URL = "#GO:0050794", label = "", width = 0.399329858925, shape = "box", height = 0.399329858925 ];
}
subgraph "edges" {


edge [ dir = "back", weight = 1 ];
subgraph "regulates" {


edge [ color = "cyan", arrowtail = "none" ];
subgraph "positive" {


edge [ color = "green", arrowtail = "vee" ];
"GO:0009987" -> "GO:0048522";
}
subgraph "negative" {


edge [ color = "red", arrowtail = "tee" ];
"GO:0008150" -> "GO:0048519";
"GO:0050896" -> "GO:0048585";
"GO:0009987" -> "GO:0048523";
}
"GO:0050896" -> "GO:0048583";
"GO:0009987" -> "GO:0050794";
}
subgraph "part_of" {


edge [ color = "purple", arrowtail = "diamond", weight = 2.5 ];
"GO:0048856" -> "GO:0009653";
"GO:0007275" -> "GO:0048731";
"GO:0048731" -> "GO:0048513";
}
subgraph "is_a" {


edge [ color = "blue", arrowtail = "empty", weight = 5.0 ];
"GO:0048583" -> "GO:0048585";
"GO:0048583" -> "GO:0080134";
"GO:0051251" -> "GO:0050870";
"GO:0008150" -> "GO:0050896";
"GO:0032502" -> "GO:0048869";
"GO:0048869" -> "GO:0030154";
"GO:0010543" -> "GO:0010544";
"GO:0009987" -> "GO:0007163";
"GO:0032501" -> "GO:0007275";
"GO:0032502" -> "GO:0009653";
"GO:0009987" -> "GO:0048869";
"GO:0048856" -> "GO:0048513";
"GO:0048513" -> "GO:0048568";
"GO:0008150" -> "GO:0032501";
"GO:0050789" -> "GO:0048583";
"GO:0008150" -> "GO:0032502";
"GO:0048856" -> "GO:0048731";
"GO:0007163" -> "GO:0030010";
"GO:0008150" -> "GO:0009987";
"GO:0050870" -> "GO:0031295";
"GO:0050794" -> "GO:0048522";
"GO:0048585" -> "GO:0031348";
"GO:0050794" -> "GO:0050865";
"GO:0051251" -> "GO:0031294";
"GO:0050794" -> "GO:0048523";
"GO:0050789" -> "GO:0050794";
"GO:0031294" -> "GO:0031295";
"GO:0051058" -> "GO:0046580";
"GO:0048519" -> "GO:0048585";
"GO:0032502" -> "GO:0007275";
"GO:0032502" -> "GO:0048856";
"GO:0050789" -> "GO:0048519";
"GO:0048519" -> "GO:0048523";
"GO:0050865" -> "GO:0010543";
}
"GO:0048523" -> "GO:0010544";
"GO:0008150" -> "GO:0051234";
"GO:0008150" -> "GO:0050789";
"GO:0035556" -> "GO:0019934";
"GO:0080134" -> "GO:0031348";
"GO:0048585" -> "GO:0051058";
"GO:0050865" -> "GO:0051251";
"GO:0048522" -> "GO:0051251";
"GO:0050794" -> "GO:0035556";
"GO:0048523" -> "GO:0051058";
"GO:0032501" -> "GO:0010543";
"GO:0048522" -> "GO:0032467";
"GO:0035556" -> "GO:0051058";
"GO:0080134" -> "GO:0010543";
"GO:0050896" -> "GO:0035556";
}
}
