# Supplementary material for: Ontology based molecular signatures for immune cell types via gene expression analysis
Source: BMC Bioinformatics. 2013 Aug 30;14:263. doi: 10.1186/1471-2105-14-263 (PMC3844401; doi:10.1186/1471-2105-14-263)
Supplement: Additional file 1 — OBAMS profiles for all mature B cells. Additional file 1 contains a zip archive of OBAMS profiles for all mature B cells, including for each cell type individual spreadsheets showing up and down regulated genes for that cell type relative to parental cell types, and VLAD (GO term enrichment) results for all mature B cells. [file 1471-2105-14-263-S1.zip › Additional File 1/B-1b B cell/VLAD.CL_0000821_down/auxfiles/vlad.results.molecular_function.dot]

digraph "molecular_function" {
graph [ bgcolor = "#FFFFFF", label = <<TABLE COLOR="black" BGCOLOR="white"><TR><TD COLSPAN="2" BGCOLOR="#D0D0D0"><FONT COLOR="black">molecular_function</FONT></TD></TR><TR><TD BORDER="0">CL_0000821-down.xls</TD></TR></TABLE>> ];
node [ fontname = "Helvetica" ];

subgraph "nodes" {

node [ style = "filled", fixedsize = "true", width = 1, shape = "box", fontsize = 9, fillcolor = "#D0D0D0", fontcolor = "black", color = "black" ];

"GO:0046911" [ URL = "#GO:0046911", label = <<TABLE BORDER="0"><TR><TD>GO:0046911<BR/>metal chelating<BR/>activity<BR/>(5.03e-03)</TD></TR></TABLE>>, width = 1.06368302209, shape = "box", fontsize = 7.65851775908, height = 1.06368302209 ];
"GO:0038023" [ URL = "#GO:0038023", label = "", width = 0.26628773697, shape = "box", height = 0.26628773697 ];
"GO:0004334" [ URL = "#GO:0004334", label = <<TABLE BORDER="0"><TR><TD>GO:0004334<BR/>fumarylacetoacetase<BR/>activity<BR/>(5.03e-03)</TD></TR></TABLE>>, width = 1.06368302209, shape = "box", fontsize = 7.65851775908, height = 1.06368302209 ];
"GO:0008047" [ URL = "#GO:0008047", label = <<TABLE BORDER="0"><TR><TD>GO:0008047<BR/>enzyme<BR/>activator<BR/>activity<BR/>(5.33e-03)</TD></TR></TABLE>>, width = 1.05781810672, shape = "box", fontsize = 7.61629036838, height = 1.05781810672 ];
"GO:0004040" [ URL = "#GO:0004040", label = <<TABLE BORDER="0"><TR><TD>GO:0004040<BR/>amidase<BR/>activity<BR/>(5.03e-03)</TD></TR></TABLE>>, width = 1.06368302209, shape = "box", fontsize = 7.65851775908, height = 1.06368302209 ];
"GO:0005539" [ URL = "#GO:0005539", label = <<TABLE BORDER="0"><TR><TD>GO:0005539<BR/>glycosaminoglycan binding<BR/>(5.68e-03)</TD></TR></TABLE>>, width = 1.05157900712, shape = "box", fontsize = 7.57136885124, height = 1.05157900712 ];
"GO:0016811" [ URL = "#GO:0016811", label = <<TABLE BORDER="0"><TR><TD>GO:0016811<BR/>hydrolase<BR/>activity,<BR/>acting on<BR/>carbon-nitrogen<BR/>(but not<BR/>peptide) bonds,<BR/>in linear amides<BR/>(2.31e-01)</TD></TR></TABLE>>, width = 0.566135305596, shape = "box", fontsize = 5.0, height = 0.566135305596 ];
"GO:0004874" [ URL = "#GO:0004874", label = <<TABLE BORDER="0"><TR><TD>GO:0004874<BR/>aryl<BR/>hydrocarbon<BR/>receptor<BR/>activity<BR/>(5.03e-03)</TD></TR></TABLE>>, width = 1.06368302209, shape = "box", fontsize = 7.65851775908, height = 1.06368302209 ];
"GO:0008201" [ URL = "#GO:0008201", label = <<TABLE BORDER="0"><TR><TD>GO:0008201<BR/>heparin binding<BR/>(2.28e-03)</TD></TR></TABLE>>, width = 1.13990722095, shape = "box", fontsize = 8.20733199084, height = 1.13990722095 ];
"GO:0001653" [ URL = "#GO:0001653", label = <<TABLE BORDER="0"><TR><TD>GO:0001653<BR/>peptide<BR/>receptor<BR/>activity<BR/>(2.35e-03)</TD></TR></TABLE>>, width = 1.13684231037, shape = "box", fontsize = 8.1852646347, height = 1.13684231037 ];
"GO:0042802" [ URL = "#GO:0042802", label = <<TABLE BORDER="0"><TR><TD>GO:0042802<BR/>identical<BR/>protein binding<BR/>(3.83e-03)</TD></TR></TABLE>>, width = 1.09051634841, shape = "box", fontsize = 7.85171770853, height = 1.09051634841 ];
"GO:0042277" [ URL = "#GO:0042277", label = <<TABLE BORDER="0"><TR><TD>GO:0042277<BR/>peptide binding<BR/>(6.11e-03)</TD></TR></TABLE>>, width = 1.04409365547, shape = "box", fontsize = 7.51747431942, height = 1.04409365547 ];
"GO:0005488" [ URL = "#GO:0005488", label = <<TABLE BORDER="0"><TR><TD>GO:0005488<BR/>binding<BR/>(6.54e-02)</TD></TR></TABLE>>, width = 0.766707167842, shape = "box", fontsize = 5.52029160846, height = 0.766707167842 ];
"GO:0008373" [ URL = "#GO:0008373", label = <<TABLE BORDER="0"><TR><TD>GO:0008373<BR/>sialyltransferase<BR/>activity<BR/>(4.47e-03)</TD></TR></TABLE>>, width = 1.07533696136, shape = "box", fontsize = 7.74242612178, height = 1.07533696136 ];
"GO:0016493" [ URL = "#GO:0016493", label = <<TABLE BORDER="0"><TR><TD>GO:0016493<BR/>C-C chemokine<BR/>receptor<BR/>activity<BR/>(2.18e-03)</TD></TR></TABLE>>, width = 1.14376658431, shape = "box", fontsize = 8.23511940703, height = 1.14376658431 ];
"GO:0019957" [ URL = "#GO:0019957", label = <<TABLE BORDER="0"><TR><TD>GO:0019957<BR/>C-C chemokine binding<BR/>(2.51e-03)</TD></TR></TABLE>>, width = 1.13073866208, shape = "box", fontsize = 8.14131836699, height = 1.13073866208 ];
"GO:0005102" [ URL = "#GO:0005102", label = <<TABLE BORDER="0"><TR><TD>GO:0005102<BR/>receptor binding<BR/>(1.37e-02)</TD></TR></TABLE>>, width = 0.959054626734, shape = "box", fontsize = 6.90519331249, height = 0.959054626734 ];
"GO:0005515" [ URL = "#GO:0005515", label = <<TABLE BORDER="0"><TR><TD>GO:0005515<BR/>protein binding<BR/>(2.56e-05)</TD></TR></TABLE>>, width = 1.5, shape = "box", fontsize = 10.8, height = 1.5 ];
"GO:0031700" [ URL = "#GO:0031700", label = <<TABLE BORDER="0"><TR><TD>GO:0031700<BR/>adrenomedullin<BR/>receptor binding<BR/>(5.03e-03)</TD></TR></TABLE>>, width = 1.06368302209, shape = "box", fontsize = 7.65851775908, height = 1.06368302209 ];
"GO:0003824" [ URL = "#GO:0003824", label = "", width = 0.262990227727, shape = "box", height = 0.262990227727 ];
"GO:0016787" [ URL = "#GO:0016787", label = "", width = 0.452533779263, shape = "box", height = 0.452533779263 ];
"GO:0017046" [ URL = "#GO:0017046", label = <<TABLE BORDER="0"><TR><TD>GO:0017046<BR/>peptide hormone binding<BR/>(1.06e-03)</TD></TR></TABLE>>, width = 1.20922623018, shape = "box", fontsize = 8.70642885729, height = 1.20922623018 ];
"GO:0017064" [ URL = "#GO:0017064", label = <<TABLE BORDER="0"><TR><TD>GO:0017064<BR/>fatty acid<BR/>amide hydrolase<BR/>activity<BR/>(5.03e-03)</TD></TR></TABLE>>, width = 1.06368302209, shape = "box", fontsize = 7.65851775908, height = 1.06368302209 ];
"GO:0005178" [ URL = "#GO:0005178", label = <<TABLE BORDER="0"><TR><TD>GO:0005178<BR/>integrin binding<BR/>(3.98e-04)</TD></TR></TABLE>>, width = 1.29186081551, shape = "box", fontsize = 9.30139787168, height = 1.29186081551 ];
"GO:0043539" [ URL = "#GO:0043539", label = <<TABLE BORDER="0"><TR><TD>GO:0043539<BR/>protein<BR/>serine/threonine<BR/>kinase<BR/>activator<BR/>activity<BR/>(8.78e-04)</TD></TR></TABLE>>, width = 1.22525281684, shape = "box", fontsize = 8.82182028123, height = 1.22525281684 ];
"GO:0050121" [ URL = "#GO:0050121", label = <<TABLE BORDER="0"><TR><TD>GO:0050121<BR/>N-acylglucosamine<BR/>2-epimerase<BR/>activity<BR/>(5.03e-03)</TD></TR></TABLE>>, width = 1.06368302209, shape = "box", fontsize = 7.65851775908, height = 1.06368302209 ];
"GO:0046983" [ URL = "#GO:0046983", label = <<TABLE BORDER="0"><TR><TD>GO:0046983<BR/>protein<BR/>dimerization<BR/>activity<BR/>(1.26e-03)</TD></TR></TABLE>>, width = 1.19391444141, shape = "box", fontsize = 8.59618397817, height = 1.19391444141 ];
"GO:0035497" [ URL = "#GO:0035497", label = <<TABLE BORDER="0"><TR><TD>GO:0035497<BR/>cAMP response<BR/>element binding<BR/>(5.03e-03)</TD></TR></TABLE>>, width = 1.06368302209, shape = "box", fontsize = 7.65851775908, height = 1.06368302209 ];
"GO:0017137" [ URL = "#GO:0017137", label = <<TABLE BORDER="0"><TR><TD>GO:0017137<BR/>Rab GTPase binding<BR/>(9.08e-04)</TD></TR></TABLE>>, width = 1.22236706173, shape = "box", fontsize = 8.80104284443, height = 1.22236706173 ];
"GO:0030234" [ URL = "#GO:0030234", label = <<TABLE BORDER="0"><TR><TD>GO:0030234<BR/>enzyme<BR/>regulator<BR/>activity<BR/>(2.11e-04)</TD></TR></TABLE>>, width = 1.34273775137, shape = "box", fontsize = 9.66771180989, height = 1.34273775137 ];
"GO:0042562" [ URL = "#GO:0042562", label = <<TABLE BORDER="0"><TR><TD>GO:0042562<BR/>hormone binding<BR/>(4.45e-03)</TD></TR></TABLE>>, width = 1.07573642424, shape = "box", fontsize = 7.74530225456, height = 1.07573642424 ];
"GO:0003674" [ URL = "#GO:0003674", label = <<TABLE BORDER="0"><TR><TD>GO:0003674<BR/>molecular_function</TD></TR></TABLE>>, width = 1.5, shape = "box", fontsize = 10.8 ];
"GO:0042803" [ URL = "#GO:0042803", label = <<TABLE BORDER="0"><TR><TD>GO:0042803<BR/>protein<BR/>homodimerization<BR/>activity<BR/>(3.77e-03)</TD></TR></TABLE>>, width = 1.09213733466, shape = "box", fontsize = 7.86338880957, height = 1.09213733466 ];
}
subgraph "edges" {


edge [ dir = "back", weight = 1 ];
subgraph "regulates" {


edge [ color = "cyan", arrowtail = "none" ];
subgraph "positive" {


edge [ color = "green", arrowtail = "vee" ];
}
subgraph "negative" {


edge [ color = "red", arrowtail = "tee" ];
}
}
subgraph "part_of" {


edge [ color = "purple", arrowtail = "diamond", weight = 2.5 ];
}
subgraph "is_a" {


edge [ color = "blue", arrowtail = "empty", weight = 5.0 ];
"GO:0016811" -> "GO:0004040";
"GO:0042277" -> "GO:0001653";
"GO:0038023" -> "GO:0004874";
"GO:0030234" -> "GO:0008047";
"GO:0003674" -> "GO:0005488";
"GO:0003674" -> "GO:0030234";
"GO:0003824" -> "GO:0016787";
"GO:0005515" -> "GO:0046983";
"GO:0019957" -> "GO:0016493";
"GO:0005515" -> "GO:0005102";
"GO:0005488" -> "GO:0042562";
"GO:0005488" -> "GO:0042277";
"GO:0042562" -> "GO:0017046";
"GO:0003674" -> "GO:0003824";
"GO:0046983" -> "GO:0042803";
"GO:0005539" -> "GO:0008201";
"GO:0042802" -> "GO:0042803";
"GO:0005102" -> "GO:0005178";
"GO:0038023" -> "GO:0001653";
"GO:0016811" -> "GO:0017064";
"GO:0042277" -> "GO:0017046";
"GO:0005515" -> "GO:0042802";
"GO:0005488" -> "GO:0005515";
}
"GO:0005102" -> "GO:0031700";
"GO:0008047" -> "GO:0043539";
"GO:0005515" -> "GO:0017137";
"GO:0005488" -> "GO:0005539";
"GO:0016787" -> "GO:0016811";
"GO:0003824" -> "GO:0050121";
"GO:0003824" -> "GO:0008373";
"GO:0005488" -> "GO:0035497";
"GO:0005515" -> "GO:0019957";
"GO:0005488" -> "GO:0046911";
"GO:0016787" -> "GO:0004334";
"GO:0003674" -> "GO:0038023";
"GO:0001653" -> "GO:0016493";
"GO:0030234" -> "GO:0017137";
}
}
