# Supplementary material for: Ontology based molecular signatures for immune cell types via gene expression analysis
Source: BMC Bioinformatics. 2013 Aug 30;14:263. doi: 10.1186/1471-2105-14-263 (PMC3844401; doi:10.1186/1471-2105-14-263)
Supplement: Additional file 1 — OBAMS profiles for all mature B cells. Additional file 1 contains a zip archive of OBAMS profiles for all mature B cells, including for each cell type individual spreadsheets showing up and down regulated genes for that cell type relative to parental cell types, and VLAD (GO term enrichment) results for all mature B cells. [file 1471-2105-14-263-S1.zip › Additional File 1/B-1b B cell/VLAD.CL_0000821_down/resultsCL_0000821_down.xls]

## Sheet: Summary
CL_0000821_down			CL_0000821-down.xls
Vlad version	v1.5		MGI:1917059	1810046K07Rik
Date	Mon Aug 29 17:24:22 2011		MGI:3588196	3425401B19Rik
Run time	34.25 sec		MGI:2685520	A430093F15Rik
Ontology file	gene_ontology.obo		MGI:2137706	Actn1
Ontology date	Fri Aug 26 19:30:00 2011		MGI:108058	Adm
Annotation file	gene_association.mgi		MGI:105043	Ahr
Annotation date	???		MGI:1313266	Alcam
Analysis type	enrichment		MGI:1921268	Als2
Excluded evidence codes	ND		MGI:88057	Apoe
Number of query sets	1		MGI:1922647	Arhgap24
Query set 1	CL_0000821-down.xls (n=91; 412 not found)		MGI:88108	Atp1b1
Universe set	default (everything)		MGI:1913514	Ccdc28b
Graph display	Top 25 scoring terms and their ancestors. Interior nodes have been culled.		MGI:104618	Ccr1
Jump to	biological_process		MGI:1341902	Ccr9
	cellular_component		MGI:2442359	Cd300lf
	molecular_function		MGI:88333	Cd3g
			MGI:88340	Cd5
			MGI:88348	Cd9
Column Descriptions			MGI:1920389	Cenpv
TermID	ID of the ontology term.		MGI:2442695	Creb3l2
Term	The text of the term.		MGI:1315215	Dhrs3
Term Min Pval	The smallest P-val for any query set for this term.		MGI:2444630	Dmxl2
Term Max Pval	The largest P-val for any query set for this term.		MGI:1314633	Dnase1l3
Term P ratio	Term Min Pval divided by Term Max Pval.		MGI:1354171	Ebi3
Pval	Pval (significance score) for this query set for this ontology term.		MGI:1915106	Echdc3
k	The number of objects in the query set annotated to this term (or a descendant).		MGI:106653	Epcam
n	The size of the query set.		MGI:95454	Etl4
K	The number of objects in the database annotated to this term (or a descendant).		MGI:109344	Eya1
N	Number of annotated objects in the database.		MGI:109609	Faah
k/n	Percent of query set objects annotated to this term (or a descendant).		MGI:95482	Fah
K/N	Percent of database objects annotated to this term (or a descendant).		MGI:1916419	Faim3
k/K	Percent of all objects annotated to this term present in the query set.		MGI:2444746	Fam160a1
n/N	Percent of database in the query set.		MGI:3606565	Fam167a
Qset	The name of the query set.		MGI:2443990	Fam20b
Symbols	The symbols query set objects annotated to this term (or a descendant).		MGI:1921895	Fam46c
			MGI:2385368	Fras1
			MGI:108474	Fzd6
			MGI:2443773	Glt28d2
			MGI:3648163	Gm10561
			MGI:3647871	Gm5486
			MGI:2680765	Hcrtr2
			MGI:96433	Igf1r
			MGI:96605	Itga6
			MGI:1289222	Kctd14
			MGI:96756	Lck
			MGI:1330838	Lgmn
			MGI:1929512	Litaf
			MGI:1917332	Lysmd2
			MGI:97143	Marcksl1
			MGI:2446166	Marveld2
			MGI:97249	Myb
			MGI:107728	Myo1d
			MGI:2183691	Nav2
			MGI:102469	Nfatc1
			MGI:97372	Npr2
			MGI:99782	Nt5e
			MGI:97496	Pbx3
			MGI:103080	Pigr
			MGI:1336192	Pitpnm2
			MGI:106686	Pon3
			MGI:1335088	Pstpip2
			MGI:2442920	Rab11fip4
			MGI:2444365	Rapgef5
			MGI:1330842	Rasal1
			MGI:1920496	Rassf6
			MGI:2384294	Rbm47
			MGI:105940	Renbp
			MGI:1921831	Sbf2
			MGI:88095	Serpinc1
			MGI:101780	Serpine2
			MGI:1917362	Sft2d2
			MGI:1929691	Slc15a3
			MGI:1919277	Slc39a4
			MGI:1931054	Slc43a3
			MGI:2140592	Slc44a1
			MGI:1337120	Slc7a7
			MGI:98384	Spn
			MGI:1345138	Spry2
			MGI:1888707	St3gal6
			MGI:2386797	St8sia6
			MGI:98507	Tcf7
			MGI:98753	Timp2
			MGI:2669033	Tmc3
			MGI:1924817	Tram2
			MGI:1920078	Ubash3b
			MGI:103075	Wee1
			MGI:1915401	Wls
			MGI:1929213	Zbtb20
			MGI:3026959	Zc3h12c
			MGI:2444807	Zfp827
			MGI:1095400	Zfpm1

## Sheet: biological_process
TermID	Term	Pval	k	n	K	N	k/n	K/N	k/K	n/N	Qset	Symbols
GO:0048731	system development	5.64515e-06	29	75	2509	14841	0.386667	0.169059	0.0115584	0.00505357	CL_0000821-down.xls	Adm,Ahr,Alcam,Als2,Apoe,Arhgap24,Ccr1,Cd300lf,Cd9,Creb3l2,Etl4,Eya1,Fras1,Fzd6,Igf1r,Itga6,Lck,Myb,Nav2,Nfatc1,Npr2,Pbx3,Serpine2,Spn,Spry2,Tcf7,Timp2,Wee1,Zfpm1
GO:0048856	anatomical structure development	1.90978e-05	30	75	2817	14841	0.4	0.189812	0.0106496	0.00505357	CL_0000821-down.xls	Adm,Ahr,Alcam,Als2,Apoe,Arhgap24,Ccr1,Cd300lf,Cd9,Creb3l2,Etl4,Eya1,Fras1,Fzd6,Igf1r,Itga6,Lck,Myb,Nav2,Nfatc1,Npr2,Pbx3,Serpine2,Spn,Spry2,Tcf7,Timp2,Wee1,Wls,Zfpm1
GO:0007275	multicellular organismal development	9.24607e-05	30	75	3052	14841	0.4	0.205647	0.00982962	0.00505357	CL_0000821-down.xls	Adm,Ahr,Alcam,Als2,Apoe,Arhgap24,Ccr1,Cd300lf,Cd9,Creb3l2,Etl4,Eya1,Fras1,Fzd6,Igf1r,Itga6,Lck,Myb,Nav2,Nfatc1,Npr2,Pbx3,Serpine2,Spn,Spry2,Tcf7,Timp2,Wee1,Wls,Zfpm1
GO:0010544	negative regulation of platelet activation	0.000150208	2	75	4	14841	0.0266667	0.000269524	0.5	0.00505357	CL_0000821-down.xls	Apoe,Serpine2
GO:0046580	negative regulation of Ras protein signal transduction	0.000370821	3	75	28	14841	0.04	0.00188667	0.107143	0.00505357	CL_0000821-down.xls	Rasal1,Spry2,Timp2
GO:0048585	negative regulation of response to stimulus	0.000409391	10	75	547	14841	0.133333	0.0368574	0.0182815	0.00505357	CL_0000821-down.xls	Ccr1,Fzd6,Igf1r,Nt5e,Rasal1,Serpinc1,Serpine2,Spn,Spry2,Timp2
GO:0051058	negative regulation of small GTPase mediated signal transduction	0.00041211	3	75	29	14841	0.04	0.00195405	0.103448	0.00505357	CL_0000821-down.xls	Rasal1,Spry2,Timp2
GO:0007163	establishment or maintenance of cell polarity	0.000428583	4	75	70	14841	0.0533333	0.00471666	0.0571429	0.00505357	CL_0000821-down.xls	Cd3g,Eya1,Igf1r,Wee1
GO:0032502	developmental process	0.000471228	30	75	3332	14841	0.4	0.224513	0.0090036	0.00505357	CL_0000821-down.xls	Adm,Ahr,Alcam,Als2,Apoe,Arhgap24,Ccr1,Cd300lf,Cd9,Creb3l2,Etl4,Eya1,Fras1,Fzd6,Igf1r,Itga6,Lck,Myb,Nav2,Nfatc1,Npr2,Pbx3,Serpine2,Spn,Spry2,Tcf7,Timp2,Wee1,Wls,Zfpm1
GO:0048869	cellular developmental process	0.000480053	22	75	2093	14841	0.293333	0.141028	0.0105112	0.00505357	CL_0000821-down.xls	Adm,Alcam,Als2,Arhgap24,Ccr1,Cd300lf,Cd9,Creb3l2,Eya1,Fzd6,Igf1r,Itga6,Lck,Nfatc1,Pbx3,Serpine2,Spn,Spry2,Tcf7,Timp2,Wee1,Zfpm1
GO:0050865	regulation of cell activation	0.000481083	7	75	276	14841	0.0933333	0.0185971	0.0253623	0.00505357	CL_0000821-down.xls	Ahr,Apoe,Cd5,Lck,Myb,Serpine2,Spn
GO:0031348	negative regulation of defense response	0.000502985	4	75	73	14841	0.0533333	0.00491881	0.0547945	0.00505357	CL_0000821-down.xls	Ccr1,Nt5e,Serpinc1,Spn
GO:0009653	anatomical structure morphogenesis	0.000581424	17	75	1418	14841	0.226667	0.0955461	0.0119887	0.00505357	CL_0000821-down.xls	Adm,Alcam,Als2,Apoe,Arhgap24,Cd9,Eya1,Fras1,Fzd6,Igf1r,Itga6,Nfatc1,Serpine2,Spry2,Tcf7,Wee1,Wls
GO:0030154	cell differentiation	0.000801504	21	75	2024	14841	0.28	0.136379	0.0103755	0.00505357	CL_0000821-down.xls	Adm,Alcam,Als2,Arhgap24,Ccr1,Cd300lf,Creb3l2,Eya1,Fzd6,Igf1r,Itga6,Lck,Nfatc1,Pbx3,Serpine2,Spn,Spry2,Tcf7,Timp2,Wee1,Zfpm1
GO:0010543	regulation of platelet activation	0.000886589	2	75	9	14841	0.0266667	0.000606428	0.222222	0.00505357	CL_0000821-down.xls	Apoe,Serpine2
GO:0048568	embryonic organ development	0.000919496	7	75	308	14841	0.0933333	0.0207533	0.0227273	0.00505357	CL_0000821-down.xls	Adm,Eya1,Fzd6,Myb,Spry2,Tcf7,Zfpm1
GO:0048583	regulation of response to stimulus	0.00114323	18	75	1645	14841	0.24	0.110842	0.0109422	0.00505357	CL_0000821-down.xls	Als2,Apoe,Ccr1,Eya1,Fzd6,Igf1r,Lck,Litaf,Myb,Nt5e,Rapgef5,Rasal1,Serpinc1,Serpine2,Spn,Spry2,Timp2,Wls
GO:0032467	positive regulation of cytokinesis	0.00134567	2	75	11	14841	0.0266667	0.00074119	0.181818	0.00505357	CL_0000821-down.xls	Cenpv,Igf1r
GO:0048513	organ development	0.00152613	19	75	1831	14841	0.253333	0.123374	0.0103768	0.00505357	CL_0000821-down.xls	Adm,Ahr,Als2,Ccr1,Cd300lf,Creb3l2,Eya1,Fras1,Fzd6,Igf1r,Itga6,Lck,Myb,Nfatc1,Serpine2,Spn,Spry2,Tcf7,Zfpm1
GO:0031295	T cell costimulation	0.00160952	2	75	12	14841	0.0266667	0.000808571	0.166667	0.00505357	CL_0000821-down.xls	Cd5,Spn
GO:0031294	lymphocyte costimulation	0.00160952	2	75	12	14841	0.0266667	0.000808571	0.166667	0.00505357	CL_0000821-down.xls	Cd5,Spn
GO:0030010	establishment of cell polarity	0.00160981	3	75	46	14841	0.04	0.00309952	0.0652174	0.00505357	CL_0000821-down.xls	Eya1,Igf1r,Wee1
GO:0019934	cGMP-mediated signaling	0.00189594	2	75	13	14841	0.0266667	0.000875952	0.153846	0.00505357	CL_0000821-down.xls	Apoe,Fzd6
GO:0051234	establishment of localization	0.00200755	24	75	2639	14841	0.32	0.177818	0.00909435	0.00505357	CL_0000821-down.xls	Adm,Als2,Apoe,Atp1b1,Cd3g,Cd5,Creb3l2,Eya1,Fras1,Kctd14,Lck,Marcksl1,Myb,Nfatc1,Pitpnm2,Rab11fip4,Serpine2,Sft2d2,Slc15a3,Slc39a4,Slc43a3,Slc44a1,Slc7a7,Tram2
GO:0050870	positive regulation of T cell activation	0.00209585	4	75	107	14841	0.0533333	0.00720976	0.0373832	0.00505357	CL_0000821-down.xls	Cd5,Lck,Myb,Spn
GO:0051336	regulation of hydrolase activity	0.00214316	10	75	680	14841	0.133333	0.045819	0.0147059	0.00505357	CL_0000821-down.xls	Als2,Arhgap24,Hcrtr2,Lck,Rasal1,Renbp,Serpinc1,Serpine2,Spry2,Timp2
GO:0048699	generation of neurons	0.00238752	11	75	810	14841	0.146667	0.0545785	0.0135802	0.00505357	CL_0000821-down.xls	Adm,Alcam,Als2,Eya1,Fzd6,Igf1r,Pbx3,Serpine2,Tcf7,Timp2,Wee1
GO:0050728	negative regulation of inflammatory response	0.00242225	3	75	53	14841	0.04	0.00357119	0.0566038	0.00505357	CL_0000821-down.xls	Nt5e,Serpinc1,Spn
GO:0048812	neuron projection morphogenesis	0.00246294	6	75	271	14841	0.08	0.0182602	0.0221402	0.00505357	CL_0000821-down.xls	Adm,Alcam,Als2,Fzd6,Igf1r,Wee1
GO:0042127	regulation of cell proliferation	0.00262163	12	75	945	14841	0.16	0.063675	0.0126984	0.00505357	CL_0000821-down.xls	Adm,Ahr,Apoe,Cd9,Epcam,Eya1,Marcksl1,Serpine2,Spn,Spry2,Tcf7,Timp2
GO:0032101	regulation of response to external stimulus	0.0026974	6	75	276	14841	0.08	0.0185971	0.0217391	0.00505357	CL_0000821-down.xls	Apoe,Ccr1,Nt5e,Serpinc1,Serpine2,Spn
GO:0030195	negative regulation of blood coagulation	0.00326279	2	75	17	14841	0.0266667	0.00114548	0.117647	0.00505357	CL_0000821-down.xls	Apoe,Serpine2
GO:0032465	regulation of cytokinesis	0.00326279	2	75	17	14841	0.0266667	0.00114548	0.117647	0.00505357	CL_0000821-down.xls	Cenpv,Igf1r
GO:0006810	transport	0.00353135	23	75	2590	14841	0.306667	0.174517	0.00888031	0.00505357	CL_0000821-down.xls	Adm,Als2,Apoe,Atp1b1,Cd3g,Cd5,Creb3l2,Fras1,Kctd14,Lck,Marcksl1,Myb,Nfatc1,Pitpnm2,Rab11fip4,Serpine2,Sft2d2,Slc15a3,Slc39a4,Slc43a3,Slc44a1,Slc7a7,Tram2
GO:0008285	negative regulation of cell proliferation	0.00371016	7	75	394	14841	0.0933333	0.0265481	0.0177665	0.00505357	CL_0000821-down.xls	Adm,Apoe,Cd9,Serpine2,Spn,Spry2,Timp2
GO:0050954	sensory perception of mechanical stimulus	0.00378276	4	75	126	14841	0.0533333	0.00848999	0.031746	0.00505357	CL_0000821-down.xls	Marveld2,Nav2,Serpine2,Spry2
GO:0022008	neurogenesis	0.00391965	11	75	864	14841	0.146667	0.0582171	0.0127315	0.00505357	CL_0000821-down.xls	Adm,Alcam,Als2,Eya1,Fzd6,Igf1r,Pbx3,Serpine2,Tcf7,Timp2,Wee1
GO:0032989	cellular component morphogenesis	0.00393262	8	75	506	14841	0.106667	0.0340947	0.0158103	0.00505357	CL_0000821-down.xls	Adm,Alcam,Als2,Cd9,Fzd6,Igf1r,Nfatc1,Wee1
GO:0006196	AMP catabolic process	0.00505357	1	75	1	14841	0.0133333	6.73809e-05	1	0.00505357	CL_0000821-down.xls	Nt5e
GO:0006051	N-acetylmannosamine metabolic process	0.00505357	1	75	1	14841	0.0133333	6.73809e-05	1	0.00505357	CL_0000821-down.xls	Renbp
GO:0046086	adenosine biosynthetic process	0.00505357	1	75	1	14841	0.0133333	6.73809e-05	1	0.00505357	CL_0000821-down.xls	Nt5e
GO:0061110	dense core granule biogenesis	0.00505357	1	75	1	14841	0.0133333	6.73809e-05	1	0.00505357	CL_0000821-down.xls	Serpine2
GO:0006050	mannosamine metabolic process	0.00505357	1	75	1	14841	0.0133333	6.73809e-05	1	0.00505357	CL_0000821-down.xls	Renbp
GO:0090331	negative regulation of platelet aggregation	0.00505357	1	75	1	14841	0.0133333	6.73809e-05	1	0.00505357	CL_0000821-down.xls	Serpine2
GO:0032805	positive regulation of low-density lipoprotein particle receptor catabolic process	0.00505357	1	75	1	14841	0.0133333	6.73809e-05	1	0.00505357	CL_0000821-down.xls	Apoe
GO:2000646	positive regulation of receptor catabolic process	0.00505357	1	75	1	14841	0.0133333	6.73809e-05	1	0.00505357	CL_0000821-down.xls	Apoe
GO:0090330	regulation of platelet aggregation	0.00505357	1	75	1	14841	0.0133333	6.73809e-05	1	0.00505357	CL_0000821-down.xls	Serpine2
GO:0061107	seminal vesicle development	0.00505357	1	75	1	14841	0.0133333	6.73809e-05	1	0.00505357	CL_0000821-down.xls	Serpine2
GO:0061108	seminal vesicle epithelium development	0.00505357	1	75	1	14841	0.0133333	6.73809e-05	1	0.00505357	CL_0000821-down.xls	Serpine2
GO:0051179	localization	0.00515255	26	75	3161	14841	0.346667	0.212991	0.00822525	0.00505357	CL_0000821-down.xls	Adm,Als2,Apoe,Atp1b1,Ccr1,Cd3g,Cd5,Creb3l2,Eya1,Fras1,Itga6,Kctd14,Lck,Marcksl1,Myb,Nfatc1,Pitpnm2,Rab11fip4,Serpine2,Sft2d2,Slc15a3,Slc39a4,Slc43a3,Slc44a1,Slc7a7,Tram2
GO:0050819	negative regulation of coagulation	0.00545222	2	75	22	14841	0.0266667	0.00148238	0.0909091	0.00505357	CL_0000821-down.xls	Apoe,Serpine2
GO:0050727	regulation of inflammatory response	0.00577562	4	75	142	14841	0.0533333	0.00956809	0.028169	0.00505357	CL_0000821-down.xls	Ccr1,Nt5e,Serpinc1,Spn
GO:0048522	positive regulation of cellular process	0.00598579	22	75	2538	14841	0.293333	0.171013	0.00866824	0.00505357	CL_0000821-down.xls	Adm,Ahr,Als2,Apoe,Cd5,Cenpv,Creb3l2,Epcam,Eya1,Igf1r,Itga6,Lck,Litaf,Marcksl1,Myb,Nfatc1,Serpine2,Spn,Spry2,Timp2,Wls,Zfpm1
GO:0051249	regulation of lymphocyte activation	0.00612974	5	75	230	14841	0.0666667	0.0154976	0.0217391	0.00505357	CL_0000821-down.xls	Ahr,Cd5,Lck,Myb,Spn
GO:0080134	regulation of response to stress	0.00617809	7	75	433	14841	0.0933333	0.0291759	0.0161663	0.00505357	CL_0000821-down.xls	Apoe,Ccr1,Eya1,Nt5e,Serpinc1,Serpine2,Spn
GO:0048858	cell projection morphogenesis	0.00661137	6	75	332	14841	0.08	0.0223705	0.0180723	0.00505357	CL_0000821-down.xls	Adm,Alcam,Als2,Fzd6,Igf1r,Wee1
GO:0048666	neuron development	0.00680836	7	75	441	14841	0.0933333	0.029715	0.015873	0.00505357	CL_0000821-down.xls	Adm,Alcam,Als2,Fzd6,Igf1r,Pbx3,Wee1
GO:0045940	positive regulation of steroid metabolic process	0.00701189	2	75	25	14841	0.0266667	0.00168452	0.08	0.00505357	CL_0000821-down.xls	Apoe,Igf1r
GO:0030097	hemopoiesis	0.00729599	6	75	339	14841	0.08	0.0228421	0.0176991	0.00505357	CL_0000821-down.xls	Ccr1,Cd300lf,Lck,Spn,Tcf7,Zfpm1
GO:0051346	negative regulation of hydrolase activity	0.00743432	5	75	241	14841	0.0666667	0.0162388	0.0207469	0.00505357	CL_0000821-down.xls	Renbp,Serpinc1,Serpine2,Spry2,Timp2
GO:0019439	aromatic compound catabolic process	0.00757151	2	75	26	14841	0.0266667	0.0017519	0.0769231	0.00505357	CL_0000821-down.xls	Fah,Pon3
GO:0032990	cell part morphogenesis	0.00760462	6	75	342	14841	0.08	0.0230443	0.0175439	0.00505357	CL_0000821-down.xls	Adm,Alcam,Als2,Fzd6,Igf1r,Wee1
GO:0051251	positive regulation of lymphocyte activation	0.00766174	4	75	154	14841	0.0533333	0.0103767	0.025974	0.00505357	CL_0000821-down.xls	Cd5,Lck,Myb,Spn
GO:0048519	negative regulation of biological process	0.00792959	21	75	2437	14841	0.28	0.164207	0.00861715	0.00505357	CL_0000821-down.xls	Actn1,Adm,Ahr,Apoe,Ccr1,Cd9,Eya1,Fzd6,Igf1r,Itga6,Lck,Lgmn,Myb,Nt5e,Rasal1,Serpinc1,Serpine2,Spn,Spry2,Timp2,Zfpm1
GO:0031175	neuron projection development	0.00813988	6	75	347	14841	0.08	0.0233812	0.0172911	0.00505357	CL_0000821-down.xls	Adm,Alcam,Als2,Fzd6,Igf1r,Wee1
GO:0007399	nervous system development	0.00857804	13	75	1237	14841	0.173333	0.0833502	0.0105093	0.00505357	CL_0000821-down.xls	Adm,Alcam,Als2,Cd9,Eya1,Fzd6,Igf1r,Nav2,Pbx3,Serpine2,Tcf7,Timp2,Wee1
GO:0000902	cell morphogenesis	0.00859351	7	75	461	14841	0.0933333	0.0310626	0.0151844	0.00505357	CL_0000821-down.xls	Adm,Alcam,Als2,Fzd6,Igf1r,Nfatc1,Wee1
GO:0042981	regulation of apoptosis	0.00904389	11	75	968	14841	0.146667	0.0652247	0.0113636	0.00505357	CL_0000821-down.xls	Apoe,Cd3g,Cd5,Eya1,Itga6,Lck,Lgmn,Rassf6,Spn,Spry2,Tcf7
GO:0050863	regulation of T cell activation	0.00931586	4	75	163	14841	0.0533333	0.0109831	0.0245399	0.00505357	CL_0000821-down.xls	Cd5,Lck,Myb,Spn
GO:0007596	blood coagulation	0.00939719	3	75	86	14841	0.04	0.00579476	0.0348837	0.00505357	CL_0000821-down.xls	Fzd6,Serpinc1,Serpine2
GO:0050817	coagulation	0.00939719	3	75	86	14841	0.04	0.00579476	0.0348837	0.00505357	CL_0000821-down.xls	Fzd6,Serpinc1,Serpine2
GO:0055123	digestive system development	0.00939719	3	75	86	14841	0.04	0.00579476	0.0348837	0.00505357	CL_0000821-down.xls	Igf1r,Myb,Tcf7
GO:0009605	response to external stimulus	0.00966632	8	75	590	14841	0.106667	0.0397547	0.0135593	0.00505357	CL_0000821-down.xls	Alcam,Ccr1,Ccr9,Itga6,Lck,Serpinc1,Serpine2,Slc39a4
GO:0007599	hemostasis	0.00969797	3	75	87	14841	0.04	0.00586214	0.0344828	0.00505357	CL_0000821-down.xls	Fzd6,Serpinc1,Serpine2
GO:0030162	regulation of proteolysis	0.00971262	4	75	165	14841	0.0533333	0.0111178	0.0242424	0.00505357	CL_0000821-down.xls	Apoe,Serpinc1,Serpine2,Timp2
GO:0043067	regulation of programmed cell death	0.0097301	11	75	978	14841	0.146667	0.0658985	0.0112474	0.00505357	CL_0000821-down.xls	Apoe,Cd3g,Cd5,Eya1,Itga6,Lck,Lgmn,Rassf6,Spn,Spry2,Tcf7
GO:0048566	embryonic digestive tract development	0.0100031	2	75	30	14841	0.0266667	0.00202143	0.0666667	0.00505357	CL_0000821-down.xls	Myb,Tcf7
GO:0045861	negative regulation of proteolysis	0.0100031	2	75	30	14841	0.0266667	0.00202143	0.0666667	0.00505357	CL_0000821-down.xls	Serpine2,Timp2
GO:0070489	T cell aggregation	0.0100819	1	75	2	14841	0.0133333	0.000134762	0.5	0.00505357	CL_0000821-down.xls	Spn
GO:0033278	cell proliferation in midbrain	0.0100819	1	75	2	14841	0.0133333	0.000134762	0.5	0.00505357	CL_0000821-down.xls	Fzd6
GO:0034224	cellular response to zinc ion starvation	0.0100819	1	75	2	14841	0.0133333	0.000134762	0.5	0.00505357	CL_0000821-down.xls	Slc39a4
GO:0031508	centromeric heterochromatin formation	0.0100819	1	75	2	14841	0.0133333	0.000134762	0.5	0.00505357	CL_0000821-down.xls	Cenpv
GO:0070486	leukocyte aggregation	0.0100819	1	75	2	14841	0.0133333	0.000134762	0.5	0.00505357	CL_0000821-down.xls	Spn
GO:0071593	lymphocyte aggregation	0.0100819	1	75	2	14841	0.0133333	0.000134762	0.5	0.00505357	CL_0000821-down.xls	Spn
GO:0045541	negative regulation of cholesterol biosynthetic process	0.0100819	1	75	2	14841	0.0133333	0.000134762	0.5	0.00505357	CL_0000821-down.xls	Apoe
GO:0090206	negative regulation of cholesterol metabolic process	0.0100819	1	75	2	14841	0.0133333	0.000134762	0.5	0.00505357	CL_0000821-down.xls	Apoe
GO:0001808	negative regulation of type IV hypersensitivity	0.0100819	1	75	2	14841	0.0133333	0.000134762	0.5	0.00505357	CL_0000821-down.xls	Spn
GO:0071594	thymocyte aggregation	0.0100819	1	75	2	14841	0.0133333	0.000134762	0.5	0.00505357	CL_0000821-down.xls	Spn
GO:0010647	positive regulation of cell communication	0.0104327	8	75	598	14841	0.106667	0.0402938	0.0133779	0.00505357	CL_0000821-down.xls	Eya1,Igf1r,Lck,Litaf,Serpine2,Spry2,Timp2,Wls
GO:0042472	inner ear morphogenesis	0.0106338	3	75	90	14841	0.04	0.00606428	0.0333333	0.00505357	CL_0000821-down.xls	Eya1,Fzd6,Spry2
GO:0002694	regulation of leukocyte activation	0.0107671	5	75	264	14841	0.0666667	0.0177886	0.0189394	0.00505357	CL_0000821-down.xls	Ahr,Cd5,Lck,Myb,Spn
GO:0009966	regulation of signal transduction	0.0109184	13	75	1275	14841	0.173333	0.0859107	0.0101961	0.00505357	CL_0000821-down.xls	Als2,Apoe,Eya1,Fzd6,Igf1r,Lck,Litaf,Rapgef5,Rasal1,Serpine2,Spry2,Timp2,Wls
GO:0051056	regulation of small GTPase mediated signal transduction	0.0109318	5	75	265	14841	0.0666667	0.0178559	0.0188679	0.00505357	CL_0000821-down.xls	Als2,Rapgef5,Rasal1,Spry2,Timp2
GO:0002696	positive regulation of leukocyte activation	0.0109685	4	75	171	14841	0.0533333	0.0115221	0.0233918	0.00505357	CL_0000821-down.xls	Cd5,Lck,Myb,Spn
GO:0023056	positive regulation of signaling	0.0110366	8	75	604	14841	0.106667	0.0406981	0.013245	0.00505357	CL_0000821-down.xls	Eya1,Igf1r,Lck,Litaf,Serpine2,Spry2,Timp2,Wls
GO:0048844	artery morphogenesis	0.0113319	2	75	32	14841	0.0266667	0.00215619	0.0625	0.00505357	CL_0000821-down.xls	Apoe,Eya1
GO:0032102	negative regulation of response to external stimulus	0.0116204	3	75	93	14841	0.04	0.00626642	0.0322581	0.00505357	CL_0000821-down.xls	Nt5e,Serpinc1,Spn
GO:0010941	regulation of cell death	0.012034	11	75	1008	14841	0.146667	0.06792	0.0109127	0.00505357	CL_0000821-down.xls	Apoe,Cd3g,Cd5,Eya1,Itga6,Lck,Lgmn,Rassf6,Spn,Spry2,Tcf7
GO:0048534	hemopoietic or lymphoid organ development	0.0123758	6	75	380	14841	0.08	0.0256047	0.0157895	0.00505357	CL_0000821-down.xls	Ccr1,Cd300lf,Lck,Spn,Tcf7,Zfpm1
GO:0050867	positive regulation of cell activation	0.012561	4	75	178	14841	0.0533333	0.0119938	0.0224719	0.00505357	CL_0000821-down.xls	Cd5,Lck,Myb,Spn
GO:0030217	T cell differentiation	0.0133785	3	75	98	14841	0.04	0.00660333	0.0306122	0.00505357	CL_0000821-down.xls	Lck,Spn,Tcf7
GO:0050866	negative regulation of cell activation	0.0133785	3	75	98	14841	0.04	0.00660333	0.0306122	0.00505357	CL_0000821-down.xls	Apoe,Serpine2,Spn
GO:0008624	induction of apoptosis by extracellular signals	0.0134619	2	75	35	14841	0.0266667	0.00235833	0.0571429	0.00505357	CL_0000821-down.xls	Cd5,Spn
GO:0070838	divalent metal ion transport	0.0137848	4	75	183	14841	0.0533333	0.0123307	0.0218579	0.00505357	CL_0000821-down.xls	Lck,Myb,Nfatc1,Slc39a4
GO:0060840	artery development	0.0142076	2	75	36	14841	0.0266667	0.00242571	0.0555556	0.00505357	CL_0000821-down.xls	Apoe,Eya1
GO:0030193	regulation of blood coagulation	0.0142076	2	75	36	14841	0.0266667	0.00242571	0.0555556	0.00505357	CL_0000821-down.xls	Apoe,Serpine2
GO:0030030	cell projection organization	0.0144039	7	75	510	14841	0.0933333	0.0343643	0.0137255	0.00505357	CL_0000821-down.xls	Adm,Alcam,Als2,Fzd6,Igf1r,Itga6,Wee1
GO:0072511	divalent inorganic cation transport	0.0145544	4	75	186	14841	0.0533333	0.0125328	0.0215054	0.00505357	CL_0000821-down.xls	Lck,Myb,Nfatc1,Slc39a4
GO:0019932	second-messenger-mediated signaling	0.0145544	4	75	186	14841	0.0533333	0.0125328	0.0215054	0.00505357	CL_0000821-down.xls	Apoe,Fzd6,Hcrtr2,Igf1r
GO:0002521	leukocyte differentiation	0.0150822	4	75	188	14841	0.0533333	0.0126676	0.0212766	0.00505357	CL_0000821-down.xls	Cd300lf,Lck,Spn,Tcf7
GO:0048608	reproductive structure development	0.0150822	4	75	188	14841	0.0533333	0.0126676	0.0212766	0.00505357	CL_0000821-down.xls	Ahr,Fzd6,Igf1r,Serpine2
GO:0031055	chromatin remodeling at centromere	0.0150852	1	75	3	14841	0.0133333	0.000202143	0.333333	0.00505357	CL_0000821-down.xls	Cenpv
GO:0016576	histone dephosphorylation	0.0150852	1	75	3	14841	0.0133333	0.000202143	0.333333	0.00505357	CL_0000821-down.xls	Eya1
GO:0042628	mating plug formation	0.0150852	1	75	3	14841	0.0133333	0.000202143	0.333333	0.00505357	CL_0000821-down.xls	Serpine2
GO:0002884	negative regulation of hypersensitivity	0.0150852	1	75	3	14841	0.0133333	0.000202143	0.333333	0.00505357	CL_0000821-down.xls	Spn
GO:0010757	negative regulation of plasminogen activation	0.0150852	1	75	3	14841	0.0133333	0.000202143	0.333333	0.00505357	CL_0000821-down.xls	Serpine2
GO:0045899	positive regulation of RNA polymerase II transcriptional preinitiation complex assembly	0.0150852	1	75	3	14841	0.0133333	0.000202143	0.333333	0.00505357	CL_0000821-down.xls	Ahr
GO:0051574	positive regulation of histone H3-K9 methylation	0.0150852	1	75	3	14841	0.0133333	0.000202143	0.333333	0.00505357	CL_0000821-down.xls	Myb
GO:0072513	positive regulation of secondary heart field cardioblast proliferation	0.0150852	1	75	3	14841	0.0133333	0.000202143	0.333333	0.00505357	CL_0000821-down.xls	Eya1
GO:0045297	post-mating behavior	0.0150852	1	75	3	14841	0.0133333	0.000202143	0.333333	0.00505357	CL_0000821-down.xls	Serpine2
GO:0060319	primitive erythrocyte differentiation	0.0150852	1	75	3	14841	0.0133333	0.000202143	0.333333	0.00505357	CL_0000821-down.xls	Zfpm1
GO:0009128	purine nucleoside monophosphate catabolic process	0.0150852	1	75	3	14841	0.0133333	0.000202143	0.333333	0.00505357	CL_0000821-down.xls	Nt5e
GO:0009169	purine ribonucleoside monophosphate catabolic process	0.0150852	1	75	3	14841	0.0133333	0.000202143	0.333333	0.00505357	CL_0000821-down.xls	Nt5e
GO:0001807	regulation of type IV hypersensitivity	0.0150852	1	75	3	14841	0.0133333	0.000202143	0.333333	0.00505357	CL_0000821-down.xls	Spn
GO:0009158	ribonucleoside monophosphate catabolic process	0.0150852	1	75	3	14841	0.0133333	0.000202143	0.333333	0.00505357	CL_0000821-down.xls	Nt5e
GO:0021564	vagus nerve development	0.0150852	1	75	3	14841	0.0133333	0.000202143	0.333333	0.00505357	CL_0000821-down.xls	Nav2
GO:0034447	very-low-density lipoprotein particle clearance	0.0150852	1	75	3	14841	0.0133333	0.000202143	0.333333	0.00505357	CL_0000821-down.xls	Apoe
GO:0010740	positive regulation of intracellular protein kinase cascade	0.0154196	5	75	289	14841	0.0666667	0.0194731	0.017301	0.00505357	CL_0000821-down.xls	Igf1r,Lck,Litaf,Spry2,Timp2
GO:0045768	positive regulation of anti-apoptosis	0.0157514	2	75	38	14841	0.0266667	0.00256047	0.0526316	0.00505357	CL_0000821-down.xls	Adm,Igf1r
GO:0052547	regulation of peptidase activity	0.0158417	5	75	291	14841	0.0666667	0.0196078	0.0171821	0.00505357	CL_0000821-down.xls	Lck,Renbp,Serpinc1,Serpine2,Timp2
GO:0002520	immune system development	0.0159452	6	75	402	14841	0.08	0.0270871	0.0149254	0.00505357	CL_0000821-down.xls	Ccr1,Cd300lf,Lck,Spn,Tcf7,Zfpm1
GO:0006140	regulation of nucleotide metabolic process	0.0168467	6	75	407	14841	0.08	0.027424	0.014742	0.00505357	CL_0000821-down.xls	Als2,Apoe,Arhgap24,Rasal1,Spry2,Timp2
GO:0042471	ear morphogenesis	0.0169065	3	75	107	14841	0.04	0.00720976	0.0280374	0.00505357	CL_0000821-down.xls	Eya1,Fzd6,Spry2
GO:0010604	positive regulation of macromolecule metabolic process	0.0171831	13	75	1352	14841	0.173333	0.091099	0.00961538	0.00505357	CL_0000821-down.xls	Ahr,Als2,Apoe,Creb3l2,Eya1,Igf1r,Itga6,Lck,Myb,Nfatc1,Spn,Spry2,Zfpm1
GO:0050790	regulation of catalytic activity	0.0181663	13	75	1362	14841	0.173333	0.0917728	0.00954479	0.00505357	CL_0000821-down.xls	Als2,Apoe,Arhgap24,Hcrtr2,Lck,Rab11fip4,Rapgef5,Rasal1,Renbp,Serpinc1,Serpine2,Spry2,Timp2
GO:0030850	prostate gland development	0.0181952	2	75	41	14841	0.0266667	0.00276262	0.0487805	0.00505357	CL_0000821-down.xls	Ahr,Igf1r
GO:0048518	positive regulation of biological process	0.0182965	22	75	2797	14841	0.293333	0.188464	0.00786557	0.00505357	CL_0000821-down.xls	Adm,Ahr,Als2,Apoe,Cd5,Cenpv,Creb3l2,Epcam,Eya1,Igf1r,Itga6,Lck,Litaf,Marcksl1,Myb,Nfatc1,Serpine2,Spn,Spry2,Timp2,Wls,Zfpm1
GO:0010466	negative regulation of peptidase activity	0.018504	4	75	200	14841	0.0533333	0.0134762	0.02	0.00505357	CL_0000821-down.xls	Renbp,Serpinc1,Serpine2,Timp2
GO:0009888	tissue development	0.0186766	10	75	934	14841	0.133333	0.0629338	0.0107066	0.00505357	CL_0000821-down.xls	Adm,Als2,Creb3l2,Eya1,Fras1,Fzd6,Igf1r,Nfatc1,Serpine2,Wls
GO:0048729	tissue morphogenesis	0.0189533	6	75	418	14841	0.08	0.0281652	0.0143541	0.00505357	CL_0000821-down.xls	Adm,Eya1,Fras1,Fzd6,Igf1r,Wls
GO:0002009	morphogenesis of an epithelium	0.0194999	5	75	307	14841	0.0666667	0.0206859	0.0162866	0.00505357	CL_0000821-down.xls	Adm,Eya1,Fras1,Fzd6,Igf1r
GO:0046395	carboxylic acid catabolic process	0.0195209	3	75	113	14841	0.04	0.00761404	0.0265487	0.00505357	CL_0000821-down.xls	Faah,Fah,Pon3
GO:0016054	organic acid catabolic process	0.0195209	3	75	113	14841	0.04	0.00761404	0.0265487	0.00505357	CL_0000821-down.xls	Faah,Fah,Pon3
GO:0031325	positive regulation of cellular metabolic process	0.0198283	13	75	1378	14841	0.173333	0.0928509	0.00943396	0.00505357	CL_0000821-down.xls	Ahr,Als2,Apoe,Creb3l2,Eya1,Igf1r,Itga6,Lck,Myb,Nfatc1,Spn,Spry2,Zfpm1
GO:0051897	positive regulation of protein kinase B signaling cascade	0.0199076	2	75	43	14841	0.0266667	0.00289738	0.0465116	0.00505357	CL_0000821-down.xls	Igf1r,Spry2
GO:0050818	regulation of coagulation	0.0199076	2	75	43	14841	0.0266667	0.00289738	0.0465116	0.00505357	CL_0000821-down.xls	Apoe,Serpine2
GO:0048562	embryonic organ morphogenesis	0.0200611	4	75	205	14841	0.0533333	0.0138131	0.0195122	0.00505357	CL_0000821-down.xls	Eya1,Fzd6,Spry2,Tcf7
GO:0032488	Cdc42 protein signal transduction	0.0200636	1	75	4	14841	0.0133333	0.000269524	0.25	0.00505357	CL_0000821-down.xls	Apoe
GO:0071353	cellular response to interleukin-4	0.0200636	1	75	4	14841	0.0133333	0.000269524	0.25	0.00505357	CL_0000821-down.xls	Tcf7
GO:0060318	definitive erythrocyte differentiation	0.0200636	1	75	4	14841	0.0133333	0.000269524	0.25	0.00505357	CL_0000821-down.xls	Zfpm1
GO:0030538	embryonic genitalia morphogenesis	0.0200636	1	75	4	14841	0.0133333	0.000269524	0.25	0.00505357	CL_0000821-down.xls	Tcf7
GO:0048619	embryonic hindgut morphogenesis	0.0200636	1	75	4	14841	0.0133333	0.000269524	0.25	0.00505357	CL_0000821-down.xls	Tcf7
GO:0031507	heterochromatin formation	0.0200636	1	75	4	14841	0.0133333	0.000269524	0.25	0.00505357	CL_0000821-down.xls	Cenpv
GO:0070828	heterochromatin organization	0.0200636	1	75	4	14841	0.0133333	0.000269524	0.25	0.00505357	CL_0000821-down.xls	Cenpv
GO:0060437	lung growth	0.0200636	1	75	4	14841	0.0133333	0.000269524	0.25	0.00505357	CL_0000821-down.xls	Spry2
GO:0032803	regulation of low-density lipoprotein particle receptor catabolic process	0.0200636	1	75	4	14841	0.0133333	0.000269524	0.25	0.00505357	CL_0000821-down.xls	Apoe
GO:2000644	regulation of receptor catabolic process	0.0200636	1	75	4	14841	0.0133333	0.000269524	0.25	0.00505357	CL_0000821-down.xls	Apoe
GO:0007605	sensory perception of sound	0.0204393	3	75	115	14841	0.04	0.0077488	0.026087	0.00505357	CL_0000821-down.xls	Marveld2,Nav2,Spry2
GO:0072358	cardiovascular system development	0.020725	7	75	549	14841	0.0933333	0.0369921	0.0127505	0.00505357	CL_0000821-down.xls	Adm,Apoe,Arhgap24,Eya1,Fzd6,Nfatc1,Zfpm1
GO:0072359	circulatory system development	0.020725	7	75	549	14841	0.0933333	0.0369921	0.0127505	0.00505357	CL_0000821-down.xls	Adm,Apoe,Arhgap24,Eya1,Fzd6,Nfatc1,Zfpm1
GO:0021675	nerve development	0.0207882	2	75	44	14841	0.0266667	0.00296476	0.0454545	0.00505357	CL_0000821-down.xls	Nav2,Serpine2
GO:0030182	neuron differentiation	0.020909	7	75	550	14841	0.0933333	0.0370595	0.0127273	0.00505357	CL_0000821-down.xls	Adm,Alcam,Als2,Fzd6,Igf1r,Pbx3,Wee1
GO:0009967	positive regulation of signal transduction	0.020909	7	75	550	14841	0.0933333	0.0370595	0.0127273	0.00505357	CL_0000821-down.xls	Eya1,Igf1r,Lck,Litaf,Spry2,Timp2,Wls
GO:0009968	negative regulation of signal transduction	0.0212344	6	75	429	14841	0.08	0.0289064	0.013986	0.00505357	CL_0000821-down.xls	Fzd6,Igf1r,Rasal1,Serpine2,Spry2,Timp2
GO:0006164	purine nucleotide biosynthetic process	0.0213812	3	75	117	14841	0.04	0.00788357	0.025641	0.00505357	CL_0000821-down.xls	Atp1b1,Npr2,Nt5e
GO:0050810	regulation of steroid biosynthetic process	0.0216848	2	75	45	14841	0.0266667	0.00303214	0.0444444	0.00505357	CL_0000821-down.xls	Apoe,Igf1r
GO:0061041	regulation of wound healing	0.0216848	2	75	45	14841	0.0266667	0.00303214	0.0444444	0.00505357	CL_0000821-down.xls	Apoe,Serpine2
GO:0009612	response to mechanical stimulus	0.0216848	2	75	45	14841	0.0266667	0.00303214	0.0444444	0.00505357	CL_0000821-down.xls	Lck,Serpine2
GO:0043086	negative regulation of catalytic activity	0.0227797	6	75	436	14841	0.08	0.0293781	0.0137615	0.00505357	CL_0000821-down.xls	Apoe,Renbp,Serpinc1,Serpine2,Spry2,Timp2
GO:0048839	inner ear development	0.0228382	3	75	120	14841	0.04	0.00808571	0.025	0.00505357	CL_0000821-down.xls	Eya1,Fzd6,Spry2
GO:0072503	cellular divalent inorganic cation homeostasis	0.0234128	4	75	215	14841	0.0533333	0.0144869	0.0186047	0.00505357	CL_0000821-down.xls	Adm,Apoe,Lck,Slc39a4
GO:0051247	positive regulation of protein metabolic process	0.0234647	6	75	439	14841	0.08	0.0295802	0.0136674	0.00505357	CL_0000821-down.xls	Als2,Apoe,Lck,Myb,Spn,Spry2
GO:0018212	peptidyl-tyrosine modification	0.0244692	2	75	48	14841	0.0266667	0.00323428	0.0416667	0.00505357	CL_0000821-down.xls	Lck,Wee1
GO:0018108	peptidyl-tyrosine phosphorylation	0.0244692	2	75	48	14841	0.0266667	0.00323428	0.0416667	0.00505357	CL_0000821-down.xls	Lck,Wee1
GO:0051781	positive regulation of cell division	0.0244692	2	75	48	14841	0.0266667	0.00323428	0.0416667	0.00505357	CL_0000821-down.xls	Cenpv,Igf1r
GO:0022407	regulation of cell-cell adhesion	0.0244692	2	75	48	14841	0.0266667	0.00323428	0.0416667	0.00505357	CL_0000821-down.xls	Itga6,Serpine2
GO:0044092	negative regulation of molecular function	0.0246267	7	75	569	14841	0.0933333	0.0383397	0.0123023	0.00505357	CL_0000821-down.xls	Apoe,Fzd6,Renbp,Serpinc1,Serpine2,Spry2,Timp2
GO:0030099	myeloid cell differentiation	0.0248633	3	75	124	14841	0.04	0.00835523	0.0241935	0.00505357	CL_0000821-down.xls	Ccr1,Cd300lf,Zfpm1
GO:0033153	T cell receptor V(D)J recombination	0.0250171	1	75	5	14841	0.0133333	0.000336905	0.2	0.00505357	CL_0000821-down.xls	Tcf7
GO:0006527	arginine catabolic process	0.0250171	1	75	5	14841	0.0133333	0.000336905	0.2	0.00505357	CL_0000821-down.xls	Fah
GO:0015871	choline transport	0.0250171	1	75	5	14841	0.0133333	0.000336905	0.2	0.00505357	CL_0000821-down.xls	Slc44a1
GO:0021563	glossopharyngeal nerve development	0.0250171	1	75	5	14841	0.0133333	0.000336905	0.2	0.00505357	CL_0000821-down.xls	Nav2
GO:0034380	high-density lipoprotein particle assembly	0.0250171	1	75	5	14841	0.0133333	0.000336905	0.2	0.00505357	CL_0000821-down.xls	Apoe
GO:0034384	high-density lipoprotein particle clearance	0.0250171	1	75	5	14841	0.0133333	0.000336905	0.2	0.00505357	CL_0000821-down.xls	Apoe
GO:0042159	lipoprotein catabolic process	0.0250171	1	75	5	14841	0.0133333	0.000336905	0.2	0.00505357	CL_0000821-down.xls	Apoe
GO:0002865	negative regulation of acute inflammatory response to antigenic stimulus	0.0250171	1	75	5	14841	0.0133333	0.000336905	0.2	0.00505357	CL_0000821-down.xls	Spn
GO:0034111	negative regulation of homotypic cell-cell adhesion	0.0250171	1	75	5	14841	0.0133333	0.000336905	0.2	0.00505357	CL_0000821-down.xls	Serpine2
GO:0051387	negative regulation of nerve growth factor receptor signaling pathway	0.0250171	1	75	5	14841	0.0133333	0.000336905	0.2	0.00505357	CL_0000821-down.xls	Spry2
GO:0010766	negative regulation of sodium ion transport	0.0250171	1	75	5	14841	0.0133333	0.000336905	0.2	0.00505357	CL_0000821-down.xls	Serpine2
GO:0030913	paranodal junction assembly	0.0250171	1	75	5	14841	0.0133333	0.000336905	0.2	0.00505357	CL_0000821-down.xls	Cd9
GO:0001881	receptor recycling	0.0250171	1	75	5	14841	0.0133333	0.000336905	0.2	0.00505357	CL_0000821-down.xls	Als2
GO:0010755	regulation of plasminogen activation	0.0250171	1	75	5	14841	0.0133333	0.000336905	0.2	0.00505357	CL_0000821-down.xls	Serpine2
GO:0003266	regulation of secondary heart field cardioblast proliferation	0.0250171	1	75	5	14841	0.0133333	0.000336905	0.2	0.00505357	CL_0000821-down.xls	Eya1
GO:0002568	somatic diversification of T cell receptor genes	0.0250171	1	75	5	14841	0.0133333	0.000336905	0.2	0.00505357	CL_0000821-down.xls	Tcf7
GO:0002681	somatic recombination of T cell receptor gene segments	0.0250171	1	75	5	14841	0.0133333	0.000336905	0.2	0.00505357	CL_0000821-down.xls	Tcf7
GO:0006572	tyrosine catabolic process	0.0250171	1	75	5	14841	0.0133333	0.000336905	0.2	0.00505357	CL_0000821-down.xls	Fah
GO:0034372	very-low-density lipoprotein particle remodeling	0.0250171	1	75	5	14841	0.0133333	0.000336905	0.2	0.00505357	CL_0000821-down.xls	Apoe
GO:0072522	purine-containing compound biosynthetic process	0.0253843	3	75	125	14841	0.04	0.00842261	0.024	0.00505357	CL_0000821-down.xls	Atp1b1,Npr2,Nt5e
GO:0045582	positive regulation of T cell differentiation	0.0254282	2	75	49	14841	0.0266667	0.00330166	0.0408163	0.00505357	CL_0000821-down.xls	Lck,Myb
GO:0072507	divalent inorganic cation homeostasis	0.0259505	4	75	222	14841	0.0533333	0.0149586	0.018018	0.00505357	CL_0000821-down.xls	Adm,Apoe,Lck,Slc39a4
GO:0009790	embryo development	0.0264756	9	75	847	14841	0.12	0.0570716	0.0106257	0.00505357	CL_0000821-down.xls	Adm,Etl4,Eya1,Fzd6,Myb,Spry2,Tcf7,Wls,Zfpm1
GO:0000904	cell morphogenesis involved in differentiation	0.0265612	5	75	333	14841	0.0666667	0.0224378	0.015015	0.00505357	CL_0000821-down.xls	Alcam,Als2,Fzd6,Igf1r,Nfatc1
GO:0060429	epithelium development	0.0265939	6	75	452	14841	0.08	0.0304562	0.0132743	0.00505357	CL_0000821-down.xls	Adm,Eya1,Fras1,Fzd6,Igf1r,Serpine2
GO:0006950	response to stress	0.0269416	14	75	1591	14841	0.186667	0.107203	0.0087995	0.00505357	CL_0000821-down.xls	Adm,Ahr,Als2,Apoe,Atp1b1,Ccr1,Creb3l2,Eya1,Fzd6,Lck,Serpinc1,Serpine2,Slc39a4,Spn
GO:0021915	neural tube development	0.0269826	3	75	128	14841	0.04	0.00862476	0.0234375	0.00505357	CL_0000821-down.xls	Adm,Fzd6,Tcf7
GO:0034329	cell junction assembly	0.0273915	2	75	51	14841	0.0266667	0.00343643	0.0392157	0.00505357	CL_0000821-down.xls	Actn1,Cd9
GO:0006338	chromatin remodeling	0.0273915	2	75	51	14841	0.0266667	0.00343643	0.0392157	0.00505357	CL_0000821-down.xls	Cenpv,Myb
GO:0016311	dephosphorylation	0.028253	4	75	228	14841	0.0533333	0.0153628	0.0175439	0.00505357	CL_0000821-down.xls	Eya1,Lck,Nt5e,Pon3
GO:0031347	regulation of defense response	0.028253	4	75	228	14841	0.0533333	0.0153628	0.0175439	0.00505357	CL_0000821-down.xls	Ccr1,Nt5e,Serpinc1,Spn
GO:0002673	regulation of acute inflammatory response	0.0283954	2	75	52	14841	0.0266667	0.00350381	0.0384615	0.00505357	CL_0000821-down.xls	Ccr1,Spn
GO:0045767	regulation of anti-apoptosis	0.0283954	2	75	52	14841	0.0266667	0.00350381	0.0384615	0.00505357	CL_0000821-down.xls	Adm,Igf1r
GO:0048598	embryonic morphogenesis	0.0294506	6	75	463	14841	0.08	0.0311974	0.012959	0.00505357	CL_0000821-down.xls	Adm,Eya1,Fzd6,Spry2,Tcf7,Wls
GO:0006559	L-phenylalanine catabolic process	0.0299459	1	75	6	14841	0.0133333	0.000404285	0.166667	0.00505357	CL_0000821-down.xls	Fah
GO:0034508	centromere complex assembly	0.0299459	1	75	6	14841	0.0133333	0.000404285	0.166667	0.00505357	CL_0000821-down.xls	Cenpv
GO:0021681	cerebellar granular layer development	0.0299459	1	75	6	14841	0.0133333	0.000404285	0.166667	0.00505357	CL_0000821-down.xls	Serpine2
GO:0021683	cerebellar granular layer morphogenesis	0.0299459	1	75	6	14841	0.0133333	0.000404285	0.166667	0.00505357	CL_0000821-down.xls	Serpine2
GO:0006707	cholesterol catabolic process	0.0299459	1	75	6	14841	0.0133333	0.000404285	0.166667	0.00505357	CL_0000821-down.xls	Apoe
GO:0034382	chylomicron remnant clearance	0.0299459	1	75	6	14841	0.0133333	0.000404285	0.166667	0.00505357	CL_0000821-down.xls	Apoe
GO:0032964	collagen biosynthetic process	0.0299459	1	75	6	14841	0.0133333	0.000404285	0.166667	0.00505357	CL_0000821-down.xls	Tram2
GO:0007342	fusion of sperm to egg plasma membrane	0.0299459	1	75	6	14841	0.0133333	0.000404285	0.166667	0.00505357	CL_0000821-down.xls	Cd9
GO:0060384	innervation	0.0299459	1	75	6	14841	0.0133333	0.000404285	0.166667	0.00505357	CL_0000821-down.xls	Serpine2
GO:0034261	negative regulation of Ras GTPase activity	0.0299459	1	75	6	14841	0.0133333	0.000404285	0.166667	0.00505357	CL_0000821-down.xls	Spry2
GO:0042473	outer ear morphogenesis	0.0299459	1	75	6	14841	0.0133333	0.000404285	0.166667	0.00505357	CL_0000821-down.xls	Eya1
GO:0051571	positive regulation of histone H3-K4 methylation	0.0299459	1	75	6	14841	0.0133333	0.000404285	0.166667	0.00505357	CL_0000821-down.xls	Myb
GO:0060215	primitive hemopoiesis	0.0299459	1	75	6	14841	0.0133333	0.000404285	0.166667	0.00505357	CL_0000821-down.xls	Zfpm1
GO:0007168	receptor guanylyl cyclase signaling pathway	0.0299459	1	75	6	14841	0.0133333	0.000404285	0.166667	0.00505357	CL_0000821-down.xls	Npr2
GO:0045898	regulation of RNA polymerase II transcriptional preinitiation complex assembly	0.0299459	1	75	6	14841	0.0133333	0.000404285	0.166667	0.00505357	CL_0000821-down.xls	Ahr
GO:0032487	regulation of Rap protein signal transduction	0.0299459	1	75	6	14841	0.0133333	0.000404285	0.166667	0.00505357	CL_0000821-down.xls	Timp2
GO:0003264	regulation of cardioblast proliferation	0.0299459	1	75	6	14841	0.0133333	0.000404285	0.166667	0.00505357	CL_0000821-down.xls	Eya1
GO:0051570	regulation of histone H3-K9 methylation	0.0299459	1	75	6	14841	0.0133333	0.000404285	0.166667	0.00505357	CL_0000821-down.xls	Myb
GO:0016127	sterol catabolic process	0.0299459	1	75	6	14841	0.0133333	0.000404285	0.166667	0.00505357	CL_0000821-down.xls	Apoe
GO:0071830	triglyceride-rich lipoprotein particle clearance	0.0299459	1	75	6	14841	0.0133333	0.000404285	0.166667	0.00505357	CL_0000821-down.xls	Apoe
GO:0023057	negative regulation of signaling	0.029991	6	75	465	14841	0.08	0.0313321	0.0129032	0.00505357	CL_0000821-down.xls	Fzd6,Igf1r,Rasal1,Serpine2,Spry2,Timp2
GO:0009893	positive regulation of metabolic process	0.0302253	13	75	1460	14841	0.173333	0.0983761	0.00890411	0.00505357	CL_0000821-down.xls	Ahr,Als2,Apoe,Creb3l2,Eya1,Igf1r,Itga6,Lck,Myb,Nfatc1,Spn,Spry2,Zfpm1
GO:0010648	negative regulation of cell communication	0.0302636	6	75	466	14841	0.08	0.0313995	0.0128755	0.00505357	CL_0000821-down.xls	Fzd6,Igf1r,Rasal1,Serpine2,Spry2,Timp2
GO:0000278	mitotic cell cycle	0.0303091	5	75	345	14841	0.0666667	0.0232464	0.0144928	0.00505357	CL_0000821-down.xls	Cenpv,Eya1,Myb,Nfatc1,Wee1
GO:0043407	negative regulation of MAP kinase activity	0.0304469	2	75	54	14841	0.0266667	0.00363857	0.037037	0.00505357	CL_0000821-down.xls	Apoe,Spry2
GO:0007409	axonogenesis	0.0306741	4	75	234	14841	0.0533333	0.0157671	0.017094	0.00505357	CL_0000821-down.xls	Alcam,Als2,Fzd6,Igf1r
GO:0009894	regulation of catabolic process	0.0310913	6	75	469	14841	0.08	0.0316016	0.0127932	0.00505357	CL_0000821-down.xls	Als2,Apoe,Arhgap24,Rasal1,Serpine2,Spry2
GO:0000082	G1/S transition of mitotic cell cycle	0.0314943	2	75	55	14841	0.0266667	0.00370595	0.0363636	0.00505357	CL_0000821-down.xls	Myb,Nfatc1
GO:0006917	induction of apoptosis	0.0315076	4	75	236	14841	0.0533333	0.0159019	0.0169492	0.00505357	CL_0000821-down.xls	Apoe,Cd5,Lck,Spn
GO:0012502	induction of programmed cell death	0.0319294	4	75	237	14841	0.0533333	0.0159693	0.0168776	0.00505357	CL_0000821-down.xls	Apoe,Cd5,Lck,Spn
GO:0045621	positive regulation of lymphocyte differentiation	0.0325557	2	75	56	14841	0.0266667	0.00377333	0.0357143	0.00505357	CL_0000821-down.xls	Lck,Myb
GO:0051896	regulation of protein kinase B signaling cascade	0.0325557	2	75	56	14841	0.0266667	0.00377333	0.0357143	0.00505357	CL_0000821-down.xls	Igf1r,Spry2
GO:0003006	developmental process involved in reproduction	0.0326426	5	75	352	14841	0.0666667	0.0237181	0.0142045	0.00505357	CL_0000821-down.xls	Ahr,Fzd6,Igf1r,Serpine2,Tcf7
GO:0007417	central nervous system development	0.0327912	6	75	475	14841	0.08	0.0320059	0.0126316	0.00505357	CL_0000821-down.xls	Fzd6,Igf1r,Nav2,Pbx3,Serpine2,Tcf7
GO:0050777	negative regulation of immune response	0.0336311	2	75	57	14841	0.0266667	0.00384071	0.0350877	0.00505357	CL_0000821-down.xls	Ccr1,Spn
GO:0046578	regulation of Ras protein signal transduction	0.0340883	4	75	242	14841	0.0533333	0.0163062	0.0165289	0.00505357	CL_0000821-down.xls	Als2,Rasal1,Spry2,Timp2
GO:0033627	cell adhesion mediated by integrin	0.0348501	1	75	7	14841	0.0133333	0.000471666	0.142857	0.00505357	CL_0000821-down.xls	Itga6
GO:0001574	ganglioside biosynthetic process	0.0348501	1	75	7	14841	0.0133333	0.000471666	0.142857	0.00505357	CL_0000821-down.xls	St8sia6
GO:0034374	low-density lipoprotein particle remodeling	0.0348501	1	75	7	14841	0.0133333	0.000471666	0.142857	0.00505357	CL_0000821-down.xls	Apoe
GO:0030219	megakaryocyte differentiation	0.0348501	1	75	7	14841	0.0133333	0.000471666	0.142857	0.00505357	CL_0000821-down.xls	Zfpm1
GO:0014067	negative regulation of phosphatidylinositol 3-kinase cascade	0.0348501	1	75	7	14841	0.0133333	0.000471666	0.142857	0.00505357	CL_0000821-down.xls	Serpine2
GO:0045906	negative regulation of vasoconstriction	0.0348501	1	75	7	14841	0.0133333	0.000471666	0.142857	0.00505357	CL_0000821-down.xls	Adm
GO:0021554	optic nerve development	0.0348501	1	75	7	14841	0.0133333	0.000471666	0.142857	0.00505357	CL_0000821-down.xls	Nav2
GO:0048711	positive regulation of astrocyte differentiation	0.0348501	1	75	7	14841	0.0133333	0.000471666	0.142857	0.00505357	CL_0000821-down.xls	Serpine2
GO:0010873	positive regulation of cholesterol esterification	0.0348501	1	75	7	14841	0.0133333	0.000471666	0.142857	0.00505357	CL_0000821-down.xls	Apoe
GO:0046645	positive regulation of gamma-delta T cell activation	0.0348501	1	75	7	14841	0.0133333	0.000471666	0.142857	0.00505357	CL_0000821-down.xls	Lck
GO:0045588	positive regulation of gamma-delta T cell differentiation	0.0348501	1	75	7	14841	0.0133333	0.000471666	0.142857	0.00505357	CL_0000821-down.xls	Lck
GO:0070474	positive regulation of uterine smooth muscle contraction	0.0348501	1	75	7	14841	0.0133333	0.000471666	0.142857	0.00505357	CL_0000821-down.xls	Lck
GO:0046643	regulation of gamma-delta T cell activation	0.0348501	1	75	7	14841	0.0133333	0.000471666	0.142857	0.00505357	CL_0000821-down.xls	Lck
GO:0045586	regulation of gamma-delta T cell differentiation	0.0348501	1	75	7	14841	0.0133333	0.000471666	0.142857	0.00505357	CL_0000821-down.xls	Lck
GO:0003025	regulation of systemic arterial blood pressure by baroreceptor feedback	0.0348501	1	75	7	14841	0.0133333	0.000471666	0.142857	0.00505357	CL_0000821-down.xls	Nav2
GO:0070472	regulation of uterine smooth muscle contraction	0.0348501	1	75	7	14841	0.0133333	0.000471666	0.142857	0.00505357	CL_0000821-down.xls	Lck
GO:0070670	response to interleukin-4	0.0348501	1	75	7	14841	0.0133333	0.000471666	0.142857	0.00505357	CL_0000821-down.xls	Tcf7
GO:0048752	semicircular canal morphogenesis	0.0348501	1	75	7	14841	0.0133333	0.000471666	0.142857	0.00505357	CL_0000821-down.xls	Eya1
GO:0034370	triglyceride-rich lipoprotein particle remodeling	0.0348501	1	75	7	14841	0.0133333	0.000471666	0.142857	0.00505357	CL_0000821-down.xls	Apoe
GO:0032318	regulation of Ras GTPase activity	0.0357636	3	75	143	14841	0.04	0.00963547	0.020979	0.00505357	CL_0000821-down.xls	Als2,Rasal1,Spry2
GO:0043583	ear development	0.0376764	3	75	146	14841	0.04	0.00983761	0.0205479	0.00505357	CL_0000821-down.xls	Eya1,Fzd6,Spry2
GO:0042327	positive regulation of phosphorylation	0.0377165	4	75	250	14841	0.0533333	0.0168452	0.016	0.00505357	CL_0000821-down.xls	Als2,Itga6,Lck,Spry2
GO:0023051	regulation of signaling	0.037933	13	75	1508	14841	0.173333	0.10161	0.00862069	0.00505357	CL_0000821-down.xls	Als2,Apoe,Eya1,Fzd6,Igf1r,Lck,Litaf,Rapgef5,Rasal1,Serpine2,Spry2,Timp2,Wls
GO:0019218	regulation of steroid metabolic process	0.0380691	2	75	61	14841	0.0266667	0.00411024	0.0327869	0.00505357	CL_0000821-down.xls	Apoe,Igf1r
GO:0030098	lymphocyte differentiation	0.0383256	3	75	147	14841	0.04	0.00990499	0.0204082	0.00505357	CL_0000821-down.xls	Lck,Spn,Tcf7
GO:0043085	positive regulation of catalytic activity	0.0387553	8	75	765	14841	0.106667	0.0515464	0.0104575	0.00505357	CL_0000821-down.xls	Als2,Apoe,Arhgap24,Hcrtr2,Lck,Rasal1,Spry2,Timp2
GO:0043410	positive regulation of MAPKKK cascade	0.0389804	3	75	148	14841	0.04	0.00997237	0.0202703	0.00505357	CL_0000821-down.xls	Igf1r,Spry2,Timp2
GO:0043409	negative regulation of MAPKKK cascade	0.0392119	2	75	62	14841	0.0266667	0.00417762	0.0322581	0.00505357	CL_0000821-down.xls	Igf1r,Spry2
GO:0051302	regulation of cell division	0.0392119	2	75	62	14841	0.0266667	0.00417762	0.0322581	0.00505357	CL_0000821-down.xls	Cenpv,Igf1r
GO:0016050	vesicle organization	0.0392119	2	75	62	14841	0.0266667	0.00417762	0.0322581	0.00505357	CL_0000821-down.xls	Als2,Serpine2
GO:0046033	AMP metabolic process	0.0397299	1	75	8	14841	0.0133333	0.000539047	0.125	0.00505357	CL_0000821-down.xls	Nt5e
GO:0006558	L-phenylalanine metabolic process	0.0397299	1	75	8	14841	0.0133333	0.000539047	0.125	0.00505357	CL_0000821-down.xls	Fah
GO:0060670	branching involved in embryonic placenta morphogenesis	0.0397299	1	75	8	14841	0.0133333	0.000539047	0.125	0.00505357	CL_0000821-down.xls	Adm
GO:0007442	hindgut morphogenesis	0.0397299	1	75	8	14841	0.0133333	0.000539047	0.125	0.00505357	CL_0000821-down.xls	Tcf7
GO:0034260	negative regulation of GTPase activity	0.0397299	1	75	8	14841	0.0133333	0.000539047	0.125	0.00505357	CL_0000821-down.xls	Spry2
GO:0045026	plasma membrane fusion	0.0397299	1	75	8	14841	0.0133333	0.000539047	0.125	0.00505357	CL_0000821-down.xls	Cd9
GO:0030828	positive regulation of cGMP biosynthetic process	0.0397299	1	75	8	14841	0.0133333	0.000539047	0.125	0.00505357	CL_0000821-down.xls	Apoe
GO:0031062	positive regulation of histone methylation	0.0397299	1	75	8	14841	0.0133333	0.000539047	0.125	0.00505357	CL_0000821-down.xls	Myb
GO:0051000	positive regulation of nitric-oxide synthase activity	0.0397299	1	75	8	14841	0.0133333	0.000539047	0.125	0.00505357	CL_0000821-down.xls	Apoe
GO:0090031	positive regulation of steroid hormone biosynthetic process	0.0397299	1	75	8	14841	0.0133333	0.000539047	0.125	0.00505357	CL_0000821-down.xls	Igf1r
GO:0034110	regulation of homotypic cell-cell adhesion	0.0397299	1	75	8	14841	0.0133333	0.000539047	0.125	0.00505357	CL_0000821-down.xls	Serpine2
GO:0002376	immune system process	0.0397828	9	75	912	14841	0.12	0.0614514	0.00986842	0.00505357	CL_0000821-down.xls	Ccr1,Cd300lf,Cd5,Igf1r,Itga6,Lck,Spn,Tcf7,Zfpm1
GO:0006816	calcium ion transport	0.0403072	3	75	150	14841	0.04	0.0101071	0.02	0.00505357	CL_0000821-down.xls	Lck,Myb,Nfatc1
GO:0010951	negative regulation of endopeptidase activity	0.0403072	3	75	150	14841	0.04	0.0101071	0.02	0.00505357	CL_0000821-down.xls	Renbp,Serpinc1,Timp2
GO:0043087	regulation of GTPase activity	0.0405787	4	75	256	14841	0.0533333	0.0172495	0.015625	0.00505357	CL_0000821-down.xls	Als2,Arhgap24,Rasal1,Spry2
GO:0035239	tube morphogenesis	0.0410675	4	75	257	14841	0.0533333	0.0173169	0.0155642	0.00505357	CL_0000821-down.xls	Adm,Eya1,Fzd6,Spry2
GO:0032270	positive regulation of cellular protein metabolic process	0.0414856	5	75	376	14841	0.0666667	0.0253352	0.0132979	0.00505357	CL_0000821-down.xls	Als2,Apoe,Lck,Myb,Spry2
GO:0045937	positive regulation of phosphate metabolic process	0.0415597	4	75	258	14841	0.0533333	0.0173843	0.0155039	0.00505357	CL_0000821-down.xls	Als2,Itga6,Lck,Spry2
GO:0010562	positive regulation of phosphorus metabolic process	0.0415597	4	75	258	14841	0.0533333	0.0173843	0.0155039	0.00505357	CL_0000821-down.xls	Als2,Itga6,Lck,Spry2
GO:0033124	regulation of GTP catabolic process	0.0415597	4	75	258	14841	0.0533333	0.0173843	0.0155039	0.00505357	CL_0000821-down.xls	Als2,Arhgap24,Rasal1,Spry2
GO:0065009	regulation of molecular function	0.0417233	14	75	1688	14841	0.186667	0.113739	0.00829384	0.00505357	CL_0000821-down.xls	Als2,Apoe,Arhgap24,Fzd6,Hcrtr2,Lck,Rab11fip4,Rapgef5,Rasal1,Renbp,Serpinc1,Serpine2,Spry2,Timp2
GO:0048667	cell morphogenesis involved in neuron differentiation	0.0425541	4	75	260	14841	0.0533333	0.017519	0.0153846	0.00505357	CL_0000821-down.xls	Alcam,Als2,Fzd6,Igf1r
GO:0007160	cell-matrix adhesion	0.0427176	2	75	65	14841	0.0266667	0.00437976	0.0307692	0.00505357	CL_0000821-down.xls	Actn1,Itga6
GO:0007162	negative regulation of cell adhesion	0.0427176	2	75	65	14841	0.0266667	0.00437976	0.0307692	0.00505357	CL_0000821-down.xls	Serpine2,Spn
GO:0042110	T cell activation	0.0430292	3	75	154	14841	0.04	0.0103767	0.0194805	0.00505357	CL_0000821-down.xls	Lck,Spn,Tcf7
GO:0048514	blood vessel morphogenesis	0.0435621	4	75	262	14841	0.0533333	0.0176538	0.0152672	0.00505357	CL_0000821-down.xls	Apoe,Arhgap24,Eya1,Fzd6
GO:0007626	locomotory behavior	0.0437238	3	75	155	14841	0.04	0.010444	0.0193548	0.00505357	CL_0000821-down.xls	Als2,Nav2,Pbx3
GO:0050878	regulation of body fluid levels	0.0437238	3	75	155	14841	0.04	0.010444	0.0193548	0.00505357	CL_0000821-down.xls	Fzd6,Serpinc1,Serpine2
GO:0031328	positive regulation of cellular biosynthetic process	0.0438481	10	75	1077	14841	0.133333	0.0725692	0.00928505	0.00505357	CL_0000821-down.xls	Ahr,Apoe,Creb3l2,Eya1,Igf1r,Itga6,Myb,Nfatc1,Spn,Zfpm1
GO:0051241	negative regulation of multicellular organismal process	0.0440711	4	75	263	14841	0.0533333	0.0177212	0.0152091	0.00505357	CL_0000821-down.xls	Adm,Apoe,Lgmn,Serpine2
GO:0048523	negative regulation of cellular process	0.0443678	17	75	2194	14841	0.226667	0.147834	0.0077484	0.00505357	CL_0000821-down.xls	Actn1,Adm,Ahr,Apoe,Cd9,Eya1,Fzd6,Igf1r,Itga6,Lgmn,Myb,Rasal1,Serpine2,Spn,Spry2,Timp2,Zfpm1
GO:0046085	adenosine metabolic process	0.0445853	1	75	9	14841	0.0133333	0.000606428	0.111111	0.00505357	CL_0000821-down.xls	Nt5e
GO:0006882	cellular zinc ion homeostasis	0.0445853	1	75	9	14841	0.0133333	0.000606428	0.111111	0.00505357	CL_0000821-down.xls	Slc39a4
GO:0031017	exocrine pancreas development	0.0445853	1	75	9	14841	0.0133333	0.000606428	0.111111	0.00505357	CL_0000821-down.xls	Igf1r
GO:0034377	plasma lipoprotein particle assembly	0.0445853	1	75	9	14841	0.0133333	0.000606428	0.111111	0.00505357	CL_0000821-down.xls	Apoe
GO:0010875	positive regulation of cholesterol efflux	0.0445853	1	75	9	14841	0.0133333	0.000606428	0.111111	0.00505357	CL_0000821-down.xls	Apoe
GO:0010872	regulation of cholesterol esterification	0.0445853	1	75	9	14841	0.0133333	0.000606428	0.111111	0.00505357	CL_0000821-down.xls	Apoe
GO:0031620	regulation of fever generation	0.0445853	1	75	9	14841	0.0133333	0.000606428	0.111111	0.00505357	CL_0000821-down.xls	Ccr1
GO:0051569	regulation of histone H3-K4 methylation	0.0445853	1	75	9	14841	0.0133333	0.000606428	0.111111	0.00505357	CL_0000821-down.xls	Myb
GO:0051386	regulation of nerve growth factor receptor signaling pathway	0.0445853	1	75	9	14841	0.0133333	0.000606428	0.111111	0.00505357	CL_0000821-down.xls	Spry2
GO:0060872	semicircular canal development	0.0445853	1	75	9	14841	0.0133333	0.000606428	0.111111	0.00505357	CL_0000821-down.xls	Eya1
GO:0060712	spongiotrophoblast layer development	0.0445853	1	75	9	14841	0.0133333	0.000606428	0.111111	0.00505357	CL_0000821-down.xls	Adm
GO:0052548	regulation of endopeptidase activity	0.0471957	4	75	269	14841	0.0533333	0.0181255	0.0148699	0.00505357	CL_0000821-down.xls	Lck,Renbp,Serpinc1,Timp2
GO:0001763	morphogenesis of a branching structure	0.0480092	3	75	161	14841	0.04	0.0108483	0.0186335	0.00505357	CL_0000821-down.xls	Adm,Eya1,Spry2
GO:0032501	multicellular organismal process	0.0480513	33	75	5067	14841	0.44	0.341419	0.00651273	0.00505357	CL_0000821-down.xls	Adm,Ahr,Alcam,Als2,Apoe,Arhgap24,Ccr1,Cd300lf,Cd9,Creb3l2,Etl4,Eya1,Fras1,Fzd6,Igf1r,Itga6,Lck,Marveld2,Myb,Nav2,Nfatc1,Npr2,Pbx3,Serpinc1,Serpine2,Spn,Spry2,Tcf7,Timp2,Tram2,Wee1,Wls,Zfpm1
GO:0009891	positive regulation of biosynthetic process	0.0486576	10	75	1097	14841	0.133333	0.0739169	0.00911577	0.00505357	CL_0000821-down.xls	Ahr,Apoe,Creb3l2,Eya1,Igf1r,Itga6,Myb,Nfatc1,Spn,Zfpm1
GO:0009165	nucleotide biosynthetic process	0.048743	3	75	162	14841	0.04	0.0109157	0.0185185	0.00505357	CL_0000821-down.xls	Atp1b1,Npr2,Nt5e
GO:0042060	wound healing	0.048743	3	75	162	14841	0.04	0.0109157	0.0185185	0.00505357	CL_0000821-down.xls	Fzd6,Serpinc1,Serpine2
GO:0007199	G-protein signaling, coupled to cGMP nucleotide second messenger	0.0494164	1	75	10	14841	0.0133333	0.000673809	0.1	0.00505357	CL_0000821-down.xls	Fzd6
GO:0006688	glycosphingolipid biosynthetic process	0.0494164	1	75	10	14841	0.0133333	0.000673809	0.1	0.00505357	CL_0000821-down.xls	St8sia6
GO:0034375	high-density lipoprotein particle remodeling	0.0494164	1	75	10	14841	0.0133333	0.000673809	0.1	0.00505357	CL_0000821-down.xls	Apoe
GO:0032288	myelin assembly	0.0494164	1	75	10	14841	0.0133333	0.000673809	0.1	0.00505357	CL_0000821-down.xls	Cd9
GO:0002710	negative regulation of T cell mediated immunity	0.0494164	1	75	10	14841	0.0133333	0.000673809	0.1	0.00505357	CL_0000821-down.xls	Spn
GO:0043537	negative regulation of blood vessel endothelial cell migration	0.0494164	1	75	10	14841	0.0133333	0.000673809	0.1	0.00505357	CL_0000821-down.xls	Apoe
GO:0045624	positive regulation of T-helper cell differentiation	0.0494164	1	75	10	14841	0.0133333	0.000673809	0.1	0.00505357	CL_0000821-down.xls	Myb
GO:0030825	positive regulation of cGMP metabolic process	0.0494164	1	75	10	14841	0.0133333	0.000673809	0.1	0.00505357	CL_0000821-down.xls	Apoe
GO:0032376	positive regulation of cholesterol transport	0.0494164	1	75	10	14841	0.0133333	0.000673809	0.1	0.00505357	CL_0000821-down.xls	Apoe
GO:0051044	positive regulation of membrane protein ectodomain proteolysis	0.0494164	1	75	10	14841	0.0133333	0.000673809	0.1	0.00505357	CL_0000821-down.xls	Apoe
GO:0032373	positive regulation of sterol transport	0.0494164	1	75	10	14841	0.0133333	0.000673809	0.1	0.00505357	CL_0000821-down.xls	Apoe
GO:0065005	protein-lipid complex assembly	0.0494164	1	75	10	14841	0.0133333	0.000673809	0.1	0.00505357	CL_0000821-down.xls	Apoe
GO:0030826	regulation of cGMP biosynthetic process	0.0494164	1	75	10	14841	0.0133333	0.000673809	0.1	0.00505357	CL_0000821-down.xls	Apoe
GO:0048505	regulation of timing of cell differentiation	0.0494164	1	75	10	14841	0.0133333	0.000673809	0.1	0.00505357	CL_0000821-down.xls	Serpine2
GO:0033363	secretory granule organization	0.0494164	1	75	10	14841	0.0133333	0.000673809	0.1	0.00505357	CL_0000821-down.xls	Serpine2
GO:0006570	tyrosine metabolic process	0.0494164	1	75	10	14841	0.0133333	0.000673809	0.1	0.00505357	CL_0000821-down.xls	Fah
GO:0055069	zinc ion homeostasis	0.0494164	1	75	10	14841	0.0133333	0.000673809	0.1	0.00505357	CL_0000821-down.xls	Slc39a4
GO:0001843	neural tube closure	0.0500632	2	75	71	14841	0.0266667	0.00478404	0.028169	0.00505357	CL_0000821-down.xls	Adm,Fzd6
GO:0033044	regulation of chromosome organization	0.0500632	2	75	71	14841	0.0266667	0.00478404	0.028169	0.00505357	CL_0000821-down.xls	Cenpv,Myb
GO:0043009	chordate embryonic development	0.0504705	6	75	528	14841	0.08	0.0355771	0.0113636	0.00505357	CL_0000821-down.xls	Adm,Etl4,Eya1,Fzd6,Myb,Tcf7
GO:0060606	tube closure	0.051329	2	75	72	14841	0.0266667	0.00485143	0.0277778	0.00505357	CL_0000821-down.xls	Adm,Fzd6
GO:0030003	cellular cation homeostasis	0.0515501	4	75	277	14841	0.0533333	0.0186645	0.0144404	0.00505357	CL_0000821-down.xls	Adm,Apoe,Lck,Slc39a4
GO:0009611	response to wounding	0.0521131	5	75	401	14841	0.0666667	0.0270197	0.0124688	0.00505357	CL_0000821-down.xls	Adm,Ccr1,Fzd6,Serpinc1,Serpine2
GO:0006979	response to oxidative stress	0.0524942	3	75	167	14841	0.04	0.0112526	0.0179641	0.00505357	CL_0000821-down.xls	Als2,Apoe,Lck
GO:0051262	protein tetramerization	0.0526064	2	75	73	14841	0.0266667	0.00491881	0.0273973	0.00505357	CL_0000821-down.xls	Igf1r,Sbf2
GO:0045580	regulation of T cell differentiation	0.0526064	2	75	73	14841	0.0266667	0.00491881	0.0273973	0.00505357	CL_0000821-down.xls	Lck,Myb
GO:0009792	embryo development ending in birth or egg hatching	0.0531734	6	75	535	14841	0.08	0.0360488	0.011215	0.00505357	CL_0000821-down.xls	Adm,Etl4,Eya1,Fzd6,Myb,Tcf7
GO:0035556	intracellular signal transduction	0.0532989	9	75	964	14841	0.12	0.0649552	0.0093361	0.00505357	CL_0000821-down.xls	Als2,Apoe,Fzd6,Hcrtr2,Igf1r,Nfatc1,Npr2,Rapgef5,Rasal1
GO:0019222	regulation of metabolic process	0.053732	28	75	4184	14841	0.373333	0.281922	0.00669216	0.00505357	CL_0000821-down.xls	Ahr,Als2,Apoe,Arhgap24,Creb3l2,Eya1,Fzd6,Hcrtr2,Igf1r,Itga6,Lck,Litaf,Myb,Nfatc1,Pbx3,Rab11fip4,Rapgef5,Rasal1,Renbp,Serpinc1,Serpine2,Spn,Spry2,Tcf7,Timp2,Zbtb20,Zfp827,Zfpm1
GO:0030811	regulation of nucleotide catabolic process	0.0538077	4	75	281	14841	0.0533333	0.018934	0.0142349	0.00505357	CL_0000821-down.xls	Als2,Arhgap24,Rasal1,Spry2
GO:0033121	regulation of purine nucleotide catabolic process	0.0538077	4	75	281	14841	0.0533333	0.018934	0.0142349	0.00505357	CL_0000821-down.xls	Als2,Arhgap24,Rasal1,Spry2
GO:0034330	cell junction organization	0.053895	2	75	74	14841	0.0266667	0.00498619	0.027027	0.00505357	CL_0000821-down.xls	Actn1,Cd9
GO:0014020	primary neural tube formation	0.053895	2	75	74	14841	0.0266667	0.00498619	0.027027	0.00505357	CL_0000821-down.xls	Adm,Fzd6
GO:0016601	Rac protein signal transduction	0.0542235	1	75	11	14841	0.0133333	0.00074119	0.0909091	0.00505357	CL_0000821-down.xls	Als2
GO:0035904	aorta development	0.0542235	1	75	11	14841	0.0133333	0.00074119	0.0909091	0.00505357	CL_0000821-down.xls	Eya1
GO:0035909	aorta morphogenesis	0.0542235	1	75	11	14841	0.0133333	0.00074119	0.0909091	0.00505357	CL_0000821-down.xls	Eya1
GO:0060669	embryonic placenta morphogenesis	0.0542235	1	75	11	14841	0.0133333	0.00074119	0.0909091	0.00505357	CL_0000821-down.xls	Adm
GO:0009247	glycolipid biosynthetic process	0.0542235	1	75	11	14841	0.0133333	0.00074119	0.0909091	0.00505357	CL_0000821-down.xls	St8sia6
GO:0006013	mannose metabolic process	0.0542235	1	75	11	14841	0.0133333	0.00074119	0.0909091	0.00505357	CL_0000821-down.xls	Renbp
GO:0002674	negative regulation of acute inflammatory response	0.0542235	1	75	11	14841	0.0133333	0.00074119	0.0909091	0.00505357	CL_0000821-down.xls	Spn
GO:0040037	negative regulation of fibroblast growth factor receptor signaling pathway	0.0542235	1	75	11	14841	0.0133333	0.00074119	0.0909091	0.00505357	CL_0000821-down.xls	Spry2
GO:0040015	negative regulation of multicellular organism growth	0.0542235	1	75	11	14841	0.0133333	0.00074119	0.0909091	0.00505357	CL_0000821-down.xls	Lgmn
GO:0007263	nitric oxide mediated signal transduction	0.0542235	1	75	11	14841	0.0133333	0.00074119	0.0909091	0.00505357	CL_0000821-down.xls	Apoe
GO:0006857	oligopeptide transport	0.0542235	1	75	11	14841	0.0133333	0.00074119	0.0909091	0.00505357	CL_0000821-down.xls	Slc15a3
GO:0060037	pharyngeal system development	0.0542235	1	75	11	14841	0.0133333	0.00074119	0.0909091	0.00505357	CL_0000821-down.xls	Eya1
GO:0033700	phospholipid efflux	0.0542235	1	75	11	14841	0.0133333	0.00074119	0.0909091	0.00505357	CL_0000821-down.xls	Apoe
GO:0042535	positive regulation of tumor necrosis factor biosynthetic process	0.0542235	1	75	11	14841	0.0133333	0.00074119	0.0909091	0.00505357	CL_0000821-down.xls	Spn
GO:0021783	preganglionic parasympathetic nervous system development	0.0542235	1	75	11	14841	0.0133333	0.00074119	0.0909091	0.00505357	CL_0000821-down.xls	Nav2
GO:2000826	regulation of heart morphogenesis	0.0542235	1	75	11	14841	0.0133333	0.00074119	0.0909091	0.00505357	CL_0000821-down.xls	Eya1
GO:0031650	regulation of heat generation	0.0542235	1	75	11	14841	0.0133333	0.00074119	0.0909091	0.00505357	CL_0000821-down.xls	Ccr1
GO:0034404	nucleobase, nucleoside and nucleotide biosynthetic process	0.0555933	3	75	171	14841	0.04	0.0115221	0.0175439	0.00505357	CL_0000821-down.xls	Atp1b1,Npr2,Nt5e
GO:0034654	nucleobase, nucleoside, nucleotide and nucleic acid biosynthetic process	0.0555933	3	75	171	14841	0.04	0.0115221	0.0175439	0.00505357	CL_0000821-down.xls	Atp1b1,Npr2,Nt5e
GO:0007610	behavior	0.056774	5	75	411	14841	0.0666667	0.0276936	0.0121655	0.00505357	CL_0000821-down.xls	Als2,Hcrtr2,Nav2,Pbx3,Serpine2
GO:0048565	digestive tract development	0.0578276	2	75	77	14841	0.0266667	0.00518833	0.025974	0.00505357	CL_0000821-down.xls	Myb,Tcf7
GO:0033151	V(D)J recombination	0.0590066	1	75	12	14841	0.0133333	0.000808571	0.0833333	0.00505357	CL_0000821-down.xls	Tcf7
GO:0006525	arginine metabolic process	0.0590066	1	75	12	14841	0.0133333	0.000808571	0.0833333	0.00505357	CL_0000821-down.xls	Fah
GO:0001736	establishment of planar polarity	0.0590066	1	75	12	14841	0.0133333	0.000808571	0.0833333	0.00505357	CL_0000821-down.xls	Fzd6
GO:0001573	ganglioside metabolic process	0.0590066	1	75	12	14841	0.0133333	0.000808571	0.0833333	0.00505357	CL_0000821-down.xls	St8sia6
GO:0048009	insulin-like growth factor receptor signaling pathway	0.0590066	1	75	12	14841	0.0133333	0.000808571	0.0833333	0.00505357	CL_0000821-down.xls	Igf1r
GO:0030238	male sex determination	0.0590066	1	75	12	14841	0.0133333	0.000808571	0.0833333	0.00505357	CL_0000821-down.xls	Igf1r
GO:0002862	negative regulation of inflammatory response to antigenic stimulus	0.0590066	1	75	12	14841	0.0133333	0.000808571	0.0833333	0.00505357	CL_0000821-down.xls	Spn
GO:0045060	negative thymic T cell selection	0.0590066	1	75	12	14841	0.0133333	0.000808571	0.0833333	0.00505357	CL_0000821-down.xls	Spn
GO:0045747	positive regulation of Notch signaling pathway	0.0590066	1	75	12	14841	0.0133333	0.000808571	0.0833333	0.00505357	CL_0000821-down.xls	Eya1
GO:0046886	positive regulation of hormone biosynthetic process	0.0590066	1	75	12	14841	0.0133333	0.000808571	0.0833333	0.00505357	CL_0000821-down.xls	Igf1r
GO:0042523	positive regulation of tyrosine phosphorylation of Stat5 protein	0.0590066	1	75	12	14841	0.0133333	0.000808571	0.0833333	0.00505357	CL_0000821-down.xls	Lck
GO:0045540	regulation of cholesterol biosynthetic process	0.0590066	1	75	12	14841	0.0133333	0.000808571	0.0833333	0.00505357	CL_0000821-down.xls	Apoe
GO:0040034	regulation of development, heterochronic	0.0590066	1	75	12	14841	0.0133333	0.000808571	0.0833333	0.00505357	CL_0000821-down.xls	Serpine2
GO:0002087	regulation of respiratory gaseous exchange by neurological system process	0.0590066	1	75	12	14841	0.0133333	0.000808571	0.0833333	0.00505357	CL_0000821-down.xls	Pbx3
GO:0043691	reverse cholesterol transport	0.0590066	1	75	12	14841	0.0133333	0.000808571	0.0833333	0.00505357	CL_0000821-down.xls	Apoe
GO:0040014	regulation of multicellular organism growth	0.0605034	2	75	79	14841	0.0266667	0.00532309	0.0253165	0.00505357	CL_0000821-down.xls	Apoe,Lgmn
GO:0051345	positive regulation of hydrolase activity	0.0606718	5	75	419	14841	0.0666667	0.0282326	0.0119332	0.00505357	CL_0000821-down.xls	Als2,Arhgap24,Hcrtr2,Lck,Rasal1
GO:0031329	regulation of cellular catabolic process	0.0606718	5	75	419	14841	0.0666667	0.0282326	0.0119332	0.00505357	CL_0000821-down.xls	Als2,Apoe,Arhgap24,Rasal1,Spry2
GO:0010646	regulation of cell communication	0.0607653	10	75	1142	14841	0.133333	0.076949	0.00875657	0.00505357	CL_0000821-down.xls	Eya1,Fzd6,Igf1r,Lck,Litaf,Rasal1,Serpine2,Spry2,Timp2,Wls
GO:0001501	skeletal system development	0.0609001	4	75	293	14841	0.0533333	0.0197426	0.0136519	0.00505357	CL_0000821-down.xls	Creb3l2,Etl4,Eya1,Npr2
GO:0007265	Ras protein signal transduction	0.0618572	2	75	80	14841	0.0266667	0.00539047	0.025	0.00505357	CL_0000821-down.xls	Als2,Apoe
GO:0060070	canonical Wnt receptor signaling pathway	0.0618572	2	75	80	14841	0.0266667	0.00539047	0.025	0.00505357	CL_0000821-down.xls	Fzd6,Tcf7
GO:0045834	positive regulation of lipid metabolic process	0.0618572	2	75	80	14841	0.0266667	0.00539047	0.025	0.00505357	CL_0000821-down.xls	Apoe,Igf1r
GO:0046890	regulation of lipid biosynthetic process	0.0632212	2	75	81	14841	0.0266667	0.00545785	0.0246914	0.00505357	CL_0000821-down.xls	Apoe,Igf1r
GO:0009074	aromatic amino acid family catabolic process	0.0637658	1	75	13	14841	0.0133333	0.000875952	0.0769231	0.00505357	CL_0000821-down.xls	Fah
GO:0000132	establishment of mitotic spindle orientation	0.0637658	1	75	13	14841	0.0133333	0.000875952	0.0769231	0.00505357	CL_0000821-down.xls	Eya1
GO:0051294	establishment of spindle orientation	0.0637658	1	75	13	14841	0.0133333	0.000875952	0.0769231	0.00505357	CL_0000821-down.xls	Eya1
GO:0007164	establishment of tissue polarity	0.0637658	1	75	13	14841	0.0133333	0.000875952	0.0769231	0.00505357	CL_0000821-down.xls	Fzd6
GO:0007320	insemination	0.0637658	1	75	13	14841	0.0133333	0.000875952	0.0769231	0.00505357	CL_0000821-down.xls	Serpine2
GO:0043383	negative T cell selection	0.0637658	1	75	13	14841	0.0133333	0.000875952	0.0769231	0.00505357	CL_0000821-down.xls	Spn
GO:0051898	negative regulation of protein kinase B signaling cascade	0.0637658	1	75	13	14841	0.0133333	0.000875952	0.0769231	0.00505357	CL_0000821-down.xls	Igf1r
GO:0010955	negative regulation of protein processing	0.0637658	1	75	13	14841	0.0133333	0.000875952	0.0769231	0.00505357	CL_0000821-down.xls	Serpine2
GO:0010894	negative regulation of steroid biosynthetic process	0.0637658	1	75	13	14841	0.0133333	0.000875952	0.0769231	0.00505357	CL_0000821-down.xls	Apoe
GO:0045939	negative regulation of steroid metabolic process	0.0637658	1	75	13	14841	0.0133333	0.000875952	0.0769231	0.00505357	CL_0000821-down.xls	Apoe
GO:0009163	nucleoside biosynthetic process	0.0637658	1	75	13	14841	0.0133333	0.000875952	0.0769231	0.00505357	CL_0000821-down.xls	Nt5e
GO:0071600	otic vesicle morphogenesis	0.0637658	1	75	13	14841	0.0133333	0.000875952	0.0769231	0.00505357	CL_0000821-down.xls	Eya1
GO:0048486	parasympathetic nervous system development	0.0637658	1	75	13	14841	0.0133333	0.000875952	0.0769231	0.00505357	CL_0000821-down.xls	Nav2
GO:0032770	positive regulation of monooxygenase activity	0.0637658	1	75	13	14841	0.0133333	0.000875952	0.0769231	0.00505357	CL_0000821-down.xls	Apoe
GO:0042451	purine nucleoside biosynthetic process	0.0637658	1	75	13	14841	0.0133333	0.000875952	0.0769231	0.00505357	CL_0000821-down.xls	Nt5e
GO:0046129	purine ribonucleoside biosynthetic process	0.0637658	1	75	13	14841	0.0133333	0.000875952	0.0769231	0.00505357	CL_0000821-down.xls	Nt5e
GO:0015697	quaternary ammonium group transport	0.0637658	1	75	13	14841	0.0133333	0.000875952	0.0769231	0.00505357	CL_0000821-down.xls	Slc44a1
GO:0010874	regulation of cholesterol efflux	0.0637658	1	75	13	14841	0.0133333	0.000875952	0.0769231	0.00505357	CL_0000821-down.xls	Apoe
GO:0044065	regulation of respiratory system process	0.0637658	1	75	13	14841	0.0133333	0.000875952	0.0769231	0.00505357	CL_0000821-down.xls	Pbx3
GO:0090030	regulation of steroid hormone biosynthetic process	0.0637658	1	75	13	14841	0.0133333	0.000875952	0.0769231	0.00505357	CL_0000821-down.xls	Igf1r
GO:0060260	regulation of transcription initiation from RNA polymerase II promoter	0.0637658	1	75	13	14841	0.0133333	0.000875952	0.0769231	0.00505357	CL_0000821-down.xls	Ahr
GO:0042455	ribonucleoside biosynthetic process	0.0637658	1	75	13	14841	0.0133333	0.000875952	0.0769231	0.00505357	CL_0000821-down.xls	Nt5e
GO:0050776	regulation of immune response	0.0639958	4	75	298	14841	0.0533333	0.0200795	0.0134228	0.00505357	CL_0000821-down.xls	Ccr1,Lck,Myb,Spn
GO:0045935	positive regulation of nucleobase, nucleoside, nucleotide and nucleic acid metabolic process	0.0645833	9	75	1001	14841	0.12	0.0674483	0.00899101	0.00505357	CL_0000821-down.xls	Ahr,Apoe,Creb3l2,Eya1,Igf1r,Itga6,Myb,Nfatc1,Zfpm1
GO:0071901	negative regulation of protein serine/threonine kinase activity	0.0645955	2	75	82	14841	0.0266667	0.00552523	0.0243902	0.00505357	CL_0000821-down.xls	Apoe,Spry2
GO:0001655	urogenital system development	0.0654022	3	75	183	14841	0.04	0.0123307	0.0163934	0.00505357	CL_0000821-down.xls	Ahr,Eya1,Igf1r
GO:0010557	positive regulation of macromolecule biosynthetic process	0.068214	9	75	1012	14841	0.12	0.0681895	0.00889328	0.00505357	CL_0000821-down.xls	Ahr,Creb3l2,Eya1,Igf1r,Itga6,Myb,Nfatc1,Spn,Zfpm1
GO:0022412	cellular process involved in reproduction in multicellular organism	0.0685013	1	75	14	14841	0.0133333	0.000943333	0.0714286	0.00505357	CL_0000821-down.xls	Cd9
GO:0060216	definitive hemopoiesis	0.0685013	1	75	14	14841	0.0133333	0.000943333	0.0714286	0.00505357	CL_0000821-down.xls	Zfpm1
GO:0040001	establishment of mitotic spindle localization	0.0685013	1	75	14	14841	0.0133333	0.000943333	0.0714286	0.00505357	CL_0000821-down.xls	Eya1
GO:0035112	genitalia morphogenesis	0.0685013	1	75	14	14841	0.0133333	0.000943333	0.0714286	0.00505357	CL_0000821-down.xls	Tcf7
GO:0071599	otic vesicle development	0.0685013	1	75	14	14841	0.0133333	0.000943333	0.0714286	0.00505357	CL_0000821-down.xls	Eya1
GO:0032352	positive regulation of hormone metabolic process	0.0685013	1	75	14	14841	0.0133333	0.000943333	0.0714286	0.00505357	CL_0000821-down.xls	Igf1r
GO:0031060	regulation of histone methylation	0.0685013	1	75	14	14841	0.0133333	0.000943333	0.0714286	0.00505357	CL_0000821-down.xls	Myb
GO:0051043	regulation of membrane protein ectodomain proteolysis	0.0685013	1	75	14	14841	0.0133333	0.000943333	0.0714286	0.00505357	CL_0000821-down.xls	Apoe
GO:2000142	regulation of transcription initiation, DNA-dependent	0.0685013	1	75	14	14841	0.0133333	0.000943333	0.0714286	0.00505357	CL_0000821-down.xls	Ahr
GO:0002021	response to dietary excess	0.0685013	1	75	14	14841	0.0133333	0.000943333	0.0714286	0.00505357	CL_0000821-down.xls	Apoe
GO:0019219	regulation of nucleobase, nucleoside, nucleotide and nucleic acid metabolic process	0.0687754	20	75	2839	14841	0.266667	0.191294	0.00704473	0.00505357	CL_0000821-down.xls	Ahr,Als2,Apoe,Arhgap24,Creb3l2,Eya1,Fzd6,Igf1r,Itga6,Litaf,Myb,Nfatc1,Pbx3,Rasal1,Spry2,Tcf7,Timp2,Zbtb20,Zfp827,Zfpm1
GO:0050900	leukocyte migration	0.0687784	2	75	85	14841	0.0266667	0.00572738	0.0235294	0.00505357	CL_0000821-down.xls	Ccr1,Itga6
GO:0009123	nucleoside monophosphate metabolic process	0.0687784	2	75	85	14841	0.0266667	0.00572738	0.0235294	0.00505357	CL_0000821-down.xls	Npr2,Nt5e
GO:0010627	regulation of intracellular protein kinase cascade	0.0699905	5	75	437	14841	0.0666667	0.0294455	0.0114416	0.00505357	CL_0000821-down.xls	Igf1r,Lck,Litaf,Spry2,Timp2
GO:0002682	regulation of immune system process	0.0703059	6	75	575	14841	0.08	0.038744	0.0104348	0.00505357	CL_0000821-down.xls	Ahr,Ccr1,Cd5,Lck,Myb,Spn
GO:0031401	positive regulation of protein modification process	0.0704324	4	75	308	14841	0.0533333	0.0207533	0.012987	0.00505357	CL_0000821-down.xls	Als2,Lck,Myb,Spry2
GO:0043065	positive regulation of apoptosis	0.0705304	5	75	438	14841	0.0666667	0.0295128	0.0114155	0.00505357	CL_0000821-down.xls	Apoe,Cd5,Itga6,Lck,Spn
GO:0001841	neural tube formation	0.0716156	2	75	87	14841	0.0266667	0.00586214	0.0229885	0.00505357	CL_0000821-down.xls	Adm,Fzd6
GO:0051173	positive regulation of nitrogen compound metabolic process	0.0719729	9	75	1023	14841	0.12	0.0689307	0.00879765	0.00505357	CL_0000821-down.xls	Ahr,Apoe,Creb3l2,Eya1,Igf1r,Itga6,Myb,Nfatc1,Zfpm1
GO:0044085	cellular component biogenesis	0.072321	9	75	1024	14841	0.12	0.068998	0.00878906	0.00505357	CL_0000821-down.xls	Actn1,Als2,Apoe,Cd9,Cenpv,Igf1r,Itga6,Sbf2,Serpine2
GO:0007548	sex differentiation	0.0723552	3	75	191	14841	0.04	0.0128698	0.0157068	0.00505357	CL_0000821-down.xls	Ahr,Fzd6,Tcf7
GO:0043068	positive regulation of programmed cell death	0.0727133	5	75	442	14841	0.0666667	0.0297824	0.0113122	0.00505357	CL_0000821-down.xls	Apoe,Cd5,Itga6,Lck,Spn
GO:0045619	regulation of lymphocyte differentiation	0.0730485	2	75	88	14841	0.0266667	0.00592952	0.0227273	0.00505357	CL_0000821-down.xls	Lck,Myb
GO:0048041	focal adhesion assembly	0.0732131	1	75	15	14841	0.0133333	0.00101071	0.0666667	0.00505357	CL_0000821-down.xls	Actn1
GO:0034109	homotypic cell-cell adhesion	0.0732131	1	75	15	14841	0.0133333	0.00101071	0.0666667	0.00505357	CL_0000821-down.xls	Spn
GO:0002823	negative regulation of adaptive immune response based on somatic recombination of immune receptors built from immunoglobulin superfamily domains	0.0732131	1	75	15	14841	0.0133333	0.00101071	0.0666667	0.00505357	CL_0000821-down.xls	Spn
GO:0031102	neuron projection regeneration	0.0732131	1	75	15	14841	0.0133333	0.00101071	0.0666667	0.00505357	CL_0000821-down.xls	Adm
GO:0030316	osteoclast differentiation	0.0732131	1	75	15	14841	0.0133333	0.00101071	0.0666667	0.00505357	CL_0000821-down.xls	Cd300lf
GO:0045622	regulation of T-helper cell differentiation	0.0732131	1	75	15	14841	0.0133333	0.00101071	0.0666667	0.00505357	CL_0000821-down.xls	Myb
GO:0030823	regulation of cGMP metabolic process	0.0732131	1	75	15	14841	0.0133333	0.00101071	0.0666667	0.00505357	CL_0000821-down.xls	Apoe
GO:0002883	regulation of hypersensitivity	0.0732131	1	75	15	14841	0.0133333	0.00101071	0.0666667	0.00505357	CL_0000821-down.xls	Spn
GO:0042522	regulation of tyrosine phosphorylation of Stat5 protein	0.0732131	1	75	15	14841	0.0133333	0.00101071	0.0666667	0.00505357	CL_0000821-down.xls	Lck
GO:0010741	negative regulation of intracellular protein kinase cascade	0.0744906	2	75	89	14841	0.0266667	0.0059969	0.0224719	0.00505357	CL_0000821-down.xls	Igf1r,Spry2
GO:0051171	regulation of nitrogen compound metabolic process	0.0749372	20	75	2868	14841	0.266667	0.193248	0.0069735	0.00505357	CL_0000821-down.xls	Ahr,Als2,Apoe,Arhgap24,Creb3l2,Eya1,Fzd6,Igf1r,Itga6,Litaf,Myb,Nfatc1,Pbx3,Rasal1,Spry2,Tcf7,Timp2,Zbtb20,Zfp827,Zfpm1
GO:0051239	regulation of multicellular organismal process	0.0757287	12	75	1511	14841	0.16	0.101813	0.00794176	0.00505357	CL_0000821-down.xls	Adm,Apoe,Ccr1,Eya1,Fzd6,Lck,Lgmn,Myb,Pbx3,Serpine2,Spn,Timp2
GO:0007507	heart development	0.0758143	4	75	316	14841	0.0533333	0.0212924	0.0126582	0.00505357	CL_0000821-down.xls	Adm,Eya1,Nfatc1,Zfpm1
GO:0006873	cellular ion homeostasis	0.0760572	5	75	448	14841	0.0666667	0.0301866	0.0111607	0.00505357	CL_0000821-down.xls	Adm,Apoe,Cd9,Lck,Slc39a4
GO:0009991	response to extracellular stimulus	0.0768634	3	75	196	14841	0.04	0.0132067	0.0153061	0.00505357	CL_0000821-down.xls	Itga6,Serpinc1,Slc39a4
GO:0051054	positive regulation of DNA metabolic process	0.0774022	2	75	91	14841	0.0266667	0.00613166	0.021978	0.00505357	CL_0000821-down.xls	Eya1,Igf1r
GO:0080090	regulation of primary metabolic process	0.077749	24	75	3595	14841	0.32	0.242234	0.00667594	0.00505357	CL_0000821-down.xls	Ahr,Als2,Apoe,Arhgap24,Creb3l2,Eya1,Fzd6,Igf1r,Itga6,Lck,Litaf,Myb,Nfatc1,Pbx3,Rasal1,Serpinc1,Serpine2,Spn,Spry2,Tcf7,Timp2,Zbtb20,Zfp827,Zfpm1
GO:0016055	Wnt receptor signaling pathway	0.0777798	3	75	197	14841	0.04	0.013274	0.0152284	0.00505357	CL_0000821-down.xls	Fzd6,Tcf7,Wls
GO:0006182	cGMP biosynthetic process	0.0779015	1	75	16	14841	0.0133333	0.00107809	0.0625	0.00505357	CL_0000821-down.xls	Npr2
GO:0051293	establishment of spindle localization	0.0779015	1	75	16	14841	0.0133333	0.00107809	0.0625	0.00505357	CL_0000821-down.xls	Eya1
GO:0009065	glutamine family amino acid catabolic process	0.0779015	1	75	16	14841	0.0133333	0.00107809	0.0625	0.00505357	CL_0000821-down.xls	Fah
GO:0060713	labyrinthine layer morphogenesis	0.0779015	1	75	16	14841	0.0133333	0.00107809	0.0625	0.00505357	CL_0000821-down.xls	Adm
GO:0002820	negative regulation of adaptive immune response	0.0779015	1	75	16	14841	0.0133333	0.00107809	0.0625	0.00505357	CL_0000821-down.xls	Spn
GO:0045824	negative regulation of innate immune response	0.0779015	1	75	16	14841	0.0133333	0.00107809	0.0625	0.00505357	CL_0000821-down.xls	Ccr1
GO:2000516	positive regulation of CD4-positive, alpha-beta T cell activation	0.0779015	1	75	16	14841	0.0133333	0.00107809	0.0625	0.00505357	CL_0000821-down.xls	Myb
GO:0043372	positive regulation of CD4-positive, alpha-beta T cell differentiation	0.0779015	1	75	16	14841	0.0133333	0.00107809	0.0625	0.00505357	CL_0000821-down.xls	Myb
GO:0010460	positive regulation of heart rate	0.0779015	1	75	16	14841	0.0133333	0.00107809	0.0625	0.00505357	CL_0000821-down.xls	Adm
GO:0090181	regulation of cholesterol metabolic process	0.0779015	1	75	16	14841	0.0133333	0.00107809	0.0625	0.00505357	CL_0000821-down.xls	Apoe
GO:0050999	regulation of nitric-oxide synthase activity	0.0779015	1	75	16	14841	0.0133333	0.00107809	0.0625	0.00505357	CL_0000821-down.xls	Apoe
GO:0042534	regulation of tumor necrosis factor biosynthetic process	0.0779015	1	75	16	14841	0.0133333	0.00107809	0.0625	0.00505357	CL_0000821-down.xls	Spn
GO:0051653	spindle localization	0.0779015	1	75	16	14841	0.0133333	0.00107809	0.0625	0.00505357	CL_0000821-down.xls	Eya1
GO:0001568	blood vessel development	0.0785817	4	75	320	14841	0.0533333	0.0215619	0.0125	0.00505357	CL_0000821-down.xls	Apoe,Arhgap24,Eya1,Fzd6
GO:0010942	positive regulation of cell death	0.080645	5	75	456	14841	0.0666667	0.0307257	0.0109649	0.00505357	CL_0000821-down.xls	Apoe,Cd5,Itga6,Lck,Spn
GO:0022607	cellular component assembly	0.0807084	8	75	893	14841	0.106667	0.0601711	0.00895857	0.00505357	CL_0000821-down.xls	Actn1,Als2,Apoe,Cd9,Cenpv,Igf1r,Itga6,Sbf2
GO:0006812	cation transport	0.0814628	6	75	598	14841	0.08	0.0402938	0.0100334	0.00505357	CL_0000821-down.xls	Atp1b1,Lck,Myb,Nfatc1,Slc39a4,Slc44a1
GO:0060562	epithelial tube morphogenesis	0.0824337	3	75	202	14841	0.04	0.0136109	0.0148515	0.00505357	CL_0000821-down.xls	Adm,Eya1,Fzd6
GO:0090103	cochlea morphogenesis	0.0825664	1	75	17	14841	0.0133333	0.00114548	0.0588235	0.00505357	CL_0000821-down.xls	Eya1
GO:0007620	copulation	0.0825664	1	75	17	14841	0.0133333	0.00114548	0.0588235	0.00505357	CL_0000821-down.xls	Serpine2
GO:0035162	embryonic hemopoiesis	0.0825664	1	75	17	14841	0.0133333	0.00114548	0.0588235	0.00505357	CL_0000821-down.xls	Zfpm1
GO:0035088	establishment or maintenance of apical/basal cell polarity	0.0825664	1	75	17	14841	0.0133333	0.00114548	0.0588235	0.00505357	CL_0000821-down.xls	Eya1
GO:0061245	establishment or maintenance of bipolar cell polarity	0.0825664	1	75	17	14841	0.0133333	0.00114548	0.0588235	0.00505357	CL_0000821-down.xls	Eya1
GO:0060291	long-term synaptic potentiation	0.0825664	1	75	17	14841	0.0133333	0.00114548	0.0588235	0.00505357	CL_0000821-down.xls	Serpine2
GO:0060487	lung epithelial cell differentiation	0.0825664	1	75	17	14841	0.0133333	0.00114548	0.0588235	0.00505357	CL_0000821-down.xls	Eya1
GO:0034367	macromolecular complex remodeling	0.0825664	1	75	17	14841	0.0133333	0.00114548	0.0588235	0.00505357	CL_0000821-down.xls	Apoe
GO:0070373	negative regulation of ERK1 and ERK2 cascade	0.0825664	1	75	17	14841	0.0133333	0.00114548	0.0588235	0.00505357	CL_0000821-down.xls	Spry2
GO:0045879	negative regulation of smoothened signaling pathway	0.0825664	1	75	17	14841	0.0133333	0.00114548	0.0588235	0.00505357	CL_0000821-down.xls	Serpine2
GO:0034369	plasma lipoprotein particle remodeling	0.0825664	1	75	17	14841	0.0133333	0.00114548	0.0588235	0.00505357	CL_0000821-down.xls	Apoe
GO:0034368	protein-lipid complex remodeling	0.0825664	1	75	17	14841	0.0133333	0.00114548	0.0588235	0.00505357	CL_0000821-down.xls	Apoe
GO:0048468	cell development	0.0827522	8	75	898	14841	0.106667	0.0605081	0.00890869	0.00505357	CL_0000821-down.xls	Adm,Alcam,Als2,Fzd6,Igf1r,Nfatc1,Pbx3,Wee1
GO:0055080	cation homeostasis	0.0828274	4	75	326	14841	0.0533333	0.0219662	0.0122699	0.00505357	CL_0000821-down.xls	Adm,Apoe,Lck,Slc39a4
GO:0043413	macromolecule glycosylation	0.0833315	2	75	95	14841	0.0266667	0.00640119	0.0210526	0.00505357	CL_0000821-down.xls	St3gal6,St8sia6
GO:0006486	protein glycosylation	0.0833315	2	75	95	14841	0.0266667	0.00640119	0.0210526	0.00505357	CL_0000821-down.xls	St3gal6,St8sia6
GO:0055082	cellular chemical homeostasis	0.0841822	5	75	462	14841	0.0666667	0.03113	0.0108225	0.00505357	CL_0000821-down.xls	Adm,Apoe,Cd9,Lck,Slc39a4
GO:0031589	cell-substrate adhesion	0.0848352	2	75	96	14841	0.0266667	0.00646857	0.0208333	0.00505357	CL_0000821-down.xls	Actn1,Itga6
GO:0030155	regulation of cell adhesion	0.085283	3	75	205	14841	0.04	0.0138131	0.0146341	0.00505357	CL_0000821-down.xls	Itga6,Serpine2,Spn
GO:0006874	cellular calcium ion homeostasis	0.0872059	3	75	207	14841	0.04	0.0139478	0.0144928	0.00505357	CL_0000821-down.xls	Adm,Apoe,Lck
GO:0000737	DNA catabolic process, endonucleolytic	0.087208	1	75	18	14841	0.0133333	0.00121286	0.0555556	0.00505357	CL_0000821-down.xls	Dnase1l3
GO:0006309	DNA fragmentation involved in apoptotic nuclear change	0.087208	1	75	18	14841	0.0133333	0.00121286	0.0555556	0.00505357	CL_0000821-down.xls	Dnase1l3
GO:0060071	Wnt receptor signaling pathway, planar cell polarity pathway	0.087208	1	75	18	14841	0.0133333	0.00121286	0.0555556	0.00505357	CL_0000821-down.xls	Fzd6
GO:0030865	cortical cytoskeleton organization	0.087208	1	75	18	14841	0.0133333	0.00121286	0.0555556	0.00505357	CL_0000821-down.xls	Actn1
GO:0050974	detection of mechanical stimulus involved in sensory perception	0.087208	1	75	18	14841	0.0133333	0.00121286	0.0555556	0.00505357	CL_0000821-down.xls	Serpine2
GO:0048557	embryonic digestive tract morphogenesis	0.087208	1	75	18	14841	0.0133333	0.00121286	0.0555556	0.00505357	CL_0000821-down.xls	Tcf7
GO:0060479	lung cell differentiation	0.087208	1	75	18	14841	0.0133333	0.00121286	0.0555556	0.00505357	CL_0000821-down.xls	Eya1
GO:0001738	morphogenesis of a polarized epithelium	0.087208	1	75	18	14841	0.0133333	0.00121286	0.0555556	0.00505357	CL_0000821-down.xls	Fzd6
GO:0010596	negative regulation of endothelial cell migration	0.087208	1	75	18	14841	0.0133333	0.00121286	0.0555556	0.00505357	CL_0000821-down.xls	Apoe
GO:0001937	negative regulation of endothelial cell proliferation	0.087208	1	75	18	14841	0.0133333	0.00121286	0.0555556	0.00505357	CL_0000821-down.xls	Apoe
GO:0048015	phosphatidylinositol-mediated signaling	0.087208	1	75	18	14841	0.0133333	0.00121286	0.0555556	0.00505357	CL_0000821-down.xls	Igf1r
GO:0034381	plasma lipoprotein particle clearance	0.087208	1	75	18	14841	0.0133333	0.00121286	0.0555556	0.00505357	CL_0000821-down.xls	Apoe
GO:0010893	positive regulation of steroid biosynthetic process	0.087208	1	75	18	14841	0.0133333	0.00121286	0.0555556	0.00505357	CL_0000821-down.xls	Igf1r
GO:0002864	regulation of acute inflammatory response to antigenic stimulus	0.087208	1	75	18	14841	0.0133333	0.00121286	0.0555556	0.00505357	CL_0000821-down.xls	Spn
GO:0048710	regulation of astrocyte differentiation	0.087208	1	75	18	14841	0.0133333	0.00121286	0.0555556	0.00505357	CL_0000821-down.xls	Serpine2
GO:0090175	regulation of establishment of planar polarity	0.087208	1	75	18	14841	0.0133333	0.00121286	0.0555556	0.00505357	CL_0000821-down.xls	Fzd6
GO:0046885	regulation of hormone biosynthetic process	0.087208	1	75	18	14841	0.0133333	0.00121286	0.0555556	0.00505357	CL_0000821-down.xls	Igf1r
GO:0043576	regulation of respiratory gaseous exchange	0.087208	1	75	18	14841	0.0133333	0.00121286	0.0555556	0.00505357	CL_0000821-down.xls	Pbx3
GO:0006706	steroid catabolic process	0.087208	1	75	18	14841	0.0133333	0.00121286	0.0555556	0.00505357	CL_0000821-down.xls	Apoe
GO:0016043	cellular component organization	0.0875899	19	75	2746	14841	0.253333	0.185028	0.00691916	0.00505357	CL_0000821-down.xls	Actn1,Adm,Alcam,Als2,Apoe,Cd5,Cd9,Cenpv,Dnase1l3,Eya1,Fzd6,Igf1r,Itga6,Myb,Nfatc1,Pstpip2,Sbf2,Serpine2,Wee1
GO:0031668	cellular response to extracellular stimulus	0.0878673	2	75	98	14841	0.0266667	0.00660333	0.0204082	0.00505357	CL_0000821-down.xls	Itga6,Slc39a4
GO:0051271	negative regulation of cellular component movement	0.0878673	2	75	98	14841	0.0266667	0.00660333	0.0204082	0.00505357	CL_0000821-down.xls	Actn1,Apoe
GO:0006898	receptor-mediated endocytosis	0.0878673	2	75	98	14841	0.0266667	0.00660333	0.0204082	0.00505357	CL_0000821-down.xls	Apoe,Cd5
GO:0045944	positive regulation of transcription from RNA polymerase II promoter	0.0892497	6	75	613	14841	0.08	0.0413045	0.00978793	0.00505357	CL_0000821-down.xls	Ahr,Eya1,Itga6,Myb,Nfatc1,Zfpm1
GO:0001775	cell activation	0.0901517	4	75	336	14841	0.0533333	0.02264	0.0119048	0.00505357	CL_0000821-down.xls	Fzd6,Lck,Spn,Tcf7
GO:0051246	regulation of protein metabolic process	0.0906883	9	75	1073	14841	0.12	0.0722997	0.0083877	0.00505357	CL_0000821-down.xls	Als2,Apoe,Lck,Myb,Serpinc1,Serpine2,Spn,Spry2,Timp2
GO:0071496	cellular response to external stimulus	0.0909318	2	75	100	14841	0.0266667	0.00673809	0.02	0.00505357	CL_0000821-down.xls	Itga6,Slc39a4
GO:0070085	glycosylation	0.0909318	2	75	100	14841	0.0266667	0.00673809	0.02	0.00505357	CL_0000821-down.xls	St3gal6,St8sia6
GO:0006044	N-acetylglucosamine metabolic process	0.0918265	1	75	19	14841	0.0133333	0.00128024	0.0526316	0.00505357	CL_0000821-down.xls	Renbp
GO:0008209	androgen metabolic process	0.0918265	1	75	19	14841	0.0133333	0.00128024	0.0526316	0.00505357	CL_0000821-down.xls	Adm
GO:0006041	glucosamine metabolic process	0.0918265	1	75	19	14841	0.0133333	0.00128024	0.0526316	0.00505357	CL_0000821-down.xls	Renbp
GO:0048017	inositol lipid-mediated signaling	0.0918265	1	75	19	14841	0.0133333	0.00128024	0.0526316	0.00505357	CL_0000821-down.xls	Igf1r
GO:0001976	neurological system process involved in regulation of systemic arterial blood pressure	0.0918265	1	75	19	14841	0.0133333	0.00128024	0.0526316	0.00505357	CL_0000821-down.xls	Nav2
GO:0009125	nucleoside monophosphate catabolic process	0.0918265	1	75	19	14841	0.0133333	0.00128024	0.0526316	0.00505357	CL_0000821-down.xls	Nt5e
GO:0045909	positive regulation of vasodilation	0.0918265	1	75	19	14841	0.0133333	0.00128024	0.0526316	0.00505357	CL_0000821-down.xls	Adm
GO:0006493	protein O-linked glycosylation	0.0918265	1	75	19	14841	0.0133333	0.00128024	0.0526316	0.00505357	CL_0000821-down.xls	St8sia6
GO:0050856	regulation of T cell receptor signaling pathway	0.0918265	1	75	19	14841	0.0133333	0.00128024	0.0526316	0.00505357	CL_0000821-down.xls	Lck
GO:0045061	thymic T cell selection	0.0918265	1	75	19	14841	0.0133333	0.00128024	0.0526316	0.00505357	CL_0000821-down.xls	Spn
GO:0044093	positive regulation of molecular function	0.0921125	8	75	920	14841	0.106667	0.0619904	0.00869565	0.00505357	CL_0000821-down.xls	Als2,Apoe,Arhgap24,Hcrtr2,Lck,Rasal1,Spry2,Timp2
GO:0016192	vesicle-mediated transport	0.0930204	6	75	620	14841	0.08	0.0417762	0.00967742	0.00505357	CL_0000821-down.xls	Als2,Apoe,Cd5,Creb3l2,Marcksl1,Sft2d2
GO:0055074	calcium ion homeostasis	0.0930846	3	75	213	14841	0.04	0.0143521	0.0140845	0.00505357	CL_0000821-down.xls	Adm,Apoe,Lck
GO:0018130	heterocycle biosynthetic process	0.0930846	3	75	213	14841	0.04	0.0143521	0.0140845	0.00505357	CL_0000821-down.xls	Atp1b1,Npr2,Nt5e
GO:0030001	metal ion transport	0.093382	5	75	477	14841	0.0666667	0.0321407	0.0104822	0.00505357	CL_0000821-down.xls	Atp1b1,Lck,Myb,Nfatc1,Slc39a4
GO:0048706	embryonic skeletal system development	0.0955869	2	75	103	14841	0.0266667	0.00694023	0.0194175	0.00505357	CL_0000821-down.xls	Etl4,Eya1
GO:0033344	cholesterol efflux	0.0964219	1	75	20	14841	0.0133333	0.00134762	0.05	0.00505357	CL_0000821-down.xls	Apoe
GO:0090102	cochlea development	0.0964219	1	75	20	14841	0.0133333	0.00134762	0.05	0.00505357	CL_0000821-down.xls	Eya1
GO:0021516	dorsal spinal cord development	0.0964219	1	75	20	14841	0.0133333	0.00134762	0.05	0.00505357	CL_0000821-down.xls	Pbx3
GO:0022408	negative regulation of cell-cell adhesion	0.0964219	1	75	20	14841	0.0133333	0.00134762	0.05	0.00505357	CL_0000821-down.xls	Serpine2
GO:0001562	response to protozoan	0.0964219	1	75	20	14841	0.0133333	0.00134762	0.05	0.00505357	CL_0000821-down.xls	Spn
GO:0007530	sex determination	0.0964219	1	75	20	14841	0.0133333	0.00134762	0.05	0.00505357	CL_0000821-down.xls	Igf1r
GO:0008219	cell death	0.0968773	6	75	627	14841	0.08	0.0422478	0.00956938	0.00505357	CL_0000821-down.xls	Ahr,Als2,Dnase1l3,Lck,Litaf,Rassf6
GO:0001838	embryonic epithelial tube formation	0.0971537	2	75	104	14841	0.0266667	0.00700761	0.0192308	0.00505357	CL_0000821-down.xls	Adm,Fzd6
GO:0072175	epithelial tube formation	0.0971537	2	75	104	14841	0.0266667	0.00700761	0.0192308	0.00505357	CL_0000821-down.xls	Adm,Fzd6
GO:0060828	regulation of canonical Wnt receptor signaling pathway	0.0971537	2	75	104	14841	0.0266667	0.00700761	0.0192308	0.00505357	CL_0000821-down.xls	Fzd6,Wls
GO:0007049	cell cycle	0.0980017	7	75	779	14841	0.0933333	0.0524897	0.00898588	0.00505357	CL_0000821-down.xls	Ahr,Cenpv,Eya1,Myb,Nfatc1,Rab11fip4,Wee1
GO:0048584	positive regulation of response to stimulus	0.0990053	7	75	781	14841	0.0933333	0.0526245	0.00896287	0.00505357	CL_0000821-down.xls	Eya1,Igf1r,Lck,Litaf,Spry2,Timp2,Wls
GO:0001944	vasculature development	0.100126	4	75	349	14841	0.0533333	0.0235159	0.0114613	0.00505357	CL_0000821-down.xls	Apoe,Arhgap24,Eya1,Fzd6
GO:0001662	behavioral fear response	0.100994	1	75	21	14841	0.0133333	0.001415	0.047619	0.00505357	CL_0000821-down.xls	Als2
GO:0021696	cerebellar cortex morphogenesis	0.100994	1	75	21	14841	0.0133333	0.001415	0.047619	0.00505357	CL_0000821-down.xls	Serpine2
GO:0050982	detection of mechanical stimulus	0.100994	1	75	21	14841	0.0133333	0.001415	0.047619	0.00505357	CL_0000821-down.xls	Serpine2
GO:0007032	endosome organization	0.100994	1	75	21	14841	0.0133333	0.001415	0.047619	0.00505357	CL_0000821-down.xls	Als2
GO:0046847	filopodium assembly	0.100994	1	75	21	14841	0.0133333	0.001415	0.047619	0.00505357	CL_0000821-down.xls	Itga6
GO:0042474	middle ear morphogenesis	0.100994	1	75	21	14841	0.0133333	0.001415	0.047619	0.00505357	CL_0000821-down.xls	Eya1
GO:0051283	negative regulation of sequestering of calcium ion	0.100994	1	75	21	14841	0.0133333	0.001415	0.047619	0.00505357	CL_0000821-down.xls	Lck
GO:0015695	organic cation transport	0.100994	1	75	21	14841	0.0133333	0.001415	0.047619	0.00505357	CL_0000821-down.xls	Slc44a1
GO:0032370	positive regulation of lipid transport	0.100994	1	75	21	14841	0.0133333	0.001415	0.047619	0.00505357	CL_0000821-down.xls	Apoe
GO:0050854	regulation of antigen receptor-mediated signaling pathway	0.100994	1	75	21	14841	0.0133333	0.001415	0.047619	0.00505357	CL_0000821-down.xls	Lck
GO:0051209	release of sequestered calcium ion into cytosol	0.100994	1	75	21	14841	0.0133333	0.001415	0.047619	0.00505357	CL_0000821-down.xls	Lck
GO:0032496	response to lipopolysaccharide	0.101898	2	75	107	14841	0.0266667	0.00720976	0.0186916	0.00505357	CL_0000821-down.xls	Adm,Ccr1
GO:0016265	death	0.102536	6	75	637	14841	0.08	0.0429216	0.00941915	0.00505357	CL_0000821-down.xls	Ahr,Als2,Dnase1l3,Lck,Litaf,Rassf6
GO:0010628	positive regulation of gene expression	0.102537	8	75	943	14841	0.106667	0.0635402	0.00848356	0.00505357	CL_0000821-down.xls	Ahr,Creb3l2,Eya1,Itga6,Myb,Nfatc1,Spry2,Zfpm1
GO:0002209	behavioral defense response	0.105544	1	75	22	14841	0.0133333	0.00148238	0.0454545	0.00505357	CL_0000821-down.xls	Als2
GO:0007043	cell-cell junction assembly	0.105544	1	75	22	14841	0.0133333	0.00148238	0.0454545	0.00505357	CL_0000821-down.xls	Cd9
GO:0002704	negative regulation of leukocyte mediated immunity	0.105544	1	75	22	14841	0.0133333	0.00148238	0.0454545	0.00505357	CL_0000821-down.xls	Spn
GO:0002707	negative regulation of lymphocyte mediated immunity	0.105544	1	75	22	14841	0.0133333	0.00148238	0.0454545	0.00505357	CL_0000821-down.xls	Spn
GO:0045987	positive regulation of smooth muscle contraction	0.105544	1	75	22	14841	0.0133333	0.00148238	0.0454545	0.00505357	CL_0000821-down.xls	Lck
GO:0040036	regulation of fibroblast growth factor receptor signaling pathway	0.105544	1	75	22	14841	0.0133333	0.00148238	0.0454545	0.00505357	CL_0000821-down.xls	Spry2
GO:0070613	regulation of protein processing	0.105544	1	75	22	14841	0.0133333	0.00148238	0.0454545	0.00505357	CL_0000821-down.xls	Serpine2
GO:0051282	regulation of sequestering of calcium ion	0.105544	1	75	22	14841	0.0133333	0.00148238	0.0454545	0.00505357	CL_0000821-down.xls	Lck
GO:0002026	regulation of the force of heart contraction	0.105544	1	75	22	14841	0.0133333	0.00148238	0.0454545	0.00505357	CL_0000821-down.xls	Adm
GO:0050801	ion homeostasis	0.106426	5	75	497	14841	0.0666667	0.0334883	0.0100604	0.00505357	CL_0000821-down.xls	Adm,Apoe,Cd9,Lck,Slc39a4
GO:0071842	cellular component organization at cellular level	0.106604	15	75	2115	14841	0.2	0.142511	0.0070922	0.00505357	CL_0000821-down.xls	Actn1,Adm,Alcam,Als2,Cd9,Cenpv,Dnase1l3,Eya1,Fzd6,Igf1r,Itga6,Myb,Pstpip2,Serpine2,Wee1
GO:0051329	interphase of mitotic cell cycle	0.106706	2	75	110	14841	0.0266667	0.0074119	0.0181818	0.00505357	CL_0000821-down.xls	Myb,Nfatc1
GO:0046777	protein autophosphorylation	0.108322	2	75	111	14841	0.0266667	0.00747928	0.018018	0.00505357	CL_0000821-down.xls	Igf1r,Lck
GO:0035148	tube formation	0.108322	2	75	111	14841	0.0266667	0.00747928	0.018018	0.00505357	CL_0000821-down.xls	Adm,Fzd6
GO:0043066	negative regulation of apoptosis	0.108457	5	75	500	14841	0.0666667	0.0336905	0.01	0.00505357	CL_0000821-down.xls	Apoe,Eya1,Itga6,Lgmn,Spry2
GO:0048732	gland development	0.109533	3	75	229	14841	0.04	0.0154302	0.0131004	0.00505357	CL_0000821-down.xls	Ahr,Igf1r,Serpine2
GO:0007420	brain development	0.109773	4	75	361	14841	0.0533333	0.0243245	0.0110803	0.00505357	CL_0000821-down.xls	Fzd6,Igf1r,Serpine2,Tcf7
GO:0032320	positive regulation of Ras GTPase activity	0.109945	2	75	112	14841	0.0266667	0.00754666	0.0178571	0.00505357	CL_0000821-down.xls	Als2,Rasal1
GO:0050853	B cell receptor signaling pathway	0.110071	1	75	23	14841	0.0133333	0.00154976	0.0434783	0.00505357	CL_0000821-down.xls	Lck
GO:0009072	aromatic amino acid family metabolic process	0.110071	1	75	23	14841	0.0133333	0.00154976	0.0434783	0.00505357	CL_0000821-down.xls	Fah
GO:0030035	microspike assembly	0.110071	1	75	23	14841	0.0133333	0.00154976	0.0434783	0.00505357	CL_0000821-down.xls	Itga6
GO:0071827	plasma lipoprotein particle organization	0.110071	1	75	23	14841	0.0133333	0.00154976	0.0434783	0.00505357	CL_0000821-down.xls	Apoe
GO:0045739	positive regulation of DNA repair	0.110071	1	75	23	14841	0.0133333	0.00154976	0.0434783	0.00505357	CL_0000821-down.xls	Eya1
GO:0022409	positive regulation of cell-cell adhesion	0.110071	1	75	23	14841	0.0133333	0.00154976	0.0434783	0.00505357	CL_0000821-down.xls	Itga6
GO:0045823	positive regulation of heart contraction	0.110071	1	75	23	14841	0.0133333	0.00154976	0.0434783	0.00505357	CL_0000821-down.xls	Adm
GO:0071825	protein-lipid complex subunit organization	0.110071	1	75	23	14841	0.0133333	0.00154976	0.0434783	0.00505357	CL_0000821-down.xls	Apoe
GO:0043370	regulation of CD4-positive, alpha-beta T cell differentiation	0.110071	1	75	23	14841	0.0133333	0.00154976	0.0434783	0.00505357	CL_0000821-down.xls	Myb
GO:0008593	regulation of Notch signaling pathway	0.110071	1	75	23	14841	0.0133333	0.00154976	0.0434783	0.00505357	CL_0000821-down.xls	Eya1
GO:0050688	regulation of defense response to virus	0.110071	1	75	23	14841	0.0133333	0.00154976	0.0434783	0.00505357	CL_0000821-down.xls	Spn
GO:0002684	positive regulation of immune system process	0.110595	4	75	362	14841	0.0533333	0.0243919	0.0110497	0.00505357	CL_0000821-down.xls	Cd5,Lck,Myb,Spn
GO:0001934	positive regulation of protein phosphorylation	0.110597	3	75	230	14841	0.04	0.0154976	0.0130435	0.00505357	CL_0000821-down.xls	Als2,Lck,Spry2
GO:0006811	ion transport	0.110959	7	75	804	14841	0.0933333	0.0541742	0.00870647	0.00505357	CL_0000821-down.xls	Atp1b1,Kctd14,Lck,Myb,Nfatc1,Slc39a4,Slc44a1
GO:0043069	negative regulation of programmed cell death	0.111886	5	75	505	14841	0.0666667	0.0340274	0.00990099	0.00505357	CL_0000821-down.xls	Apoe,Eya1,Itga6,Lgmn,Spry2
GO:0009887	organ morphogenesis	0.113155	6	75	655	14841	0.08	0.0441345	0.00916031	0.00505357	CL_0000821-down.xls	Eya1,Fzd6,Igf1r,Itga6,Spry2,Tcf7
GO:0019935	cyclic-nucleotide-mediated signaling	0.11321	2	75	114	14841	0.0266667	0.00768142	0.0175439	0.00505357	CL_0000821-down.xls	Apoe,Fzd6
GO:0051325	interphase	0.11321	2	75	114	14841	0.0266667	0.00768142	0.0175439	0.00505357	CL_0000821-down.xls	Myb,Nfatc1
GO:0060428	lung epithelium development	0.114575	1	75	24	14841	0.0133333	0.00161714	0.0416667	0.00505357	CL_0000821-down.xls	Eya1
GO:0051055	negative regulation of lipid biosynthetic process	0.114575	1	75	24	14841	0.0133333	0.00161714	0.0416667	0.00505357	CL_0000821-down.xls	Apoe
GO:0009126	purine nucleoside monophosphate metabolic process	0.114575	1	75	24	14841	0.0133333	0.00161714	0.0416667	0.00505357	CL_0000821-down.xls	Nt5e
GO:0009167	purine ribonucleoside monophosphate metabolic process	0.114575	1	75	24	14841	0.0133333	0.00161714	0.0416667	0.00505357	CL_0000821-down.xls	Nt5e
GO:2000514	regulation of CD4-positive, alpha-beta T cell activation	0.114575	1	75	24	14841	0.0133333	0.00161714	0.0416667	0.00505357	CL_0000821-down.xls	Myb
GO:0032374	regulation of cholesterol transport	0.114575	1	75	24	14841	0.0133333	0.00161714	0.0416667	0.00505357	CL_0000821-down.xls	Apoe
GO:0032350	regulation of hormone metabolic process	0.114575	1	75	24	14841	0.0133333	0.00161714	0.0416667	0.00505357	CL_0000821-down.xls	Igf1r
GO:0032371	regulation of sterol transport	0.114575	1	75	24	14841	0.0133333	0.00161714	0.0416667	0.00505357	CL_0000821-down.xls	Apoe
GO:0042312	regulation of vasodilation	0.114575	1	75	24	14841	0.0133333	0.00161714	0.0416667	0.00505357	CL_0000821-down.xls	Adm
GO:0035295	tube development	0.115588	4	75	368	14841	0.0533333	0.0247962	0.0108696	0.00505357	CL_0000821-down.xls	Adm,Eya1,Fzd6,Spry2
GO:0007264	small GTPase mediated signal transduction	0.115975	3	75	235	14841	0.04	0.0158345	0.012766	0.00505357	CL_0000821-down.xls	Als2,Apoe,Rapgef5
GO:0060255	regulation of macromolecule metabolic process	0.116462	22	75	3392	14841	0.293333	0.228556	0.00648585	0.00505357	CL_0000821-down.xls	Ahr,Als2,Apoe,Creb3l2,Eya1,Fzd6,Igf1r,Itga6,Lck,Litaf,Myb,Nfatc1,Pbx3,Serpinc1,Serpine2,Spn,Spry2,Tcf7,Timp2,Zbtb20,Zfp827,Zfpm1
GO:0043547	positive regulation of GTPase activity	0.117063	3	75	236	14841	0.04	0.0159019	0.0127119	0.00505357	CL_0000821-down.xls	Als2,Arhgap24,Rasal1
GO:2000027	regulation of organ morphogenesis	0.118154	2	75	117	14841	0.0266667	0.00788357	0.017094	0.00505357	CL_0000821-down.xls	Eya1,Fzd6
GO:0051017	actin filament bundle assembly	0.119057	1	75	25	14841	0.0133333	0.00168452	0.04	0.00505357	CL_0000821-down.xls	Actn1
GO:0042596	fear response	0.119057	1	75	25	14841	0.0133333	0.00168452	0.04	0.00505357	CL_0000821-down.xls	Als2
GO:0006687	glycosphingolipid metabolic process	0.119057	1	75	25	14841	0.0133333	0.00168452	0.04	0.00505357	CL_0000821-down.xls	St8sia6
GO:0032855	positive regulation of Rac GTPase activity	0.119057	1	75	25	14841	0.0133333	0.00168452	0.04	0.00505357	CL_0000821-down.xls	Als2
GO:0045687	positive regulation of glial cell differentiation	0.119057	1	75	25	14841	0.0133333	0.00168452	0.04	0.00505357	CL_0000821-down.xls	Serpine2
GO:0031058	positive regulation of histone modification	0.119057	1	75	25	14841	0.0133333	0.00168452	0.04	0.00505357	CL_0000821-down.xls	Myb
GO:0035249	synaptic transmission, glutamatergic	0.119057	1	75	25	14841	0.0133333	0.00168452	0.04	0.00505357	CL_0000821-down.xls	Als2
GO:0031323	regulation of cellular metabolic process	0.120243	23	75	3588	14841	0.306667	0.241763	0.00641026	0.00505357	CL_0000821-down.xls	Ahr,Als2,Apoe,Arhgap24,Creb3l2,Eya1,Fzd6,Igf1r,Itga6,Lck,Litaf,Myb,Nfatc1,Pbx3,Rasal1,Serpine2,Spn,Spry2,Tcf7,Timp2,Zbtb20,Zfp827,Zfpm1
GO:0030802	regulation of cyclic nucleotide biosynthetic process	0.123152	2	75	120	14841	0.0266667	0.00808571	0.0166667	0.00505357	CL_0000821-down.xls	Apoe,Timp2
GO:0030808	regulation of nucleotide biosynthetic process	0.123152	2	75	120	14841	0.0266667	0.00808571	0.0166667	0.00505357	CL_0000821-down.xls	Apoe,Timp2
GO:0045058	T cell selection	0.123516	1	75	26	14841	0.0133333	0.0017519	0.0384615	0.00505357	CL_0000821-down.xls	Spn
GO:0046632	alpha-beta T cell differentiation	0.123516	1	75	26	14841	0.0133333	0.0017519	0.0384615	0.00505357	CL_0000821-down.xls	Tcf7
GO:0030262	apoptotic nuclear change	0.123516	1	75	26	14841	0.0133333	0.0017519	0.0384615	0.00505357	CL_0000821-down.xls	Dnase1l3
GO:0046068	cGMP metabolic process	0.123516	1	75	26	14841	0.0133333	0.0017519	0.0384615	0.00505357	CL_0000821-down.xls	Npr2
GO:0060402	calcium ion transport into cytosol	0.123516	1	75	26	14841	0.0133333	0.0017519	0.0384615	0.00505357	CL_0000821-down.xls	Lck
GO:0007044	cell-substrate junction assembly	0.123516	1	75	26	14841	0.0133333	0.0017519	0.0384615	0.00505357	CL_0000821-down.xls	Actn1
GO:0008045	motor axon guidance	0.123516	1	75	26	14841	0.0133333	0.0017519	0.0384615	0.00505357	CL_0000821-down.xls	Alcam
GO:0015850	organic alcohol transport	0.123516	1	75	26	14841	0.0133333	0.0017519	0.0384615	0.00505357	CL_0000821-down.xls	Slc44a1
GO:0051353	positive regulation of oxidoreductase activity	0.123516	1	75	26	14841	0.0133333	0.0017519	0.0384615	0.00505357	CL_0000821-down.xls	Apoe
GO:0032768	regulation of monooxygenase activity	0.123516	1	75	26	14841	0.0133333	0.0017519	0.0384615	0.00505357	CL_0000821-down.xls	Apoe
GO:0019098	reproductive behavior	0.123516	1	75	26	14841	0.0133333	0.0017519	0.0384615	0.00505357	CL_0000821-down.xls	Serpine2
GO:0042311	vasodilation	0.123516	1	75	26	14841	0.0133333	0.0017519	0.0384615	0.00505357	CL_0000821-down.xls	Apoe
GO:0006829	zinc ion transport	0.123516	1	75	26	14841	0.0133333	0.0017519	0.0384615	0.00505357	CL_0000821-down.xls	Slc39a4
GO:0071840	cellular component organization or biogenesis	0.123976	19	75	2875	14841	0.253333	0.19372	0.0066087	0.00505357	CL_0000821-down.xls	Actn1,Adm,Alcam,Als2,Apoe,Cd5,Cd9,Cenpv,Dnase1l3,Eya1,Fzd6,Igf1r,Itga6,Myb,Nfatc1,Pstpip2,Sbf2,Serpine2,Wee1
GO:0046649	lymphocyte activation	0.124783	3	75	243	14841	0.04	0.0163736	0.0123457	0.00505357	CL_0000821-down.xls	Lck,Spn,Tcf7
GO:0042176	regulation of protein catabolic process	0.126513	2	75	122	14841	0.0266667	0.00822047	0.0163934	0.00505357	CL_0000821-down.xls	Apoe,Serpine2
GO:0060548	negative regulation of cell death	0.126856	5	75	526	14841	0.0666667	0.0354424	0.0095057	0.00505357	CL_0000821-down.xls	Apoe,Eya1,Itga6,Lgmn,Spry2
GO:0006888	ER to Golgi vesicle-mediated transport	0.127954	1	75	27	14841	0.0133333	0.00181928	0.037037	0.00505357	CL_0000821-down.xls	Creb3l2
GO:0060401	cytosolic calcium ion transport	0.127954	1	75	27	14841	0.0133333	0.00181928	0.037037	0.00505357	CL_0000821-down.xls	Lck
GO:0007159	leukocyte cell-cell adhesion	0.127954	1	75	27	14841	0.0133333	0.00181928	0.037037	0.00505357	CL_0000821-down.xls	Spn
GO:0030901	midbrain development	0.127954	1	75	27	14841	0.0133333	0.00181928	0.037037	0.00505357	CL_0000821-down.xls	Fzd6
GO:0045599	negative regulation of fat cell differentiation	0.127954	1	75	27	14841	0.0133333	0.00181928	0.037037	0.00505357	CL_0000821-down.xls	Zfpm1
GO:0060740	prostate gland epithelium morphogenesis	0.127954	1	75	27	14841	0.0133333	0.00181928	0.037037	0.00505357	CL_0000821-down.xls	Igf1r
GO:0007585	respiratory gaseous exchange	0.127954	1	75	27	14841	0.0133333	0.00181928	0.037037	0.00505357	CL_0000821-down.xls	Pbx3
GO:0006875	cellular metal ion homeostasis	0.129277	3	75	247	14841	0.04	0.0166431	0.0121457	0.00505357	CL_0000821-down.xls	Adm,Apoe,Lck
GO:0006469	negative regulation of protein kinase activity	0.129896	2	75	124	14841	0.0266667	0.00835523	0.016129	0.00505357	CL_0000821-down.xls	Apoe,Spry2
GO:0002237	response to molecule of bacterial origin	0.129896	2	75	124	14841	0.0266667	0.00835523	0.016129	0.00505357	CL_0000821-down.xls	Adm,Ccr1
GO:0006357	regulation of transcription from RNA polymerase II promoter	0.13007	8	75	998	14841	0.106667	0.0672461	0.00801603	0.00505357	CL_0000821-down.xls	Ahr,Eya1,Fzd6,Itga6,Myb,Nfatc1,Tcf7,Zfpm1
GO:0009617	response to bacterium	0.131546	3	75	249	14841	0.04	0.0167778	0.0120482	0.00505357	CL_0000821-down.xls	Adm,Ccr1,Spn
GO:0006040	amino sugar metabolic process	0.132368	1	75	28	14841	0.0133333	0.00188667	0.0357143	0.00505357	CL_0000821-down.xls	Renbp
GO:0050873	brown fat cell differentiation	0.132368	1	75	28	14841	0.0133333	0.00188667	0.0357143	0.00505357	CL_0000821-down.xls	Itga6
GO:0009190	cyclic nucleotide biosynthetic process	0.132368	1	75	28	14841	0.0133333	0.00188667	0.0357143	0.00505357	CL_0000821-down.xls	Npr2
GO:0042177	negative regulation of protein catabolic process	0.132368	1	75	28	14841	0.0133333	0.00188667	0.0357143	0.00505357	CL_0000821-down.xls	Serpine2
GO:0003151	outflow tract morphogenesis	0.132368	1	75	28	14841	0.0133333	0.00188667	0.0357143	0.00505357	CL_0000821-down.xls	Eya1
GO:0045933	positive regulation of muscle contraction	0.132368	1	75	28	14841	0.0133333	0.00188667	0.0357143	0.00505357	CL_0000821-down.xls	Lck
GO:0060512	prostate gland morphogenesis	0.132368	1	75	28	14841	0.0133333	0.00188667	0.0357143	0.00505357	CL_0000821-down.xls	Igf1r
GO:0007204	elevation of cytosolic calcium ion concentration	0.135009	2	75	127	14841	0.0266667	0.00855737	0.015748	0.00505357	CL_0000821-down.xls	Adm,Lck
GO:0019725	cellular homeostasis	0.135053	5	75	537	14841	0.0666667	0.0361835	0.00931099	0.00505357	CL_0000821-down.xls	Adm,Apoe,Cd9,Lck,Slc39a4
GO:0030799	regulation of cyclic nucleotide metabolic process	0.136724	2	75	128	14841	0.0266667	0.00862476	0.015625	0.00505357	CL_0000821-down.xls	Apoe,Timp2
GO:0006308	DNA catabolic process	0.136761	1	75	29	14841	0.0133333	0.00195405	0.0344828	0.00505357	CL_0000821-down.xls	Dnase1l3
GO:0006921	cellular component disassembly involved in apoptosis	0.136761	1	75	29	14841	0.0133333	0.00195405	0.0344828	0.00505357	CL_0000821-down.xls	Dnase1l3
GO:0021587	cerebellum morphogenesis	0.136761	1	75	29	14841	0.0133333	0.00195405	0.0344828	0.00505357	CL_0000821-down.xls	Serpine2
GO:0006664	glycolipid metabolic process	0.136761	1	75	29	14841	0.0133333	0.00195405	0.0344828	0.00505357	CL_0000821-down.xls	St8sia6
GO:0045930	negative regulation of mitotic cell cycle	0.136761	1	75	29	14841	0.0133333	0.00195405	0.0344828	0.00505357	CL_0000821-down.xls	Timp2
GO:0035567	non-canonical Wnt receptor signaling pathway	0.136761	1	75	29	14841	0.0133333	0.00195405	0.0344828	0.00505357	CL_0000821-down.xls	Fzd6
GO:0009311	oligosaccharide metabolic process	0.136761	1	75	29	14841	0.0133333	0.00195405	0.0344828	0.00505357	CL_0000821-down.xls	St8sia6
GO:0030168	platelet activation	0.136761	1	75	29	14841	0.0133333	0.00195405	0.0344828	0.00505357	CL_0000821-down.xls	Fzd6
GO:0042531	positive regulation of tyrosine phosphorylation of STAT protein	0.136761	1	75	29	14841	0.0133333	0.00195405	0.0344828	0.00505357	CL_0000821-down.xls	Lck
GO:0002861	regulation of inflammatory response to antigenic stimulus	0.136761	1	75	29	14841	0.0133333	0.00195405	0.0344828	0.00505357	CL_0000821-down.xls	Spn
GO:0002028	regulation of sodium ion transport	0.136761	1	75	29	14841	0.0133333	0.00195405	0.0344828	0.00505357	CL_0000821-down.xls	Serpine2
GO:0016444	somatic cell DNA recombination	0.136761	1	75	29	14841	0.0133333	0.00195405	0.0344828	0.00505357	CL_0000821-down.xls	Tcf7
GO:0002562	somatic diversification of immune receptors via germline recombination within a single locus	0.136761	1	75	29	14841	0.0133333	0.00195405	0.0344828	0.00505357	CL_0000821-down.xls	Tcf7
GO:0022402	cell cycle process	0.13733	5	75	540	14841	0.0666667	0.0363857	0.00925926	0.00505357	CL_0000821-down.xls	Cenpv,Eya1,Myb,Nfatc1,Wee1
GO:0009101	glycoprotein biosynthetic process	0.138444	2	75	129	14841	0.0266667	0.00869214	0.0155039	0.00505357	CL_0000821-down.xls	St3gal6,St8sia6
GO:0016331	morphogenesis of embryonic epithelium	0.138444	2	75	129	14841	0.0266667	0.00869214	0.0155039	0.00505357	CL_0000821-down.xls	Adm,Fzd6
GO:0048754	branching morphogenesis of a tube	0.140168	2	75	130	14841	0.0266667	0.00875952	0.0153846	0.00505357	CL_0000821-down.xls	Eya1,Spry2
GO:0055065	metal ion homeostasis	0.14076	3	75	257	14841	0.04	0.0173169	0.0116732	0.00505357	CL_0000821-down.xls	Adm,Apoe,Lck
GO:0071466	cellular response to xenobiotic stimulus	0.141132	1	75	30	14841	0.0133333	0.00202143	0.0333333	0.00505357	CL_0000821-down.xls	Ahr
GO:0021695	cerebellar cortex development	0.141132	1	75	30	14841	0.0133333	0.00202143	0.0333333	0.00505357	CL_0000821-down.xls	Serpine2
GO:0032963	collagen metabolic process	0.141132	1	75	30	14841	0.0133333	0.00202143	0.0333333	0.00505357	CL_0000821-down.xls	Tram2
GO:0007528	neuromuscular junction development	0.141132	1	75	30	14841	0.0133333	0.00202143	0.0333333	0.00505357	CL_0000821-down.xls	Als2
GO:0035265	organ growth	0.141132	1	75	30	14841	0.0133333	0.00202143	0.0333333	0.00505357	CL_0000821-down.xls	Spry2
GO:0046638	positive regulation of alpha-beta T cell differentiation	0.141132	1	75	30	14841	0.0133333	0.00202143	0.0333333	0.00505357	CL_0000821-down.xls	Myb
GO:0043535	regulation of blood vessel endothelial cell migration	0.141132	1	75	30	14841	0.0133333	0.00202143	0.0333333	0.00505357	CL_0000821-down.xls	Apoe
GO:0003156	regulation of organ formation	0.141132	1	75	30	14841	0.0133333	0.00202143	0.0333333	0.00505357	CL_0000821-down.xls	Eya1
GO:0051966	regulation of synaptic transmission, glutamatergic	0.141132	1	75	30	14841	0.0133333	0.00202143	0.0333333	0.00505357	CL_0000821-down.xls	Serpine2
GO:0009161	ribonucleoside monophosphate metabolic process	0.141132	1	75	30	14841	0.0133333	0.00202143	0.0333333	0.00505357	CL_0000821-down.xls	Nt5e
GO:0006805	xenobiotic metabolic process	0.141132	1	75	30	14841	0.0133333	0.00202143	0.0333333	0.00505357	CL_0000821-down.xls	Ahr
GO:0044057	regulation of system process	0.14291	4	75	399	14841	0.0533333	0.026885	0.0100251	0.00505357	CL_0000821-down.xls	Adm,Lck,Pbx3,Serpine2
GO:0071900	regulation of protein serine/threonine kinase activity	0.143097	3	75	259	14841	0.04	0.0174517	0.011583	0.00505357	CL_0000821-down.xls	Als2,Apoe,Spry2
GO:0033673	negative regulation of kinase activity	0.143631	2	75	132	14841	0.0266667	0.00889428	0.0151515	0.00505357	CL_0000821-down.xls	Apoe,Spry2
GO:0007154	cell communication	0.143676	26	75	4224	14841	0.346667	0.284617	0.0061553	0.00505357	CL_0000821-down.xls	Adm,Ahr,Als2,Apoe,Arhgap24,Ccr1,Ccr9,Cd3g,Cd9,Ebi3,Fras1,Fzd6,Hcrtr2,Igf1r,Itga6,Lck,Litaf,Nfatc1,Npr2,Rapgef5,Rasal1,Rassf6,Slc39a4,Spn,Tcf7,Wls
GO:0043408	regulation of MAPKKK cascade	0.144271	3	75	260	14841	0.04	0.017519	0.0115385	0.00505357	CL_0000821-down.xls	Igf1r,Spry2,Timp2
GO:0055085	transmembrane transport	0.144369	7	75	862	14841	0.0933333	0.0580823	0.00812065	0.00505357	CL_0000821-down.xls	Atp1b1,Kctd14,Slc15a3,Slc39a4,Slc43a3,Slc7a7,Tram2
GO:0008284	positive regulation of cell proliferation	0.145043	5	75	550	14841	0.0666667	0.0370595	0.00909091	0.00505357	CL_0000821-down.xls	Adm,Epcam,Eya1,Marcksl1,Spn
GO:0007618	mating	0.145482	1	75	31	14841	0.0133333	0.00208881	0.0322581	0.00505357	CL_0000821-down.xls	Serpine2
GO:0015914	phospholipid transport	0.145482	1	75	31	14841	0.0133333	0.00208881	0.0322581	0.00505357	CL_0000821-down.xls	Apoe
GO:0071841	cellular component organization or biogenesis at cellular level	0.147491	15	75	2229	14841	0.2	0.150192	0.00672948	0.00505357	CL_0000821-down.xls	Actn1,Adm,Alcam,Als2,Cd9,Cenpv,Dnase1l3,Eya1,Fzd6,Igf1r,Itga6,Myb,Pstpip2,Serpine2,Wee1
GO:0006915	apoptosis	0.149761	5	75	556	14841	0.0666667	0.0374638	0.00899281	0.00505357	CL_0000821-down.xls	Ahr,Dnase1l3,Lck,Litaf,Rassf6
GO:0002062	chondrocyte differentiation	0.149809	1	75	32	14841	0.0133333	0.00215619	0.03125	0.00505357	CL_0000821-down.xls	Creb3l2
GO:0044259	multicellular organismal macromolecule metabolic process	0.149809	1	75	32	14841	0.0133333	0.00215619	0.03125	0.00505357	CL_0000821-down.xls	Tram2
GO:0006282	regulation of DNA repair	0.149809	1	75	32	14841	0.0133333	0.00215619	0.03125	0.00505357	CL_0000821-down.xls	Eya1
GO:0002200	somatic diversification of immune receptors	0.149809	1	75	32	14841	0.0133333	0.00215619	0.03125	0.00505357	CL_0000821-down.xls	Tcf7
GO:0015837	amine transport	0.150611	2	75	136	14841	0.0266667	0.0091638	0.0147059	0.00505357	CL_0000821-down.xls	Slc44a1,Slc7a7
GO:0021575	hindbrain morphogenesis	0.154115	1	75	33	14841	0.0133333	0.00222357	0.030303	0.00505357	CL_0000821-down.xls	Serpine2
GO:0014015	positive regulation of gliogenesis	0.154115	1	75	33	14841	0.0133333	0.00222357	0.030303	0.00505357	CL_0000821-down.xls	Serpine2
GO:0097006	regulation of plasma lipoprotein particle levels	0.154115	1	75	33	14841	0.0133333	0.00222357	0.030303	0.00505357	CL_0000821-down.xls	Apoe
GO:0009410	response to xenobiotic stimulus	0.154115	1	75	33	14841	0.0133333	0.00222357	0.030303	0.00505357	CL_0000821-down.xls	Ahr
GO:0008406	gonad development	0.154127	2	75	138	14841	0.0266667	0.00929856	0.0144928	0.00505357	CL_0000821-down.xls	Ahr,Fzd6
GO:0050670	regulation of lymphocyte proliferation	0.154127	2	75	138	14841	0.0266667	0.00929856	0.0144928	0.00505357	CL_0000821-down.xls	Ahr,Spn
GO:0022414	reproductive process	0.154511	6	75	718	14841	0.08	0.0483795	0.00835655	0.00505357	CL_0000821-down.xls	Ahr,Cd9,Fzd6,Igf1r,Serpine2,Tcf7
GO:0061138	morphogenesis of a branching epithelium	0.155891	2	75	139	14841	0.0266667	0.00936595	0.0143885	0.00505357	CL_0000821-down.xls	Adm,Eya1
GO:0032944	regulation of mononuclear cell proliferation	0.155891	2	75	139	14841	0.0266667	0.00936595	0.0143885	0.00505357	CL_0000821-down.xls	Ahr,Spn
GO:0000003	reproduction	0.156634	6	75	721	14841	0.08	0.0485816	0.00832178	0.00505357	CL_0000821-down.xls	Ahr,Cd9,Fzd6,Igf1r,Serpine2,Tcf7
GO:0045893	positive regulation of transcription, DNA-dependent	0.156923	7	75	882	14841	0.0933333	0.05943	0.00793651	0.00505357	CL_0000821-down.xls	Ahr,Creb3l2,Eya1,Itga6,Myb,Nfatc1,Zfpm1
GO:0045597	positive regulation of cell differentiation	0.156983	4	75	414	14841	0.0533333	0.0278957	0.00966184	0.00505357	CL_0000821-down.xls	Lck,Myb,Serpine2,Timp2
GO:0051348	negative regulation of transferase activity	0.157659	2	75	140	14841	0.0266667	0.00943333	0.0142857	0.00505357	CL_0000821-down.xls	Apoe,Spry2
GO:0048646	anatomical structure formation involved in morphogenesis	0.15777	5	75	566	14841	0.0666667	0.0381376	0.00883392	0.00505357	CL_0000821-down.xls	Adm,Arhgap24,Cd9,Fzd6,Wls
GO:0046631	alpha-beta T cell activation	0.158399	1	75	34	14841	0.0133333	0.00229095	0.0294118	0.00505357	CL_0000821-down.xls	Tcf7
GO:0021545	cranial nerve development	0.158399	1	75	34	14841	0.0133333	0.00229095	0.0294118	0.00505357	CL_0000821-down.xls	Nav2
GO:0007041	lysosomal transport	0.158399	1	75	34	14841	0.0133333	0.00229095	0.0294118	0.00505357	CL_0000821-down.xls	Als2
GO:0002027	regulation of heart rate	0.158399	1	75	34	14841	0.0133333	0.00229095	0.0294118	0.00505357	CL_0000821-down.xls	Adm
GO:0006935	chemotaxis	0.159815	3	75	273	14841	0.04	0.018395	0.010989	0.00505357	CL_0000821-down.xls	Alcam,Ccr1,Ccr9
GO:0012501	programmed cell death	0.160207	5	75	569	14841	0.0666667	0.0383397	0.00878735	0.00505357	CL_0000821-down.xls	Ahr,Dnase1l3,Lck,Litaf,Rassf6
GO:0051259	protein oligomerization	0.161032	3	75	274	14841	0.04	0.0184624	0.0109489	0.00505357	CL_0000821-down.xls	Als2,Igf1r,Sbf2
GO:0042330	taxis	0.161032	3	75	274	14841	0.04	0.0184624	0.0109489	0.00505357	CL_0000821-down.xls	Alcam,Ccr1,Ccr9
GO:0030111	regulation of Wnt receptor signaling pathway	0.161207	2	75	142	14841	0.0266667	0.00956809	0.0140845	0.00505357	CL_0000821-down.xls	Fzd6,Wls
GO:0070663	regulation of leukocyte proliferation	0.161207	2	75	142	14841	0.0266667	0.00956809	0.0140845	0.00505357	CL_0000821-down.xls	Ahr,Spn
GO:0060425	lung morphogenesis	0.162662	1	75	35	14841	0.0133333	0.00235833	0.0285714	0.00505357	CL_0000821-down.xls	Spry2
GO:0014066	regulation of phosphatidylinositol 3-kinase cascade	0.162662	1	75	35	14841	0.0133333	0.00235833	0.0285714	0.00505357	CL_0000821-down.xls	Serpine2
GO:0051480	cytosolic calcium ion homeostasis	0.166555	2	75	145	14841	0.0266667	0.00977023	0.0137931	0.00505357	CL_0000821-down.xls	Adm,Lck
GO:0030324	lung development	0.166555	2	75	145	14841	0.0266667	0.00977023	0.0137931	0.00505357	CL_0000821-down.xls	Eya1,Spry2
GO:0001837	epithelial to mesenchymal transition	0.166903	1	75	36	14841	0.0133333	0.00242571	0.0277778	0.00505357	CL_0000821-down.xls	Nfatc1
GO:0009062	fatty acid catabolic process	0.166903	1	75	36	14841	0.0133333	0.00242571	0.0277778	0.00505357	CL_0000821-down.xls	Faah
GO:0048806	genitalia development	0.166903	1	75	36	14841	0.0133333	0.00242571	0.0277778	0.00505357	CL_0000821-down.xls	Tcf7
GO:0051254	positive regulation of RNA metabolic process	0.168648	7	75	900	14841	0.0933333	0.0606428	0.00777778	0.00505357	CL_0000821-down.xls	Ahr,Creb3l2,Eya1,Itga6,Myb,Nfatc1,Zfpm1
GO:0030323	respiratory tube development	0.170139	2	75	147	14841	0.0266667	0.00990499	0.0136054	0.00505357	CL_0000821-down.xls	Eya1,Spry2
GO:0009948	anterior/posterior axis specification	0.171124	1	75	37	14841	0.0133333	0.00249309	0.027027	0.00505357	CL_0000821-down.xls	Wls
GO:0048483	autonomic nervous system development	0.171124	1	75	37	14841	0.0133333	0.00249309	0.027027	0.00505357	CL_0000821-down.xls	Nav2
GO:0030301	cholesterol transport	0.171124	1	75	37	14841	0.0133333	0.00249309	0.027027	0.00505357	CL_0000821-down.xls	Apoe
GO:0060711	labyrinthine layer development	0.171124	1	75	37	14841	0.0133333	0.00249309	0.027027	0.00505357	CL_0000821-down.xls	Adm
GO:0044236	multicellular organismal metabolic process	0.171124	1	75	37	14841	0.0133333	0.00249309	0.027027	0.00505357	CL_0000821-down.xls	Tram2
GO:0046637	regulation of alpha-beta T cell differentiation	0.171124	1	75	37	14841	0.0133333	0.00249309	0.027027	0.00505357	CL_0000821-down.xls	Myb
GO:0042509	regulation of tyrosine phosphorylation of STAT protein	0.171124	1	75	37	14841	0.0133333	0.00249309	0.027027	0.00505357	CL_0000821-down.xls	Lck
GO:0030148	sphingolipid biosynthetic process	0.171124	1	75	37	14841	0.0133333	0.00249309	0.027027	0.00505357	CL_0000821-down.xls	St8sia6
GO:0015918	sterol transport	0.171124	1	75	37	14841	0.0133333	0.00249309	0.027027	0.00505357	CL_0000821-down.xls	Apoe
GO:0046467	membrane lipid biosynthetic process	0.175323	1	75	38	14841	0.0133333	0.00256047	0.0263158	0.00505357	CL_0000821-down.xls	St8sia6
GO:0042130	negative regulation of T cell proliferation	0.175323	1	75	38	14841	0.0133333	0.00256047	0.0263158	0.00505357	CL_0000821-down.xls	Spn
GO:0030804	positive regulation of cyclic nucleotide biosynthetic process	0.175323	1	75	38	14841	0.0133333	0.00256047	0.0263158	0.00505357	CL_0000821-down.xls	Apoe
GO:0030810	positive regulation of nucleotide biosynthetic process	0.175323	1	75	38	14841	0.0133333	0.00256047	0.0263158	0.00505357	CL_0000821-down.xls	Apoe
GO:0046128	purine ribonucleoside metabolic process	0.175323	1	75	38	14841	0.0133333	0.00256047	0.0263158	0.00505357	CL_0000821-down.xls	Nt5e
GO:0008589	regulation of smoothened signaling pathway	0.175323	1	75	38	14841	0.0133333	0.00256047	0.0263158	0.00505357	CL_0000821-down.xls	Serpine2
GO:0065003	macromolecular complex assembly	0.176	5	75	588	14841	0.0666667	0.03962	0.0085034	0.00505357	CL_0000821-down.xls	Als2,Apoe,Cenpv,Igf1r,Sbf2
GO:0032268	regulation of cellular protein metabolic process	0.176004	7	75	911	14841	0.0933333	0.061384	0.00768386	0.00505357	CL_0000821-down.xls	Als2,Apoe,Lck,Myb,Serpine2,Spry2,Timp2
GO:0046427	positive regulation of JAK-STAT cascade	0.179501	1	75	39	14841	0.0133333	0.00262786	0.025641	0.00505357	CL_0000821-down.xls	Lck
GO:0032851	positive regulation of Rab GTPase activity	0.179501	1	75	39	14841	0.0133333	0.00262786	0.025641	0.00505357	CL_0000821-down.xls	Als2
GO:0042278	purine nucleoside metabolic process	0.179501	1	75	39	14841	0.0133333	0.00262786	0.025641	0.00505357	CL_0000821-down.xls	Nt5e
GO:0032313	regulation of Rab GTPase activity	0.179501	1	75	39	14841	0.0133333	0.00262786	0.025641	0.00505357	CL_0000821-down.xls	Als2
GO:0032483	regulation of Rab protein signal transduction	0.179501	1	75	39	14841	0.0133333	0.00262786	0.025641	0.00505357	CL_0000821-down.xls	Als2
GO:0072329	monocarboxylic acid catabolic process	0.183659	1	75	40	14841	0.0133333	0.00269524	0.025	0.00505357	CL_0000821-down.xls	Faah
GO:0045833	negative regulation of lipid metabolic process	0.183659	1	75	40	14841	0.0133333	0.00269524	0.025	0.00505357	CL_0000821-down.xls	Apoe
GO:0090305	nucleic acid phosphodiester bond hydrolysis	0.183659	1	75	40	14841	0.0133333	0.00269524	0.025	0.00505357	CL_0000821-down.xls	Dnase1l3
GO:0033138	positive regulation of peptidyl-serine phosphorylation	0.183659	1	75	40	14841	0.0133333	0.00269524	0.025	0.00505357	CL_0000821-down.xls	Spry2
GO:0002709	regulation of T cell mediated immunity	0.183659	1	75	40	14841	0.0133333	0.00269524	0.025	0.00505357	CL_0000821-down.xls	Spn
GO:0007034	vacuolar transport	0.183659	1	75	40	14841	0.0133333	0.00269524	0.025	0.00505357	CL_0000821-down.xls	Als2
GO:0022403	cell cycle phase	0.184565	4	75	442	14841	0.0533333	0.0297824	0.00904977	0.00505357	CL_0000821-down.xls	Cenpv,Myb,Nfatc1,Wee1
GO:0045321	leukocyte activation	0.184672	3	75	293	14841	0.04	0.0197426	0.0102389	0.00505357	CL_0000821-down.xls	Lck,Spn,Tcf7
GO:0007155	cell adhesion	0.186277	5	75	600	14841	0.0666667	0.0404285	0.00833333	0.00505357	CL_0000821-down.xls	Actn1,Alcam,Cd9,Itga6,Spn
GO:0007266	Rho protein signal transduction	0.187795	1	75	41	14841	0.0133333	0.00276262	0.0243902	0.00505357	CL_0000821-down.xls	Apoe
GO:0001658	branching involved in ureteric bud morphogenesis	0.187795	1	75	41	14841	0.0133333	0.00276262	0.0243902	0.00505357	CL_0000821-down.xls	Eya1
GO:0035272	exocrine system development	0.187795	1	75	41	14841	0.0133333	0.00276262	0.0243902	0.00505357	CL_0000821-down.xls	Igf1r
GO:0043271	negative regulation of ion transport	0.187795	1	75	41	14841	0.0133333	0.00276262	0.0243902	0.00505357	CL_0000821-down.xls	Serpine2
GO:0030801	positive regulation of cyclic nucleotide metabolic process	0.187795	1	75	41	14841	0.0133333	0.00276262	0.0243902	0.00505357	CL_0000821-down.xls	Apoe
GO:0046889	positive regulation of lipid biosynthetic process	0.187795	1	75	41	14841	0.0133333	0.00276262	0.0243902	0.00505357	CL_0000821-down.xls	Igf1r
GO:0019229	regulation of vasoconstriction	0.187795	1	75	41	14841	0.0133333	0.00276262	0.0243902	0.00505357	CL_0000821-down.xls	Adm
GO:0071902	positive regulation of protein serine/threonine kinase activity	0.188242	2	75	157	14841	0.0266667	0.0105788	0.0127389	0.00505357	CL_0000821-down.xls	Als2,Spry2
GO:0019216	regulation of lipid metabolic process	0.188242	2	75	157	14841	0.0266667	0.0105788	0.0127389	0.00505357	CL_0000821-down.xls	Apoe,Igf1r
GO:0002683	negative regulation of immune system process	0.190068	2	75	158	14841	0.0266667	0.0106462	0.0126582	0.00505357	CL_0000821-down.xls	Ccr1,Spn
GO:0022610	biological adhesion	0.191499	5	75	606	14841	0.0666667	0.0408328	0.00825083	0.00505357	CL_0000821-down.xls	Actn1,Alcam,Cd9,Itga6,Spn
GO:0045137	development of primary sexual characteristics	0.191896	2	75	159	14841	0.0266667	0.0107136	0.0125786	0.00505357	CL_0000821-down.xls	Ahr,Fzd6
GO:0007200	activation of phospholipase C activity by G-protein coupled receptor protein signaling pathway coupled to IP3 second messenger	0.191911	1	75	42	14841	0.0133333	0.00283	0.0238095	0.00505357	CL_0000821-down.xls	Hcrtr2
GO:0090263	positive regulation of canonical Wnt receptor signaling pathway	0.191911	1	75	42	14841	0.0133333	0.00283	0.0238095	0.00505357	CL_0000821-down.xls	Wls
GO:0045981	positive regulation of nucleotide metabolic process	0.191911	1	75	42	14841	0.0133333	0.00283	0.0238095	0.00505357	CL_0000821-down.xls	Apoe
GO:0006725	cellular aromatic compound metabolic process	0.195559	2	75	161	14841	0.0266667	0.0108483	0.0124224	0.00505357	CL_0000821-down.xls	Fah,Pon3
GO:0046635	positive regulation of alpha-beta T cell activation	0.196006	1	75	43	14841	0.0133333	0.00289738	0.0232558	0.00505357	CL_0000821-down.xls	Myb
GO:0031099	regeneration	0.196006	1	75	43	14841	0.0133333	0.00289738	0.0232558	0.00505357	CL_0000821-down.xls	Adm
GO:0031056	regulation of histone modification	0.196006	1	75	43	14841	0.0133333	0.00289738	0.0232558	0.00505357	CL_0000821-down.xls	Myb
GO:0032368	regulation of lipid transport	0.196006	1	75	43	14841	0.0133333	0.00289738	0.0232558	0.00505357	CL_0000821-down.xls	Apoe
GO:0006940	regulation of smooth muscle contraction	0.196006	1	75	43	14841	0.0133333	0.00289738	0.0232558	0.00505357	CL_0000821-down.xls	Lck
GO:0048741	skeletal muscle fiber development	0.196006	1	75	43	14841	0.0133333	0.00289738	0.0232558	0.00505357	CL_0000821-down.xls	Als2
GO:0051052	regulation of DNA metabolic process	0.197395	2	75	162	14841	0.0266667	0.0109157	0.0123457	0.00505357	CL_0000821-down.xls	Eya1,Igf1r
GO:0031326	regulation of cellular biosynthetic process	0.198484	17	75	2712	14841	0.226667	0.182737	0.00626844	0.00505357	CL_0000821-down.xls	Ahr,Apoe,Creb3l2,Eya1,Fzd6,Igf1r,Itga6,Litaf,Myb,Nfatc1,Pbx3,Spn,Tcf7,Timp2,Zbtb20,Zfp827,Zfpm1
GO:0071705	nitrogen compound transport	0.199232	2	75	163	14841	0.0266667	0.0109831	0.0122699	0.00505357	CL_0000821-down.xls	Slc44a1,Slc7a7
GO:0045664	regulation of neuron differentiation	0.200059	3	75	305	14841	0.04	0.0205512	0.00983607	0.00505357	CL_0000821-down.xls	Eya1,Serpine2,Timp2
GO:0042632	cholesterol homeostasis	0.200081	1	75	44	14841	0.0133333	0.00296476	0.0227273	0.00505357	CL_0000821-down.xls	Apoe
GO:0007270	neuron-neuron synaptic transmission	0.200081	1	75	44	14841	0.0133333	0.00296476	0.0227273	0.00505357	CL_0000821-down.xls	Als2
GO:0055092	sterol homeostasis	0.200081	1	75	44	14841	0.0133333	0.00296476	0.0227273	0.00505357	CL_0000821-down.xls	Apoe
GO:0044282	small molecule catabolic process	0.20032	5	75	616	14841	0.0666667	0.0415066	0.00811688	0.00505357	CL_0000821-down.xls	Atp1b1,Faah,Fah,Nt5e,Pon3
GO:0016042	lipid catabolic process	0.202913	2	75	165	14841	0.0266667	0.0111178	0.0121212	0.00505357	CL_0000821-down.xls	Apoe,Faah
GO:0048016	inositol phosphate-mediated signaling	0.204136	1	75	45	14841	0.0133333	0.00303214	0.0222222	0.00505357	CL_0000821-down.xls	Hcrtr2
GO:0061351	neural precursor cell proliferation	0.204136	1	75	45	14841	0.0133333	0.00303214	0.0222222	0.00505357	CL_0000821-down.xls	Fzd6
GO:0045685	regulation of glial cell differentiation	0.204136	1	75	45	14841	0.0133333	0.00303214	0.0222222	0.00505357	CL_0000821-down.xls	Serpine2
GO:0051341	regulation of oxidoreductase activity	0.204136	1	75	45	14841	0.0133333	0.00303214	0.0222222	0.00505357	CL_0000821-down.xls	Apoe
GO:0045471	response to ethanol	0.204136	1	75	45	14841	0.0133333	0.00303214	0.0222222	0.00505357	CL_0000821-down.xls	Apoe
GO:0007010	cytoskeleton organization	0.204142	4	75	461	14841	0.0533333	0.0310626	0.00867679	0.00505357	CL_0000821-down.xls	Actn1,Eya1,Pstpip2,Wee1
GO:0045926	negative regulation of growth	0.204757	2	75	166	14841	0.0266667	0.0111852	0.0120482	0.00505357	CL_0000821-down.xls	Lgmn,Serpine2
GO:0060541	respiratory system development	0.206603	2	75	167	14841	0.0266667	0.0112526	0.011976	0.00505357	CL_0000821-down.xls	Eya1,Spry2
GO:0048546	digestive tract morphogenesis	0.20817	1	75	46	14841	0.0133333	0.00309952	0.0217391	0.00505357	CL_0000821-down.xls	Tcf7
GO:0043112	receptor metabolic process	0.20817	1	75	46	14841	0.0133333	0.00309952	0.0217391	0.00505357	CL_0000821-down.xls	Als2
GO:0002831	regulation of response to biotic stimulus	0.20817	1	75	46	14841	0.0133333	0.00309952	0.0217391	0.00505357	CL_0000821-down.xls	Spn
GO:0009100	glycoprotein metabolic process	0.20845	2	75	168	14841	0.0266667	0.01132	0.0119048	0.00505357	CL_0000821-down.xls	St3gal6,St8sia6
GO:0033077	T cell differentiation in thymus	0.212184	1	75	47	14841	0.0133333	0.0031669	0.0212766	0.00505357	CL_0000821-down.xls	Spn
GO:0021549	cerebellum development	0.212184	1	75	47	14841	0.0133333	0.0031669	0.0212766	0.00505357	CL_0000821-down.xls	Serpine2
GO:0009187	cyclic nucleotide metabolic process	0.212184	1	75	47	14841	0.0133333	0.0031669	0.0212766	0.00505357	CL_0000821-down.xls	Npr2
GO:0002573	myeloid leukocyte differentiation	0.212184	1	75	47	14841	0.0133333	0.0031669	0.0212766	0.00505357	CL_0000821-down.xls	Cd300lf
GO:0045740	positive regulation of DNA replication	0.212184	1	75	47	14841	0.0133333	0.0031669	0.0212766	0.00505357	CL_0000821-down.xls	Igf1r
GO:0060675	ureteric bud morphogenesis	0.212184	1	75	47	14841	0.0133333	0.0031669	0.0212766	0.00505357	CL_0000821-down.xls	Eya1
GO:0009889	regulation of biosynthetic process	0.21444	17	75	2748	14841	0.226667	0.185163	0.00618632	0.00505357	CL_0000821-down.xls	Ahr,Apoe,Creb3l2,Eya1,Fzd6,Igf1r,Itga6,Litaf,Myb,Nfatc1,Pbx3,Spn,Tcf7,Timp2,Zbtb20,Zfp827,Zfpm1
GO:0008104	protein localization	0.214797	7	75	966	14841	0.0933333	0.06509	0.00724638	0.00505357	CL_0000821-down.xls	Als2,Cd3g,Eya1,Fras1,Sft2d2,Slc15a3,Tram2
GO:0050678	regulation of epithelial cell proliferation	0.215857	2	75	172	14841	0.0266667	0.0115895	0.0116279	0.00505357	CL_0000821-down.xls	Apoe,Eya1
GO:0033036	macromolecule localization	0.216001	8	75	1139	14841	0.106667	0.0767468	0.00702371	0.00505357	CL_0000821-down.xls	Als2,Apoe,Cd3g,Eya1,Fras1,Sft2d2,Slc15a3,Tram2
GO:0045216	cell-cell junction organization	0.216178	1	75	48	14841	0.0133333	0.00323428	0.0208333	0.00505357	CL_0000821-down.xls	Cd9
GO:0006944	cellular membrane fusion	0.216178	1	75	48	14841	0.0133333	0.00323428	0.0208333	0.00505357	CL_0000821-down.xls	Cd9
GO:0050672	negative regulation of lymphocyte proliferation	0.216178	1	75	48	14841	0.0133333	0.00323428	0.0208333	0.00505357	CL_0000821-down.xls	Spn
GO:0032945	negative regulation of mononuclear cell proliferation	0.216178	1	75	48	14841	0.0133333	0.00323428	0.0208333	0.00505357	CL_0000821-down.xls	Spn
GO:0042475	odontogenesis of dentine-containing tooth	0.216178	1	75	48	14841	0.0133333	0.00323428	0.0208333	0.00505357	CL_0000821-down.xls	Itga6
GO:0006641	triglyceride metabolic process	0.216178	1	75	48	14841	0.0133333	0.00323428	0.0208333	0.00505357	CL_0000821-down.xls	Apoe
GO:0048878	chemical homeostasis	0.21746	5	75	635	14841	0.0666667	0.0427869	0.00787402	0.00505357	CL_0000821-down.xls	Adm,Apoe,Cd9,Lck,Slc39a4
GO:0071345	cellular response to cytokine stimulus	0.217713	2	75	173	14841	0.0266667	0.0116569	0.0115607	0.00505357	CL_0000821-down.xls	Ebi3,Tcf7
GO:0031667	response to nutrient levels	0.217713	2	75	173	14841	0.0266667	0.0116569	0.0115607	0.00505357	CL_0000821-down.xls	Serpinc1,Slc39a4
GO:0043933	macromolecular complex subunit organization	0.219292	5	75	637	14841	0.0666667	0.0429216	0.00784929	0.00505357	CL_0000821-down.xls	Als2,Apoe,Cenpv,Igf1r,Sbf2
GO:0009267	cellular response to starvation	0.220152	1	75	49	14841	0.0133333	0.00330166	0.0204082	0.00505357	CL_0000821-down.xls	Slc39a4
GO:0070664	negative regulation of leukocyte proliferation	0.220152	1	75	49	14841	0.0133333	0.00330166	0.0204082	0.00505357	CL_0000821-down.xls	Spn
GO:0001541	ovarian follicle development	0.220152	1	75	49	14841	0.0133333	0.00330166	0.0204082	0.00505357	CL_0000821-down.xls	Ahr
GO:0010811	positive regulation of cell-substrate adhesion	0.220152	1	75	49	14841	0.0133333	0.00330166	0.0204082	0.00505357	CL_0000821-down.xls	Itga6
GO:0030888	regulation of B cell proliferation	0.220152	1	75	49	14841	0.0133333	0.00330166	0.0204082	0.00505357	CL_0000821-down.xls	Ahr
GO:0033135	regulation of peptidyl-serine phosphorylation	0.220152	1	75	49	14841	0.0133333	0.00330166	0.0204082	0.00505357	CL_0000821-down.xls	Spry2
GO:0006796	phosphate metabolic process	0.22077	8	75	1146	14841	0.106667	0.0772185	0.0069808	0.00505357	CL_0000821-down.xls	Eya1,Fam20b,Igf1r,Lck,Npr2,Nt5e,Pon3,Wee1
GO:0006793	phosphorus metabolic process	0.22077	8	75	1146	14841	0.106667	0.0772185	0.0069808	0.00505357	CL_0000821-down.xls	Eya1,Fam20b,Igf1r,Lck,Npr2,Nt5e,Pon3,Wee1
GO:0000226	microtubule cytoskeleton organization	0.22143	2	75	175	14841	0.0266667	0.0117917	0.0114286	0.00505357	CL_0000821-down.xls	Eya1,Wee1
GO:0007202	activation of phospholipase C activity	0.224106	1	75	50	14841	0.0133333	0.00336905	0.02	0.00505357	CL_0000821-down.xls	Hcrtr2
GO:0050851	antigen receptor-mediated signaling pathway	0.224106	1	75	50	14841	0.0133333	0.00336905	0.02	0.00505357	CL_0000821-down.xls	Lck
GO:0061025	membrane fusion	0.224106	1	75	50	14841	0.0133333	0.00336905	0.02	0.00505357	CL_0000821-down.xls	Cd9
GO:0033555	multicellular organismal response to stress	0.224106	1	75	50	14841	0.0133333	0.00336905	0.02	0.00505357	CL_0000821-down.xls	Als2
GO:0010594	regulation of endothelial cell migration	0.224106	1	75	50	14841	0.0133333	0.00336905	0.02	0.00505357	CL_0000821-down.xls	Apoe
GO:0042542	response to hydrogen peroxide	0.224106	1	75	50	14841	0.0133333	0.00336905	0.02	0.00505357	CL_0000821-down.xls	Lck
GO:0007338	single fertilization	0.224106	1	75	50	14841	0.0133333	0.00336905	0.02	0.00505357	CL_0000821-down.xls	Cd9
GO:0045595	regulation of cell differentiation	0.225891	6	75	811	14841	0.08	0.0546459	0.00739827	0.00505357	CL_0000821-down.xls	Eya1,Lck,Myb,Serpine2,Timp2,Zfpm1
GO:0003333	amino acid transmembrane transport	0.22804	1	75	51	14841	0.0133333	0.00343643	0.0196078	0.00505357	CL_0000821-down.xls	Slc7a7
GO:0006672	ceramide metabolic process	0.22804	1	75	51	14841	0.0133333	0.00343643	0.0196078	0.00505357	CL_0000821-down.xls	St8sia6
GO:0000910	cytokinesis	0.22804	1	75	51	14841	0.0133333	0.00343643	0.0196078	0.00505357	CL_0000821-down.xls	Rab11fip4
GO:0009064	glutamine family amino acid metabolic process	0.22804	1	75	51	14841	0.0133333	0.00343643	0.0196078	0.00505357	CL_0000821-down.xls	Fah
GO:0031016	pancreas development	0.22804	1	75	51	14841	0.0133333	0.00343643	0.0196078	0.00505357	CL_0000821-down.xls	Igf1r
GO:0010863	positive regulation of phospholipase C activity	0.22804	1	75	51	14841	0.0133333	0.00343643	0.0196078	0.00505357	CL_0000821-down.xls	Hcrtr2
GO:0002697	regulation of immune effector process	0.228878	2	75	179	14841	0.0266667	0.0120612	0.0111732	0.00505357	CL_0000821-down.xls	Myb,Spn
GO:0043405	regulation of MAP kinase activity	0.230744	2	75	180	14841	0.0266667	0.0121286	0.0111111	0.00505357	CL_0000821-down.xls	Apoe,Spry2
GO:0001707	mesoderm formation	0.231955	1	75	52	14841	0.0133333	0.00350381	0.0192308	0.00505357	CL_0000821-down.xls	Wls
GO:0006986	response to unfolded protein	0.231955	1	75	52	14841	0.0133333	0.00350381	0.0192308	0.00505357	CL_0000821-down.xls	Creb3l2
GO:0001525	angiogenesis	0.234477	2	75	182	14841	0.0266667	0.0122633	0.010989	0.00505357	CL_0000821-down.xls	Arhgap24,Fzd6
GO:0045165	cell fate commitment	0.234477	2	75	182	14841	0.0266667	0.0122633	0.010989	0.00505357	CL_0000821-down.xls	Eya1,Spry2
GO:0042158	lipoprotein biosynthetic process	0.23585	1	75	53	14841	0.0133333	0.00357119	0.0188679	0.00505357	CL_0000821-down.xls	Apoe
GO:0032321	positive regulation of Rho GTPase activity	0.23585	1	75	53	14841	0.0133333	0.00357119	0.0188679	0.00505357	CL_0000821-down.xls	Als2
GO:0003073	regulation of systemic arterial blood pressure	0.23585	1	75	53	14841	0.0133333	0.00357119	0.0188679	0.00505357	CL_0000821-down.xls	Nav2
GO:0043588	skin development	0.23585	1	75	53	14841	0.0133333	0.00357119	0.0188679	0.00505357	CL_0000821-down.xls	Fras1
GO:0023052	signaling	0.236731	24	75	4109	14841	0.32	0.276868	0.00584084	0.00505357	CL_0000821-down.xls	Adm,Ahr,Als2,Apoe,Arhgap24,Ccr1,Ccr9,Cd3g,Cd9,Ebi3,Fzd6,Hcrtr2,Igf1r,Itga6,Lck,Litaf,Nfatc1,Npr2,Rapgef5,Rasal1,Rassf6,Spn,Tcf7,Wls
GO:0008544	epidermis development	0.238214	2	75	184	14841	0.0266667	0.0123981	0.0108696	0.00505357	CL_0000821-down.xls	Fras1,Fzd6
GO:0032844	regulation of homeostatic process	0.238214	2	75	184	14841	0.0266667	0.0123981	0.0108696	0.00505357	CL_0000821-down.xls	Ccr1,Lck
GO:0001656	metanephros development	0.239725	1	75	54	14841	0.0133333	0.00363857	0.0185185	0.00505357	CL_0000821-down.xls	Eya1
GO:0022037	metencephalon development	0.239725	1	75	54	14841	0.0133333	0.00363857	0.0185185	0.00505357	CL_0000821-down.xls	Serpine2
GO:0045762	positive regulation of adenylate cyclase activity	0.239725	1	75	54	14841	0.0133333	0.00363857	0.0185185	0.00505357	CL_0000821-down.xls	Timp2
GO:0010976	positive regulation of neuron projection development	0.239725	1	75	54	14841	0.0133333	0.00363857	0.0185185	0.00505357	CL_0000821-down.xls	Serpine2
GO:0050806	positive regulation of synaptic transmission	0.239725	1	75	54	14841	0.0133333	0.00363857	0.0185185	0.00505357	CL_0000821-down.xls	Serpine2
GO:0045598	regulation of fat cell differentiation	0.239725	1	75	54	14841	0.0133333	0.00363857	0.0185185	0.00505357	CL_0000821-down.xls	Zfpm1
GO:0042594	response to starvation	0.239725	1	75	54	14841	0.0133333	0.00363857	0.0185185	0.00505357	CL_0000821-down.xls	Slc39a4
GO:0044271	cellular nitrogen compound biosynthetic process	0.241097	3	75	336	14841	0.04	0.02264	0.00892857	0.00505357	CL_0000821-down.xls	Atp1b1,Npr2,Nt5e
GO:0051301	cell division	0.242446	3	75	337	14841	0.04	0.0227074	0.00890208	0.00505357	CL_0000821-down.xls	Cenpv,Rab11fip4,Wee1
GO:0048747	muscle fiber development	0.243581	1	75	55	14841	0.0133333	0.00370595	0.0181818	0.00505357	CL_0000821-down.xls	Als2
GO:0042552	myelination	0.243581	1	75	55	14841	0.0133333	0.00370595	0.0181818	0.00505357	CL_0000821-down.xls	Cd9
GO:0030177	positive regulation of Wnt receptor signaling pathway	0.243581	1	75	55	14841	0.0133333	0.00370595	0.0181818	0.00505357	CL_0000821-down.xls	Wls
GO:0045862	positive regulation of proteolysis	0.243581	1	75	55	14841	0.0133333	0.00370595	0.0181818	0.00505357	CL_0000821-down.xls	Apoe
GO:0046634	regulation of alpha-beta T cell activation	0.243581	1	75	55	14841	0.0133333	0.00370595	0.0181818	0.00505357	CL_0000821-down.xls	Myb
GO:0014706	striated muscle tissue development	0.243827	2	75	187	14841	0.0266667	0.0126002	0.0106952	0.00505357	CL_0000821-down.xls	Als2,Eya1
GO:0032269	negative regulation of cellular protein metabolic process	0.245699	2	75	188	14841	0.0266667	0.0126676	0.0106383	0.00505357	CL_0000821-down.xls	Serpine2,Timp2
GO:0008202	steroid metabolic process	0.245699	2	75	188	14841	0.0266667	0.0126676	0.0106383	0.00505357	CL_0000821-down.xls	Adm,Apoe
GO:0030595	leukocyte chemotaxis	0.247418	1	75	56	14841	0.0133333	0.00377333	0.0178571	0.00505357	CL_0000821-down.xls	Ccr1
GO:0048332	mesoderm morphogenesis	0.247418	1	75	56	14841	0.0133333	0.00377333	0.0178571	0.00505357	CL_0000821-down.xls	Wls
GO:0031281	positive regulation of cyclase activity	0.247418	1	75	56	14841	0.0133333	0.00377333	0.0178571	0.00505357	CL_0000821-down.xls	Timp2
GO:0010518	positive regulation of phospholipase activity	0.247418	1	75	56	14841	0.0133333	0.00377333	0.0178571	0.00505357	CL_0000821-down.xls	Hcrtr2
GO:0050880	regulation of blood vessel size	0.247418	1	75	56	14841	0.0133333	0.00377333	0.0178571	0.00505357	CL_0000821-down.xls	Apoe
GO:0071436	sodium ion export	0.247418	1	75	56	14841	0.0133333	0.00377333	0.0178571	0.00505357	CL_0000821-down.xls	Atp1b1
GO:0051270	regulation of cellular component movement	0.249211	3	75	342	14841	0.04	0.0230443	0.00877193	0.00505357	CL_0000821-down.xls	Actn1,Apoe,Igf1r
GO:0008366	axon ensheathment	0.251236	1	75	57	14841	0.0133333	0.00384071	0.0175439	0.00505357	CL_0000821-down.xls	Cd9
GO:0007272	ensheathment of neurons	0.251236	1	75	57	14841	0.0133333	0.00384071	0.0175439	0.00505357	CL_0000821-down.xls	Cd9
GO:0035150	regulation of tube size	0.251236	1	75	57	14841	0.0133333	0.00384071	0.0175439	0.00505357	CL_0000821-down.xls	Apoe
GO:0035966	response to topologically incorrect protein	0.251236	1	75	57	14841	0.0133333	0.00384071	0.0175439	0.00505357	CL_0000821-down.xls	Creb3l2
GO:0046519	sphingoid metabolic process	0.251236	1	75	57	14841	0.0133333	0.00384071	0.0175439	0.00505357	CL_0000821-down.xls	St8sia6
GO:0016568	chromatin modification	0.254645	3	75	346	14841	0.04	0.0233138	0.00867052	0.00505357	CL_0000821-down.xls	Cenpv,Eya1,Myb
GO:0002429	immune response-activating cell surface receptor signaling pathway	0.255034	1	75	58	14841	0.0133333	0.00390809	0.0172414	0.00505357	CL_0000821-down.xls	Lck
GO:0009895	negative regulation of catabolic process	0.255034	1	75	58	14841	0.0133333	0.00390809	0.0172414	0.00505357	CL_0000821-down.xls	Serpine2
GO:0002698	negative regulation of immune effector process	0.255034	1	75	58	14841	0.0133333	0.00390809	0.0172414	0.00505357	CL_0000821-down.xls	Spn
GO:0070374	positive regulation of ERK1 and ERK2 cascade	0.255034	1	75	58	14841	0.0133333	0.00390809	0.0172414	0.00505357	CL_0000821-down.xls	Spry2
GO:0042108	positive regulation of cytokine biosynthetic process	0.255034	1	75	58	14841	0.0133333	0.00390809	0.0172414	0.00505357	CL_0000821-down.xls	Spn
GO:0051349	positive regulation of lyase activity	0.255034	1	75	58	14841	0.0133333	0.00390809	0.0172414	0.00505357	CL_0000821-down.xls	Timp2
GO:0051971	positive regulation of transmission of nerve impulse	0.255034	1	75	58	14841	0.0133333	0.00390809	0.0172414	0.00505357	CL_0000821-down.xls	Serpine2
GO:0046425	regulation of JAK-STAT cascade	0.255034	1	75	58	14841	0.0133333	0.00390809	0.0172414	0.00505357	CL_0000821-down.xls	Lck
GO:0001936	regulation of endothelial cell proliferation	0.255034	1	75	58	14841	0.0133333	0.00390809	0.0172414	0.00505357	CL_0000821-down.xls	Apoe
GO:0008015	blood circulation	0.255069	2	75	193	14841	0.0266667	0.0130045	0.0103627	0.00505357	CL_0000821-down.xls	Apoe,Nav2
GO:0006639	acylglycerol metabolic process	0.258814	1	75	59	14841	0.0133333	0.00397547	0.0169492	0.00505357	CL_0000821-down.xls	Apoe
GO:0009124	nucleoside monophosphate biosynthetic process	0.258814	1	75	59	14841	0.0133333	0.00397547	0.0169492	0.00505357	CL_0000821-down.xls	Npr2
GO:0014013	regulation of gliogenesis	0.258814	1	75	59	14841	0.0133333	0.00397547	0.0169492	0.00505357	CL_0000821-down.xls	Serpine2
GO:0003013	circulatory system process	0.258819	2	75	195	14841	0.0266667	0.0131393	0.0102564	0.00505357	CL_0000821-down.xls	Apoe,Nav2
GO:0042325	regulation of phosphorylation	0.261704	5	75	682	14841	0.0666667	0.0459538	0.00733138	0.00505357	CL_0000821-down.xls	Als2,Apoe,Itga6,Lck,Spry2
GO:0006754	ATP biosynthetic process	0.262575	1	75	60	14841	0.0133333	0.00404285	0.0166667	0.00505357	CL_0000821-down.xls	Atp1b1
GO:0009582	detection of abiotic stimulus	0.262575	1	75	60	14841	0.0133333	0.00404285	0.0166667	0.00505357	CL_0000821-down.xls	Serpine2
GO:0032680	regulation of tumor necrosis factor production	0.262575	1	75	60	14841	0.0133333	0.00404285	0.0166667	0.00505357	CL_0000821-down.xls	Spn
GO:0009119	ribonucleoside metabolic process	0.262575	1	75	60	14841	0.0133333	0.00404285	0.0166667	0.00505357	CL_0000821-down.xls	Nt5e
GO:0046879	hormone secretion	0.266316	1	75	61	14841	0.0133333	0.00411024	0.0163934	0.00505357	CL_0000821-down.xls	Adm
GO:0002768	immune response-regulating cell surface receptor signaling pathway	0.266316	1	75	61	14841	0.0133333	0.00411024	0.0163934	0.00505357	CL_0000821-down.xls	Lck
GO:0055088	lipid homeostasis	0.266316	1	75	61	14841	0.0133333	0.00411024	0.0163934	0.00505357	CL_0000821-down.xls	Apoe
GO:0006638	neutral lipid metabolic process	0.266316	1	75	61	14841	0.0133333	0.00411024	0.0163934	0.00505357	CL_0000821-down.xls	Apoe
GO:0031646	positive regulation of neurological system process	0.266316	1	75	61	14841	0.0133333	0.00411024	0.0163934	0.00505357	CL_0000821-down.xls	Serpine2
GO:0043900	regulation of multi-organism process	0.266316	1	75	61	14841	0.0133333	0.00411024	0.0163934	0.00505357	CL_0000821-down.xls	Spn
GO:0044262	cellular carbohydrate metabolic process	0.269674	3	75	357	14841	0.04	0.024055	0.00840336	0.00505357	CL_0000821-down.xls	Renbp,St3gal6,St8sia6
GO:0030218	erythrocyte differentiation	0.270039	1	75	62	14841	0.0133333	0.00417762	0.016129	0.00505357	CL_0000821-down.xls	Zfpm1
GO:0045444	fat cell differentiation	0.270039	1	75	62	14841	0.0133333	0.00417762	0.016129	0.00505357	CL_0000821-down.xls	Itga6
GO:0090090	negative regulation of canonical Wnt receptor signaling pathway	0.270039	1	75	62	14841	0.0133333	0.00417762	0.016129	0.00505357	CL_0000821-down.xls	Fzd6
GO:0042102	positive regulation of T cell proliferation	0.270039	1	75	62	14841	0.0133333	0.00417762	0.016129	0.00505357	CL_0000821-down.xls	Spn
GO:0010517	regulation of phospholipase activity	0.270039	1	75	62	14841	0.0133333	0.00417762	0.016129	0.00505357	CL_0000821-down.xls	Hcrtr2
GO:0060537	muscle tissue development	0.271953	2	75	202	14841	0.0266667	0.0136109	0.00990099	0.00505357	CL_0000821-down.xls	Als2,Eya1
GO:0031497	chromatin assembly	0.273744	1	75	63	14841	0.0133333	0.004245	0.015873	0.00505357	CL_0000821-down.xls	Cenpv
GO:0032319	regulation of Rho GTPase activity	0.273744	1	75	63	14841	0.0133333	0.004245	0.015873	0.00505357	CL_0000821-down.xls	Als2
GO:0021510	spinal cord development	0.273744	1	75	63	14841	0.0133333	0.004245	0.015873	0.00505357	CL_0000821-down.xls	Pbx3
GO:0001657	ureteric bud development	0.273744	1	75	63	14841	0.0133333	0.004245	0.015873	0.00505357	CL_0000821-down.xls	Eya1
GO:0071702	organic substance transport	0.275167	3	75	361	14841	0.04	0.0243245	0.00831025	0.00505357	CL_0000821-down.xls	Apoe,Slc44a1,Slc7a7
GO:0006919	activation of caspase activity	0.277429	1	75	64	14841	0.0133333	0.00431238	0.015625	0.00505357	CL_0000821-down.xls	Lck
GO:0050868	negative regulation of T cell activation	0.277429	1	75	64	14841	0.0133333	0.00431238	0.015625	0.00505357	CL_0000821-down.xls	Spn
GO:0042476	odontogenesis	0.277429	1	75	64	14841	0.0133333	0.00431238	0.015625	0.00505357	CL_0000821-down.xls	Itga6
GO:0015833	peptide transport	0.277429	1	75	64	14841	0.0133333	0.00431238	0.015625	0.00505357	CL_0000821-down.xls	Slc15a3
GO:0060193	positive regulation of lipase activity	0.277429	1	75	64	14841	0.0133333	0.00431238	0.015625	0.00505357	CL_0000821-down.xls	Hcrtr2
GO:0071845	cellular component disassembly at cellular level	0.281097	1	75	65	14841	0.0133333	0.00437976	0.0153846	0.00505357	CL_0000821-down.xls	Dnase1l3
GO:0051656	establishment of organelle localization	0.281097	1	75	65	14841	0.0133333	0.00437976	0.0153846	0.00505357	CL_0000821-down.xls	Eya1
GO:0045732	positive regulation of protein catabolic process	0.281097	1	75	65	14841	0.0133333	0.00437976	0.0153846	0.00505357	CL_0000821-down.xls	Apoe
GO:0065004	protein-DNA complex assembly	0.281097	1	75	65	14841	0.0133333	0.00437976	0.0153846	0.00505357	CL_0000821-down.xls	Cenpv
GO:0050767	regulation of neurogenesis	0.282051	3	75	366	14841	0.04	0.0246614	0.00819672	0.00505357	CL_0000821-down.xls	Eya1,Serpine2,Timp2
GO:0000041	transition metal ion transport	0.284746	1	75	66	14841	0.0133333	0.00444714	0.0151515	0.00505357	CL_0000821-down.xls	Slc39a4
GO:0051707	response to other organism	0.286189	3	75	369	14841	0.04	0.0248636	0.00813008	0.00505357	CL_0000821-down.xls	Adm,Ccr1,Spn
GO:0019220	regulation of phosphate metabolic process	0.287079	5	75	708	14841	0.0666667	0.0477057	0.00706215	0.00505357	CL_0000821-down.xls	Als2,Apoe,Itga6,Lck,Spry2
GO:0051174	regulation of phosphorus metabolic process	0.287079	5	75	708	14841	0.0666667	0.0477057	0.00706215	0.00505357	CL_0000821-down.xls	Als2,Apoe,Itga6,Lck,Spry2
GO:0051704	multi-organism process	0.287558	4	75	537	14841	0.0533333	0.0361835	0.00744879	0.00505357	CL_0000821-down.xls	Adm,Ccr1,Serpine2,Spn
GO:0007165	signal transduction	0.288299	22	75	3847	14841	0.293333	0.259214	0.00571874	0.00505357	CL_0000821-down.xls	Ahr,Als2,Apoe,Arhgap24,Ccr1,Ccr9,Cd3g,Ebi3,Fzd6,Hcrtr2,Igf1r,Itga6,Lck,Litaf,Nfatc1,Npr2,Rapgef5,Rasal1,Rassf6,Spn,Tcf7,Wls
GO:0022411	cellular component disassembly	0.288377	1	75	67	14841	0.0133333	0.00451452	0.0149254	0.00505357	CL_0000821-down.xls	Dnase1l3
GO:0001704	formation of primary germ layer	0.288377	1	75	67	14841	0.0133333	0.00451452	0.0149254	0.00505357	CL_0000821-down.xls	Wls
GO:0007229	integrin-mediated signaling pathway	0.288377	1	75	67	14841	0.0133333	0.00451452	0.0149254	0.00505357	CL_0000821-down.xls	Itga6
GO:0042157	lipoprotein metabolic process	0.288377	1	75	67	14841	0.0133333	0.00451452	0.0149254	0.00505357	CL_0000821-down.xls	Apoe
GO:0050808	synapse organization	0.288377	1	75	67	14841	0.0133333	0.00451452	0.0149254	0.00505357	CL_0000821-down.xls	Als2
GO:0010468	regulation of gene expression	0.289453	16	75	2715	14841	0.213333	0.182939	0.00589319	0.00505357	CL_0000821-down.xls	Ahr,Apoe,Creb3l2,Eya1,Fzd6,Itga6,Litaf,Myb,Nfatc1,Pbx3,Serpine2,Spry2,Tcf7,Zbtb20,Zfp827,Zfpm1
GO:0060348	bone development	0.291989	1	75	68	14841	0.0133333	0.0045819	0.0147059	0.00505357	CL_0000821-down.xls	Npr2
GO:0009914	hormone transport	0.291989	1	75	68	14841	0.0133333	0.0045819	0.0147059	0.00505357	CL_0000821-down.xls	Adm
GO:0061039	ovum-producing ovary development	0.291989	1	75	68	14841	0.0133333	0.0045819	0.0147059	0.00505357	CL_0000821-down.xls	Ahr
GO:0071824	protein-DNA complex subunit organization	0.291989	1	75	68	14841	0.0133333	0.0045819	0.0147059	0.00505357	CL_0000821-down.xls	Cenpv
GO:0009206	purine ribonucleoside triphosphate biosynthetic process	0.291989	1	75	68	14841	0.0133333	0.0045819	0.0147059	0.00505357	CL_0000821-down.xls	Atp1b1
GO:0051651	maintenance of location in cell	0.295584	1	75	69	14841	0.0133333	0.00464928	0.0144928	0.00505357	CL_0000821-down.xls	Apoe
GO:0050680	negative regulation of epithelial cell proliferation	0.295584	1	75	69	14841	0.0133333	0.00464928	0.0144928	0.00505357	CL_0000821-down.xls	Apoe
GO:0045666	positive regulation of neuron differentiation	0.295584	1	75	69	14841	0.0133333	0.00464928	0.0144928	0.00505357	CL_0000821-down.xls	Timp2
GO:0009145	purine nucleoside triphosphate biosynthetic process	0.295584	1	75	69	14841	0.0133333	0.00464928	0.0144928	0.00505357	CL_0000821-down.xls	Atp1b1
GO:0016337	cell-cell adhesion	0.296324	2	75	215	14841	0.0266667	0.0144869	0.00930233	0.00505357	CL_0000821-down.xls	Itga6,Spn
GO:0015031	protein transport	0.296971	5	75	718	14841	0.0666667	0.0483795	0.00696379	0.00505357	CL_0000821-down.xls	Cd3g,Fras1,Sft2d2,Slc15a3,Tram2
GO:0065007	biological regulation	0.297687	46	75	8551	14841	0.613333	0.576174	0.00537949	0.00505357	CL_0000821-down.xls	Actn1,Adm,Ahr,Als2,Apoe,Arhgap24,Ccr1,Ccr9,Cd3g,Cd5,Cd9,Cenpv,Creb3l2,Ebi3,Epcam,Eya1,Fzd6,Hcrtr2,Igf1r,Itga6,Lck,Lgmn,Litaf,Marcksl1,Myb,Nav2,Nfatc1,Npr2,Nt5e,Pbx3,Rab11fip4,Rapgef5,Rasal1,Rassf6,Renbp,Serpinc1,Serpine2,Slc39a4,Spn,Spry2,Tcf7,Timp2,Wls,Zbtb20,Zfp827,Zfpm1
GO:0031399	regulation of protein modification process	0.297964	5	75	719	14841	0.0666667	0.0484469	0.0069541	0.00505357	CL_0000821-down.xls	Als2,Apoe,Lck,Myb,Spry2
GO:0009628	response to abiotic stimulus	0.298636	3	75	378	14841	0.04	0.02547	0.00793651	0.00505357	CL_0000821-down.xls	Eya1,Lck,Serpine2
GO:0009063	cellular amino acid catabolic process	0.29916	1	75	70	14841	0.0133333	0.00471666	0.0142857	0.00505357	CL_0000821-down.xls	Fah
GO:0006333	chromatin assembly or disassembly	0.29916	1	75	70	14841	0.0133333	0.00471666	0.0142857	0.00505357	CL_0000821-down.xls	Cenpv
GO:0006302	double-strand break repair	0.29916	1	75	70	14841	0.0133333	0.00471666	0.0142857	0.00505357	CL_0000821-down.xls	Eya1
GO:0034101	erythrocyte homeostasis	0.29916	1	75	70	14841	0.0133333	0.00471666	0.0142857	0.00505357	CL_0000821-down.xls	Zfpm1
GO:0009201	ribonucleoside triphosphate biosynthetic process	0.29916	1	75	70	14841	0.0133333	0.00471666	0.0142857	0.00505357	CL_0000821-down.xls	Atp1b1
GO:0003018	vascular process in circulatory system	0.29916	1	75	70	14841	0.0133333	0.00471666	0.0142857	0.00505357	CL_0000821-down.xls	Apoe
GO:0050896	response to stimulus	0.300626	33	75	5997	14841	0.44	0.404083	0.00550275	0.00505357	CL_0000821-down.xls	Adm,Ahr,Alcam,Als2,Apoe,Arhgap24,Atp1b1,Ccr1,Ccr9,Cd3g,Creb3l2,Ebi3,Eya1,Fzd6,Hcrtr2,Igf1r,Itga6,Lck,Lgmn,Litaf,Nav2,Nfatc1,Npr2,Pbx3,Rapgef5,Rasal1,Rassf6,Serpinc1,Serpine2,Slc39a4,Spn,Tcf7,Wls
GO:0042592	homeostatic process	0.300786	6	75	898	14841	0.08	0.0605081	0.00668151	0.00505357	CL_0000821-down.xls	Adm,Apoe,Cd9,Lck,Slc39a4,Zfpm1
GO:0009116	nucleoside metabolic process	0.302719	1	75	71	14841	0.0133333	0.00478404	0.0140845	0.00505357	CL_0000821-down.xls	Nt5e
GO:0044248	cellular catabolic process	0.304574	7	75	1081	14841	0.0933333	0.0728388	0.00647549	0.00505357	CL_0000821-down.xls	Apoe,Atp1b1,Dnase1l3,Faah,Fah,Nt5e,Pon3
GO:0009798	axis specification	0.306259	1	75	72	14841	0.0133333	0.00485143	0.0138889	0.00505357	CL_0000821-down.xls	Wls
GO:0030522	intracellular receptor mediated signaling pathway	0.306259	1	75	72	14841	0.0133333	0.00485143	0.0138889	0.00505357	CL_0000821-down.xls	Ahr
GO:0007423	sensory organ development	0.308342	3	75	385	14841	0.04	0.0259416	0.00779221	0.00505357	CL_0000821-down.xls	Eya1,Fzd6,Spry2
GO:0051248	negative regulation of protein metabolic process	0.309408	2	75	222	14841	0.0266667	0.0149586	0.00900901	0.00505357	CL_0000821-down.xls	Serpine2,Timp2
GO:0060326	cell chemotaxis	0.309782	1	75	73	14841	0.0133333	0.00491881	0.0136986	0.00505357	CL_0000821-down.xls	Ccr1
GO:0009142	nucleoside triphosphate biosynthetic process	0.309782	1	75	73	14841	0.0133333	0.00491881	0.0136986	0.00505357	CL_0000821-down.xls	Atp1b1
GO:0000302	response to reactive oxygen species	0.309782	1	75	73	14841	0.0133333	0.00491881	0.0136986	0.00505357	CL_0000821-down.xls	Lck
GO:0001892	embryonic placenta development	0.313288	1	75	74	14841	0.0133333	0.00498619	0.0135135	0.00505357	CL_0000821-down.xls	Adm
GO:0022602	ovulation cycle process	0.313288	1	75	74	14841	0.0133333	0.00498619	0.0135135	0.00505357	CL_0000821-down.xls	Ahr
GO:0048193	Golgi vesicle transport	0.316775	1	75	75	14841	0.0133333	0.00505357	0.0133333	0.00505357	CL_0000821-down.xls	Creb3l2
GO:0009581	detection of external stimulus	0.316775	1	75	75	14841	0.0133333	0.00505357	0.0133333	0.00505357	CL_0000821-down.xls	Serpine2
GO:0051094	positive regulation of developmental process	0.31846	4	75	564	14841	0.0533333	0.0380028	0.0070922	0.00505357	CL_0000821-down.xls	Lck,Myb,Serpine2,Timp2
GO:0045184	establishment of protein localization	0.318938	5	75	740	14841	0.0666667	0.0498619	0.00675676	0.00505357	CL_0000821-down.xls	Cd3g,Fras1,Sft2d2,Slc15a3,Tram2
GO:0050789	regulation of biological process	0.319061	44	75	8205	14841	0.586667	0.55286	0.00536258	0.00505357	CL_0000821-down.xls	Actn1,Adm,Ahr,Als2,Apoe,Arhgap24,Ccr1,Ccr9,Cd3g,Cd5,Cd9,Cenpv,Creb3l2,Ebi3,Epcam,Eya1,Fzd6,Hcrtr2,Igf1r,Itga6,Lck,Lgmn,Litaf,Marcksl1,Myb,Nfatc1,Npr2,Nt5e,Pbx3,Rab11fip4,Rapgef5,Rasal1,Rassf6,Renbp,Serpinc1,Serpine2,Spn,Spry2,Tcf7,Timp2,Wls,Zbtb20,Zfp827,Zfpm1
GO:0010556	regulation of macromolecule biosynthetic process	0.319964	15	75	2583	14841	0.2	0.174045	0.0058072	0.00505357	CL_0000821-down.xls	Ahr,Creb3l2,Eya1,Fzd6,Igf1r,Itga6,Litaf,Myb,Nfatc1,Pbx3,Spn,Tcf7,Zbtb20,Zfp827,Zfpm1
GO:0008344	adult locomotory behavior	0.320246	1	75	76	14841	0.0133333	0.00512095	0.0131579	0.00505357	CL_0000821-down.xls	Pbx3
GO:0031669	cellular response to nutrient levels	0.320246	1	75	76	14841	0.0133333	0.00512095	0.0131579	0.00505357	CL_0000821-down.xls	Slc39a4
GO:0006662	glycerol ether metabolic process	0.320246	1	75	76	14841	0.0133333	0.00512095	0.0131579	0.00505357	CL_0000821-down.xls	Apoe
GO:0031331	positive regulation of cellular catabolic process	0.320246	1	75	76	14841	0.0133333	0.00512095	0.0131579	0.00505357	CL_0000821-down.xls	Apoe
GO:0070372	regulation of ERK1 and ERK2 cascade	0.320246	1	75	76	14841	0.0133333	0.00512095	0.0131579	0.00505357	CL_0000821-down.xls	Spry2
GO:0006937	regulation of muscle contraction	0.320246	1	75	76	14841	0.0133333	0.00512095	0.0131579	0.00505357	CL_0000821-down.xls	Lck
GO:0007067	mitosis	0.320588	2	75	228	14841	0.0266667	0.0153628	0.00877193	0.00505357	CL_0000821-down.xls	Cenpv,Wee1
GO:0000280	nuclear division	0.320588	2	75	228	14841	0.0266667	0.0153628	0.00877193	0.00505357	CL_0000821-down.xls	Cenpv,Wee1
GO:0006259	DNA metabolic process	0.320764	4	75	566	14841	0.0533333	0.0381376	0.00706714	0.00505357	CL_0000821-down.xls	Cenpv,Dnase1l3,Eya1,Tcf7
GO:0009607	response to biotic stimulus	0.323622	3	75	396	14841	0.04	0.0266828	0.00757576	0.00505357	CL_0000821-down.xls	Adm,Ccr1,Spn
GO:0034754	cellular hormone metabolic process	0.323698	1	75	77	14841	0.0133333	0.00518833	0.012987	0.00505357	CL_0000821-down.xls	Adm
GO:0001942	hair follicle development	0.323698	1	75	77	14841	0.0133333	0.00518833	0.012987	0.00505357	CL_0000821-down.xls	Fzd6
GO:0014031	mesenchymal cell development	0.323698	1	75	77	14841	0.0133333	0.00518833	0.012987	0.00505357	CL_0000821-down.xls	Nfatc1
GO:0019228	regulation of action potential in neuron	0.323698	1	75	77	14841	0.0133333	0.00518833	0.012987	0.00505357	CL_0000821-down.xls	Cd9
GO:0065008	regulation of biological quality	0.323995	10	75	1655	14841	0.133333	0.111515	0.0060423	0.00505357	CL_0000821-down.xls	Adm,Apoe,Cd9,Fzd6,Lck,Nav2,Serpinc1,Serpine2,Slc39a4,Zfpm1
GO:0022405	hair cycle process	0.327134	1	75	78	14841	0.0133333	0.00525571	0.0128205	0.00505357	CL_0000821-down.xls	Fzd6
GO:0022404	molting cycle process	0.327134	1	75	78	14841	0.0133333	0.00525571	0.0128205	0.00505357	CL_0000821-down.xls	Fzd6
GO:0018904	organic ether metabolic process	0.327134	1	75	78	14841	0.0133333	0.00525571	0.0128205	0.00505357	CL_0000821-down.xls	Apoe
GO:0042698	ovulation cycle	0.327134	1	75	78	14841	0.0133333	0.00525571	0.0128205	0.00505357	CL_0000821-down.xls	Ahr
GO:0043280	positive regulation of caspase activity	0.327134	1	75	78	14841	0.0133333	0.00525571	0.0128205	0.00505357	CL_0000821-down.xls	Lck
GO:0010810	regulation of cell-substrate adhesion	0.327134	1	75	78	14841	0.0133333	0.00525571	0.0128205	0.00505357	CL_0000821-down.xls	Itga6
GO:2000026	regulation of multicellular organismal development	0.329584	6	75	930	14841	0.08	0.0626642	0.00645161	0.00505357	CL_0000821-down.xls	Eya1,Fzd6,Lck,Myb,Serpine2,Timp2
GO:0000087	M phase of mitotic cell cycle	0.329873	2	75	233	14841	0.0266667	0.0156998	0.00858369	0.00505357	CL_0000821-down.xls	Cenpv,Wee1
GO:0008585	female gonad development	0.330552	1	75	79	14841	0.0133333	0.00532309	0.0126582	0.00505357	CL_0000821-down.xls	Ahr
GO:0010212	response to ionizing radiation	0.330552	1	75	79	14841	0.0133333	0.00532309	0.0126582	0.00505357	CL_0000821-down.xls	Eya1
GO:0055002	striated muscle cell development	0.330552	1	75	79	14841	0.0133333	0.00532309	0.0126582	0.00505357	CL_0000821-down.xls	Als2
GO:0006325	chromatin organization	0.330572	3	75	401	14841	0.04	0.0270197	0.0074813	0.00505357	CL_0000821-down.xls	Cenpv,Eya1,Myb
GO:0051130	positive regulation of cellular component organization	0.333352	3	75	403	14841	0.04	0.0271545	0.00744417	0.00505357	CL_0000821-down.xls	Ahr,Myb,Serpine2
GO:0009310	amine catabolic process	0.333954	1	75	80	14841	0.0133333	0.00539047	0.0125	0.00505357	CL_0000821-down.xls	Fah
GO:0048704	embryonic skeletal system morphogenesis	0.333954	1	75	80	14841	0.0133333	0.00539047	0.0125	0.00505357	CL_0000821-down.xls	Eya1
GO:0007631	feeding behavior	0.333954	1	75	80	14841	0.0133333	0.00539047	0.0125	0.00505357	CL_0000821-down.xls	Hcrtr2
GO:0006665	sphingolipid metabolic process	0.333954	1	75	80	14841	0.0133333	0.00539047	0.0125	0.00505357	CL_0000821-down.xls	St8sia6
GO:0032940	secretion by cell	0.335429	2	75	236	14841	0.0266667	0.0159019	0.00847458	0.00505357	CL_0000821-down.xls	Adm,Serpine2
GO:0007015	actin filament organization	0.337338	1	75	81	14841	0.0133333	0.00545785	0.0123457	0.00505357	CL_0000821-down.xls	Actn1
GO:0016197	endosome transport	0.337338	1	75	81	14841	0.0133333	0.00545785	0.0123457	0.00505357	CL_0000821-down.xls	Als2
GO:0050864	regulation of B cell activation	0.337338	1	75	81	14841	0.0133333	0.00545785	0.0123457	0.00505357	CL_0000821-down.xls	Ahr
GO:0051960	regulation of nervous system development	0.338912	3	75	407	14841	0.04	0.027424	0.00737101	0.00505357	CL_0000821-down.xls	Eya1,Serpine2,Timp2
GO:0007568	aging	0.340705	1	75	82	14841	0.0133333	0.00552523	0.0121951	0.00505357	CL_0000821-down.xls	Apoe
GO:0048285	organelle fission	0.342817	2	75	240	14841	0.0266667	0.0161714	0.00833333	0.00505357	CL_0000821-down.xls	Cenpv,Wee1
GO:0009566	fertilization	0.344055	1	75	83	14841	0.0133333	0.00559262	0.0120482	0.00505357	CL_0000821-down.xls	Cd9
GO:0042633	hair cycle	0.344055	1	75	83	14841	0.0133333	0.00559262	0.0120482	0.00505357	CL_0000821-down.xls	Fzd6
GO:0002757	immune response-activating signal transduction	0.344055	1	75	83	14841	0.0133333	0.00559262	0.0120482	0.00505357	CL_0000821-down.xls	Lck
GO:0006643	membrane lipid metabolic process	0.344055	1	75	83	14841	0.0133333	0.00559262	0.0120482	0.00505357	CL_0000821-down.xls	St8sia6
GO:0042303	molting cycle	0.344055	1	75	83	14841	0.0133333	0.00559262	0.0120482	0.00505357	CL_0000821-down.xls	Fzd6
GO:0008016	regulation of heart contraction	0.344055	1	75	83	14841	0.0133333	0.00559262	0.0120482	0.00505357	CL_0000821-down.xls	Adm
GO:0035725	sodium ion transmembrane transport	0.344055	1	75	83	14841	0.0133333	0.00559262	0.0120482	0.00505357	CL_0000821-down.xls	Atp1b1
GO:0044242	cellular lipid catabolic process	0.347389	1	75	84	14841	0.0133333	0.00566	0.0119048	0.00505357	CL_0000821-down.xls	Faah
GO:0051250	negative regulation of lymphocyte activation	0.347389	1	75	84	14841	0.0133333	0.00566	0.0119048	0.00505357	CL_0000821-down.xls	Spn
GO:0050731	positive regulation of peptidyl-tyrosine phosphorylation	0.347389	1	75	84	14841	0.0133333	0.00566	0.0119048	0.00505357	CL_0000821-down.xls	Lck
GO:0006275	regulation of DNA replication	0.347389	1	75	84	14841	0.0133333	0.00566	0.0119048	0.00505357	CL_0000821-down.xls	Igf1r
GO:0042035	regulation of cytokine biosynthetic process	0.347389	1	75	84	14841	0.0133333	0.00566	0.0119048	0.00505357	CL_0000821-down.xls	Spn
GO:0045859	regulation of protein kinase activity	0.350026	3	75	415	14841	0.04	0.0279631	0.00722892	0.00505357	CL_0000821-down.xls	Als2,Apoe,Spry2
GO:0050793	regulation of developmental process	0.35024	7	75	1136	14841	0.0933333	0.0765447	0.00616197	0.00505357	CL_0000821-down.xls	Eya1,Fzd6,Lck,Myb,Serpine2,Timp2,Zfpm1
GO:0008203	cholesterol metabolic process	0.350705	1	75	85	14841	0.0133333	0.00572738	0.0117647	0.00505357	CL_0000821-down.xls	Apoe
GO:0051235	maintenance of location	0.350705	1	75	85	14841	0.0133333	0.00572738	0.0117647	0.00505357	CL_0000821-down.xls	Apoe
GO:0007498	mesoderm development	0.350705	1	75	85	14841	0.0133333	0.00572738	0.0117647	0.00505357	CL_0000821-down.xls	Wls
GO:0071844	cellular component assembly at cellular level	0.350814	4	75	592	14841	0.0533333	0.0398895	0.00675676	0.00505357	CL_0000821-down.xls	Actn1,Cd9,Cenpv,Itga6
GO:0048762	mesenchymal cell differentiation	0.354006	1	75	86	14841	0.0133333	0.00579476	0.0116279	0.00505357	CL_0000821-down.xls	Nfatc1
GO:0030178	negative regulation of Wnt receptor signaling pathway	0.354006	1	75	86	14841	0.0133333	0.00579476	0.0116279	0.00505357	CL_0000821-down.xls	Fzd6
GO:0034097	response to cytokine stimulus	0.355685	2	75	247	14841	0.0266667	0.0166431	0.00809717	0.00505357	CL_0000821-down.xls	Ebi3,Tcf7
GO:0046545	development of primary female sexual characteristics	0.357289	1	75	87	14841	0.0133333	0.00586214	0.0114943	0.00505357	CL_0000821-down.xls	Ahr
GO:0002764	immune response-regulating signaling pathway	0.357289	1	75	87	14841	0.0133333	0.00586214	0.0114943	0.00505357	CL_0000821-down.xls	Lck
GO:0035335	peptidyl-tyrosine dephosphorylation	0.357289	1	75	87	14841	0.0133333	0.00586214	0.0114943	0.00505357	CL_0000821-down.xls	Eya1
GO:0009152	purine ribonucleotide biosynthetic process	0.357289	1	75	87	14841	0.0133333	0.00586214	0.0114943	0.00505357	CL_0000821-down.xls	Atp1b1
GO:0010033	response to organic substance	0.357809	7	75	1145	14841	0.0933333	0.0771511	0.00611354	0.00505357	CL_0000821-down.xls	Adm,Ahr,Apoe,Ccr1,Creb3l2,Ebi3,Tcf7
GO:0030902	hindbrain development	0.360556	1	75	88	14841	0.0133333	0.00592952	0.0113636	0.00505357	CL_0000821-down.xls	Serpine2
GO:0010952	positive regulation of peptidase activity	0.360556	1	75	88	14841	0.0133333	0.00592952	0.0113636	0.00505357	CL_0000821-down.xls	Lck
GO:0045761	regulation of adenylate cyclase activity	0.360556	1	75	88	14841	0.0133333	0.00592952	0.0113636	0.00505357	CL_0000821-down.xls	Timp2
GO:0045088	regulation of innate immune response	0.360556	1	75	88	14841	0.0133333	0.00592952	0.0113636	0.00505357	CL_0000821-down.xls	Ccr1
GO:0060191	regulation of lipase activity	0.360556	1	75	88	14841	0.0133333	0.00592952	0.0113636	0.00505357	CL_0000821-down.xls	Hcrtr2
GO:0048167	regulation of synaptic plasticity	0.360556	1	75	88	14841	0.0133333	0.00592952	0.0113636	0.00505357	CL_0000821-down.xls	Serpine2
GO:0051240	positive regulation of multicellular organismal process	0.361125	3	75	423	14841	0.04	0.0285021	0.0070922	0.00505357	CL_0000821-down.xls	Adm,Lck,Serpine2
GO:0009059	macromolecule biosynthetic process	0.362523	13	75	2277	14841	0.173333	0.153426	0.00570927	0.00505357	CL_0000821-down.xls	Ahr,Apoe,Creb3l2,Litaf,Myb,Pbx3,St3gal6,St8sia6,Tcf7,Tram2,Zbtb20,Zfp827,Zfpm1
GO:0043524	negative regulation of neuron apoptosis	0.363807	1	75	89	14841	0.0133333	0.0059969	0.011236	0.00505357	CL_0000821-down.xls	Lgmn
GO:0051291	protein heterooligomerization	0.363807	1	75	89	14841	0.0133333	0.0059969	0.011236	0.00505357	CL_0000821-down.xls	Igf1r
GO:0090257	regulation of muscle system process	0.363807	1	75	89	14841	0.0133333	0.0059969	0.011236	0.00505357	CL_0000821-down.xls	Lck
GO:0043433	negative regulation of sequence-specific DNA binding transcription factor activity	0.367042	1	75	90	14841	0.0133333	0.00606428	0.0111111	0.00505357	CL_0000821-down.xls	Fzd6
GO:0016044	cellular membrane organization	0.369434	3	75	429	14841	0.04	0.0289064	0.00699301	0.00505357	CL_0000821-down.xls	Apoe,Cd5,Cd9
GO:0051716	cellular response to stimulus	0.369651	25	75	4596	14841	0.333333	0.309683	0.00543951	0.00505357	CL_0000821-down.xls	Adm,Ahr,Als2,Apoe,Arhgap24,Ccr1,Ccr9,Cd3g,Ebi3,Eya1,Fzd6,Hcrtr2,Igf1r,Itga6,Lck,Litaf,Nfatc1,Npr2,Rapgef5,Rasal1,Rassf6,Slc39a4,Spn,Tcf7,Wls
GO:0030336	negative regulation of cell migration	0.37026	1	75	91	14841	0.0133333	0.00613166	0.010989	0.00505357	CL_0000821-down.xls	Apoe
GO:0001932	regulation of protein phosphorylation	0.371668	4	75	610	14841	0.0533333	0.0411024	0.00655738	0.00505357	CL_0000821-down.xls	Als2,Apoe,Lck,Spry2
GO:0061024	membrane organization	0.3722	3	75	431	14841	0.04	0.0290412	0.00696056	0.00505357	CL_0000821-down.xls	Apoe,Cd5,Cd9
GO:0002706	regulation of lymphocyte mediated immunity	0.373462	1	75	92	14841	0.0133333	0.00619904	0.0108696	0.00505357	CL_0000821-down.xls	Spn
GO:0016125	sterol metabolic process	0.373462	1	75	92	14841	0.0133333	0.00619904	0.0108696	0.00505357	CL_0000821-down.xls	Apoe
GO:0010927	cellular component assembly involved in morphogenesis	0.376648	1	75	93	14841	0.0133333	0.00626642	0.0107527	0.00505357	CL_0000821-down.xls	Cd9
GO:2000146	negative regulation of cell motility	0.376648	1	75	93	14841	0.0133333	0.00626642	0.0107527	0.00505357	CL_0000821-down.xls	Apoe
GO:0050671	positive regulation of lymphocyte proliferation	0.376648	1	75	93	14841	0.0133333	0.00626642	0.0107527	0.00505357	CL_0000821-down.xls	Spn
GO:0002822	regulation of adaptive immune response based on somatic recombination of immune receptors built from immunoglobulin superfamily domains	0.376648	1	75	93	14841	0.0133333	0.00626642	0.0107527	0.00505357	CL_0000821-down.xls	Spn
GO:0031279	regulation of cyclase activity	0.376648	1	75	93	14841	0.0133333	0.00626642	0.0107527	0.00505357	CL_0000821-down.xls	Timp2
GO:2000021	regulation of ion homeostasis	0.376648	1	75	93	14841	0.0133333	0.00626642	0.0107527	0.00505357	CL_0000821-down.xls	Lck
GO:0007017	microtubule-based process	0.377539	2	75	259	14841	0.0266667	0.0174517	0.00772201	0.00505357	CL_0000821-down.xls	Eya1,Wee1
GO:0006323	DNA packaging	0.379818	1	75	94	14841	0.0133333	0.0063338	0.0106383	0.00505357	CL_0000821-down.xls	Cenpv
GO:0046660	female sex differentiation	0.379818	1	75	94	14841	0.0133333	0.0063338	0.0106383	0.00505357	CL_0000821-down.xls	Ahr
GO:0055001	muscle cell development	0.379818	1	75	94	14841	0.0133333	0.0063338	0.0106383	0.00505357	CL_0000821-down.xls	Als2
GO:0002695	negative regulation of leukocyte activation	0.379818	1	75	94	14841	0.0133333	0.0063338	0.0106383	0.00505357	CL_0000821-down.xls	Spn
GO:0032946	positive regulation of mononuclear cell proliferation	0.379818	1	75	94	14841	0.0133333	0.0063338	0.0106383	0.00505357	CL_0000821-down.xls	Spn
GO:0001508	regulation of action potential	0.379818	1	75	94	14841	0.0133333	0.0063338	0.0106383	0.00505357	CL_0000821-down.xls	Cd9
GO:0051339	regulation of lyase activity	0.379818	1	75	94	14841	0.0133333	0.0063338	0.0106383	0.00505357	CL_0000821-down.xls	Timp2
GO:0043549	regulation of kinase activity	0.381865	3	75	438	14841	0.04	0.0295128	0.00684932	0.00505357	CL_0000821-down.xls	Als2,Apoe,Spry2
GO:0006865	amino acid transport	0.382972	1	75	95	14841	0.0133333	0.00640119	0.0105263	0.00505357	CL_0000821-down.xls	Slc7a7
GO:0051641	cellular localization	0.385411	6	75	991	14841	0.08	0.0667745	0.00605449	0.00505357	CL_0000821-down.xls	Adm,Als2,Apoe,Creb3l2,Eya1,Serpine2
GO:0040011	locomotion	0.38556	4	75	622	14841	0.0533333	0.0419109	0.00643087	0.00505357	CL_0000821-down.xls	Alcam,Ccr1,Ccr9,Itga6
GO:0070665	positive regulation of leukocyte proliferation	0.38611	1	75	96	14841	0.0133333	0.00646857	0.0104167	0.00505357	CL_0000821-down.xls	Spn
GO:0042129	regulation of T cell proliferation	0.38611	1	75	96	14841	0.0133333	0.00646857	0.0104167	0.00505357	CL_0000821-down.xls	Spn
GO:0009260	ribonucleotide biosynthetic process	0.38611	1	75	96	14841	0.0133333	0.00646857	0.0104167	0.00505357	CL_0000821-down.xls	Atp1b1
GO:0006355	regulation of transcription, DNA-dependent	0.387449	13	75	2317	14841	0.173333	0.156122	0.0056107	0.00505357	CL_0000821-down.xls	Ahr,Creb3l2,Eya1,Fzd6,Itga6,Litaf,Myb,Nfatc1,Pbx3,Tcf7,Zbtb20,Zfp827,Zfpm1
GO:0051649	establishment of localization in cell	0.388872	5	75	809	14841	0.0666667	0.0545112	0.00618047	0.00505357	CL_0000821-down.xls	Adm,Als2,Creb3l2,Eya1,Serpine2
GO:0060284	regulation of cell development	0.390126	3	75	444	14841	0.04	0.0299171	0.00675676	0.00505357	CL_0000821-down.xls	Eya1,Serpine2,Timp2
GO:0045860	positive regulation of protein kinase activity	0.390152	2	75	266	14841	0.0266667	0.0179233	0.0075188	0.00505357	CL_0000821-down.xls	Als2,Spry2
GO:0022612	gland morphogenesis	0.39234	1	75	98	14841	0.0133333	0.00660333	0.0102041	0.00505357	CL_0000821-down.xls	Igf1r
GO:0060485	mesenchyme development	0.39234	1	75	98	14841	0.0133333	0.00660333	0.0102041	0.00505357	CL_0000821-down.xls	Nfatc1
GO:0002819	regulation of adaptive immune response	0.39234	1	75	98	14841	0.0133333	0.00660333	0.0102041	0.00505357	CL_0000821-down.xls	Spn
GO:0040008	regulation of growth	0.392874	3	75	446	14841	0.04	0.0300519	0.00672646	0.00505357	CL_0000821-down.xls	Apoe,Lgmn,Serpine2
GO:2000112	regulation of cellular macromolecule biosynthetic process	0.393342	14	75	2518	14841	0.186667	0.169665	0.00555997	0.00505357	CL_0000821-down.xls	Ahr,Creb3l2,Eya1,Fzd6,Igf1r,Itga6,Litaf,Myb,Nfatc1,Pbx3,Tcf7,Zbtb20,Zfp827,Zfpm1
GO:0043123	positive regulation of I-kappaB kinase/NF-kappaB cascade	0.395431	1	75	99	14841	0.0133333	0.00667071	0.010101	0.00505357	CL_0000821-down.xls	Litaf
GO:0007584	response to nutrient	0.395431	1	75	99	14841	0.0133333	0.00667071	0.010101	0.00505357	CL_0000821-down.xls	Serpinc1
GO:0044283	small molecule biosynthetic process	0.39562	3	75	448	14841	0.04	0.0301866	0.00669643	0.00505357	CL_0000821-down.xls	Atp1b1,Npr2,Nt5e
GO:0014070	response to organic cyclic compound	0.398507	1	75	100	14841	0.0133333	0.00673809	0.01	0.00505357	CL_0000821-down.xls	Ahr
GO:0006897	endocytosis	0.400875	2	75	272	14841	0.0266667	0.0183276	0.00735294	0.00505357	CL_0000821-down.xls	Apoe,Cd5
GO:0010324	membrane invagination	0.400875	2	75	272	14841	0.0266667	0.0183276	0.00735294	0.00505357	CL_0000821-down.xls	Apoe,Cd5
GO:0030879	mammary gland development	0.401567	1	75	101	14841	0.0133333	0.00680547	0.00990099	0.00505357	CL_0000821-down.xls	Igf1r
GO:0009896	positive regulation of catabolic process	0.401567	1	75	101	14841	0.0133333	0.00680547	0.00990099	0.00505357	CL_0000821-down.xls	Apoe
GO:0050679	positive regulation of epithelial cell proliferation	0.401567	1	75	101	14841	0.0133333	0.00680547	0.00990099	0.00505357	CL_0000821-down.xls	Eya1
GO:0006461	protein complex assembly	0.40247	3	75	453	14841	0.04	0.0305235	0.00662252	0.00505357	CL_0000821-down.xls	Als2,Igf1r,Sbf2
GO:0007218	neuropeptide signaling pathway	0.404612	1	75	102	14841	0.0133333	0.00687285	0.00980392	0.00505357	CL_0000821-down.xls	Hcrtr2
GO:0001890	placenta development	0.404612	1	75	102	14841	0.0133333	0.00687285	0.00980392	0.00505357	CL_0000821-down.xls	Adm
GO:0007519	skeletal muscle tissue development	0.404612	1	75	102	14841	0.0133333	0.00687285	0.00980392	0.00505357	CL_0000821-down.xls	Als2
GO:0070271	protein complex biogenesis	0.405205	3	75	455	14841	0.04	0.0306583	0.00659341	0.00505357	CL_0000821-down.xls	Als2,Igf1r,Sbf2
GO:0051338	regulation of transferase activity	0.406571	3	75	456	14841	0.04	0.0307257	0.00657895	0.00505357	CL_0000821-down.xls	Als2,Apoe,Spry2
GO:0007187	G-protein signaling, coupled to cyclic nucleotide second messenger	0.407642	1	75	103	14841	0.0133333	0.00694023	0.00970874	0.00505357	CL_0000821-down.xls	Fzd6
GO:0000122	negative regulation of transcription from RNA polymerase II promoter	0.407936	3	75	457	14841	0.04	0.0307931	0.00656455	0.00505357	CL_0000821-down.xls	Ahr,Myb,Zfpm1
GO:0016051	carbohydrate biosynthetic process	0.410656	1	75	104	14841	0.0133333	0.00700761	0.00961538	0.00505357	CL_0000821-down.xls	St8sia6
GO:0045785	positive regulation of cell adhesion	0.410656	1	75	104	14841	0.0133333	0.00700761	0.00961538	0.00505357	CL_0000821-down.xls	Itga6
GO:0001666	response to hypoxia	0.413655	1	75	105	14841	0.0133333	0.00707499	0.00952381	0.00505357	CL_0000821-down.xls	Atp1b1
GO:0033674	positive regulation of kinase activity	0.415039	2	75	280	14841	0.0266667	0.0188667	0.00714286	0.00505357	CL_0000821-down.xls	Als2,Spry2
GO:0040013	negative regulation of locomotion	0.419609	1	75	107	14841	0.0133333	0.00720976	0.00934579	0.00505357	CL_0000821-down.xls	Apoe
GO:0040007	growth	0.422061	2	75	284	14841	0.0266667	0.0191362	0.00704225	0.00505357	CL_0000821-down.xls	Adm,Spry2
GO:0051640	organelle localization	0.422563	1	75	108	14841	0.0133333	0.00727714	0.00925926	0.00505357	CL_0000821-down.xls	Eya1
GO:0002699	positive regulation of immune effector process	0.422563	1	75	108	14841	0.0133333	0.00727714	0.00925926	0.00505357	CL_0000821-down.xls	Myb
GO:0002703	regulation of leukocyte mediated immunity	0.422563	1	75	108	14841	0.0133333	0.00727714	0.00925926	0.00505357	CL_0000821-down.xls	Spn
GO:0070482	response to oxygen levels	0.422563	1	75	108	14841	0.0133333	0.00727714	0.00925926	0.00505357	CL_0000821-down.xls	Atp1b1
GO:0060538	skeletal muscle organ development	0.422563	1	75	108	14841	0.0133333	0.00727714	0.00925926	0.00505357	CL_0000821-down.xls	Als2
GO:0051252	regulation of RNA metabolic process	0.425869	13	75	2378	14841	0.173333	0.160232	0.00546678	0.00505357	CL_0000821-down.xls	Ahr,Creb3l2,Eya1,Fzd6,Itga6,Litaf,Myb,Nfatc1,Pbx3,Tcf7,Zbtb20,Zfp827,Zfpm1
GO:0071822	protein complex subunit organization	0.426953	3	75	471	14841	0.04	0.0317364	0.00636943	0.00505357	CL_0000821-down.xls	Als2,Igf1r,Sbf2
GO:0006163	purine nucleotide metabolic process	0.426953	3	75	471	14841	0.04	0.0317364	0.00636943	0.00505357	CL_0000821-down.xls	Atp1b1,Npr2,Nt5e
GO:0005975	carbohydrate metabolic process	0.428304	3	75	472	14841	0.04	0.0318038	0.00635593	0.00505357	CL_0000821-down.xls	Renbp,St3gal6,St8sia6
GO:0030031	cell projection assembly	0.428427	1	75	110	14841	0.0133333	0.0074119	0.00909091	0.00505357	CL_0000821-down.xls	Itga6
GO:0030817	regulation of cAMP biosynthetic process	0.428427	1	75	110	14841	0.0133333	0.0074119	0.00909091	0.00505357	CL_0000821-down.xls	Timp2
GO:0050730	regulation of peptidyl-tyrosine phosphorylation	0.431337	1	75	111	14841	0.0133333	0.00747928	0.00900901	0.00505357	CL_0000821-down.xls	Lck
GO:0030534	adult behavior	0.434233	1	75	112	14841	0.0133333	0.00754666	0.00892857	0.00505357	CL_0000821-down.xls	Pbx3
GO:0051347	positive regulation of transferase activity	0.435976	2	75	292	14841	0.0266667	0.0196752	0.00684932	0.00505357	CL_0000821-down.xls	Als2,Spry2
GO:0007369	gastrulation	0.437114	1	75	113	14841	0.0133333	0.00761404	0.00884956	0.00505357	CL_0000821-down.xls	Wls
GO:0030814	regulation of cAMP metabolic process	0.437114	1	75	113	14841	0.0133333	0.00761404	0.00884956	0.00505357	CL_0000821-down.xls	Timp2
GO:0051216	cartilage development	0.43998	1	75	114	14841	0.0133333	0.00768142	0.00877193	0.00505357	CL_0000821-down.xls	Creb3l2
GO:0003001	generation of a signal involved in cell-cell signaling	0.43998	1	75	114	14841	0.0133333	0.00768142	0.00877193	0.00505357	CL_0000821-down.xls	Adm
GO:0023061	signal release	0.43998	1	75	114	14841	0.0133333	0.00768142	0.00877193	0.00505357	CL_0000821-down.xls	Adm
GO:0043122	regulation of I-kappaB kinase/NF-kappaB cascade	0.442832	1	75	115	14841	0.0133333	0.0077488	0.00869565	0.00505357	CL_0000821-down.xls	Litaf
GO:0071103	DNA conformation change	0.44567	1	75	116	14841	0.0133333	0.00781618	0.00862069	0.00505357	CL_0000821-down.xls	Cenpv
GO:0050794	regulation of cellular process	0.446483	40	75	7700	14841	0.533333	0.518833	0.00519481	0.00505357	CL_0000821-down.xls	Actn1,Adm,Ahr,Als2,Apoe,Arhgap24,Ccr1,Ccr9,Cd3g,Cd5,Cd9,Cenpv,Creb3l2,Ebi3,Epcam,Eya1,Fzd6,Hcrtr2,Igf1r,Itga6,Lck,Lgmn,Litaf,Marcksl1,Myb,Nfatc1,Npr2,Pbx3,Rapgef5,Rasal1,Rassf6,Serpine2,Spn,Spry2,Tcf7,Timp2,Wls,Zbtb20,Zfp827,Zfpm1
GO:0006996	organelle organization	0.447767	8	75	1444	14841	0.106667	0.097298	0.00554017	0.00505357	CL_0000821-down.xls	Actn1,Als2,Cenpv,Eya1,Myb,Pstpip2,Serpine2,Wee1
GO:0009058	biosynthetic process	0.453958	16	75	3007	14841	0.213333	0.202614	0.00532092	0.00505357	CL_0000821-down.xls	Ahr,Apoe,Atp1b1,Creb3l2,Litaf,Myb,Npr2,Nt5e,Pbx3,St3gal6,St8sia6,Tcf7,Tram2,Zbtb20,Zfp827,Zfpm1
GO:0042445	hormone metabolic process	0.456879	1	75	120	14841	0.0133333	0.00808571	0.00833333	0.00505357	CL_0000821-down.xls	Adm
GO:0006468	protein phosphorylation	0.458797	4	75	686	14841	0.0533333	0.0462233	0.0058309	0.00505357	CL_0000821-down.xls	Igf1r,Lck,Npr2,Wee1
GO:0006310	DNA recombination	0.459646	1	75	121	14841	0.0133333	0.00815309	0.00826446	0.00505357	CL_0000821-down.xls	Tcf7
GO:0002253	activation of immune response	0.459646	1	75	121	14841	0.0133333	0.00815309	0.00826446	0.00505357	CL_0000821-down.xls	Lck
GO:0030308	negative regulation of cell growth	0.459646	1	75	121	14841	0.0133333	0.00815309	0.00826446	0.00505357	CL_0000821-down.xls	Serpine2
GO:0050769	positive regulation of neurogenesis	0.459646	1	75	121	14841	0.0133333	0.00815309	0.00826446	0.00505357	CL_0000821-down.xls	Serpine2
GO:0006351	transcription, DNA-dependent	0.460336	9	75	1654	14841	0.12	0.111448	0.00544135	0.00505357	CL_0000821-down.xls	Ahr,Creb3l2,Litaf,Myb,Pbx3,Tcf7,Zbtb20,Zfp827,Zfpm1
GO:0032774	RNA biosynthetic process	0.461827	9	75	1656	14841	0.12	0.111583	0.00543478	0.00505357	CL_0000821-down.xls	Ahr,Creb3l2,Litaf,Myb,Pbx3,Tcf7,Zbtb20,Zfp827,Zfpm1
GO:0035023	regulation of Rho protein signal transduction	0.465138	1	75	123	14841	0.0133333	0.00828785	0.00813008	0.00505357	CL_0000821-down.xls	Als2
GO:0008217	regulation of blood pressure	0.465138	1	75	123	14841	0.0133333	0.00828785	0.00813008	0.00505357	CL_0000821-down.xls	Nav2
GO:0031346	positive regulation of cell projection organization	0.467864	1	75	124	14841	0.0133333	0.00835523	0.00806452	0.00505357	CL_0000821-down.xls	Serpine2
GO:0030334	regulation of cell migration	0.468302	2	75	311	14841	0.0266667	0.0209555	0.00643087	0.00505357	CL_0000821-down.xls	Apoe,Igf1r
GO:0034645	cellular macromolecule biosynthetic process	0.47172	12	75	2255	14841	0.16	0.151944	0.00532151	0.00505357	CL_0000821-down.xls	Ahr,Apoe,Creb3l2,Litaf,Myb,Pbx3,St3gal6,St8sia6,Tcf7,Zbtb20,Zfp827,Zfpm1
GO:0019221	cytokine-mediated signaling pathway	0.475958	1	75	127	14841	0.0133333	0.00855737	0.00787402	0.00505357	CL_0000821-down.xls	Ebi3
GO:0072521	purine-containing compound metabolic process	0.477457	3	75	509	14841	0.04	0.0342969	0.00589391	0.00505357	CL_0000821-down.xls	Atp1b1,Npr2,Nt5e
GO:0046903	secretion	0.478287	2	75	317	14841	0.0266667	0.0213597	0.00630915	0.00505357	CL_0000821-down.xls	Adm,Serpine2
GO:0051146	striated muscle cell differentiation	0.481287	1	75	129	14841	0.0133333	0.00869214	0.00775194	0.00505357	CL_0000821-down.xls	Als2
GO:2000145	regulation of cell motility	0.48159	2	75	319	14841	0.0266667	0.0214945	0.00626959	0.00505357	CL_0000821-down.xls	Apoe,Igf1r
GO:0009056	catabolic process	0.482024	7	75	1292	14841	0.0933333	0.0870561	0.00541796	0.00505357	CL_0000821-down.xls	Apoe,Atp1b1,Dnase1l3,Faah,Fah,Nt5e,Pon3
GO:0071804	cellular potassium ion transport	0.486563	1	75	131	14841	0.0133333	0.0088269	0.00763359	0.00505357	CL_0000821-down.xls	Atp1b1
GO:0071805	potassium ion transmembrane transport	0.486563	1	75	131	14841	0.0133333	0.0088269	0.00763359	0.00505357	CL_0000821-down.xls	Atp1b1
GO:0043281	regulation of caspase activity	0.486563	1	75	131	14841	0.0133333	0.0088269	0.00763359	0.00505357	CL_0000821-down.xls	Lck
GO:0006470	protein dephosphorylation	0.48918	1	75	132	14841	0.0133333	0.00889428	0.00757576	0.00505357	CL_0000821-down.xls	Eya1
GO:0007411	axon guidance	0.491785	1	75	133	14841	0.0133333	0.00896166	0.0075188	0.00505357	CL_0000821-down.xls	Alcam
GO:0009892	negative regulation of metabolic process	0.492205	6	75	1108	14841	0.08	0.074658	0.00541516	0.00505357	CL_0000821-down.xls	Ahr,Apoe,Myb,Serpine2,Timp2,Zfpm1
GO:0051276	chromosome organization	0.493001	3	75	521	14841	0.04	0.0351055	0.00575816	0.00505357	CL_0000821-down.xls	Cenpv,Eya1,Myb
GO:0010038	response to metal ion	0.494377	1	75	134	14841	0.0133333	0.00902904	0.00746269	0.00505357	CL_0000821-down.xls	Lck
GO:0001701	in utero embryonic development	0.4963	2	75	328	14841	0.0266667	0.0221009	0.00609756	0.00505357	CL_0000821-down.xls	Adm,Myb
GO:0001822	kidney development	0.499521	1	75	136	14841	0.0133333	0.0091638	0.00735294	0.00505357	CL_0000821-down.xls	Eya1
GO:0006869	lipid transport	0.499521	1	75	136	14841	0.0133333	0.0091638	0.00735294	0.00505357	CL_0000821-down.xls	Apoe
GO:0016310	phosphorylation	0.502084	5	75	922	14841	0.0666667	0.0621252	0.00542299	0.00505357	CL_0000821-down.xls	Fam20b,Igf1r,Lck,Npr2,Wee1
GO:0001503	ossification	0.504613	1	75	138	14841	0.0133333	0.00929856	0.00724638	0.00505357	CL_0000821-down.xls	Npr2
GO:0001101	response to acid	0.504613	1	75	138	14841	0.0133333	0.00929856	0.00724638	0.00505357	CL_0000821-down.xls	Lgmn
GO:0006366	transcription from RNA polymerase II promoter	0.50714	1	75	139	14841	0.0133333	0.00936595	0.00719424	0.00505357	CL_0000821-down.xls	Ahr
GO:0018193	peptidyl-amino acid modification	0.510748	2	75	337	14841	0.0266667	0.0227074	0.00593472	0.00505357	CL_0000821-down.xls	Lck,Wee1
GO:0044249	cellular biosynthetic process	0.511572	15	75	2909	14841	0.2	0.196011	0.00515641	0.00505357	CL_0000821-down.xls	Ahr,Apoe,Atp1b1,Creb3l2,Litaf,Myb,Npr2,Nt5e,Pbx3,St3gal6,St8sia6,Tcf7,Zbtb20,Zfp827,Zfpm1
GO:0006952	defense response	0.514641	3	75	538	14841	0.04	0.0362509	0.00557621	0.00505357	CL_0000821-down.xls	Als2,Ccr1,Spn
GO:0019318	hexose metabolic process	0.514645	1	75	142	14841	0.0133333	0.00956809	0.00704225	0.00505357	CL_0000821-down.xls	Renbp
GO:0072001	renal system development	0.514645	1	75	142	14841	0.0133333	0.00956809	0.00704225	0.00505357	CL_0000821-down.xls	Eya1
GO:0007167	enzyme linked receptor protein signaling pathway	0.515505	2	75	340	14841	0.0266667	0.0229095	0.00588235	0.00505357	CL_0000821-down.xls	Igf1r,Npr2
GO:0033043	regulation of organelle organization	0.515505	2	75	340	14841	0.0266667	0.0229095	0.00588235	0.00505357	CL_0000821-down.xls	Cenpv,Myb
GO:0007166	cell surface receptor linked signaling pathway	0.517935	14	75	2722	14841	0.186667	0.183411	0.00514328	0.00505357	CL_0000821-down.xls	Apoe,Ccr1,Ccr9,Cd3g,Ebi3,Fzd6,Hcrtr2,Igf1r,Itga6,Lck,Npr2,Spn,Tcf7,Wls
GO:0042742	defense response to bacterium	0.522037	1	75	145	14841	0.0133333	0.00977023	0.00689655	0.00505357	CL_0000821-down.xls	Spn
GO:0048872	homeostasis of number of cells	0.524476	1	75	146	14841	0.0133333	0.00983761	0.00684932	0.00505357	CL_0000821-down.xls	Zfpm1
GO:0000279	M phase	0.526488	2	75	347	14841	0.0266667	0.0233812	0.00576369	0.00505357	CL_0000821-down.xls	Cenpv,Wee1
GO:0040012	regulation of locomotion	0.528044	2	75	348	14841	0.0266667	0.0234486	0.00574713	0.00505357	CL_0000821-down.xls	Apoe,Igf1r
GO:0010876	lipid localization	0.529318	1	75	148	14841	0.0133333	0.00997237	0.00675676	0.00505357	CL_0000821-down.xls	Apoe
GO:0043254	regulation of protein complex assembly	0.529318	1	75	148	14841	0.0133333	0.00997237	0.00675676	0.00505357	CL_0000821-down.xls	Ahr
GO:0006814	sodium ion transport	0.53172	1	75	149	14841	0.0133333	0.0100398	0.00671141	0.00505357	CL_0000821-down.xls	Atp1b1
GO:0006813	potassium ion transport	0.534111	1	75	150	14841	0.0133333	0.0101071	0.00666667	0.00505357	CL_0000821-down.xls	Atp1b1
GO:0003007	heart morphogenesis	0.536489	1	75	151	14841	0.0133333	0.0101745	0.00662252	0.00505357	CL_0000821-down.xls	Eya1
GO:0010959	regulation of metal ion transport	0.536489	1	75	151	14841	0.0133333	0.0101745	0.00662252	0.00505357	CL_0000821-down.xls	Serpine2
GO:0035637	multicellular organismal signaling	0.537306	2	75	354	14841	0.0266667	0.0238528	0.00564972	0.00505357	CL_0000821-down.xls	Als2,Cd9
GO:0019226	transmission of nerve impulse	0.537306	2	75	354	14841	0.0266667	0.0238528	0.00564972	0.00505357	CL_0000821-down.xls	Als2,Cd9
GO:0010638	positive regulation of organelle organization	0.538856	1	75	152	14841	0.0133333	0.0102419	0.00657895	0.00505357	CL_0000821-down.xls	Myb
GO:0051260	protein homooligomerization	0.538856	1	75	152	14841	0.0133333	0.0102419	0.00657895	0.00505357	CL_0000821-down.xls	Als2
GO:0010720	positive regulation of cell development	0.54121	1	75	153	14841	0.0133333	0.0103093	0.00653595	0.00505357	CL_0000821-down.xls	Serpine2
GO:0043523	regulation of neuron apoptosis	0.543553	1	75	154	14841	0.0133333	0.0103767	0.00649351	0.00505357	CL_0000821-down.xls	Lgmn
GO:0048511	rhythmic process	0.548203	1	75	156	14841	0.0133333	0.0105114	0.00641026	0.00505357	CL_0000821-down.xls	Ahr
GO:0042493	response to drug	0.55051	1	75	157	14841	0.0133333	0.0105788	0.00636943	0.00505357	CL_0000821-down.xls	Lck
GO:0044265	cellular macromolecule catabolic process	0.553968	2	75	365	14841	0.0266667	0.024594	0.00547945	0.00505357	CL_0000821-down.xls	Apoe,Dnase1l3
GO:0006916	anti-apoptosis	0.55509	1	75	159	14841	0.0133333	0.0107136	0.00628931	0.00505357	CL_0000821-down.xls	Apoe
GO:0006928	cellular component movement	0.556445	3	75	572	14841	0.04	0.0385419	0.00524476	0.00505357	CL_0000821-down.xls	Ccr1,Cd9,Itga6
GO:0048589	developmental growth	0.557363	1	75	160	14841	0.0133333	0.0107809	0.00625	0.00505357	CL_0000821-down.xls	Adm
GO:0046942	carboxylic acid transport	0.559624	1	75	161	14841	0.0133333	0.0108483	0.00621118	0.00505357	CL_0000821-down.xls	Slc7a7
GO:0045786	negative regulation of cell cycle	0.564113	1	75	163	14841	0.0133333	0.0109831	0.00613497	0.00505357	CL_0000821-down.xls	Timp2
GO:0015849	organic acid transport	0.564113	1	75	163	14841	0.0133333	0.0109831	0.00613497	0.00505357	CL_0000821-down.xls	Slc7a7
GO:0070887	cellular response to chemical stimulus	0.564697	4	75	784	14841	0.0533333	0.0528266	0.00510204	0.00505357	CL_0000821-down.xls	Ahr,Ccr1,Ebi3,Tcf7
GO:0034220	ion transmembrane transport	0.565976	3	75	580	14841	0.04	0.0390809	0.00517241	0.00505357	CL_0000821-down.xls	Atp1b1,Kctd14,Slc39a4
GO:0009154	purine ribonucleotide catabolic process	0.56729	2	75	374	14841	0.0266667	0.0252005	0.00534759	0.00505357	CL_0000821-down.xls	Atp1b1,Nt5e
GO:0031324	negative regulation of cellular metabolic process	0.568399	5	75	992	14841	0.0666667	0.0668419	0.00504032	0.00505357	CL_0000821-down.xls	Ahr,Myb,Serpine2,Timp2,Zfpm1
GO:0006753	nucleoside phosphate metabolic process	0.571871	3	75	585	14841	0.04	0.0394178	0.00512821	0.00505357	CL_0000821-down.xls	Atp1b1,Npr2,Nt5e
GO:0009117	nucleotide metabolic process	0.571871	3	75	585	14841	0.04	0.0394178	0.00512821	0.00505357	CL_0000821-down.xls	Atp1b1,Npr2,Nt5e
GO:0009261	ribonucleotide catabolic process	0.57312	2	75	378	14841	0.0266667	0.02547	0.00529101	0.00505357	CL_0000821-down.xls	Atp1b1,Nt5e
GO:0048705	skeletal system morphogenesis	0.575137	1	75	168	14841	0.0133333	0.01132	0.00595238	0.00505357	CL_0000821-down.xls	Eya1
GO:0044255	cellular lipid metabolic process	0.575385	3	75	588	14841	0.04	0.03962	0.00510204	0.00505357	CL_0000821-down.xls	Apoe,Faah,St8sia6
GO:0006629	lipid metabolic process	0.578938	4	75	798	14841	0.0533333	0.05377	0.00501253	0.00505357	CL_0000821-down.xls	Adm,Apoe,Faah,St8sia6
GO:0007389	pattern specification process	0.58745	2	75	388	14841	0.0266667	0.0261438	0.00515464	0.00505357	CL_0000821-down.xls	Eya1,Wls
GO:0006066	alcohol metabolic process	0.588864	2	75	389	14841	0.0266667	0.0262112	0.00514139	0.00505357	CL_0000821-down.xls	Apoe,Renbp
GO:0006195	purine nucleotide catabolic process	0.590274	2	75	390	14841	0.0266667	0.0262786	0.00512821	0.00505357	CL_0000821-down.xls	Atp1b1,Nt5e
GO:0005996	monosaccharide metabolic process	0.592207	1	75	176	14841	0.0133333	0.011859	0.00568182	0.00505357	CL_0000821-down.xls	Renbp
GO:0042692	muscle cell differentiation	0.594293	1	75	177	14841	0.0133333	0.0119264	0.00564972	0.00505357	CL_0000821-down.xls	Als2
GO:0072523	purine-containing compound catabolic process	0.598662	2	75	396	14841	0.0266667	0.0266828	0.00505051	0.00505357	CL_0000821-down.xls	Atp1b1,Nt5e
GO:0019752	carboxylic acid metabolic process	0.60174	3	75	611	14841	0.04	0.0411697	0.00490998	0.00505357	CL_0000821-down.xls	Faah,Fah,Pon3
GO:0043436	oxoacid metabolic process	0.60174	3	75	611	14841	0.04	0.0411697	0.00490998	0.00505357	CL_0000821-down.xls	Faah,Fah,Pon3
GO:0010605	negative regulation of macromolecule metabolic process	0.603425	5	75	1031	14841	0.0666667	0.0694697	0.00484966	0.00505357	CL_0000821-down.xls	Ahr,Myb,Serpine2,Timp2,Zfpm1
GO:0010817	regulation of hormone levels	0.604563	1	75	182	14841	0.0133333	0.0122633	0.00549451	0.00505357	CL_0000821-down.xls	Adm
GO:0080135	regulation of cellular response to stress	0.610602	1	75	185	14841	0.0133333	0.0124655	0.00540541	0.00505357	CL_0000821-down.xls	Eya1
GO:0046486	glycerolipid metabolic process	0.612595	1	75	186	14841	0.0133333	0.0125328	0.00537634	0.00505357	CL_0000821-down.xls	Apoe
GO:0042391	regulation of membrane potential	0.612595	1	75	186	14841	0.0133333	0.0125328	0.00537634	0.00505357	CL_0000821-down.xls	Cd9
GO:0016477	cell migration	0.613709	2	75	407	14841	0.0266667	0.027424	0.004914	0.00505357	CL_0000821-down.xls	Ccr1,Itga6
GO:0009166	nucleotide catabolic process	0.616399	2	75	409	14841	0.0266667	0.0275588	0.00488998	0.00505357	CL_0000821-down.xls	Atp1b1,Nt5e
GO:0055086	nucleobase, nucleoside and nucleotide metabolic process	0.617262	3	75	625	14841	0.04	0.0421131	0.0048	0.00505357	CL_0000821-down.xls	Atp1b1,Npr2,Nt5e
GO:0006082	organic acid metabolic process	0.617262	3	75	625	14841	0.04	0.0421131	0.0048	0.00505357	CL_0000821-down.xls	Faah,Fah,Pon3
GO:0042180	cellular ketone metabolic process	0.618356	3	75	626	14841	0.04	0.0421804	0.00479233	0.00505357	CL_0000821-down.xls	Faah,Fah,Pon3
GO:0010975	regulation of neuron projection development	0.624342	1	75	192	14841	0.0133333	0.0129371	0.00520833	0.00505357	CL_0000821-down.xls	Serpine2
GO:0050804	regulation of synaptic transmission	0.624342	1	75	192	14841	0.0133333	0.0129371	0.00520833	0.00505357	CL_0000821-down.xls	Serpine2
GO:0009890	negative regulation of biosynthetic process	0.624818	4	75	845	14841	0.0533333	0.0569369	0.00473373	0.00505357	CL_0000821-down.xls	Ahr,Apoe,Myb,Zfpm1
GO:0030855	epithelial cell differentiation	0.628178	1	75	194	14841	0.0133333	0.0130719	0.00515464	0.00505357	CL_0000821-down.xls	Eya1
GO:0009150	purine ribonucleotide metabolic process	0.629639	2	75	419	14841	0.0266667	0.0282326	0.00477327	0.00505357	CL_0000821-down.xls	Atp1b1,Nt5e
GO:0007517	muscle organ development	0.630082	1	75	195	14841	0.0133333	0.0131393	0.00512821	0.00505357	CL_0000821-down.xls	Als2
GO:0030335	positive regulation of cell migration	0.630082	1	75	195	14841	0.0133333	0.0131393	0.00512821	0.00505357	CL_0000821-down.xls	Igf1r
GO:2000147	positive regulation of cell motility	0.633861	1	75	197	14841	0.0133333	0.013274	0.00507614	0.00505357	CL_0000821-down.xls	Igf1r
GO:0009952	anterior/posterior pattern specification	0.635737	1	75	198	14841	0.0133333	0.0133414	0.00505051	0.00505357	CL_0000821-down.xls	Wls
GO:0071843	cellular component biogenesis at cellular level	0.635737	1	75	198	14841	0.0133333	0.0133414	0.00505051	0.00505357	CL_0000821-down.xls	Serpine2
GO:0034656	nucleobase, nucleoside and nucleotide catabolic process	0.638698	2	75	426	14841	0.0266667	0.0287043	0.00469484	0.00505357	CL_0000821-down.xls	Atp1b1,Nt5e
GO:0034655	nucleobase, nucleoside, nucleotide and nucleic acid catabolic process	0.638698	2	75	426	14841	0.0266667	0.0287043	0.00469484	0.00505357	CL_0000821-down.xls	Atp1b1,Nt5e
GO:0009057	macromolecule catabolic process	0.641255	2	75	428	14841	0.0266667	0.028839	0.0046729	0.00505357	CL_0000821-down.xls	Apoe,Dnase1l3
GO:0050778	positive regulation of immune response	0.644971	1	75	203	14841	0.0133333	0.0136783	0.00492611	0.00505357	CL_0000821-down.xls	Lck
GO:0009259	ribonucleotide metabolic process	0.646327	2	75	432	14841	0.0266667	0.0291086	0.00462963	0.00505357	CL_0000821-down.xls	Atp1b1,Nt5e
GO:0051272	positive regulation of cellular component movement	0.6486	1	75	205	14841	0.0133333	0.0138131	0.00487805	0.00505357	CL_0000821-down.xls	Igf1r
GO:0007346	regulation of mitotic cell cycle	0.6486	1	75	205	14841	0.0133333	0.0138131	0.00487805	0.00505357	CL_0000821-down.xls	Timp2
GO:0042221	response to chemical stimulus	0.648786	14	75	2949	14841	0.186667	0.198706	0.00474737	0.00505357	CL_0000821-down.xls	Adm,Ahr,Alcam,Als2,Apoe,Atp1b1,Ccr1,Ccr9,Creb3l2,Ebi3,Lck,Lgmn,Serpinc1,Tcf7
GO:0040017	positive regulation of locomotion	0.650401	1	75	206	14841	0.0133333	0.0138805	0.00485437	0.00505357	CL_0000821-down.xls	Igf1r
GO:0090066	regulation of anatomical structure size	0.650401	1	75	206	14841	0.0133333	0.0138805	0.00485437	0.00505357	CL_0000821-down.xls	Apoe
GO:0033554	cellular response to stress	0.652254	3	75	658	14841	0.04	0.0443366	0.00455927	0.00505357	CL_0000821-down.xls	Adm,Eya1,Slc39a4
GO:0009987	cellular process	0.652715	61	75	12210	14841	0.813333	0.822721	0.0049959	0.00505357	CL_0000821-down.xls	Actn1,Adm,Ahr,Alcam,Als2,Apoe,Arhgap24,Atp1b1,Ccr1,Ccr9,Cd300lf,Cd3g,Cd5,Cd9,Cenpv,Creb3l2,Dnase1l3,Ebi3,Eya1,Faah,Fah,Fam20b,Fras1,Fzd6,Hcrtr2,Igf1r,Itga6,Kctd14,Lck,Litaf,Marcksl1,Myb,Nfatc1,Npr2,Nt5e,Pbx3,Pon3,Pstpip2,Rab11fip4,Rapgef5,Rasal1,Rassf6,Renbp,Serpine2,Sft2d2,Slc15a3,Slc39a4,Slc43a3,Slc7a7,Spn,Spry2,St3gal6,St8sia6,Tcf7,Timp2,Tram2,Wee1,Wls,Zbtb20,Zfp827,Zfpm1
GO:0007267	cell-cell signaling	0.65383	2	75	438	14841	0.0266667	0.0295128	0.00456621	0.00505357	CL_0000821-down.xls	Adm,Als2
GO:0046700	heterocycle catabolic process	0.65383	2	75	438	14841	0.0266667	0.0295128	0.00456621	0.00505357	CL_0000821-down.xls	Atp1b1,Nt5e
GO:0051969	regulation of transmission of nerve impulse	0.653975	1	75	208	14841	0.0133333	0.0140152	0.00480769	0.00505357	CL_0000821-down.xls	Serpine2
GO:0010035	response to inorganic substance	0.655749	1	75	209	14841	0.0133333	0.0140826	0.00478469	0.00505357	CL_0000821-down.xls	Lck
GO:0022603	regulation of anatomical structure morphogenesis	0.657535	2	75	441	14841	0.0266667	0.029715	0.00453515	0.00505357	CL_0000821-down.xls	Eya1,Fzd6
GO:0044270	cellular nitrogen compound catabolic process	0.659987	2	75	443	14841	0.0266667	0.0298497	0.00451467	0.00505357	CL_0000821-down.xls	Atp1b1,Nt5e
GO:0006139	nucleobase, nucleoside, nucleotide and nucleic acid metabolic process	0.664087	15	75	3182	14841	0.2	0.214406	0.00471402	0.00505357	CL_0000821-down.xls	Ahr,Atp1b1,Cenpv,Creb3l2,Dnase1l3,Eya1,Litaf,Myb,Npr2,Nt5e,Pbx3,Tcf7,Zbtb20,Zfp827,Zfpm1
GO:0007169	transmembrane receptor protein tyrosine kinase signaling pathway	0.667915	1	75	216	14841	0.0133333	0.0145543	0.00462963	0.00505357	CL_0000821-down.xls	Igf1r
GO:0009314	response to radiation	0.669618	1	75	217	14841	0.0133333	0.0146217	0.00460829	0.00505357	CL_0000821-down.xls	Eya1
GO:0016570	histone modification	0.671312	1	75	218	14841	0.0133333	0.014689	0.00458716	0.00505357	CL_0000821-down.xls	Eya1
GO:0006954	inflammatory response	0.674675	1	75	220	14841	0.0133333	0.0148238	0.00454545	0.00505357	CL_0000821-down.xls	Ccr1
GO:0016569	covalent chromatin modification	0.676344	1	75	221	14841	0.0133333	0.0148912	0.00452489	0.00505357	CL_0000821-down.xls	Eya1
GO:0048870	cell motility	0.67677	2	75	457	14841	0.0266667	0.0307931	0.00437637	0.00505357	CL_0000821-down.xls	Ccr1,Itga6
GO:0051674	localization of cell	0.67677	2	75	457	14841	0.0266667	0.0307931	0.00437637	0.00505357	CL_0000821-down.xls	Ccr1,Itga6
GO:0048610	cellular process involved in reproduction	0.678004	1	75	222	14841	0.0133333	0.0149586	0.0045045	0.00505357	CL_0000821-down.xls	Cd9
GO:0044281	small molecule metabolic process	0.678583	8	75	1760	14841	0.106667	0.11859	0.00454545	0.00505357	CL_0000821-down.xls	Apoe,Atp1b1,Faah,Fah,Npr2,Nt5e,Pon3,Renbp
GO:0031644	regulation of neurological system process	0.6813	1	75	224	14841	0.0133333	0.0150933	0.00446429	0.00505357	CL_0000821-down.xls	Serpine2
GO:0031344	regulation of cell projection organization	0.686181	1	75	227	14841	0.0133333	0.0152955	0.00440529	0.00505357	CL_0000821-down.xls	Serpine2
GO:0030036	actin cytoskeleton organization	0.689394	1	75	229	14841	0.0133333	0.0154302	0.00436681	0.00505357	CL_0000821-down.xls	Actn1
GO:0001558	regulation of cell growth	0.694152	1	75	232	14841	0.0133333	0.0156324	0.00431034	0.00505357	CL_0000821-down.xls	Serpine2
GO:0090304	nucleic acid metabolic process	0.697119	12	75	2628	14841	0.16	0.177077	0.00456621	0.00505357	CL_0000821-down.xls	Ahr,Cenpv,Creb3l2,Dnase1l3,Eya1,Litaf,Myb,Pbx3,Tcf7,Zbtb20,Zfp827,Zfpm1
GO:0006631	fatty acid metabolic process	0.698839	1	75	235	14841	0.0133333	0.0158345	0.00425532	0.00505357	CL_0000821-down.xls	Faah
GO:0032504	multicellular organism reproduction	0.699591	2	75	477	14841	0.0266667	0.0321407	0.00419287	0.00505357	CL_0000821-down.xls	Ahr,Serpine2
GO:0048609	multicellular organismal reproductive process	0.699591	2	75	477	14841	0.0266667	0.0321407	0.00419287	0.00505357	CL_0000821-down.xls	Ahr,Serpine2
GO:0045892	negative regulation of transcription, DNA-dependent	0.702757	3	75	710	14841	0.04	0.0478404	0.00422535	0.00505357	CL_0000821-down.xls	Ahr,Myb,Zfpm1
GO:0051051	negative regulation of transport	0.703455	1	75	238	14841	0.0133333	0.0160367	0.00420168	0.00505357	CL_0000821-down.xls	Serpine2
GO:0046483	heterocycle metabolic process	0.705497	3	75	713	14841	0.04	0.0480426	0.00420757	0.00505357	CL_0000821-down.xls	Atp1b1,Npr2,Nt5e
GO:0044087	regulation of cellular component biogenesis	0.706493	1	75	240	14841	0.0133333	0.0161714	0.00416667	0.00505357	CL_0000821-down.xls	Ahr
GO:0051128	regulation of cellular component organization	0.706891	4	75	939	14841	0.0533333	0.0632707	0.00425985	0.00505357	CL_0000821-down.xls	Ahr,Cenpv,Myb,Serpine2
GO:0030029	actin filament-based process	0.713955	1	75	245	14841	0.0133333	0.0165083	0.00408163	0.00505357	CL_0000821-down.xls	Actn1
GO:0051090	regulation of sequence-specific DNA binding transcription factor activity	0.718342	1	75	248	14841	0.0133333	0.0167105	0.00403226	0.00505357	CL_0000821-down.xls	Fzd6
GO:0051253	negative regulation of RNA metabolic process	0.718915	3	75	728	14841	0.04	0.0490533	0.00412088	0.00505357	CL_0000821-down.xls	Ahr,Myb,Zfpm1
GO:0034641	cellular nitrogen compound metabolic process	0.721041	16	75	3504	14841	0.213333	0.236103	0.00456621	0.00505357	CL_0000821-down.xls	Ahr,Atp1b1,Cenpv,Creb3l2,Dnase1l3,Eya1,Fah,Litaf,Myb,Npr2,Nt5e,Pbx3,Tcf7,Zbtb20,Zfp827,Zfpm1
GO:0032879	regulation of localization	0.721674	5	75	1180	14841	0.0666667	0.0795095	0.00423729	0.00505357	CL_0000821-down.xls	Actn1,Apoe,Igf1r,Lck,Serpine2
GO:0006200	ATP catabolic process	0.725507	1	75	253	14841	0.0133333	0.0170474	0.00395257	0.00505357	CL_0000821-down.xls	Atp1b1
GO:0006464	protein modification process	0.738122	7	75	1643	14841	0.0933333	0.110707	0.0042605	0.00505357	CL_0000821-down.xls	Eya1,Igf1r,Lck,Npr2,St3gal6,St8sia6,Wee1
GO:0034622	cellular macromolecular complex assembly	0.748548	1	75	270	14841	0.0133333	0.0181928	0.0037037	0.00505357	CL_0000821-down.xls	Cenpv
GO:0046034	ATP metabolic process	0.749843	1	75	271	14841	0.0133333	0.0182602	0.00369004	0.00505357	CL_0000821-down.xls	Atp1b1
GO:0003002	regionalization	0.759963	1	75	279	14841	0.0133333	0.0187993	0.00358423	0.00505357	CL_0000821-down.xls	Wls
GO:0006807	nitrogen compound metabolic process	0.760074	16	75	3593	14841	0.213333	0.2421	0.0044531	0.00505357	CL_0000821-down.xls	Ahr,Atp1b1,Cenpv,Creb3l2,Dnase1l3,Eya1,Fah,Litaf,Myb,Npr2,Nt5e,Pbx3,Tcf7,Zbtb20,Zfp827,Zfpm1
GO:0045934	negative regulation of nucleobase, nucleoside, nucleotide and nucleic acid metabolic process	0.761073	3	75	779	14841	0.04	0.0524897	0.00385109	0.00505357	CL_0000821-down.xls	Ahr,Myb,Zfpm1
GO:0006520	cellular amino acid metabolic process	0.761199	1	75	280	14841	0.0133333	0.0188667	0.00357143	0.00505357	CL_0000821-down.xls	Fah
GO:2000113	negative regulation of cellular macromolecule biosynthetic process	0.762619	3	75	781	14841	0.04	0.0526245	0.00384123	0.00505357	CL_0000821-down.xls	Ahr,Myb,Zfpm1
GO:0061061	muscle structure development	0.76487	1	75	283	14841	0.0133333	0.0190688	0.00353357	0.00505357	CL_0000821-down.xls	Als2
GO:0007268	synaptic transmission	0.76487	1	75	283	14841	0.0133333	0.0190688	0.00353357	0.00505357	CL_0000821-down.xls	Als2
GO:0006281	DNA repair	0.766082	1	75	284	14841	0.0133333	0.0191362	0.00352113	0.00505357	CL_0000821-down.xls	Eya1
GO:0051172	negative regulation of nitrogen compound metabolic process	0.767968	3	75	788	14841	0.04	0.0530962	0.00380711	0.00505357	CL_0000821-down.xls	Ahr,Myb,Zfpm1
GO:0001817	regulation of cytokine production	0.772047	1	75	289	14841	0.0133333	0.0194731	0.00346021	0.00505357	CL_0000821-down.xls	Spn
GO:0010629	negative regulation of gene expression	0.779835	3	75	804	14841	0.04	0.0541742	0.00373134	0.00505357	CL_0000821-down.xls	Ahr,Myb,Zfpm1
GO:0010558	negative regulation of macromolecule biosynthetic process	0.782724	3	75	808	14841	0.04	0.0544438	0.00371287	0.00505357	CL_0000821-down.xls	Ahr,Myb,Zfpm1
GO:0046907	intracellular transport	0.783973	2	75	564	14841	0.0266667	0.0380028	0.0035461	0.00505357	CL_0000821-down.xls	Als2,Creb3l2
GO:0043412	macromolecule modification	0.785158	7	75	1728	14841	0.0933333	0.116434	0.00405093	0.00505357	CL_0000821-down.xls	Eya1,Igf1r,Lck,Npr2,St3gal6,St8sia6,Wee1
GO:0034621	cellular macromolecular complex subunit organization	0.791227	1	75	306	14841	0.0133333	0.0206186	0.00326797	0.00505357	CL_0000821-down.xls	Cenpv
GO:0032787	monocarboxylic acid metabolic process	0.793376	1	75	308	14841	0.0133333	0.0207533	0.00324675	0.00505357	CL_0000821-down.xls	Faah
GO:0044260	cellular macromolecule metabolic process	0.795848	20	75	4513	14841	0.266667	0.30409	0.00443164	0.00505357	CL_0000821-down.xls	Ahr,Als2,Apoe,Cenpv,Creb3l2,Dnase1l3,Eya1,Igf1r,Lck,Litaf,Myb,Npr2,Pbx3,St3gal6,St8sia6,Tcf7,Wee1,Zbtb20,Zfp827,Zfpm1
GO:0031327	negative regulation of cellular biosynthetic process	0.796033	3	75	827	14841	0.04	0.055724	0.00362757	0.00505357	CL_0000821-down.xls	Ahr,Myb,Zfpm1
GO:0071310	cellular response to organic substance	0.804872	2	75	590	14841	0.0266667	0.0397547	0.00338983	0.00505357	CL_0000821-down.xls	Ebi3,Tcf7
GO:0016070	RNA metabolic process	0.806532	9	75	2214	14841	0.12	0.149181	0.00406504	0.00505357	CL_0000821-down.xls	Ahr,Creb3l2,Litaf,Myb,Pbx3,Tcf7,Zbtb20,Zfp827,Zfpm1
GO:0043269	regulation of ion transport	0.811761	1	75	326	14841	0.0133333	0.0219662	0.00306748	0.00505357	CL_0000821-down.xls	Serpine2
GO:0045596	negative regulation of cell differentiation	0.820338	1	75	335	14841	0.0133333	0.0225726	0.00298507	0.00505357	CL_0000821-down.xls	Zfpm1
GO:0043170	macromolecule metabolic process	0.820465	22	75	4997	14841	0.293333	0.336702	0.00440264	0.00505357	CL_0000821-down.xls	Ahr,Als2,Apoe,Cenpv,Creb3l2,Dnase1l3,Eya1,Igf1r,Lck,Lgmn,Litaf,Myb,Npr2,Pbx3,St3gal6,St8sia6,Tcf7,Tram2,Wee1,Zbtb20,Zfp827,Zfpm1
GO:0008283	cell proliferation	0.830299	1	75	346	14841	0.0133333	0.0233138	0.00289017	0.00505357	CL_0000821-down.xls	Fzd6
GO:0015672	monovalent inorganic cation transport	0.831177	1	75	347	14841	0.0133333	0.0233812	0.00288184	0.00505357	CL_0000821-down.xls	Atp1b1
GO:0008610	lipid biosynthetic process	0.837199	1	75	354	14841	0.0133333	0.0238528	0.00282486	0.00505357	CL_0000821-down.xls	St8sia6
GO:0044106	cellular amine metabolic process	0.839715	1	75	357	14841	0.0133333	0.024055	0.00280112	0.00505357	CL_0000821-down.xls	Fah
GO:0008152	metabolic process	0.848618	35	75	7707	14841	0.466667	0.519305	0.00454133	0.00505357	CL_0000821-down.xls	Adm,Ahr,Als2,Apoe,Atp1b1,Cenpv,Creb3l2,Dhrs3,Dnase1l3,Echdc3,Eya1,Faah,Fah,Fam20b,Glt28d2,Igf1r,Lck,Lgmn,Litaf,Myb,Myo1d,Npr2,Nt5e,Pbx3,Pon3,Renbp,St3gal6,St8sia6,Tcf7,Tram2,Wee1,Zbtb20,Zc3h12c,Zfp827,Zfpm1
GO:0009207	purine ribonucleoside triphosphate catabolic process	0.849399	1	75	369	14841	0.0133333	0.0248636	0.00271003	0.00505357	CL_0000821-down.xls	Atp1b1
GO:0009203	ribonucleoside triphosphate catabolic process	0.85018	1	75	370	14841	0.0133333	0.0249309	0.0027027	0.00505357	CL_0000821-down.xls	Atp1b1
GO:0009146	purine nucleoside triphosphate catabolic process	0.851729	1	75	372	14841	0.0133333	0.0250657	0.00268817	0.00505357	CL_0000821-down.xls	Atp1b1
GO:0044237	cellular metabolic process	0.85267	28	75	6327	14841	0.373333	0.426319	0.00442548	0.00505357	CL_0000821-down.xls	Adm,Ahr,Als2,Apoe,Atp1b1,Cenpv,Creb3l2,Dnase1l3,Eya1,Faah,Fah,Fam20b,Igf1r,Lck,Litaf,Myb,Npr2,Nt5e,Pbx3,Pon3,Renbp,St3gal6,St8sia6,Tcf7,Wee1,Zbtb20,Zfp827,Zfpm1
GO:0009143	nucleoside triphosphate catabolic process	0.855533	1	75	377	14841	0.0133333	0.0254026	0.00265252	0.00505357	CL_0000821-down.xls	Atp1b1
GO:0009205	purine ribonucleoside triphosphate metabolic process	0.868446	1	75	395	14841	0.0133333	0.0266155	0.00253165	0.00505357	CL_0000821-down.xls	Atp1b1
GO:0006955	immune response	0.869808	1	75	397	14841	0.0133333	0.0267502	0.00251889	0.00505357	CL_0000821-down.xls	Igf1r
GO:0009199	ribonucleoside triphosphate metabolic process	0.870484	1	75	398	14841	0.0133333	0.0268176	0.00251256	0.00505357	CL_0000821-down.xls	Atp1b1
GO:0006974	response to DNA damage stimulus	0.871826	1	75	400	14841	0.0133333	0.0269524	0.0025	0.00505357	CL_0000821-down.xls	Eya1
GO:0009144	purine nucleoside triphosphate metabolic process	0.872491	1	75	401	14841	0.0133333	0.0270197	0.00249377	0.00505357	CL_0000821-down.xls	Atp1b1
GO:0051050	positive regulation of transport	0.87512	1	75	405	14841	0.0133333	0.0272893	0.00246914	0.00505357	CL_0000821-down.xls	Apoe
GO:0003008	system process	0.875162	8	75	2170	14841	0.106667	0.146217	0.00368664	0.00505357	CL_0000821-down.xls	Als2,Apoe,Cd9,Marveld2,Nav2,Pbx3,Serpine2,Spry2
GO:0050877	neurological system process	0.875642	7	75	1941	14841	0.0933333	0.130786	0.00360639	0.00505357	CL_0000821-down.xls	Als2,Cd9,Marveld2,Nav2,Pbx3,Serpine2,Spry2
GO:0009141	nucleoside triphosphate metabolic process	0.878963	1	75	411	14841	0.0133333	0.0276936	0.00243309	0.00505357	CL_0000821-down.xls	Atp1b1
GO:0010467	gene expression	0.883034	9	75	2423	14841	0.12	0.163264	0.0037144	0.00505357	CL_0000821-down.xls	Ahr,Creb3l2,Litaf,Myb,Pbx3,Tcf7,Zbtb20,Zfp827,Zfpm1
GO:0051093	negative regulation of developmental process	0.883907	1	75	419	14841	0.0133333	0.0282326	0.00238663	0.00505357	CL_0000821-down.xls	Zfpm1
GO:0019953	sexual reproduction	0.889806	1	75	429	14841	0.0133333	0.0289064	0.002331	0.00505357	CL_0000821-down.xls	Cd9
GO:0009308	amine metabolic process	0.893203	1	75	435	14841	0.0133333	0.0293107	0.00229885	0.00505357	CL_0000821-down.xls	Fah
GO:0034613	cellular protein localization	0.915591	1	75	480	14841	0.0133333	0.0323428	0.00208333	0.00505357	CL_0000821-down.xls	Eya1
GO:0070727	cellular macromolecule localization	0.916906	1	75	483	14841	0.0133333	0.032545	0.00207039	0.00505357	CL_0000821-down.xls	Eya1
GO:0051726	regulation of cell cycle	0.925175	1	75	503	14841	0.0133333	0.0338926	0.00198807	0.00505357	CL_0000821-down.xls	Timp2
GO:0044267	cellular protein metabolic process	0.931857	7	75	2150	14841	0.0933333	0.144869	0.00325581	0.00505357	CL_0000821-down.xls	Eya1,Igf1r,Lck,Npr2,St3gal6,St8sia6,Wee1
GO:0044238	primary metabolic process	0.936412	26	75	6327	14841	0.346667	0.426319	0.00410937	0.00505357	CL_0000821-down.xls	Adm,Ahr,Apoe,Atp1b1,Cenpv,Creb3l2,Dnase1l3,Eya1,Faah,Fah,Igf1r,Lck,Lgmn,Litaf,Myb,Npr2,Nt5e,Pbx3,Renbp,St3gal6,St8sia6,Tcf7,Wee1,Zbtb20,Zfp827,Zfpm1
GO:0051049	regulation of transport	0.944698	2	75	891	14841	0.0266667	0.0600364	0.00224467	0.00505357	CL_0000821-down.xls	Apoe,Serpine2
GO:0007600	sensory perception	0.953202	4	75	1502	14841	0.0533333	0.101206	0.00266312	0.00505357	CL_0000821-down.xls	Marveld2,Nav2,Serpine2,Spry2
GO:0019538	protein metabolic process	0.964721	8	75	2605	14841	0.106667	0.175527	0.00307102	0.00505357	CL_0000821-down.xls	Eya1,Igf1r,Lck,Lgmn,Npr2,St3gal6,St8sia6,Wee1
GO:0006508	proteolysis	0.965525	1	75	650	14841	0.0133333	0.0437976	0.00153846	0.00505357	CL_0000821-down.xls	Lgmn
GO:0007186	G-protein coupled receptor protein signaling pathway	0.967838	5	75	1872	14841	0.0666667	0.126137	0.00267094	0.00505357	CL_0000821-down.xls	Apoe,Ccr1,Ccr9,Fzd6,Hcrtr2
GO:0055114	oxidation-reduction process	0.981001	1	75	762	14841	0.0133333	0.0513442	0.00131234	0.00505357	CL_0000821-down.xls	Dhrs3
GO:0007608	sensory perception of smell	0.997379	1	75	1128	14841	0.0133333	0.0760057	0.000886525	0.00505357	CL_0000821-down.xls	Nav2
GO:0050906	detection of stimulus involved in sensory perception	0.997907	1	75	1169	14841	0.0133333	0.0787683	0.000855432	0.00505357	CL_0000821-down.xls	Serpine2
GO:0007606	sensory perception of chemical stimulus	0.998455	1	75	1224	14841	0.0133333	0.0824742	0.000816993	0.00505357	CL_0000821-down.xls	Nav2
GO:0051606	detection of stimulus	0.99857	1	75	1238	14841	0.0133333	0.0834176	0.000807754	0.00505357	CL_0000821-down.xls	Serpine2
GO:0008150	biological_process	1	75	75	14841	14841	1	1	0.00505357	0.00505357	CL_0000821-down.xls	Actn1,Adm,Ahr,Alcam,Als2,Apoe,Arhgap24,Atp1b1,Ccr1,Ccr9,Cd300lf,Cd3g,Cd5,Cd9,Cenpv,Creb3l2,Dhrs3,Dnase1l3,Ebi3,Echdc3,Epcam,Etl4,Eya1,Faah,Fah,Fam20b,Fras1,Fzd6,Glt28d2,Hcrtr2,Igf1r,Itga6,Kctd14,Lck,Lgmn,Litaf,Marcksl1,Marveld2,Myb,Myo1d,Nav2,Nfatc1,Npr2,Nt5e,Pbx3,Pitpnm2,Pon3,Pstpip2,Rab11fip4,Rapgef5,Rasal1,Rassf6,Renbp,Sbf2,Serpinc1,Serpine2,Sft2d2,Slc15a3,Slc39a4,Slc43a3,Slc44a1,Slc7a7,Spn,Sp…

## Sheet: cellular_component
TermID	Term	Pval	k	n	K	N	k/n	K/N	k/K	n/N	Qset	Symbols
GO:0009986	cell surface	0.000115942	10	76	498	16033	0.131579	0.0310609	0.0200803	0.00474022	CL_0000821-down.xls	Alcam,Apoe,Cd5,Cd9,Epcam,Itga6,Nt5e,Serpine2,Spn,Timp2
GO:0031232	extrinsic to external side of plasma membrane	0.000132235	2	76	4	16033	0.0263158	0.000249485	0.5	0.00474022	CL_0000821-down.xls	Apoe,Serpine2
GO:0005886	plasma membrane	0.000199799	30	76	3383	16033	0.394737	0.211002	0.00886787	0.00474022	CL_0000821-down.xls	Actn1,Alcam,Apoe,Arhgap24,Atp1b1,Ccr1,Ccr9,Cd300lf,Cd3g,Cd5,Cd9,Epcam,Fras1,Fzd6,Hcrtr2,Igf1r,Itga6,Lck,Marcksl1,Marveld2,Npr2,Nt5e,Pigr,Rasal1,Serpine2,Slc39a4,Slc44a1,Slc7a7,Spn,Spry2
GO:0071944	cell periphery	0.000312011	30	76	3466	16033	0.394737	0.216179	0.00865551	0.00474022	CL_0000821-down.xls	Actn1,Alcam,Apoe,Arhgap24,Atp1b1,Ccr1,Ccr9,Cd300lf,Cd3g,Cd5,Cd9,Epcam,Fras1,Fzd6,Hcrtr2,Igf1r,Itga6,Lck,Marcksl1,Marveld2,Npr2,Nt5e,Pigr,Rasal1,Serpine2,Slc39a4,Slc44a1,Slc7a7,Spn,Spry2
GO:0005604	basement membrane	0.00070598	4	76	85	16033	0.0526316	0.00530157	0.0470588	0.00474022	CL_0000821-down.xls	Fras1,Itga6,Spn,Timp2
GO:0009897	external side of plasma membrane	0.000808561	6	76	232	16033	0.0789474	0.0144702	0.0258621	0.00474022	CL_0000821-down.xls	Alcam,Apoe,Cd5,Itga6,Serpine2,Spn
GO:0016020	membrane	0.00104731	51	76	7852	16033	0.671053	0.48974	0.00649516	0.00474022	CL_0000821-down.xls	Actn1,Alcam,Als2,Apoe,Arhgap24,Atp1b1,Ccr1,Ccr9,Cd300lf,Cd3g,Cd5,Cd9,Creb3l2,Dhrs3,Dmxl2,Ebi3,Epcam,Faah,Faim3,Fam20b,Fras1,Fzd6,Hcrtr2,Igf1r,Itga6,Lck,Litaf,Marcksl1,Marveld2,Npr2,Nt5e,Pigr,Pitpnm2,Pstpip2,Rab11fip4,Rasal1,Sbf2,Serpine2,Sft2d2,Slc15a3,Slc39a4,Slc43a3,Slc44a1,Slc7a7,Spn,Spry2,St3gal6,St8sia6,Tmc3,Tram2,Wls
GO:0044459	plasma membrane part	0.00147943	16	76	1494	16033	0.210526	0.0931828	0.0107095	0.00474022	CL_0000821-down.xls	Actn1,Alcam,Apoe,Atp1b1,Cd3g,Cd5,Cd9,Epcam,Fzd6,Igf1r,Itga6,Marveld2,Rasal1,Serpine2,Slc39a4,Spn
GO:0045177	apical part of cell	0.00172757	6	76	269	16033	0.0789474	0.0167779	0.0223048	0.00474022	CL_0000821-down.xls	Atp1b1,Cd9,Epcam,Fzd6,Lgmn,Slc39a4
GO:0032154	cleavage furrow	0.00254892	2	76	16	16033	0.0263158	0.000997942	0.125	0.00474022	CL_0000821-down.xls	Rab11fip4,Spn
GO:0055038	recycling endosome membrane	0.00359895	2	76	19	16033	0.0263158	0.00118506	0.105263	0.00474022	CL_0000821-down.xls	Pigr,Rab11fip4
GO:0032153	cell division site	0.00398659	2	76	20	16033	0.0263158	0.00124743	0.1	0.00474022	CL_0000821-down.xls	Rab11fip4,Spn
GO:0032155	cell division site part	0.00398659	2	76	20	16033	0.0263158	0.00124743	0.1	0.00474022	CL_0000821-down.xls	Rab11fip4,Spn
GO:0034676	alpha6-beta4 integrin complex	0.00474022	1	76	1	16033	0.0131579	6.23714e-05	1	0.00474022	CL_0000821-down.xls	Itga6
GO:0031012	extracellular matrix	0.00737342	6	76	362	16033	0.0789474	0.0225784	0.0165746	0.00474022	CL_0000821-down.xls	Fras1,Itga6,Nav2,Serpine2,Spn,Timp2
GO:0044420	extracellular matrix part	0.0086585	4	76	170	16033	0.0526316	0.0106031	0.0235294	0.00474022	CL_0000821-down.xls	Fras1,Itga6,Spn,Timp2
GO:0016023	cytoplasmic membrane-bounded vesicle	0.00913578	7	76	497	16033	0.0921053	0.0309986	0.0140845	0.00474022	CL_0000821-down.xls	Actn1,Dmxl2,Lck,Pigr,Rab11fip4,Serpine2,Slc39a4
GO:0044214	fully spanning the plasma membrane	0.00945827	1	76	2	16033	0.0131579	0.000124743	0.5	0.00474022	CL_0000821-down.xls	Cd5
GO:0031988	membrane-bounded vesicle	0.0126994	7	76	530	16033	0.0921053	0.0330568	0.0132075	0.00474022	CL_0000821-down.xls	Actn1,Dmxl2,Lck,Pigr,Rab11fip4,Serpine2,Slc39a4
GO:0016327	apicolateral plasma membrane	0.0128984	3	76	103	16033	0.0394737	0.00642425	0.0291262	0.00474022	CL_0000821-down.xls	Epcam,Fzd6,Marveld2
GO:0030173	integral to Golgi membrane	0.0132669	2	76	37	16033	0.0263158	0.00230774	0.0540541	0.00474022	CL_0000821-down.xls	St3gal6,St8sia6
GO:0031228	intrinsic to Golgi membrane	0.0132669	2	76	37	16033	0.0263158	0.00230774	0.0540541	0.00474022	CL_0000821-down.xls	St3gal6,St8sia6
GO:0005768	endosome	0.0136856	6	76	414	16033	0.0789474	0.0258217	0.0144928	0.00474022	CL_0000821-down.xls	Als2,Apoe,Lgmn,Pigr,Rab11fip4,Slc39a4
GO:0016324	apical plasma membrane	0.0137871	4	76	195	16033	0.0526316	0.0121624	0.0205128	0.00474022	CL_0000821-down.xls	Atp1b1,Cd9,Epcam,Slc39a4
GO:0032127	dense core granule membrane	0.0141542	1	76	3	16033	0.0131579	0.000187114	0.333333	0.00474022	CL_0000821-down.xls	Actn1
GO:0031410	cytoplasmic vesicle	0.0161029	8	76	689	16033	0.105263	0.0429739	0.011611	0.00474022	CL_0000821-down.xls	Actn1,Dmxl2,Lck,Pigr,Rab11fip4,Serpine2,Slc39a4,Wls
GO:0044421	extracellular region part	0.0184218	10	76	993	16033	0.131579	0.0619348	0.0100705	0.00474022	CL_0000821-down.xls	Adm,Apoe,Ebi3,Fras1,Itga6,Nav2,Serpinc1,Serpine2,Spn,Timp2
GO:0044425	membrane part	0.0185568	40	76	6442	16033	0.526316	0.401796	0.00620925	0.00474022	CL_0000821-down.xls	Actn1,Alcam,Apoe,Atp1b1,Ccr1,Ccr9,Cd300lf,Cd3g,Cd5,Cd9,Creb3l2,Dhrs3,Epcam,Faah,Faim3,Fam20b,Fras1,Fzd6,Hcrtr2,Igf1r,Itga6,Lck,Marveld2,Npr2,Nt5e,Pigr,Rasal1,Serpine2,Sft2d2,Slc15a3,Slc39a4,Slc43a3,Slc44a1,Slc7a7,Spn,St3gal6,St8sia6,Tmc3,Tram2,Wls
GO:0005578	proteinaceous extracellular matrix	0.018566	5	76	323	16033	0.0657895	0.0201459	0.0154799	0.00474022	CL_0000821-down.xls	Fras1,Itga6,Nav2,Spn,Timp2
GO:0034363	intermediate-density lipoprotein particle	0.0188282	1	76	4	16033	0.0131579	0.000249485	0.25	0.00474022	CL_0000821-down.xls	Apoe
GO:0042995	cell projection	0.020446	11	76	1161	16033	0.144737	0.0724131	0.00947459	0.00474022	CL_0000821-down.xls	Actn1,Alcam,Als2,Apoe,Arhgap24,Fzd6,Igf1r,Itga6,Spn,Spry2,Timp2
GO:0055037	recycling endosome	0.0208891	2	76	47	16033	0.0263158	0.00293145	0.0425532	0.00474022	CL_0000821-down.xls	Pigr,Rab11fip4
GO:0005913	cell-cell adherens junction	0.0225874	2	76	49	16033	0.0263158	0.0030562	0.0408163	0.00474022	CL_0000821-down.xls	Actn1,Itga6
GO:0042105	alpha-beta T cell receptor complex	0.0234804	1	76	5	16033	0.0131579	0.000311857	0.2	0.00474022	CL_0000821-down.xls	Cd3g
GO:0031982	vesicle	0.0242821	8	76	744	16033	0.105263	0.0464043	0.0107527	0.00474022	CL_0000821-down.xls	Actn1,Dmxl2,Lck,Pigr,Rab11fip4,Serpine2,Slc39a4,Wls
GO:0016323	basolateral plasma membrane	0.0254029	4	76	235	16033	0.0526316	0.0146573	0.0170213	0.00474022	CL_0000821-down.xls	Actn1,Atp1b1,Epcam,Itga6
GO:0043025	neuronal cell body	0.0266009	5	76	355	16033	0.0657895	0.0221418	0.0140845	0.00474022	CL_0000821-down.xls	Alcam,Als2,Apoe,Serpine2,Timp2
GO:0030139	endocytic vesicle	0.027072	2	76	54	16033	0.0263158	0.00336805	0.037037	0.00474022	CL_0000821-down.xls	Lck,Rab11fip4
GO:0031224	intrinsic to membrane	0.0275727	36	76	5779	16033	0.473684	0.360444	0.00622945	0.00474022	CL_0000821-down.xls	Alcam,Atp1b1,Ccr1,Ccr9,Cd300lf,Cd3g,Cd5,Cd9,Creb3l2,Dhrs3,Epcam,Faah,Faim3,Fam20b,Fras1,Fzd6,Hcrtr2,Igf1r,Itga6,Marveld2,Npr2,Nt5e,Pigr,Rasal1,Sft2d2,Slc15a3,Slc39a4,Slc43a3,Slc44a1,Slc7a7,Spn,St3gal6,St8sia6,Tmc3,Tram2,Wls
GO:0005890	sodium:potassium-exchanging ATPase complex	0.0281107	1	76	6	16033	0.0131579	0.000374228	0.166667	0.00474022	CL_0000821-down.xls	Atp1b1
GO:0031254	trailing edge	0.0281107	1	76	6	16033	0.0131579	0.000374228	0.166667	0.00474022	CL_0000821-down.xls	Spn
GO:0001931	uropod	0.0281107	1	76	6	16033	0.0131579	0.000374228	0.166667	0.00474022	CL_0000821-down.xls	Spn
GO:0005911	cell-cell junction	0.0286353	4	76	244	16033	0.0526316	0.0152186	0.0163934	0.00474022	CL_0000821-down.xls	Actn1,Epcam,Itga6,Marveld2
GO:0005901	caveola	0.0299207	2	76	57	16033	0.0263158	0.00355517	0.0350877	0.00474022	CL_0000821-down.xls	Atp1b1,Igf1r
GO:0043005	neuron projection	0.0304115	7	76	634	16033	0.0921053	0.0395434	0.011041	0.00474022	CL_0000821-down.xls	Actn1,Alcam,Als2,Apoe,Fzd6,Igf1r,Timp2
GO:0044297	cell body	0.0322865	5	76	374	16033	0.0657895	0.0233269	0.013369	0.00474022	CL_0000821-down.xls	Alcam,Als2,Apoe,Serpine2,Timp2
GO:0042101	T cell receptor complex	0.0373066	1	76	8	16033	0.0131579	0.000498971	0.125	0.00474022	CL_0000821-down.xls	Cd3g
GO:0031045	dense core granule	0.0373066	1	76	8	16033	0.0131579	0.000498971	0.125	0.00474022	CL_0000821-down.xls	Actn1
GO:0044440	endosomal part	0.0424173	2	76	69	16033	0.0263158	0.00430362	0.0289855	0.00474022	CL_0000821-down.xls	Pigr,Rab11fip4
GO:0010008	endosome membrane	0.0424173	2	76	69	16033	0.0263158	0.00430362	0.0289855	0.00474022	CL_0000821-down.xls	Pigr,Rab11fip4
GO:0031235	intrinsic to internal side of plasma membrane	0.0464165	1	76	10	16033	0.0131579	0.000623714	0.1	0.00474022	CL_0000821-down.xls	Rasal1
GO:0051233	spindle midzone	0.0464165	1	76	10	16033	0.0131579	0.000623714	0.1	0.00474022	CL_0000821-down.xls	Cenpv
GO:0019897	extrinsic to plasma membrane	0.0469478	2	76	73	16033	0.0263158	0.00455311	0.0273973	0.00474022	CL_0000821-down.xls	Apoe,Serpine2
GO:0005774	vacuolar membrane	0.0469478	2	76	73	16033	0.0263158	0.00455311	0.0273973	0.00474022	CL_0000821-down.xls	Sbf2,Slc15a3
GO:0005773	vacuole	0.0478537	4	76	288	16033	0.0526316	0.017963	0.0138889	0.00474022	CL_0000821-down.xls	Lgmn,Litaf,Sbf2,Slc15a3
GO:0042627	chylomicron	0.0509395	1	76	11	16033	0.0131579	0.000686085	0.0909091	0.00474022	CL_0000821-down.xls	Apoe
GO:0044437	vacuolar part	0.0528474	2	76	78	16033	0.0263158	0.00486497	0.025641	0.00474022	CL_0000821-down.xls	Sbf2,Slc15a3
GO:0016021	integral to membrane	0.0538522	34	76	5644	16033	0.447368	0.352024	0.0060241	0.00474022	CL_0000821-down.xls	Alcam,Atp1b1,Ccr1,Ccr9,Cd300lf,Cd3g,Cd5,Cd9,Creb3l2,Dhrs3,Epcam,Faah,Faim3,Fam20b,Fras1,Fzd6,Hcrtr2,Igf1r,Itga6,Marveld2,Npr2,Pigr,Sft2d2,Slc15a3,Slc39a4,Slc43a3,Slc44a1,Slc7a7,Spn,St3gal6,St8sia6,Tmc3,Tram2,Wls
GO:0034362	low-density lipoprotein particle	0.0554414	1	76	12	16033	0.0131579	0.000748456	0.0833333	0.00474022	CL_0000821-down.xls	Apoe
GO:0031091	platelet alpha granule	0.0554414	1	76	12	16033	0.0131579	0.000748456	0.0833333	0.00474022	CL_0000821-down.xls	Serpine2
GO:0005916	fascia adherens	0.0599222	1	76	13	16033	0.0131579	0.000810828	0.0769231	0.00474022	CL_0000821-down.xls	Actn1
GO:0000242	pericentriolar material	0.0599222	1	76	13	16033	0.0131579	0.000810828	0.0769231	0.00474022	CL_0000821-down.xls	Lck
GO:0005615	extracellular space	0.0608794	7	76	740	16033	0.0921053	0.0461548	0.00945946	0.00474022	CL_0000821-down.xls	Adm,Apoe,Ebi3,Serpinc1,Serpine2,Spn,Timp2
GO:0005623	cell	0.0621258	75	76	15111	16033	0.986842	0.942494	0.00496327	0.00474022	CL_0000821-down.xls	Actn1,Adm,Ahr,Alcam,Als2,Apoe,Arhgap24,Atp1b1,Ccr1,Ccr9,Cd300lf,Cd3g,Cd5,Cd9,Cenpv,Creb3l2,Dhrs3,Dmxl2,Dnase1l3,Ebi3,Echdc3,Epcam,Etl4,Eya1,Faah,Faim3,Fam20b,Fras1,Fzd6,Hcrtr2,Igf1r,Itga6,Lck,Lgmn,Litaf,Marcksl1,Marveld2,Myb,Myo1d,Nav2,Nfatc1,Npr2,Nt5e,Pbx3,Pigr,Pitpnm2,Pon3,Pstpip2,Rab11fip4,Rapgef5,Rasal1,Rbm47,Renbp,Sbf2,Serpine2,Sft2d2,Slc15a3,Slc39a4,Slc43a3,Slc44a1,Slc7a7,Spn,Spry2,St3gal6,…
GO:0044464	cell part	0.0621258	75	76	15111	16033	0.986842	0.942494	0.00496327	0.00474022	CL_0000821-down.xls	Actn1,Adm,Ahr,Alcam,Als2,Apoe,Arhgap24,Atp1b1,Ccr1,Ccr9,Cd300lf,Cd3g,Cd5,Cd9,Cenpv,Creb3l2,Dhrs3,Dmxl2,Dnase1l3,Ebi3,Echdc3,Epcam,Etl4,Eya1,Faah,Faim3,Fam20b,Fras1,Fzd6,Hcrtr2,Igf1r,Itga6,Lck,Lgmn,Litaf,Marcksl1,Marveld2,Myb,Myo1d,Nav2,Nfatc1,Npr2,Nt5e,Pbx3,Pigr,Pitpnm2,Pon3,Pstpip2,Rab11fip4,Rapgef5,Rasal1,Rbm47,Renbp,Sbf2,Serpine2,Sft2d2,Slc15a3,Slc39a4,Slc43a3,Slc44a1,Slc7a7,Spn,Spry2,St3gal6,…
GO:0031090	organelle membrane	0.0622511	9	76	1059	16033	0.118421	0.0660513	0.00849858	0.00474022	CL_0000821-down.xls	Actn1,Faah,Pigr,Rab11fip4,Sbf2,Slc15a3,Slc44a1,St3gal6,St8sia6
GO:0030426	growth cone	0.0627982	2	76	86	16033	0.0263158	0.00536394	0.0232558	0.00474022	CL_0000821-down.xls	Als2,Timp2
GO:0030427	site of polarized growth	0.0627982	2	76	86	16033	0.0263158	0.00536394	0.0232558	0.00474022	CL_0000821-down.xls	Als2,Timp2
GO:0045121	membrane raft	0.063002	3	76	192	16033	0.0394737	0.0119753	0.015625	0.00474022	CL_0000821-down.xls	Atp1b1,Igf1r,Lck
GO:0070160	occluding junction	0.0640838	2	76	87	16033	0.0263158	0.00542631	0.0229885	0.00474022	CL_0000821-down.xls	Epcam,Marveld2
GO:0005923	tight junction	0.0640838	2	76	87	16033	0.0263158	0.00542631	0.0229885	0.00474022	CL_0000821-down.xls	Epcam,Marveld2
GO:0005770	late endosome	0.0693145	2	76	91	16033	0.0263158	0.00567579	0.021978	0.00474022	CL_0000821-down.xls	Apoe,Lgmn
GO:0005794	Golgi apparatus	0.0727048	8	76	930	16033	0.105263	0.0580054	0.00860215	0.00474022	CL_0000821-down.xls	Apoe,Faah,Fam20b,Lck,Litaf,St3gal6,St8sia6,Wls
GO:0005614	interstitial matrix	0.073239	1	76	16	16033	0.0131579	0.000997942	0.0625	0.00474022	CL_0000821-down.xls	Nav2
GO:0043296	apical junction complex	0.081569	2	76	100	16033	0.0263158	0.00623714	0.02	0.00474022	CL_0000821-down.xls	Epcam,Marveld2
GO:0034385	triglyceride-rich lipoprotein particle	0.0820133	1	76	18	16033	0.0131579	0.00112268	0.0555556	0.00474022	CL_0000821-down.xls	Apoe
GO:0034361	very-low-density lipoprotein particle	0.0820133	1	76	18	16033	0.0131579	0.00112268	0.0555556	0.00474022	CL_0000821-down.xls	Apoe
GO:0030054	cell junction	0.0827281	6	76	640	16033	0.0789474	0.0399177	0.009375	0.00474022	CL_0000821-down.xls	Actn1,Arhgap24,Dmxl2,Epcam,Itga6,Marveld2
GO:0005769	early endosome	0.0900825	2	76	106	16033	0.0263158	0.00661136	0.0188679	0.00474022	CL_0000821-down.xls	Als2,Apoe
GO:0019898	extrinsic to membrane	0.0900825	2	76	106	16033	0.0263158	0.00661136	0.0188679	0.00474022	CL_0000821-down.xls	Apoe,Serpine2
GO:0034364	high-density lipoprotein particle	0.103592	1	76	23	16033	0.0131579	0.00143454	0.0434783	0.00474022	CL_0000821-down.xls	Apoe
GO:0005764	lysosome	0.106473	3	76	241	16033	0.0394737	0.0150315	0.0124481	0.00474022	CL_0000821-down.xls	Lgmn,Litaf,Slc15a3
GO:0000323	lytic vacuole	0.106473	3	76	241	16033	0.0394737	0.0150315	0.0124481	0.00474022	CL_0000821-down.xls	Lgmn,Litaf,Slc15a3
GO:0008305	integrin complex	0.112083	1	76	25	16033	0.0131579	0.00155928	0.04	0.00474022	CL_0000821-down.xls	Itga6
GO:0014704	intercalated disc	0.112083	1	76	25	16033	0.0131579	0.00155928	0.04	0.00474022	CL_0000821-down.xls	Actn1
GO:0005576	extracellular region	0.112085	12	76	1725	16033	0.157895	0.107591	0.00695652	0.00474022	CL_0000821-down.xls	Adm,Apoe,Ebi3,Fras1,Itga6,Nav2,Pigr,Pon3,Serpinc1,Serpine2,Spn,Timp2
GO:0000267	cell fraction	0.118194	9	76	1211	16033	0.118421	0.0755317	0.00743187	0.00474022	CL_0000821-down.xls	Als2,Igf1r,Npr2,Nt5e,Pitpnm2,Pon3,Pstpip2,Renbp,Serpine2
GO:0044291	cell-cell contact zone	0.120494	1	76	27	16033	0.0131579	0.00168403	0.037037	0.00474022	CL_0000821-down.xls	Actn1
GO:0030864	cortical actin cytoskeleton	0.120494	1	76	27	16033	0.0131579	0.00168403	0.037037	0.00474022	CL_0000821-down.xls	Actn1
GO:0016328	lateral plasma membrane	0.12467	1	76	28	16033	0.0131579	0.0017464	0.0357143	0.00474022	CL_0000821-down.xls	Epcam
GO:0031301	integral to organelle membrane	0.126439	2	76	130	16033	0.0263158	0.00810828	0.0153846	0.00474022	CL_0000821-down.xls	St3gal6,St8sia6
GO:0043235	receptor complex	0.12961	2	76	132	16033	0.0263158	0.00823302	0.0151515	0.00474022	CL_0000821-down.xls	Cd3g,Itga6
GO:0005624	membrane fraction	0.129891	7	76	893	16033	0.0921053	0.0556976	0.00783875	0.00474022	CL_0000821-down.xls	Als2,Igf1r,Npr2,Nt5e,Pon3,Pstpip2,Serpine2
GO:0009925	basal plasma membrane	0.137081	1	76	31	16033	0.0131579	0.00193351	0.0322581	0.00474022	CL_0000821-down.xls	Itga6
GO:0032589	neuron projection membrane	0.137081	1	76	31	16033	0.0131579	0.00193351	0.0322581	0.00474022	CL_0000821-down.xls	Fzd6
GO:0005912	adherens junction	0.137619	2	76	137	16033	0.0263158	0.00854488	0.0145985	0.00474022	CL_0000821-down.xls	Actn1,Itga6
GO:0043197	dendritic spine	0.142476	2	76	140	16033	0.0263158	0.00873199	0.0142857	0.00474022	CL_0000821-down.xls	Actn1,Als2
GO:0044309	neuron spine	0.142476	2	76	140	16033	0.0263158	0.00873199	0.0142857	0.00474022	CL_0000821-down.xls	Actn1,Als2
GO:0000139	Golgi membrane	0.149009	2	76	144	16033	0.0263158	0.00898148	0.0138889	0.00474022	CL_0000821-down.xls	St3gal6,St8sia6
GO:0034358	plasma lipoprotein particle	0.149319	1	76	34	16033	0.0131579	0.00212063	0.0294118	0.00474022	CL_0000821-down.xls	Apoe
GO:0032994	protein-lipid complex	0.149319	1	76	34	16033	0.0131579	0.00212063	0.0294118	0.00474022	CL_0000821-down.xls	Apoe
GO:0005626	insoluble fraction	0.155062	7	76	937	16033	0.0921053	0.058442	0.00747065	0.00474022	CL_0000821-down.xls	Als2,Igf1r,Npr2,Nt5e,Pon3,Pstpip2,Serpine2
GO:0070161	anchoring junction	0.158921	2	76	150	16033	0.0263158	0.0093557	0.0133333	0.00474022	CL_0000821-down.xls	Actn1,Itga6
GO:0031300	intrinsic to organelle membrane	0.158921	2	76	150	16033	0.0263158	0.0093557	0.0133333	0.00474022	CL_0000821-down.xls	St3gal6,St8sia6
GO:0045178	basal part of cell	0.161385	1	76	37	16033	0.0131579	0.00230774	0.027027	0.00474022	CL_0000821-down.xls	Itga6
GO:0005765	lysosomal membrane	0.161385	1	76	37	16033	0.0131579	0.00230774	0.027027	0.00474022	CL_0000821-down.xls	Slc15a3
GO:0031594	neuromuscular junction	0.177211	1	76	41	16033	0.0131579	0.00255723	0.0243902	0.00474022	CL_0000821-down.xls	Serpine2
GO:0005856	cytoskeleton	0.178524	10	76	1516	16033	0.131579	0.094555	0.00659631	0.00474022	CL_0000821-down.xls	Actn1,Als2,Apoe,Arhgap24,Cenpv,Lck,Myo1d,Pitpnm2,Pstpip2,Spry2
GO:0005792	microsome	0.179535	3	76	308	16033	0.0394737	0.0192104	0.00974026	0.00474022	CL_0000821-down.xls	Als2,Igf1r,Pon3
GO:0030667	secretory granule membrane	0.185013	1	76	43	16033	0.0131579	0.00268197	0.0232558	0.00474022	CL_0000821-down.xls	Actn1
GO:0005667	transcription factor complex	0.185463	3	76	313	16033	0.0394737	0.0195222	0.00958466	0.00474022	CL_0000821-down.xls	Ahr,Pbx3,Tcf7
GO:0015630	microtubule cytoskeleton	0.185815	5	76	639	16033	0.0657895	0.0398553	0.00782473	0.00474022	CL_0000821-down.xls	Als2,Apoe,Cenpv,Lck,Spry2
GO:0030175	filopodium	0.188886	1	76	44	16033	0.0131579	0.00274434	0.0227273	0.00474022	CL_0000821-down.xls	Itga6
GO:0042598	vesicular fraction	0.189045	3	76	316	16033	0.0394737	0.0197093	0.00949367	0.00474022	CL_0000821-down.xls	Als2,Igf1r,Pon3
GO:0001725	stress fiber	0.2042	1	76	48	16033	0.0131579	0.00299383	0.0208333	0.00474022	CL_0000821-down.xls	Actn1
GO:0045202	synapse	0.20668	4	76	494	16033	0.0526316	0.0308115	0.00809717	0.00474022	CL_0000821-down.xls	Als2,Dmxl2,Nt5e,Serpine2
GO:0044430	cytoskeletal part	0.210204	7	76	1023	16033	0.0921053	0.0638059	0.00684262	0.00474022	CL_0000821-down.xls	Actn1,Als2,Apoe,Cenpv,Lck,Myo1d,Spry2
GO:0044463	cell projection part	0.213612	4	76	501	16033	0.0526316	0.0312481	0.00798403	0.00474022	CL_0000821-down.xls	Actn1,Als2,Fzd6,Timp2
GO:0032432	actin filament bundle	0.215498	1	76	51	16033	0.0131579	0.00318094	0.0196078	0.00474022	CL_0000821-down.xls	Actn1
GO:0042641	actomyosin	0.222941	1	76	53	16033	0.0131579	0.00330568	0.0188679	0.00474022	CL_0000821-down.xls	Actn1
GO:0030863	cortical cytoskeleton	0.226637	1	76	54	16033	0.0131579	0.00336805	0.0185185	0.00474022	CL_0000821-down.xls	Actn1
GO:0030496	midbody	0.230315	1	76	55	16033	0.0131579	0.00343042	0.0181818	0.00474022	CL_0000821-down.xls	Rab11fip4
GO:0044456	synapse part	0.230783	3	76	350	16033	0.0394737	0.02183	0.00857143	0.00474022	CL_0000821-down.xls	Als2,Dmxl2,Nt5e
GO:0044450	microtubule organizing center part	0.233976	1	76	56	16033	0.0131579	0.0034928	0.0178571	0.00474022	CL_0000821-down.xls	Lck
GO:0030425	dendrite	0.234552	3	76	353	16033	0.0394737	0.0220171	0.00849858	0.00474022	CL_0000821-down.xls	Actn1,Als2,Apoe
GO:0031252	cell leading edge	0.236183	2	76	195	16033	0.0263158	0.0121624	0.0102564	0.00474022	CL_0000821-down.xls	Als2,Fzd6
GO:0016459	myosin complex	0.241247	1	76	58	16033	0.0131579	0.00361754	0.0172414	0.00474022	CL_0000821-down.xls	Myo1d
GO:0030018	Z disc	0.244857	1	76	59	16033	0.0131579	0.00367991	0.0169492	0.00474022	CL_0000821-down.xls	Actn1
GO:0031256	leading edge membrane	0.244857	1	76	59	16033	0.0131579	0.00367991	0.0169492	0.00474022	CL_0000821-down.xls	Fzd6
GO:0005902	microvillus	0.244857	1	76	59	16033	0.0131579	0.00367991	0.0169492	0.00474022	CL_0000821-down.xls	Spn
GO:0030133	transport vesicle	0.244857	1	76	59	16033	0.0131579	0.00367991	0.0169492	0.00474022	CL_0000821-down.xls	Pigr
GO:0030141	stored secretory granule	0.260774	2	76	209	16033	0.0263158	0.0130356	0.00956938	0.00474022	CL_0000821-down.xls	Actn1,Serpine2
GO:0031674	I band	0.283462	1	76	70	16033	0.0131579	0.004366	0.0142857	0.00474022	CL_0000821-down.xls	Actn1
GO:0001726	ruffle	0.320118	1	76	81	16033	0.0131579	0.00505208	0.0123457	0.00474022	CL_0000821-down.xls	Als2
GO:0005925	focal adhesion	0.32979	1	76	84	16033	0.0131579	0.00523919	0.0119048	0.00474022	CL_0000821-down.xls	Actn1
GO:0044448	cell cortex part	0.336163	1	76	86	16033	0.0131579	0.00536394	0.0116279	0.00474022	CL_0000821-down.xls	Actn1
GO:0000776	kinetochore	0.339326	1	76	87	16033	0.0131579	0.00542631	0.0114943	0.00474022	CL_0000821-down.xls	Cenpv
GO:0030027	lamellipodium	0.339326	1	76	87	16033	0.0131579	0.00542631	0.0114943	0.00474022	CL_0000821-down.xls	Als2
GO:0005924	cell-substrate adherens junction	0.345609	1	76	89	16033	0.0131579	0.00555105	0.011236	0.00474022	CL_0000821-down.xls	Actn1
GO:0009898	internal side of plasma membrane	0.354923	1	76	92	16033	0.0131579	0.00573817	0.0108696	0.00474022	CL_0000821-down.xls	Rasal1
GO:0044327	dendritic spine head	0.36106	1	76	94	16033	0.0131579	0.00586291	0.0106383	0.00474022	CL_0000821-down.xls	Als2
GO:0014069	postsynaptic density	0.36106	1	76	94	16033	0.0131579	0.00586291	0.0106383	0.00474022	CL_0000821-down.xls	Als2
GO:0030055	cell-substrate junction	0.364106	1	76	95	16033	0.0131579	0.00592528	0.0105263	0.00474022	CL_0000821-down.xls	Actn1
GO:0005874	microtubule	0.372206	2	76	273	16033	0.0263158	0.0170274	0.00732601	0.00474022	CL_0000821-down.xls	Apoe,Spry2
GO:0030017	sarcomere	0.37316	1	76	98	16033	0.0131579	0.00611239	0.0102041	0.00474022	CL_0000821-down.xls	Actn1
GO:0005741	mitochondrial outer membrane	0.379125	1	76	100	16033	0.0131579	0.00623714	0.01	0.00474022	CL_0000821-down.xls	Slc44a1
GO:0044431	Golgi apparatus part	0.382388	2	76	279	16033	0.0263158	0.0174016	0.00716846	0.00474022	CL_0000821-down.xls	St3gal6,St8sia6
GO:0008021	synaptic vesicle	0.385034	1	76	102	16033	0.0131579	0.00636188	0.00980392	0.00474022	CL_0000821-down.xls	Dmxl2
GO:0030424	axon	0.392501	2	76	285	16033	0.0263158	0.0177758	0.00701754	0.00474022	CL_0000821-down.xls	Alcam,Als2
GO:0031226	intrinsic to plasma membrane	0.393009	4	76	670	16033	0.0526316	0.0417888	0.00597015	0.00474022	CL_0000821-down.xls	Atp1b1,Itga6,Rasal1,Spn
GO:0015629	actin cytoskeleton	0.39753	2	76	288	16033	0.0263158	0.017963	0.00694444	0.00474022	CL_0000821-down.xls	Actn1,Myo1d
GO:0044449	contractile fiber part	0.405283	1	76	109	16033	0.0131579	0.00679848	0.00917431	0.00474022	CL_0000821-down.xls	Actn1
GO:0005813	centrosome	0.412506	2	76	297	16033	0.0263158	0.0185243	0.00673401	0.00474022	CL_0000821-down.xls	Als2,Lck
GO:0031968	organelle outer membrane	0.419342	1	76	114	16033	0.0131579	0.00711033	0.00877193	0.00474022	CL_0000821-down.xls	Slc44a1
GO:0019867	outer membrane	0.427619	1	76	117	16033	0.0131579	0.00729745	0.00854701	0.00474022	CL_0000821-down.xls	Slc44a1
GO:0031253	cell projection membrane	0.430352	1	76	118	16033	0.0131579	0.00735982	0.00847458	0.00474022	CL_0000821-down.xls	Fzd6
GO:0030016	myofibril	0.438475	1	76	121	16033	0.0131579	0.00754693	0.00826446	0.00474022	CL_0000821-down.xls	Actn1
GO:0005815	microtubule organizing center	0.440295	2	76	314	16033	0.0263158	0.0195846	0.00636943	0.00474022	CL_0000821-down.xls	Als2,Lck
GO:0030659	cytoplasmic vesicle membrane	0.443826	1	76	123	16033	0.0131579	0.00767168	0.00813008	0.00474022	CL_0000821-down.xls	Actn1
GO:0005819	spindle	0.451759	1	76	126	16033	0.0131579	0.00785879	0.00793651	0.00474022	CL_0000821-down.xls	Cenpv
GO:0044433	cytoplasmic vesicle part	0.45958	1	76	129	16033	0.0131579	0.00804591	0.00775194	0.00474022	CL_0000821-down.xls	Actn1
GO:0043292	contractile fiber	0.467291	1	76	132	16033	0.0131579	0.00823302	0.00757576	0.00474022	CL_0000821-down.xls	Actn1
GO:0031225	anchored to membrane	0.469837	1	76	133	16033	0.0131579	0.00829539	0.0075188	0.00474022	CL_0000821-down.xls	Nt5e
GO:0000775	chromosome, centromeric region	0.482389	1	76	138	16033	0.0131579	0.00860725	0.00724638	0.00474022	CL_0000821-down.xls	Cenpv
GO:0019717	synaptosome	0.494647	1	76	143	16033	0.0131579	0.0089191	0.00699301	0.00474022	CL_0000821-down.xls	Als2
GO:0012506	vesicle membrane	0.497064	1	76	144	16033	0.0131579	0.00898148	0.00694444	0.00474022	CL_0000821-down.xls	Actn1
GO:0030136	clathrin-coated vesicle	0.513667	1	76	151	16033	0.0131579	0.00941808	0.00662252	0.00474022	CL_0000821-down.xls	Dmxl2
GO:0005938	cell cortex	0.52291	1	76	155	16033	0.0131579	0.00966756	0.00645161	0.00474022	CL_0000821-down.xls	Actn1
GO:0005625	soluble fraction	0.545237	2	76	383	16033	0.0263158	0.0238882	0.00522193	0.00474022	CL_0000821-down.xls	Pitpnm2,Renbp
GO:0030135	coated vesicle	0.558181	1	76	171	16033	0.0131579	0.0106655	0.00584795	0.00474022	CL_0000821-down.xls	Dmxl2
GO:0043231	intracellular membrane-bounded organelle	0.55848	38	76	8046	16033	0.5	0.50184	0.00472284	0.00474022	CL_0000821-down.xls	Actn1,Ahr,Als2,Apoe,Cenpv,Creb3l2,Dmxl2,Dnase1l3,Echdc3,Eya1,Faah,Fam20b,Lck,Lgmn,Litaf,Myb,Nav2,Nfatc1,Pbx3,Pigr,Pitpnm2,Rab11fip4,Rapgef5,Rbm47,Sbf2,Serpine2,Slc15a3,Slc39a4,Slc44a1,St3gal6,St8sia6,Tcf7,Ubash3b,Wee1,Wls,Zbtb20,Zfp827,Zfpm1
GO:0043227	membrane-bounded organelle	0.565377	38	76	8062	16033	0.5	0.502838	0.00471347	0.00474022	CL_0000821-down.xls	Actn1,Ahr,Als2,Apoe,Cenpv,Creb3l2,Dmxl2,Dnase1l3,Echdc3,Eya1,Faah,Fam20b,Lck,Lgmn,Litaf,Myb,Nav2,Nfatc1,Pbx3,Pigr,Pitpnm2,Rab11fip4,Rapgef5,Rbm47,Sbf2,Serpine2,Slc15a3,Slc39a4,Slc44a1,St3gal6,St8sia6,Tcf7,Ubash3b,Wee1,Wls,Zbtb20,Zfp827,Zfpm1
GO:0005737	cytoplasm	0.569288	37	76	7861	16033	0.486842	0.490301	0.00470678	0.00474022	CL_0000821-down.xls	Actn1,Adm,Ahr,Als2,Apoe,Arhgap24,Cenpv,Creb3l2,Dmxl2,Echdc3,Etl4,Eya1,Faah,Fam20b,Fzd6,Lck,Lgmn,Litaf,Nfatc1,Nt5e,Pigr,Pitpnm2,Pstpip2,Rab11fip4,Rasal1,Sbf2,Serpine2,Slc15a3,Slc39a4,Slc44a1,Spry2,St3gal6,St8sia6,Ubash3b,Wee1,Wls,Zfpm1
GO:0005829	cytosol	0.573378	4	76	845	16033	0.0526316	0.0527038	0.00473373	0.00474022	CL_0000821-down.xls	Ahr,Als2,Pstpip2,Serpine2
GO:0005887	integral to plasma membrane	0.579803	3	76	631	16033	0.0394737	0.0393563	0.00475436	0.00474022	CL_0000821-down.xls	Atp1b1,Itga6,Spn
GO:0097060	synaptic membrane	0.592838	1	76	188	16033	0.0131579	0.0117258	0.00531915	0.00474022	CL_0000821-down.xls	Nt5e
GO:0044422	organelle part	0.614411	18	76	3938	16033	0.236842	0.245618	0.00457085	0.00474022	CL_0000821-down.xls	Actn1,Ahr,Als2,Apoe,Cenpv,Faah,Lck,Myo1d,Pbx3,Pigr,Rab11fip4,Sbf2,Slc15a3,Slc44a1,Spry2,St3gal6,St8sia6,Tcf7
GO:0044451	nucleoplasm part	0.623974	3	76	673	16033	0.0394737	0.0419759	0.00445765	0.00474022	CL_0000821-down.xls	Ahr,Pbx3,Tcf7
GO:0012505	endomembrane system	0.627008	3	76	676	16033	0.0394737	0.042163	0.00443787	0.00474022	CL_0000821-down.xls	Actn1,St3gal6,St8sia6
GO:0043229	intracellular organelle	0.651077	42	76	9104	16033	0.552632	0.567829	0.00461336	0.00474022	CL_0000821-down.xls	Actn1,Ahr,Als2,Apoe,Arhgap24,Cenpv,Creb3l2,Dmxl2,Dnase1l3,Echdc3,Eya1,Faah,Fam20b,Lck,Lgmn,Litaf,Myb,Myo1d,Nav2,Nfatc1,Pbx3,Pigr,Pitpnm2,Pstpip2,Rab11fip4,Rapgef5,Rbm47,Sbf2,Serpine2,Slc15a3,Slc39a4,Slc44a1,Spry2,St3gal6,St8sia6,Tcf7,Ubash3b,Wee1,Wls,Zbtb20,Zfp827,Zfpm1
GO:0043226	organelle	0.661658	42	76	9130	16033	0.552632	0.569451	0.00460022	0.00474022	CL_0000821-down.xls	Actn1,Ahr,Als2,Apoe,Arhgap24,Cenpv,Creb3l2,Dmxl2,Dnase1l3,Echdc3,Eya1,Faah,Fam20b,Lck,Lgmn,Litaf,Myb,Myo1d,Nav2,Nfatc1,Pbx3,Pigr,Pitpnm2,Pstpip2,Rab11fip4,Rapgef5,Rbm47,Sbf2,Serpine2,Slc15a3,Slc39a4,Slc44a1,Spry2,St3gal6,St8sia6,Tcf7,Ubash3b,Wee1,Wls,Zbtb20,Zfp827,Zfpm1
GO:0044444	cytoplasmic part	0.675618	23	76	5147	16033	0.302632	0.321025	0.00446862	0.00474022	CL_0000821-down.xls	Actn1,Ahr,Als2,Apoe,Creb3l2,Dmxl2,Echdc3,Faah,Fam20b,Lck,Lgmn,Litaf,Pigr,Pstpip2,Rab11fip4,Sbf2,Serpine2,Slc15a3,Slc39a4,Slc44a1,St3gal6,St8sia6,Wls
GO:0044446	intracellular organelle part	0.678566	17	76	3859	16033	0.223684	0.240691	0.00440529	0.00474022	CL_0000821-down.xls	Actn1,Ahr,Als2,Apoe,Cenpv,Lck,Myo1d,Pbx3,Pigr,Rab11fip4,Sbf2,Slc15a3,Slc44a1,Spry2,St3gal6,St8sia6,Tcf7
GO:0005654	nucleoplasm	0.706099	3	76	761	16033	0.0394737	0.0474646	0.00394218	0.00474022	CL_0000821-down.xls	Ahr,Pbx3,Tcf7
GO:0043232	intracellular non-membrane-bounded organelle	0.79275	10	76	2560	16033	0.131579	0.159671	0.00390625	0.00474022	CL_0000821-down.xls	Actn1,Als2,Apoe,Arhgap24,Cenpv,Lck,Myo1d,Pitpnm2,Pstpip2,Spry2
GO:0043228	non-membrane-bounded organelle	0.79275	10	76	2560	16033	0.131579	0.159671	0.00390625	0.00474022	CL_0000821-down.xls	Actn1,Als2,Apoe,Arhgap24,Cenpv,Lck,Myo1d,Pitpnm2,Pstpip2,Spry2
GO:0043234	protein complex	0.793593	11	76	2792	16033	0.144737	0.174141	0.00393983	0.00474022	CL_0000821-down.xls	Ahr,Als2,Apoe,Atp1b1,Cd3g,Cenpv,Itga6,Myo1d,Pbx3,Spry2,Tcf7
GO:0044424	intracellular part	0.812677	47	76	10579	16033	0.618421	0.659827	0.00444276	0.00474022	CL_0000821-down.xls	Actn1,Adm,Ahr,Als2,Apoe,Arhgap24,Cenpv,Creb3l2,Dmxl2,Dnase1l3,Echdc3,Etl4,Eya1,Faah,Fam20b,Fzd6,Lck,Lgmn,Litaf,Myb,Myo1d,Nav2,Nfatc1,Nt5e,Pbx3,Pigr,Pitpnm2,Pstpip2,Rab11fip4,Rapgef5,Rasal1,Rbm47,Sbf2,Serpine2,Slc15a3,Slc39a4,Slc44a1,Spry2,St3gal6,St8sia6,Tcf7,Ubash3b,Wee1,Wls,Zbtb20,Zfp827,Zfpm1
GO:0005730	nucleolus	0.838369	1	76	379	16033	0.0131579	0.0236387	0.00263852	0.00474022	CL_0000821-down.xls	Actn1
GO:0031981	nuclear lumen	0.851251	4	76	1245	16033	0.0526316	0.0776523	0.00321285	0.00474022	CL_0000821-down.xls	Actn1,Ahr,Pbx3,Tcf7
GO:0005634	nucleus	0.868865	19	76	4843	16033	0.25	0.302064	0.00392319	0.00474022	CL_0000821-down.xls	Actn1,Ahr,Als2,Cenpv,Creb3l2,Dnase1l3,Eya1,Myb,Nav2,Nfatc1,Pbx3,Rapgef5,Rbm47,Tcf7,Ubash3b,Wee1,Zbtb20,Zfp827,Zfpm1
GO:0031966	mitochondrial membrane	0.870199	1	76	424	16033	0.0131579	0.0264455	0.00235849	0.00474022	CL_0000821-down.xls	Slc44a1
GO:0005622	intracellular	0.875623	47	76	10805	16033	0.618421	0.673923	0.00434984	0.00474022	CL_0000821-down.xls	Actn1,Adm,Ahr,Als2,Apoe,Arhgap24,Cenpv,Creb3l2,Dmxl2,Dnase1l3,Echdc3,Etl4,Eya1,Faah,Fam20b,Fzd6,Lck,Lgmn,Litaf,Myb,Myo1d,Nav2,Nfatc1,Nt5e,Pbx3,Pigr,Pitpnm2,Pstpip2,Rab11fip4,Rapgef5,Rasal1,Rbm47,Sbf2,Serpine2,Slc15a3,Slc39a4,Slc44a1,Spry2,St3gal6,St8sia6,Tcf7,Ubash3b,Wee1,Wls,Zbtb20,Zfp827,Zfpm1
GO:0044427	chromosomal part	0.879367	1	76	439	16033	0.0131579	0.027381	0.0022779	0.00474022	CL_0000821-down.xls	Cenpv
GO:0005740	mitochondrial envelope	0.882852	1	76	445	16033	0.0131579	0.0277553	0.00224719	0.00474022	CL_0000821-down.xls	Slc44a1
GO:0070013	intracellular organelle lumen	0.91293	4	76	1417	16033	0.0526316	0.0883802	0.00282287	0.00474022	CL_0000821-down.xls	Actn1,Ahr,Pbx3,Tcf7
GO:0043233	organelle lumen	0.91405	4	76	1421	16033	0.0526316	0.0886297	0.00281492	0.00474022	CL_0000821-down.xls	Actn1,Ahr,Pbx3,Tcf7
GO:0005694	chromosome	0.919667	1	76	522	16033	0.0131579	0.0325578	0.00191571	0.00474022	CL_0000821-down.xls	Cenpv
GO:0031974	membrane-enclosed lumen	0.924579	4	76	1461	16033	0.0526316	0.0911246	0.00273785	0.00474022	CL_0000821-down.xls	Actn1,Ahr,Pbx3,Tcf7
GO:0044429	mitochondrial part	0.928254	1	76	545	16033	0.0131579	0.0339924	0.00183486	0.00474022	CL_0000821-down.xls	Slc44a1
GO:0032991	macromolecular complex	0.943728	11	76	3366	16033	0.144737	0.209942	0.00326797	0.00474022	CL_0000821-down.xls	Ahr,Als2,Apoe,Atp1b1,Cd3g,Cenpv,Itga6,Myo1d,Pbx3,Spry2,Tcf7
GO:0044428	nuclear part	0.95302	4	76	1601	16033	0.0526316	0.0998565	0.00249844	0.00474022	CL_0000821-down.xls	Actn1,Ahr,Pbx3,Tcf7
GO:0031967	organelle envelope	0.953058	1	76	631	16033	0.0131579	0.0393563	0.00158479	0.00474022	CL_0000821-down.xls	Slc44a1
GO:0031975	envelope	0.955102	1	76	640	16033	0.0131579	0.0399177	0.0015625	0.00474022	CL_0000821-down.xls	Slc44a1
GO:0005783	endoplasmic reticulum	0.957743	2	76	1015	16033	0.0263158	0.0633069	0.00197044	0.00474022	CL_0000821-down.xls	Creb3l2,Faah
GO:0005739	mitochondrion	0.995073	2	76	1503	16033	0.0263158	0.0937442	0.00133067	0.00474022	CL_0000821-down.xls	Echdc3,Slc44a1
GO:0005575	cellular_component	1	76	76	16033	16033	1	1	0.00474022	0.00474022	CL_0000821-down.xls	Actn1,Adm,Ahr,Alcam,Als2,Apoe,Arhgap24,Atp1b1,Ccr1,Ccr9,Cd300lf,Cd3g,Cd5,Cd9,Cenpv,Creb3l2,Dhrs3,Dmxl2,Dnase1l3,Ebi3,Echdc3,Epcam,Etl4,Eya1,Faah,Faim3,Fam20b,Fras1,Fzd6,Hcrtr2,Igf1r,Itga6,Lck,Lgmn,Litaf,Marcksl1,Marveld2,Myb,Myo1d,Nav2,Nfatc1,Npr2,Nt5e,Pbx3,Pigr,Pitpnm2,Pon3,Pstpip2,Rab11fip4,Rapgef5,Rasal1,Rbm47,Renbp,Sbf2,Serpinc1,Serpine2,Sft2d2,Slc15a3,Slc39a4,Slc43a3,Slc44a1,Slc7a7,Spn,Spry2…

## Sheet: molecular_function
TermID	Term	Pval	k	n	K	N	k/n	K/N	k/K	n/N	Qset	Symbols
GO:0005515	protein binding	2.56348e-05	46	74	5629	14714	0.621622	0.382561	0.00817197	0.00502922	CL_0000821-down.xls	Actn1,Adm,Ahr,Alcam,Als2,Apoe,Atp1b1,Ccr1,Ccr9,Cd300lf,Cd3g,Cd5,Cd9,Creb3l2,Dmxl2,Ebi3,Faah,Fras1,Fzd6,Igf1r,Itga6,Lck,Litaf,Marcksl1,Myb,Myo1d,Npr2,Pbx3,Pigr,Pon3,Pstpip2,Rab11fip4,Rapgef5,Rassf6,Renbp,Sbf2,Serpinc1,Serpine2,Spn,Spry2,Tcf7,Timp2,Tram2,Wee1,Wls,Zfpm1
GO:0030234	enzyme regulator activity	0.000211411	13	74	824	14714	0.175676	0.0560011	0.0157767	0.00502922	CL_0000821-down.xls	Als2,Apoe,Arhgap24,Dmxl2,Rab11fip4,Rapgef5,Rasal1,Renbp,Sbf2,Serpinc1,Serpine2,Spry2,Timp2
GO:0005178	integrin binding	0.000397979	4	74	69	14714	0.0540541	0.00468941	0.057971	0.00502922	CL_0000821-down.xls	Actn1,Cd9,Itga6,Timp2
GO:0043539	protein serine/threonine kinase activator activity	0.000878013	2	74	9	14714	0.027027	0.000611662	0.222222	0.00502922	CL_0000821-down.xls	Als2,Spry2
GO:0017137	Rab GTPase binding	0.000907774	3	74	38	14714	0.0405405	0.00258257	0.0789474	0.00502922	CL_0000821-down.xls	Als2,Dmxl2,Rab11fip4
GO:0017046	peptide hormone binding	0.00105553	3	74	40	14714	0.0405405	0.0027185	0.075	0.00502922	CL_0000821-down.xls	Hcrtr2,Igf1r,Npr2
GO:0046983	protein dimerization activity	0.00125571	11	74	751	14714	0.148649	0.0510398	0.0146471	0.00502922	CL_0000821-down.xls	Actn1,Ahr,Als2,Apoe,Cd3g,Creb3l2,Faah,Pon3,Rab11fip4,Renbp,Sbf2
GO:0016493	C-C chemokine receptor activity	0.00218357	2	74	14	14714	0.027027	0.000951475	0.142857	0.00502922	CL_0000821-down.xls	Ccr1,Ccr9
GO:0008201	heparin binding	0.00227631	4	74	110	14714	0.0540541	0.00747587	0.0363636	0.00502922	CL_0000821-down.xls	Apoe,Nav2,Serpinc1,Serpine2
GO:0001653	peptide receptor activity	0.00235252	4	74	111	14714	0.0540541	0.00754384	0.036036	0.00502922	CL_0000821-down.xls	Ccr1,Ccr9,Hcrtr2,Npr2
GO:0019957	C-C chemokine binding	0.00251132	2	74	15	14714	0.027027	0.00101944	0.133333	0.00502922	CL_0000821-down.xls	Ccr1,Ccr9
GO:0042803	protein homodimerization activity	0.00376506	8	74	505	14714	0.108108	0.0343211	0.0158416	0.00502922	CL_0000821-down.xls	Actn1,Als2,Apoe,Faah,Pon3,Rab11fip4,Renbp,Sbf2
GO:0042802	identical protein binding	0.00382845	10	74	741	14714	0.135135	0.0503602	0.0134953	0.00502922	CL_0000821-down.xls	Actn1,Als2,Apoe,Faah,Igf1r,Npr2,Pon3,Rab11fip4,Renbp,Sbf2
GO:0042562	hormone binding	0.00445294	3	74	66	14714	0.0405405	0.00448552	0.0454545	0.00502922	CL_0000821-down.xls	Hcrtr2,Igf1r,Npr2
GO:0008373	sialyltransferase activity	0.00447103	2	74	20	14714	0.027027	0.00135925	0.1	0.00502922	CL_0000821-down.xls	St3gal6,St8sia6
GO:0050121	N-acylglucosamine 2-epimerase activity	0.00502922	1	74	1	14714	0.0135135	6.79625e-05	1	0.00502922	CL_0000821-down.xls	Renbp
GO:0031700	adrenomedullin receptor binding	0.00502922	1	74	1	14714	0.0135135	6.79625e-05	1	0.00502922	CL_0000821-down.xls	Adm
GO:0004040	amidase activity	0.00502922	1	74	1	14714	0.0135135	6.79625e-05	1	0.00502922	CL_0000821-down.xls	Faah
GO:0004874	aryl hydrocarbon receptor activity	0.00502922	1	74	1	14714	0.0135135	6.79625e-05	1	0.00502922	CL_0000821-down.xls	Ahr
GO:0035497	cAMP response element binding	0.00502922	1	74	1	14714	0.0135135	6.79625e-05	1	0.00502922	CL_0000821-down.xls	Creb3l2
GO:0017064	fatty acid amide hydrolase activity	0.00502922	1	74	1	14714	0.0135135	6.79625e-05	1	0.00502922	CL_0000821-down.xls	Faah
GO:0004334	fumarylacetoacetase activity	0.00502922	1	74	1	14714	0.0135135	6.79625e-05	1	0.00502922	CL_0000821-down.xls	Fah
GO:0046911	metal chelating activity	0.00502922	1	74	1	14714	0.0135135	6.79625e-05	1	0.00502922	CL_0000821-down.xls	Apoe
GO:0008047	enzyme activator activity	0.00533339	6	74	319	14714	0.0810811	0.02168	0.0188088	0.00502922	CL_0000821-down.xls	Als2,Apoe,Arhgap24,Rasal1,Spry2,Timp2
GO:0005539	glycosaminoglycan binding	0.00567516	4	74	142	14714	0.0540541	0.00965067	0.028169	0.00502922	CL_0000821-down.xls	Apoe,Nav2,Serpinc1,Serpine2
GO:0001637	G-protein chemoattractant receptor activity	0.00589585	2	74	23	14714	0.027027	0.00156314	0.0869565	0.00502922	CL_0000821-down.xls	Ccr1,Ccr9
GO:0004950	chemokine receptor activity	0.00589585	2	74	23	14714	0.027027	0.00156314	0.0869565	0.00502922	CL_0000821-down.xls	Ccr1,Ccr9
GO:0042277	peptide binding	0.00611125	5	74	231	14714	0.0675676	0.0156993	0.021645	0.00502922	CL_0000821-down.xls	Ccr1,Ccr9,Hcrtr2,Igf1r,Npr2
GO:0043548	phosphatidylinositol 3-kinase binding	0.00641101	2	74	24	14714	0.027027	0.0016311	0.0833333	0.00502922	CL_0000821-down.xls	Igf1r,Lck
GO:0017147	Wnt-protein binding	0.00694593	2	74	25	14714	0.027027	0.00169906	0.08	0.00502922	CL_0000821-down.xls	Fzd6,Wls
GO:0016791	phosphatase activity	0.0072812	5	74	241	14714	0.0675676	0.016379	0.0207469	0.00502922	CL_0000821-down.xls	Eya1,Lck,Nt5e,Pon3,Ubash3b
GO:0019956	chemokine binding	0.00750041	2	74	26	14714	0.027027	0.00176702	0.0769231	0.00502922	CL_0000821-down.xls	Ccr1,Ccr9
GO:0005083	small GTPase regulator activity	0.00805391	5	74	247	14714	0.0675676	0.0167867	0.0202429	0.00502922	CL_0000821-down.xls	Als2,Dmxl2,Rab11fip4,Rapgef5,Rasal1
GO:0001871	pattern binding	0.00859192	4	74	160	14714	0.0540541	0.010874	0.025	0.00502922	CL_0000821-down.xls	Apoe,Nav2,Serpinc1,Serpine2
GO:0030247	polysaccharide binding	0.00859192	4	74	160	14714	0.0540541	0.010874	0.025	0.00502922	CL_0000821-down.xls	Apoe,Nav2,Serpinc1,Serpine2
GO:0042610	CD8 receptor binding	0.0100335	1	74	2	14714	0.0135135	0.000135925	0.5	0.00502922	CL_0000821-down.xls	Lck
GO:0017034	Rap guanyl-nucleotide exchange factor activity	0.0100335	1	74	2	14714	0.0135135	0.000135925	0.5	0.00502922	CL_0000821-down.xls	Rapgef5
GO:0004063	aryldialkylphosphatase activity	0.0100335	1	74	2	14714	0.0135135	0.000135925	0.5	0.00502922	CL_0000821-down.xls	Pon3
GO:0016822	hydrolase activity, acting on acid carbon-carbon bonds	0.0100335	1	74	2	14714	0.0135135	0.000135925	0.5	0.00502922	CL_0000821-down.xls	Fah
GO:0016823	hydrolase activity, acting on acid carbon-carbon bonds, in ketonic substances	0.0100335	1	74	2	14714	0.0135135	0.000135925	0.5	0.00502922	CL_0000821-down.xls	Fah
GO:0005010	insulin-like growth factor-activated receptor activity	0.0100335	1	74	2	14714	0.0135135	0.000135925	0.5	0.00502922	CL_0000821-down.xls	Igf1r
GO:0045523	interleukin-27 receptor binding	0.0100335	1	74	2	14714	0.0135135	0.000135925	0.5	0.00502922	CL_0000821-down.xls	Ebi3
GO:0004476	mannose-6-phosphate isomerase activity	0.0100335	1	74	2	14714	0.0135135	0.000135925	0.5	0.00502922	CL_0000821-down.xls	Renbp
GO:0016499	orexin receptor activity	0.0100335	1	74	2	14714	0.0135135	0.000135925	0.5	0.00502922	CL_0000821-down.xls	Hcrtr2
GO:0032403	protein complex binding	0.0107033	6	74	370	14714	0.0810811	0.0251461	0.0162162	0.00502922	CL_0000821-down.xls	Actn1,Cd9,Igf1r,Itga6,Lck,Timp2
GO:0030695	GTPase regulator activity	0.012384	6	74	382	14714	0.0810811	0.0259617	0.0157068	0.00502922	CL_0000821-down.xls	Als2,Arhgap24,Dmxl2,Rab11fip4,Rapgef5,Rasal1
GO:0030295	protein kinase activator activity	0.0126161	2	74	34	14714	0.027027	0.00231072	0.0588235	0.00502922	CL_0000821-down.xls	Als2,Spry2
GO:0005102	receptor binding	0.0136545	11	74	1032	14714	0.148649	0.0701373	0.0106589	0.00502922	CL_0000821-down.xls	Actn1,Adm,Apoe,Cd9,Ebi3,Igf1r,Itga6,Lck,Pigr,Serpine2,Timp2
GO:0004715	non-membrane spanning protein tyrosine kinase activity	0.0140766	2	74	36	14714	0.027027	0.00244665	0.0555556	0.00502922	CL_0000821-down.xls	Lck,Wee1
GO:0060589	nucleoside-triphosphatase regulator activity	0.0142434	6	74	394	14714	0.0810811	0.0267772	0.0152284	0.00502922	CL_0000821-down.xls	Als2,Arhgap24,Dmxl2,Rab11fip4,Rapgef5,Rasal1
GO:0042609	CD4 receptor binding	0.0150129	1	74	3	14714	0.0135135	0.000203887	0.333333	0.00502922	CL_0000821-down.xls	Lck
GO:0052650	NADP-retinol dehydrogenase activity	0.0150129	1	74	3	14714	0.0135135	0.000203887	0.333333	0.00502922	CL_0000821-down.xls	Dhrs3
GO:0017112	Rab guanyl-nucleotide exchange factor activity	0.0150129	1	74	3	14714	0.0135135	0.000203887	0.333333	0.00502922	CL_0000821-down.xls	Als2
GO:0016941	natriuretic peptide receptor activity	0.0150129	1	74	3	14714	0.0135135	0.000203887	0.333333	0.00502922	CL_0000821-down.xls	Npr2
GO:0070326	very-low-density lipoprotein particle receptor binding	0.0150129	1	74	3	14714	0.0135135	0.000203887	0.333333	0.00502922	CL_0000821-down.xls	Apoe
GO:0019955	cytokine binding	0.0150812	3	74	103	14714	0.0405405	0.00700014	0.0291262	0.00502922	CL_0000821-down.xls	Ccr1,Ccr9,Ebi3
GO:0017016	Ras GTPase binding	0.0154741	3	74	104	14714	0.0405405	0.0070681	0.0288462	0.00502922	CL_0000821-down.xls	Als2,Dmxl2,Rab11fip4
GO:0019209	kinase activator activity	0.0163973	2	74	39	14714	0.027027	0.00265054	0.0512821	0.00502922	CL_0000821-down.xls	Als2,Spry2
GO:0008528	peptide receptor activity, G-protein coupled	0.0171032	3	74	108	14714	0.0405405	0.00733995	0.0277778	0.00502922	CL_0000821-down.xls	Ccr1,Ccr9,Hcrtr2
GO:0005543	phospholipid binding	0.0182033	4	74	200	14714	0.0540541	0.0135925	0.02	0.00502922	CL_0000821-down.xls	Apoe,Faah,Pitpnm2,Sbf2
GO:0031267	small GTPase binding	0.0192699	3	74	113	14714	0.0405405	0.00767976	0.0265487	0.00502922	CL_0000821-down.xls	Als2,Dmxl2,Rab11fip4
GO:0015220	choline transmembrane transporter activity	0.0199677	1	74	4	14714	0.0135135	0.00027185	0.25	0.00502922	CL_0000821-down.xls	Slc44a1
GO:0060228	phosphatidylcholine-sterol O-acyltransferase activator activity	0.0199677	1	74	4	14714	0.0135135	0.00027185	0.25	0.00502922	CL_0000821-down.xls	Apoe
GO:0016788	hydrolase activity, acting on ester bonds	0.0205438	8	74	680	14714	0.108108	0.0462145	0.0117647	0.00502922	CL_0000821-down.xls	Dnase1l3,Eya1,Faah,Lck,Nt5e,Pon3,Ubash3b,Zc3h12c
GO:0042578	phosphoric ester hydrolase activity	0.0224193	5	74	320	14714	0.0675676	0.021748	0.015625	0.00502922	CL_0000821-down.xls	Eya1,Lck,Nt5e,Pon3,Ubash3b
GO:0004064	arylesterase activity	0.0248978	1	74	5	14714	0.0135135	0.000339812	0.2	0.00502922	CL_0000821-down.xls	Pon3
GO:0051020	GTPase binding	0.027725	3	74	130	14714	0.0405405	0.00883512	0.0230769	0.00502922	CL_0000821-down.xls	Als2,Dmxl2,Rab11fip4
GO:0004713	protein tyrosine kinase activity	0.0288304	3	74	132	14714	0.0405405	0.00897105	0.0227273	0.00502922	CL_0000821-down.xls	Igf1r,Lck,Wee1
GO:0030306	ADP-ribosylation factor binding	0.0298035	1	74	6	14714	0.0135135	0.000407775	0.166667	0.00502922	CL_0000821-down.xls	Rab11fip4
GO:0001102	RNA polymerase II activating transcription factor binding	0.0298035	1	74	6	14714	0.0135135	0.000407775	0.166667	0.00502922	CL_0000821-down.xls	Zfpm1
GO:0043559	insulin binding	0.0298035	1	74	6	14714	0.0135135	0.000407775	0.166667	0.00502922	CL_0000821-down.xls	Igf1r
GO:0031994	insulin-like growth factor I binding	0.0298035	1	74	6	14714	0.0135135	0.000407775	0.166667	0.00502922	CL_0000821-down.xls	Igf1r
GO:0044212	transcription regulatory region DNA binding	0.0322748	4	74	239	14714	0.0540541	0.016243	0.0167364	0.00502922	CL_0000821-down.xls	Ahr,Creb3l2,Nfatc1,Tcf7
GO:0048156	tau protein binding	0.0346848	1	74	7	14714	0.0135135	0.000475737	0.142857	0.00502922	CL_0000821-down.xls	Apoe
GO:0000975	regulatory region DNA binding	0.0357732	4	74	247	14714	0.0540541	0.0167867	0.0161943	0.00502922	CL_0000821-down.xls	Ahr,Creb3l2,Nfatc1,Tcf7
GO:0001067	regulatory region nucleic acid binding	0.0357732	4	74	247	14714	0.0540541	0.0167867	0.0161943	0.00502922	CL_0000821-down.xls	Ahr,Creb3l2,Nfatc1,Tcf7
GO:0001948	glycoprotein binding	0.0366131	2	74	60	14714	0.027027	0.00407775	0.0333333	0.00502922	CL_0000821-down.xls	Cd5,Lck
GO:0030676	Rac guanyl-nucleotide exchange factor activity	0.0395419	1	74	8	14714	0.0135135	0.0005437	0.125	0.00502922	CL_0000821-down.xls	Als2
GO:0047372	acylglycerol lipase activity	0.0395419	1	74	8	14714	0.0135135	0.0005437	0.125	0.00502922	CL_0000821-down.xls	Faah
GO:0008191	metalloendopeptidase inhibitor activity	0.0395419	1	74	8	14714	0.0135135	0.0005437	0.125	0.00502922	CL_0000821-down.xls	Timp2
GO:0048551	metalloenzyme inhibitor activity	0.0395419	1	74	8	14714	0.0135135	0.0005437	0.125	0.00502922	CL_0000821-down.xls	Timp2
GO:0016857	racemase and epimerase activity, acting on carbohydrates and derivatives	0.0395419	1	74	8	14714	0.0135135	0.0005437	0.125	0.00502922	CL_0000821-down.xls	Renbp
GO:0004721	phosphoprotein phosphatase activity	0.0425076	3	74	154	14714	0.0405405	0.0104662	0.0194805	0.00502922	CL_0000821-down.xls	Eya1,Lck,Ubash3b
GO:0008253	5'-nucleotidase activity	0.0443749	1	74	9	14714	0.0135135	0.000611662	0.111111	0.00502922	CL_0000821-down.xls	Nt5e
GO:0016884	carbon-nitrogen ligase activity, with glutamine as amido-N-donor	0.0443749	1	74	9	14714	0.0135135	0.000611662	0.111111	0.00502922	CL_0000821-down.xls	Faah
GO:0016861	intramolecular oxidoreductase activity, interconverting aldoses and ketoses	0.0443749	1	74	9	14714	0.0135135	0.000611662	0.111111	0.00502922	CL_0000821-down.xls	Renbp
GO:0004857	enzyme inhibitor activity	0.0475453	4	74	271	14714	0.0540541	0.0184178	0.0147601	0.00502922	CL_0000821-down.xls	Renbp,Serpinc1,Serpine2,Timp2
GO:0004383	guanylate cyclase activity	0.0491839	1	74	10	14714	0.0135135	0.000679625	0.1	0.00502922	CL_0000821-down.xls	Npr2
GO:0043560	insulin receptor substrate binding	0.0491839	1	74	10	14714	0.0135135	0.000679625	0.1	0.00502922	CL_0000821-down.xls	Igf1r
GO:0010576	metalloenzyme regulator activity	0.0491839	1	74	10	14714	0.0135135	0.000679625	0.1	0.00502922	CL_0000821-down.xls	Timp2
GO:0017166	vinculin binding	0.0491839	1	74	10	14714	0.0135135	0.000679625	0.1	0.00502922	CL_0000821-down.xls	Actn1
GO:0004866	endopeptidase inhibitor activity	0.0503693	3	74	165	14714	0.0405405	0.0112138	0.0181818	0.00502922	CL_0000821-down.xls	Serpinc1,Serpine2,Timp2
GO:0030742	GTP-dependent protein binding	0.053969	1	74	11	14714	0.0135135	0.000747587	0.0909091	0.00502922	CL_0000821-down.xls	Rapgef5
GO:0051635	bacterial cell surface binding	0.053969	1	74	11	14714	0.0135135	0.000747587	0.0909091	0.00502922	CL_0000821-down.xls	Spn
GO:0016846	carbon-sulfur lyase activity	0.053969	1	74	11	14714	0.0135135	0.000747587	0.0909091	0.00502922	CL_0000821-down.xls	Cenpv
GO:0016888	endodeoxyribonuclease activity, producing 5'-phosphomonoesters	0.053969	1	74	11	14714	0.0135135	0.000747587	0.0909091	0.00502922	CL_0000821-down.xls	Dnase1l3
GO:0008252	nucleotidase activity	0.053969	1	74	11	14714	0.0135135	0.000747587	0.0909091	0.00502922	CL_0000821-down.xls	Nt5e
GO:0005391	sodium:potassium-exchanging ATPase activity	0.053969	1	74	11	14714	0.0135135	0.000747587	0.0909091	0.00502922	CL_0000821-down.xls	Atp1b1
GO:0061135	endopeptidase regulator activity	0.0549362	3	74	171	14714	0.0405405	0.0116216	0.0175439	0.00502922	CL_0000821-down.xls	Serpinc1,Serpine2,Timp2
GO:0030414	peptidase inhibitor activity	0.0565014	3	74	173	14714	0.0405405	0.0117575	0.017341	0.00502922	CL_0000821-down.xls	Serpinc1,Serpine2,Timp2
GO:0005088	Ras guanyl-nucleotide exchange factor activity	0.0573323	2	74	77	14714	0.027027	0.00523311	0.025974	0.00502922	CL_0000821-down.xls	Als2,Rapgef5
GO:0005275	amine transmembrane transporter activity	0.0573323	2	74	77	14714	0.027027	0.00523311	0.025974	0.00502922	CL_0000821-down.xls	Slc44a1,Slc7a7
GO:0016854	racemase and epimerase activity	0.0587304	1	74	12	14714	0.0135135	0.00081555	0.0833333	0.00502922	CL_0000821-down.xls	Renbp
GO:0005385	zinc ion transmembrane transporter activity	0.0587304	1	74	12	14714	0.0135135	0.00081555	0.0833333	0.00502922	CL_0000821-down.xls	Slc39a4
GO:0030675	Rac GTPase activator activity	0.0634681	1	74	13	14714	0.0135135	0.000883512	0.0769231	0.00502922	CL_0000821-down.xls	Als2
GO:0017127	cholesterol transporter activity	0.0634681	1	74	13	14714	0.0135135	0.000883512	0.0769231	0.00502922	CL_0000821-down.xls	Apoe
GO:0008198	ferrous iron binding	0.0634681	1	74	13	14714	0.0135135	0.000883512	0.0769231	0.00502922	CL_0000821-down.xls	Nt5e
GO:0008556	potassium-transporting ATPase activity	0.0634681	1	74	13	14714	0.0135135	0.000883512	0.0769231	0.00502922	CL_0000821-down.xls	Atp1b1
GO:0015248	sterol transporter activity	0.0634681	1	74	13	14714	0.0135135	0.000883512	0.0769231	0.00502922	CL_0000821-down.xls	Apoe
GO:0005488	binding	0.0654097	60	74	10705	14714	0.810811	0.727538	0.00560486	0.00502922	CL_0000821-down.xls	Actn1,Adm,Ahr,Alcam,Als2,Apoe,Atp1b1,Ccr1,Ccr9,Cd300lf,Cd3g,Cd5,Cd9,Creb3l2,Dhrs3,Dmxl2,Dnase1l3,Ebi3,Faah,Fah,Fam20b,Fras1,Fzd6,Hcrtr2,Igf1r,Itga6,Lck,Litaf,Marcksl1,Myb,Myo1d,Nav2,Nfatc1,Npr2,Nt5e,Pbx3,Pigr,Pitpnm2,Pon3,Pstpip2,Rab11fip4,Rapgef5,Rasal1,Rassf6,Rbm47,Renbp,Sbf2,Serpinc1,Serpine2,Spn,Spry2,Tcf7,Timp2,Tram2,Wee1,Wls,Zbtb20,Zc3h12c,Zfp827,Zfpm1
GO:0005099	Ras GTPase activator activity	0.065421	2	74	83	14714	0.027027	0.00564089	0.0240964	0.00502922	CL_0000821-down.xls	Als2,Rasal1
GO:0022804	active transmembrane transporter activity	0.0674908	4	74	305	14714	0.0540541	0.0207286	0.0131148	0.00502922	CL_0000821-down.xls	Atp1b1,Slc15a3,Slc44a1,Slc7a7
GO:0048365	Rac GTPase binding	0.0681823	1	74	14	14714	0.0135135	0.000951475	0.0714286	0.00502922	CL_0000821-down.xls	Als2
GO:0008106	alcohol dehydrogenase (NADP+) activity	0.0681823	1	74	14	14714	0.0135135	0.000951475	0.0714286	0.00502922	CL_0000821-down.xls	Dhrs3
GO:0051879	Hsp90 protein binding	0.0728731	1	74	15	14714	0.0135135	0.00101944	0.0666667	0.00502922	CL_0000821-down.xls	Ahr
GO:0050750	low-density lipoprotein particle receptor binding	0.0728731	1	74	15	14714	0.0135135	0.00101944	0.0666667	0.00502922	CL_0000821-down.xls	Apoe
GO:0004725	protein tyrosine phosphatase activity	0.0738666	2	74	89	14714	0.027027	0.00604866	0.0224719	0.00502922	CL_0000821-down.xls	Eya1,Ubash3b
GO:0019887	protein kinase regulator activity	0.0767563	2	74	91	14714	0.027027	0.00618459	0.021978	0.00502922	CL_0000821-down.xls	Als2,Spry2
GO:0061134	peptidase regulator activity	0.0805724	3	74	201	14714	0.0405405	0.0136605	0.0149254	0.00502922	CL_0000821-down.xls	Serpinc1,Serpine2,Timp2
GO:0001085	RNA polymerase II transcription factor binding	0.0821849	1	74	17	14714	0.0135135	0.00115536	0.0588235	0.00502922	CL_0000821-down.xls	Zfpm1
GO:0004519	endonuclease activity	0.0841338	2	74	96	14714	0.027027	0.0065244	0.0208333	0.00502922	CL_0000821-down.xls	Dnase1l3,Zc3h12c
GO:0005096	GTPase activator activity	0.085275	3	74	206	14714	0.0405405	0.0140003	0.0145631	0.00502922	CL_0000821-down.xls	Als2,Arhgap24,Rasal1
GO:0070325	lipoprotein particle receptor binding	0.0868061	1	74	18	14714	0.0135135	0.00122332	0.0555556	0.00502922	CL_0000821-down.xls	Apoe
GO:0015079	potassium ion transmembrane transporter activity	0.0868061	1	74	18	14714	0.0135135	0.00122332	0.0555556	0.00502922	CL_0000821-down.xls	Atp1b1
GO:0050699	WW domain binding	0.0914044	1	74	19	14714	0.0135135	0.00129129	0.0526316	0.00502922	CL_0000821-down.xls	Litaf
GO:0042813	Wnt-activated receptor activity	0.0914044	1	74	19	14714	0.0135135	0.00129129	0.0526316	0.00502922	CL_0000821-down.xls	Fzd6
GO:0004033	aldo-keto reductase (NADP) activity	0.0914044	1	74	19	14714	0.0135135	0.00129129	0.0526316	0.00502922	CL_0000821-down.xls	Dhrs3
GO:0005154	epidermal growth factor receptor binding	0.100533	1	74	21	14714	0.0135135	0.00142721	0.047619	0.00502922	CL_0000821-down.xls	Pigr
GO:0005520	insulin-like growth factor binding	0.100533	1	74	21	14714	0.0135135	0.00142721	0.047619	0.00502922	CL_0000821-down.xls	Igf1r
GO:0043236	laminin binding	0.100533	1	74	21	14714	0.0135135	0.00142721	0.047619	0.00502922	CL_0000821-down.xls	Itga6
GO:0019207	kinase regulator activity	0.104248	2	74	109	14714	0.027027	0.00740791	0.0183486	0.00502922	CL_0000821-down.xls	Als2,Spry2
GO:0004867	serine-type endopeptidase inhibitor activity	0.104248	2	74	109	14714	0.027027	0.00740791	0.0183486	0.00502922	CL_0000821-down.xls	Serpinc1,Serpine2
GO:0004520	endodeoxyribonuclease activity	0.105063	1	74	22	14714	0.0135135	0.00149517	0.0454545	0.00502922	CL_0000821-down.xls	Dnase1l3
GO:0001540	beta-amyloid binding	0.10957	1	74	23	14714	0.0135135	0.00156314	0.0434783	0.00502922	CL_0000821-down.xls	Apoe
GO:0009975	cyclase activity	0.10957	1	74	23	14714	0.0135135	0.00156314	0.0434783	0.00502922	CL_0000821-down.xls	Npr2
GO:0016849	phosphorus-oxygen lyase activity	0.10957	1	74	23	14714	0.0135135	0.00156314	0.0434783	0.00502922	CL_0000821-down.xls	Npr2
GO:0051117	ATPase binding	0.114055	1	74	24	14714	0.0135135	0.0016311	0.0416667	0.00502922	CL_0000821-down.xls	Lck
GO:0033613	activating transcription factor binding	0.114055	1	74	24	14714	0.0135135	0.0016311	0.0416667	0.00502922	CL_0000821-down.xls	Zfpm1
GO:0005516	calmodulin binding	0.120519	2	74	119	14714	0.027027	0.00808754	0.0168067	0.00502922	CL_0000821-down.xls	Marcksl1,Myo1d
GO:0046915	transition metal ion transmembrane transporter activity	0.122959	1	74	26	14714	0.0135135	0.00176702	0.0384615	0.00502922	CL_0000821-down.xls	Slc39a4
GO:0052689	carboxylic ester hydrolase activity	0.123845	2	74	121	14714	0.027027	0.00822346	0.0165289	0.00502922	CL_0000821-down.xls	Faah,Pon3
GO:0046873	metal ion transmembrane transporter activity	0.127195	2	74	123	14714	0.027027	0.00835939	0.0162602	0.00502922	CL_0000821-down.xls	Atp1b1,Slc39a4
GO:0030246	carbohydrate binding	0.134793	4	74	392	14714	0.0540541	0.0266413	0.0102041	0.00502922	CL_0000821-down.xls	Apoe,Nav2,Serpinc1,Serpine2
GO:0005100	Rho GTPase activator activity	0.136149	1	74	29	14714	0.0135135	0.00197091	0.0344828	0.00502922	CL_0000821-down.xls	Als2
GO:0072509	divalent inorganic cation transmembrane transporter activity	0.136149	1	74	29	14714	0.0135135	0.00197091	0.0344828	0.00502922	CL_0000821-down.xls	Slc39a4
GO:0071813	lipoprotein particle binding	0.140502	1	74	30	14714	0.0135135	0.00203887	0.0333333	0.00502922	CL_0000821-down.xls	Apoe
GO:0071814	protein-lipid complex binding	0.140502	1	74	30	14714	0.0135135	0.00203887	0.0333333	0.00502922	CL_0000821-down.xls	Apoe
GO:0019904	protein domain specific binding	0.141392	5	74	548	14714	0.0675676	0.0372434	0.00912409	0.00502922	CL_0000821-down.xls	Actn1,Fzd6,Lck,Litaf,Spn
GO:0016893	endonuclease activity, active with either ribo- or deoxyribonucleic acids and producing 5'-phosphomonoesters	0.144834	1	74	31	14714	0.0135135	0.00210684	0.0322581	0.00502922	CL_0000821-down.xls	Dnase1l3
GO:0005158	insulin receptor binding	0.144834	1	74	31	14714	0.0135135	0.00210684	0.0322581	0.00502922	CL_0000821-down.xls	Igf1r
GO:0042169	SH2 domain binding	0.149144	1	74	32	14714	0.0135135	0.0021748	0.03125	0.00502922	CL_0000821-down.xls	Lck
GO:0004536	deoxyribonuclease activity	0.149144	1	74	32	14714	0.0135135	0.0021748	0.03125	0.00502922	CL_0000821-down.xls	Dnase1l3
GO:0005085	guanyl-nucleotide exchange factor activity	0.156461	2	74	140	14714	0.027027	0.00951475	0.0142857	0.00502922	CL_0000821-down.xls	Als2,Rapgef5
GO:0008289	lipid binding	0.158853	4	74	418	14714	0.0540541	0.0284083	0.00956938	0.00502922	CL_0000821-down.xls	Apoe,Faah,Pitpnm2,Sbf2
GO:0004518	nuclease activity	0.159986	2	74	142	14714	0.027027	0.00965067	0.0140845	0.00502922	CL_0000821-down.xls	Dnase1l3,Zc3h12c
GO:0043565	sequence-specific DNA binding	0.166081	5	74	579	14714	0.0675676	0.0393503	0.00863558	0.00502922	CL_0000821-down.xls	Ahr,Creb3l2,Nfatc1,Pbx3,Tcf7
GO:0050840	extracellular matrix binding	0.16617	1	74	36	14714	0.0135135	0.00244665	0.0277778	0.00502922	CL_0000821-down.xls	Itga6
GO:0003823	antigen binding	0.174557	1	74	38	14714	0.0135135	0.00258257	0.0263158	0.00502922	CL_0000821-down.xls	Lck
GO:0016860	intramolecular oxidoreductase activity	0.174557	1	74	38	14714	0.0135135	0.00258257	0.0263158	0.00502922	CL_0000821-down.xls	Renbp
GO:0005097	Rab GTPase activator activity	0.178719	1	74	39	14714	0.0135135	0.00265054	0.025641	0.00502922	CL_0000821-down.xls	Als2
GO:0005044	scavenger receptor activity	0.178719	1	74	39	14714	0.0135135	0.00265054	0.025641	0.00502922	CL_0000821-down.xls	Cd5
GO:0016829	lyase activity	0.183236	2	74	155	14714	0.027027	0.0105342	0.0129032	0.00502922	CL_0000821-down.xls	Cenpv,Npr2
GO:0019899	enzyme binding	0.189996	7	74	936	14714	0.0945946	0.0636129	0.00747863	0.00502922	CL_0000821-down.xls	Als2,Dmxl2,Igf1r,Lck,Rab11fip4,Sbf2,Serpinc1
GO:0004722	protein serine/threonine phosphatase activity	0.195161	1	74	43	14714	0.0135135	0.00292239	0.0232558	0.00502922	CL_0000821-down.xls	Lck
GO:0003779	actin binding	0.195574	3	74	303	14714	0.0405405	0.0205926	0.00990099	0.00502922	CL_0000821-down.xls	Actn1,Myo1d,Pstpip2
GO:0019208	phosphatase regulator activity	0.199221	1	74	44	14714	0.0135135	0.00299035	0.0227273	0.00502922	CL_0000821-down.xls	Sbf2
GO:0046982	protein heterodimerization activity	0.200718	3	74	307	14714	0.0405405	0.0208645	0.00977199	0.00502922	CL_0000821-down.xls	Ahr,Apoe,Cd3g
GO:0017048	Rho GTPase binding	0.20326	1	74	45	14714	0.0135135	0.00305831	0.0222222	0.00502922	CL_0000821-down.xls	Als2
GO:0005319	lipid transporter activity	0.207279	1	74	46	14714	0.0135135	0.00312627	0.0217391	0.00502922	CL_0000821-down.xls	Apoe
GO:0043498	cell surface binding	0.211279	1	74	47	14714	0.0135135	0.00319424	0.0212766	0.00502922	CL_0000821-down.xls	Spn
GO:0016209	antioxidant activity	0.219217	1	74	49	14714	0.0135135	0.00333016	0.0204082	0.00502922	CL_0000821-down.xls	Apoe
GO:0004896	cytokine receptor activity	0.227078	1	74	51	14714	0.0135135	0.00346609	0.0196078	0.00502922	CL_0000821-down.xls	Ebi3
GO:0016811	hydrolase activity, acting on carbon-nitrogen (but not peptide) bonds, in linear amides	0.230978	1	74	52	14714	0.0135135	0.00353405	0.0192308	0.00502922	CL_0000821-down.xls	Faah
GO:0004879	ligand-dependent nuclear receptor activity	0.230978	1	74	52	14714	0.0135135	0.00353405	0.0192308	0.00502922	CL_0000821-down.xls	Ahr
GO:0002020	protease binding	0.230978	1	74	52	14714	0.0135135	0.00353405	0.0192308	0.00502922	CL_0000821-down.xls	Serpinc1
GO:0015662	ATPase activity, coupled to transmembrane movement of ions, phosphorylative mechanism	0.238722	1	74	54	14714	0.0135135	0.00366997	0.0185185	0.00502922	CL_0000821-down.xls	Atp1b1
GO:0038024	cargo receptor activity	0.238722	1	74	54	14714	0.0135135	0.00366997	0.0185185	0.00502922	CL_0000821-down.xls	Cd5
GO:0008013	beta-catenin binding	0.242564	1	74	55	14714	0.0135135	0.00373794	0.0181818	0.00502922	CL_0000821-down.xls	Tcf7
GO:0004197	cysteine-type endopeptidase activity	0.242564	1	74	55	14714	0.0135135	0.00373794	0.0181818	0.00502922	CL_0000821-down.xls	Lgmn
GO:0022857	transmembrane transporter activity	0.244152	6	74	837	14714	0.0810811	0.0568846	0.00716846	0.00502922	CL_0000821-down.xls	Atp1b1,Kctd14,Slc15a3,Slc39a4,Slc44a1,Slc7a7
GO:0016773	phosphotransferase activity, alcohol group as acceptor	0.244241	5	74	667	14714	0.0675676	0.045331	0.00749625	0.00502922	CL_0000821-down.xls	Fam20b,Igf1r,Lck,Npr2,Wee1
GO:0022890	inorganic cation transmembrane transporter activity	0.258923	2	74	196	14714	0.027027	0.0133206	0.0102041	0.00502922	CL_0000821-down.xls	Atp1b1,Slc39a4
GO:0004714	transmembrane receptor protein tyrosine kinase activity	0.261493	1	74	60	14714	0.0135135	0.00407775	0.0166667	0.00502922	CL_0000821-down.xls	Igf1r
GO:0005215	transporter activity	0.261948	7	74	1033	14714	0.0945946	0.0702052	0.00677638	0.00502922	CL_0000821-down.xls	Apoe,Atp1b1,Kctd14,Slc15a3,Slc39a4,Slc44a1,Slc7a7
GO:0022892	substrate-specific transporter activity	0.264569	6	74	861	14714	0.0810811	0.0585157	0.00696864	0.00502922	CL_0000821-down.xls	Apoe,Atp1b1,Kctd14,Slc39a4,Slc44a1,Slc7a7
GO:0051015	actin filament binding	0.265222	1	74	61	14714	0.0135135	0.00414571	0.0163934	0.00502922	CL_0000821-down.xls	Actn1
GO:0008092	cytoskeletal protein binding	0.268872	4	74	523	14714	0.0540541	0.0355444	0.00764818	0.00502922	CL_0000821-down.xls	Actn1,Apoe,Myo1d,Pstpip2
GO:0005089	Rho guanyl-nucleotide exchange factor activity	0.268933	1	74	62	14714	0.0135135	0.00421367	0.016129	0.00502922	CL_0000821-down.xls	Als2
GO:0042625	ATPase activity, coupled to transmembrane movement of ions	0.276299	1	74	64	14714	0.0135135	0.0043496	0.015625	0.00502922	CL_0000821-down.xls	Atp1b1
GO:0015171	amino acid transmembrane transporter activity	0.276299	1	74	64	14714	0.0135135	0.0043496	0.015625	0.00502922	CL_0000821-down.xls	Slc7a7
GO:0003700	sequence-specific DNA binding transcription factor activity	0.309363	5	74	734	14714	0.0675676	0.0498845	0.00681199	0.00502922	CL_0000821-down.xls	Ahr,Creb3l2,Myb,Pbx3,Tcf7
GO:0004672	protein kinase activity	0.310747	4	74	560	14714	0.0540541	0.038059	0.00714286	0.00502922	CL_0000821-down.xls	Igf1r,Lck,Npr2,Wee1
GO:0001071	nucleic acid binding transcription factor activity	0.311354	5	74	736	14714	0.0675676	0.0500204	0.00679348	0.00502922	CL_0000821-down.xls	Ahr,Creb3l2,Myb,Pbx3,Tcf7
GO:0019199	transmembrane receptor protein kinase activity	0.312045	1	74	74	14714	0.0135135	0.00502922	0.0135135	0.00502922	CL_0000821-down.xls	Igf1r
GO:0015081	sodium ion transmembrane transporter activity	0.315523	1	74	75	14714	0.0135135	0.00509719	0.0133333	0.00502922	CL_0000821-down.xls	Atp1b1
GO:0019902	phosphatase binding	0.32926	1	74	79	14714	0.0135135	0.00536904	0.0126582	0.00502922	CL_0000821-down.xls	Sbf2
GO:0022891	substrate-specific transmembrane transporter activity	0.329354	5	74	754	14714	0.0675676	0.0512437	0.0066313	0.00502922	CL_0000821-down.xls	Atp1b1,Kctd14,Slc39a4,Slc44a1,Slc7a7
GO:0016757	transferase activity, transferring glycosyl groups	0.342527	2	74	241	14714	0.027027	0.016379	0.00829876	0.00502922	CL_0000821-down.xls	St3gal6,St8sia6
GO:0016298	lipase activity	0.349357	1	74	85	14714	0.0135135	0.00577681	0.0117647	0.00502922	CL_0000821-down.xls	Faah
GO:0016301	kinase activity	0.354541	5	74	779	14714	0.0675676	0.0529428	0.00641849	0.00502922	CL_0000821-down.xls	Fam20b,Igf1r,Lck,Npr2,Wee1
GO:0003705	sequence-specific enhancer binding RNA polymerase II transcription factor activity	0.362423	1	74	89	14714	0.0135135	0.00604866	0.011236	0.00502922	CL_0000821-down.xls	Ahr
GO:0031072	heat shock protein binding	0.365649	1	74	90	14714	0.0135135	0.00611662	0.0111111	0.00502922	CL_0000821-down.xls	Ahr
GO:0042626	ATPase activity, coupled to transmembrane movement of substances	0.368859	1	74	91	14714	0.0135135	0.00618459	0.010989	0.00502922	CL_0000821-down.xls	Atp1b1
GO:0016820	hydrolase activity, acting on acid anhydrides, catalyzing transmembrane movement of substances	0.368859	1	74	91	14714	0.0135135	0.00618459	0.010989	0.00502922	CL_0000821-down.xls	Atp1b1
GO:0003677	DNA binding	0.369647	10	74	1729	14714	0.135135	0.117507	0.00578369	0.00502922	CL_0000821-down.xls	Ahr,Creb3l2,Dnase1l3,Myb,Nfatc1,Pbx3,Tcf7,Zbtb20,Zfp827,Zfpm1
GO:0046943	carboxylic acid transmembrane transporter activity	0.372053	1	74	92	14714	0.0135135	0.00625255	0.0108696	0.00502922	CL_0000821-down.xls	Slc7a7
GO:0070851	growth factor receptor binding	0.372053	1	74	92	14714	0.0135135	0.00625255	0.0108696	0.00502922	CL_0000821-down.xls	Pigr
GO:0043492	ATPase activity, coupled to movement of substances	0.375231	1	74	93	14714	0.0135135	0.00632051	0.0107527	0.00502922	CL_0000821-down.xls	Atp1b1
GO:0003774	motor activity	0.375231	1	74	93	14714	0.0135135	0.00632051	0.0107527	0.00502922	CL_0000821-down.xls	Myo1d
GO:0005342	organic acid transmembrane transporter activity	0.378393	1	74	94	14714	0.0135135	0.00638847	0.0106383	0.00502922	CL_0000821-down.xls	Slc7a7
GO:0030165	PDZ domain binding	0.38154	1	74	95	14714	0.0135135	0.00645644	0.0105263	0.00502922	CL_0000821-down.xls	Fzd6
GO:0015405	P-P-bond-hydrolysis-driven transmembrane transporter activity	0.393969	1	74	99	14714	0.0135135	0.00672829	0.010101	0.00502922	CL_0000821-down.xls	Atp1b1
GO:0015399	primary active transmembrane transporter activity	0.397037	1	74	100	14714	0.0135135	0.00679625	0.01	0.00502922	CL_0000821-down.xls	Atp1b1
GO:0016787	hydrolase activity	0.398804	12	74	2154	14714	0.162162	0.146391	0.00557103	0.00502922	CL_0000821-down.xls	Atp1b1,Dnase1l3,Eya1,Faah,Fah,Lck,Lgmn,Myo1d,Nt5e,Pon3,Ubash3b,Zc3h12c
GO:0016810	hydrolase activity, acting on carbon-nitrogen (but not peptide) bonds	0.403128	1	74	102	14714	0.0135135	0.00693217	0.00980392	0.00502922	CL_0000821-down.xls	Faah
GO:0003714	transcription corepressor activity	0.409159	1	74	104	14714	0.0135135	0.0070681	0.00961538	0.00502922	CL_0000821-down.xls	Zfpm1
GO:0019838	growth factor binding	0.415129	1	74	106	14714	0.0135135	0.00720402	0.00943396	0.00502922	CL_0000821-down.xls	Igf1r
GO:0005524	ATP binding	0.418608	8	74	1414	14714	0.108108	0.096099	0.00565771	0.00502922	CL_0000821-down.xls	Fam20b,Igf1r,Lck,Myo1d,Nav2,Npr2,Renbp,Wee1
GO:0032559	adenyl ribonucleotide binding	0.437558	8	74	1438	14714	0.108108	0.0977301	0.00556328	0.00502922	CL_0000821-down.xls	Fam20b,Igf1r,Lck,Myo1d,Nav2,Npr2,Renbp,Wee1
GO:0005179	hormone activity	0.438421	1	74	114	14714	0.0135135	0.00774772	0.00877193	0.00502922	CL_0000821-down.xls	Adm
GO:0030554	adenyl nucleotide binding	0.443077	8	74	1445	14714	0.108108	0.0982058	0.00553633	0.00502922	CL_0000821-down.xls	Fam20b,Igf1r,Lck,Myo1d,Nav2,Npr2,Renbp,Wee1
GO:0015293	symporter activity	0.444099	1	74	116	14714	0.0135135	0.00788365	0.00862069	0.00502922	CL_0000821-down.xls	Slc15a3
GO:0035091	phosphatidylinositol binding	0.455287	1	74	120	14714	0.0135135	0.0081555	0.00833333	0.00502922	CL_0000821-down.xls	Sbf2
GO:0016616	oxidoreductase activity, acting on the CH-OH group of donors, NAD or NADP as acceptor	0.468959	1	74	125	14714	0.0135135	0.00849531	0.008	0.00502922	CL_0000821-down.xls	Dhrs3
GO:0016772	transferase activity, transferring phosphorus-containing groups	0.477229	5	74	901	14714	0.0675676	0.0612342	0.00554939	0.00502922	CL_0000821-down.xls	Fam20b,Igf1r,Lck,Npr2,Wee1
GO:0016853	isomerase activity	0.479653	1	74	129	14714	0.0135135	0.00876716	0.00775194	0.00502922	CL_0000821-down.xls	Renbp
GO:0008234	cysteine-type peptidase activity	0.490134	1	74	133	14714	0.0135135	0.00903901	0.0075188	0.00502922	CL_0000821-down.xls	Lgmn
GO:0016614	oxidoreductase activity, acting on CH-OH group of donors	0.492722	1	74	134	14714	0.0135135	0.00910697	0.00746269	0.00502922	CL_0000821-down.xls	Dhrs3
GO:0008134	transcription factor binding	0.514521	2	74	341	14714	0.027027	0.0231752	0.0058651	0.00502922	CL_0000821-down.xls	Ahr,Zfpm1
GO:0015077	monovalent inorganic cation transmembrane transporter activity	0.537145	1	74	152	14714	0.0135135	0.0103303	0.00657895	0.00502922	CL_0000821-down.xls	Atp1b1
GO:0000981	sequence-specific DNA binding RNA polymerase II transcription factor activity	0.539497	1	74	153	14714	0.0135135	0.0103983	0.00653595	0.00502922	CL_0000821-down.xls	Ahr
GO:0019900	kinase binding	0.546871	2	74	362	14714	0.027027	0.0246024	0.00552486	0.00502922	CL_0000821-down.xls	Igf1r,Lck
GO:0000287	magnesium ion binding	0.548788	1	74	157	14714	0.0135135	0.0106701	0.00636943	0.00502922	CL_0000821-down.xls	Wee1
GO:0008022	protein C-terminus binding	0.584138	1	74	173	14714	0.0135135	0.0117575	0.00578035	0.00502922	CL_0000821-down.xls	Lck
GO:0015291	secondary active transmembrane transporter activity	0.584138	1	74	173	14714	0.0135135	0.0117575	0.00578035	0.00502922	CL_0000821-down.xls	Slc15a3
GO:0005126	cytokine receptor binding	0.594614	1	74	178	14714	0.0135135	0.0120973	0.00561798	0.00502922	CL_0000821-down.xls	Ebi3
GO:0005125	cytokine activity	0.596678	1	74	179	14714	0.0135135	0.0121653	0.00558659	0.00502922	CL_0000821-down.xls	Ebi3
GO:0016740	transferase activity	0.616346	8	74	1675	14714	0.108108	0.113837	0.00477612	0.00502922	CL_0000821-down.xls	Fam20b,Glt28d2,Igf1r,Lck,Npr2,St3gal6,St8sia6,Wee1
GO:0001664	G-protein-coupled receptor binding	0.616754	1	74	189	14714	0.0135135	0.0128449	0.00529101	0.00502922	CL_0000821-down.xls	Adm
GO:0000166	nucleotide binding	0.622205	10	74	2096	14714	0.135135	0.142449	0.00477099	0.00502922	CL_0000821-down.xls	Fam20b,Igf1r,Lck,Myo1d,Nav2,Npr2,Nt5e,Rbm47,Renbp,Wee1
GO:0005506	iron ion binding	0.626419	1	74	194	14714	0.0135135	0.0131847	0.00515464	0.00502922	CL_0000821-down.xls	Nt5e
GO:0003676	nucleic acid binding	0.637922	12	74	2533	14714	0.162162	0.172149	0.00473747	0.00502922	CL_0000821-down.xls	Ahr,Creb3l2,Dnase1l3,Myb,Nfatc1,Pbx3,Rbm47,Tcf7,Zbtb20,Zc3h12c,Zfp827,Zfpm1
GO:0015075	ion transmembrane transporter activity	0.643905	3	74	653	14714	0.0405405	0.0443795	0.00459418	0.00502922	CL_0000821-down.xls	Atp1b1,Kctd14,Slc39a4
GO:0035639	purine ribonucleoside triphosphate binding	0.645794	8	74	1718	14714	0.108108	0.11676	0.00465658	0.00502922	CL_0000821-down.xls	Fam20b,Igf1r,Lck,Myo1d,Nav2,Npr2,Renbp,Wee1
GO:0032555	purine ribonucleotide binding	0.667552	8	74	1751	14714	0.108108	0.119002	0.00456882	0.00502922	CL_0000821-down.xls	Fam20b,Igf1r,Lck,Myo1d,Nav2,Npr2,Renbp,Wee1
GO:0032553	ribonucleotide binding	0.668199	8	74	1752	14714	0.108108	0.11907	0.00456621	0.00502922	CL_0000821-down.xls	Fam20b,Igf1r,Lck,Myo1d,Nav2,Npr2,Renbp,Wee1
GO:0042623	ATPase activity, coupled	0.671251	1	74	219	14714	0.0135135	0.0148838	0.00456621	0.00502922	CL_0000821-down.xls	Atp1b1
GO:0017076	purine nucleotide binding	0.672068	8	74	1758	14714	0.108108	0.119478	0.00455063	0.00502922	CL_0000821-down.xls	Fam20b,Igf1r,Lck,Myo1d,Nav2,Npr2,Renbp,Wee1
GO:0003682	chromatin binding	0.687659	1	74	229	14714	0.0135135	0.0155634	0.00436681	0.00502922	CL_0000821-down.xls	Tcf7
GO:0004872	receptor activity	0.694428	12	74	2635	14714	0.162162	0.179081	0.00455408	0.00502922	CL_0000821-down.xls	Ahr,Ccr1,Ccr9,Cd300lf,Cd3g,Cd5,Ebi3,Fzd6,Hcrtr2,Igf1r,Itga6,Npr2
GO:0008324	cation transmembrane transporter activity	0.70261	2	74	482	14714	0.027027	0.0327579	0.00414938	0.00502922	CL_0000821-down.xls	Atp1b1,Slc39a4
GO:0005509	calcium ion binding	0.719691	2	74	498	14714	0.027027	0.0338453	0.00401606	0.00502922	CL_0000821-down.xls	Actn1,Rab11fip4
GO:0046872	metal ion binding	0.731773	15	74	3336	14714	0.202703	0.226723	0.0044964	0.00502922	CL_0000821-down.xls	Actn1,Apoe,Fah,Fras1,Igf1r,Nt5e,Pitpnm2,Pon3,Rab11fip4,Rasal1,Wee1,Zbtb20,Zc3h12c,Zfp827,Zfpm1
GO:0016879	ligase activity, forming carbon-nitrogen bonds	0.733559	1	74	260	14714	0.0135135	0.0176702	0.00384615	0.00502922	CL_0000821-down.xls	Faah
GO:0016887	ATPase activity	0.748191	1	74	271	14714	0.0135135	0.0184178	0.00369004	0.00502922	CL_0000821-down.xls	Atp1b1
GO:0043169	cation binding	0.748758	15	74	3374	14714	0.202703	0.229305	0.00444576	0.00502922	CL_0000821-down.xls	Actn1,Apoe,Fah,Fras1,Igf1r,Nt5e,Pitpnm2,Pon3,Rab11fip4,Rasal1,Wee1,Zbtb20,Zc3h12c,Zfp827,Zfpm1
GO:0038023	signaling receptor activity	0.750168	9	74	2106	14714	0.121622	0.143129	0.0042735	0.00502922	CL_0000821-down.xls	Ahr,Ccr1,Ccr9,Cd3g,Ebi3,Fzd6,Hcrtr2,Igf1r,Npr2
GO:0043167	ion binding	0.753983	15	74	3386	14714	0.202703	0.230121	0.00443001	0.00502922	CL_0000821-down.xls	Actn1,Apoe,Fah,Fras1,Igf1r,Nt5e,Pitpnm2,Pon3,Rab11fip4,Rasal1,Wee1,Zbtb20,Zc3h12c,Zfp827,Zfpm1
GO:0003824	catalytic activity	0.756373	23	74	5042	14714	0.310811	0.342667	0.00456168	0.00502922	CL_0000821-down.xls	Atp1b1,Cenpv,Dhrs3,Dnase1l3,Echdc3,Eya1,Faah,Fah,Fam20b,Glt28d2,Igf1r,Lck,Lgmn,Myo1d,Npr2,Nt5e,Pon3,Renbp,St3gal6,St8sia6,Ubash3b,Wee1,Zc3h12c
GO:0003712	transcription cofactor activity	0.758331	1	74	279	14714	0.0135135	0.0189615	0.00358423	0.00502922	CL_0000821-down.xls	Zfpm1
GO:0000989	transcription factor binding transcription factor activity	0.769258	1	74	288	14714	0.0135135	0.0195732	0.00347222	0.00502922	CL_0000821-down.xls	Zfpm1
GO:0060089	molecular transducer activity	0.769265	10	74	2360	14714	0.135135	0.160391	0.00423729	0.00502922	CL_0000821-down.xls	Ahr,Ccr1,Ccr9,Cd3g,Ebi3,Fzd6,Hcrtr2,Igf1r,Litaf,Npr2
GO:0004871	signal transducer activity	0.769265	10	74	2360	14714	0.135135	0.160391	0.00423729	0.00502922	CL_0000821-down.xls	Ahr,Ccr1,Ccr9,Cd3g,Ebi3,Fzd6,Hcrtr2,Igf1r,Litaf,Npr2
GO:0000988	protein binding transcription factor activity	0.776271	1	74	294	14714	0.0135135	0.019981	0.00340136	0.00502922	CL_0000821-down.xls	Zfpm1
GO:0019901	protein kinase binding	0.790751	1	74	307	14714	0.0135135	0.0208645	0.00325733	0.00502922	CL_0000821-down.xls	Lck
GO:0017111	nucleoside-triphosphatase activity	0.809603	2	74	599	14714	0.027027	0.0407095	0.0033389	0.00502922	CL_0000821-down.xls	Atp1b1,Myo1d
GO:0005525	GTP binding	0.820733	1	74	337	14714	0.0135135	0.0229034	0.00296736	0.00502922	CL_0000821-down.xls	Npr2
GO:0016462	pyrophosphatase activity	0.830944	2	74	629	14714	0.027027	0.0427484	0.00317965	0.00502922	CL_0000821-down.xls	Atp1b1,Myo1d
GO:0016818	hydrolase activity, acting on acid anhydrides, in phosphorus-containing anhydrides	0.832957	2	74	632	14714	0.027027	0.0429523	0.00316456	0.00502922	CL_0000821-down.xls	Atp1b1,Myo1d
GO:0016817	hydrolase activity, acting on acid anhydrides	0.833624	2	74	633	14714	0.027027	0.0430203	0.00315956	0.00502922	CL_0000821-down.xls	Atp1b1,Myo1d
GO:0019001	guanyl nucleotide binding	0.834092	1	74	352	14714	0.0135135	0.0239228	0.00284091	0.00502922	CL_0000821-down.xls	Npr2
GO:0032561	guanyl ribonucleotide binding	0.834092	1	74	352	14714	0.0135135	0.0239228	0.00284091	0.00502922	CL_0000821-down.xls	Npr2
GO:0004175	endopeptidase activity	0.838323	1	74	357	14714	0.0135135	0.0242626	0.00280112	0.00502922	CL_0000821-down.xls	Lgmn
GO:0005216	ion channel activity	0.846468	1	74	367	14714	0.0135135	0.0249422	0.0027248	0.00502922	CL_0000821-down.xls	Kctd14
GO:0022838	substrate-specific channel activity	0.853452	1	74	376	14714	0.0135135	0.0255539	0.00265957	0.00502922	CL_0000821-down.xls	Kctd14
GO:0015267	channel activity	0.862278	1	74	388	14714	0.0135135	0.0263694	0.00257732	0.00502922	CL_0000821-down.xls	Kctd14
GO:0022803	passive transmembrane transporter activity	0.862278	1	74	388	14714	0.0135135	0.0263694	0.00257732	0.00502922	CL_0000821-down.xls	Kctd14
GO:0004674	protein serine/threonine kinase activity	0.875837	1	74	408	14714	0.0135135	0.0277287	0.00245098	0.00502922	CL_0000821-down.xls	Wee1
GO:0016874	ligase activity	0.877118	1	74	410	14714	0.0135135	0.0278646	0.00243902	0.00502922	CL_0000821-down.xls	Faah
GO:0004888	transmembrane signaling receptor activity	0.899664	7	74	2027	14714	0.0945946	0.13776	0.00345338	0.00502922	CL_0000821-down.xls	Ccr1,Ccr9,Cd3g,Ebi3,Fzd6,Hcrtr2,Igf1r
GO:0008270	zinc ion binding	0.903685	4	74	1305	14714	0.0540541	0.088691	0.00306513	0.00502922	CL_0000821-down.xls	Zbtb20,Zc3h12c,Zfp827,Zfpm1
GO:0046914	transition metal ion binding	0.907024	5	74	1568	14714	0.0675676	0.106565	0.00318878	0.00502922	CL_0000821-down.xls	Nt5e,Zbtb20,Zc3h12c,Zfp827,Zfpm1
GO:0070011	peptidase activity, acting on L-amino acid peptides	0.94553	1	74	566	14714	0.0135135	0.0384668	0.00176678	0.00502922	CL_0000821-down.xls	Lgmn
GO:0008233	peptidase activity	0.953222	1	74	595	14714	0.0135135	0.0404377	0.00168067	0.00502922	CL_0000821-down.xls	Lgmn
GO:0004930	G-protein coupled receptor activity	0.963883	4	74	1578	14714	0.0540541	0.107245	0.00253485	0.00502922	CL_0000821-down.xls	Ccr1,Ccr9,Fzd6,Hcrtr2
GO:0003723	RNA binding	0.976072	1	74	722	14714	0.0135135	0.0490689	0.00138504	0.00502922	CL_0000821-down.xls	Rbm47
GO:0016491	oxidoreductase activity	0.976199	1	74	723	14714	0.0135135	0.0491369	0.00138313	0.00502922	CL_0000821-down.xls	Dhrs3
GO:0003674	molecular_function	1	74	74	14714	14714	1	1	0.00502922	0.00502922	CL_0000821-down.xls	Actn1,Adm,Ahr,Alcam,Als2,Apoe,Arhgap24,Atp1b1,Ccr1,Ccr9,Cd300lf,Cd3g,Cd5,Cd9,Cenpv,Creb3l2,Dhrs3,Dmxl2,Dnase1l3,Ebi3,Echdc3,Eya1,Faah,Fah,Fam20b,Fras1,Fzd6,Glt28d2,Hcrtr2,Igf1r,Itga6,Kctd14,Lck,Lgmn,Litaf,Marcksl1,Myb,Myo1d,Nav2,Nfatc1,Npr2,Nt5e,Pbx3,Pigr,Pitpnm2,Pon3,Pstpip2,Rab11fip4,Rapgef5,Rasal1,Rassf6,Rbm47,Renbp,Sbf2,Serpinc1,Serpine2,Slc15a3,Slc39a4,Slc44a1,Slc7a7,Spn,Spry2,St3gal6,St8sia…
