# Supplementary material for: Ontology based molecular signatures for immune cell types via gene expression analysis
Source: BMC Bioinformatics. 2013 Aug 30;14:263. doi: 10.1186/1471-2105-14-263 (PMC3844401; doi:10.1186/1471-2105-14-263)
Supplement: Additional file 1 — OBAMS profiles for all mature B cells. Additional file 1 contains a zip archive of OBAMS profiles for all mature B cells, including for each cell type individual spreadsheets showing up and down regulated genes for that cell type relative to parental cell types, and VLAD (GO term enrichment) results for all mature B cells. [file 1471-2105-14-263-S1.zip › Additional File 1/B-1b B cell/VLAD.CL_0000821_up/auxfiles/vlad.results.biological_process.map]

<map name="map_biological_process">
<area id="area_GO:0051646" shape="rect" href="#GO:0051646" coords="304,198,414,308"  alt="GO:0051646 mitochondrion localization (1.71e-03)" title="GO:0051646 mitochondrion localization (1.71e-03)" onclick="return nodeClicked(this,event);" />
<area id="area_GO:0048311" shape="rect" href="#GO:0048311" coords="296,353,421,479"  alt="GO:0048311 mitochondrion distribution (2.40e-04)" title="GO:0048311 mitochondrion distribution (2.40e-04)" onclick="return nodeClicked(this,event);" />
<area id="area_GO:0050777" shape="rect" href="#GO:0050777" coords="1181,714,1296,829"  alt="GO:0050777 negative regulation of immune response (9.82e-04)" title="GO:0050777 negative regulation of immune response (9.82e-04)" onclick="return nodeClicked(this,event);" />
<area id="area_GO:0065007" shape="rect" href="#GO:0065007" coords="819,99,869,149"  alt="GO:0065007 biological regulation (2.76e-01)" title="GO:0065007 biological regulation (2.76e-01)" onclick="return nodeClicked(this,event);" />
<area id="area_GO:0055081" shape="rect" href="#GO:0055081" coords="750,198,858,307"  alt="GO:0055081 anion homeostasis (1.91e-03)" title="GO:0055081 anion homeostasis (1.91e-03)" onclick="return nodeClicked(this,event);" />
<area id="area_GO:0050789" shape="rect" href="#GO:0050789" coords="990,230,1035,275"  alt="GO:0050789 regulation of biological process (3.58e-01)" title="GO:0050789 regulation of biological process (3.58e-01)" onclick="return nodeClicked(this,event);" />
<area id="area_GO:0055064" shape="rect" href="#GO:0055064" coords="713,531,835,654"  alt="GO:0055064 chloride ion homeostasis (3.20e-04)" title="GO:0055064 chloride ion homeostasis (3.20e-04)" onclick="return nodeClicked(this,event);" />
<area id="area_GO:0030644" shape="rect" href="#GO:0030644" coords="641,709,764,833"  alt="GO:0030644 cellular chloride ion homeostasis (3.20e-04)" title="GO:0030644 cellular chloride ion homeostasis (3.20e-04)" onclick="return nodeClicked(this,event);" />
<area id="area_GO:0030002" shape="rect" href="#GO:0030002" coords="579,359,691,473"  alt="GO:0030002 cellular anion homeostasis (1.18e-03)" title="GO:0030002 cellular anion homeostasis (1.18e-03)" onclick="return nodeClicked(this,event);" />
<area id="area_GO:0030320" shape="rect" href="#GO:0030320" coords="570,532,690,653"  alt="GO:0030320 cellular monovalent inorganic anion homeostasis (4.10e-04)" title="GO:0030320 cellular monovalent inorganic anion homeostasis (4.10e-04)" onclick="return nodeClicked(this,event);" />
<area id="area_GO:0008150" shape="rect" href="#GO:0008150" coords="776,5,911,50"  alt="GO:0008150 biological_process (1.00e+00)" title="GO:0008150 biological_process (1.00e+00)" onclick="return nodeClicked(this,event);" />
<area id="area_GO:0009987" shape="rect" href="#GO:0009987" coords="739,95,796,153"  alt="GO:0009987 cellular process (1.76e-01)" title="GO:0009987 cellular process (1.76e-01)" onclick="return nodeClicked(this,event);" />
<area id="area_GO:0050896" shape="rect" href="#GO:0050896" coords="891,99,939,148"  alt="GO:0050896 response to stimulus (2.92e-01)" title="GO:0050896 response to stimulus (2.92e-01)" onclick="return nodeClicked(this,event);" />
<area id="area_GO:0048519" shape="rect" href="#GO:0048519" coords="1140,384,1203,448"  alt="GO:0048519 negative regulation of biological process (1.21e-01)" title="GO:0048519 negative regulation of biological process (1.21e-01)" onclick="return nodeClicked(this,event);" />
<area id="area_GO:0016043" shape="rect" href="#GO:0016043" coords="246,108,276,139"  alt="GO:0016043 cellular component organization (6.19e-01)" title="GO:0016043 cellular component organization (6.19e-01)" onclick="return nodeClicked(this,event);" />
<area id="area_GO:0048585" shape="rect" href="#GO:0048585" coords="1128,539,1233,646"  alt="GO:0048585 negative regulation of response to stimulus (2.52e-03)" title="GO:0048585 negative regulation of response to stimulus (2.52e-03)" onclick="return nodeClicked(this,event);" />
<area id="area_GO:0031348" shape="rect" href="#GO:0031348" coords="1029,706,1159,837"  alt="GO:0031348 negative regulation of defense response (1.13e-04)" title="GO:0031348 negative regulation of defense response (1.13e-04)" onclick="return nodeClicked(this,event);" />
<area id="area_GO:0019221" shape="rect" href="#GO:0019221" coords="858,535,973,650"  alt="GO:0019221 cytokine-mediated signaling pathway (9.36e-04)" title="GO:0019221 cytokine-mediated signaling pathway (9.36e-04)" onclick="return nodeClicked(this,event);" />
<area id="area_GO:0050728" shape="rect" href="#GO:0050728" coords="1036,884,1151,1001"  alt="GO:0050728 negative regulation of inflammatory response (7.93e-04)" title="GO:0050728 negative regulation of inflammatory response (7.93e-04)" onclick="return nodeClicked(this,event);" />
<area id="area_GO:0002674" shape="rect" href="#GO:0002674" coords="1035,1048,1153,1167"  alt="GO:0002674 negative regulation of acute inflammatory response (6.24e-04)" title="GO:0002674 negative regulation of acute inflammatory response (6.24e-04)" onclick="return nodeClicked(this,event);" />
<area id="area_GO:0055083" shape="rect" href="#GO:0055083" coords="714,356,834,477"  alt="GO:0055083 monovalent inorganic anion homeostasis (4.10e-04)" title="GO:0055083 monovalent inorganic anion homeostasis (4.10e-04)" onclick="return nodeClicked(this,event);" />
<area id="area_GO:0043623" shape="rect" href="#GO:0043623" coords="155,527,285,658"  alt="GO:0043623 cellular protein complex assembly (1.27e-04)" title="GO:0043623 cellular protein complex assembly (1.27e-04)" onclick="return nodeClicked(this,event);" />
<area id="area_GO:0071842" shape="rect" href="#GO:0071842" coords="241,233,281,273"  alt="GO:0071842 cellular component organization at cellular level (4.44e-01)" title="GO:0071842 cellular component organization at cellular level (4.44e-01)" onclick="return nodeClicked(this,event);" />
<area id="area_GO:0034622" shape="rect" href="#GO:0034622" coords="166,363,274,470"  alt="GO:0034622 cellular macromolecular complex assembly (2.28e-03)" title="GO:0034622 cellular macromolecular complex assembly (2.28e-03)" onclick="return nodeClicked(this,event);" />
<area id="area_GO:0051716" shape="rect" href="#GO:0051716" coords="880,218,950,288"  alt="GO:0051716 cellular response to stimulus (7.90e-02)" title="GO:0051716 cellular response to stimulus (7.90e-02)" onclick="return nodeClicked(this,event);" />
<area id="area_GO:0007166" shape="rect" href="#GO:0007166" coords="990,376,1070,456"  alt="GO:0007166 cell surface receptor linked signaling pathway (3.65e-02)" title="GO:0007166 cell surface receptor linked signaling pathway (3.65e-02)" onclick="return nodeClicked(this,event);" />
<area id="area_GO:0071345" shape="rect" href="#GO:0071345" coords="863,364,968,469"  alt="GO:0071345 cellular response to cytokine stimulus (2.91e-03)" title="GO:0071345 cellular response to cytokine stimulus (2.91e-03)" onclick="return nodeClicked(this,event);" />
<area id="area_GO:0002698" shape="rect" href="#GO:0002698" coords="1319,714,1434,829"  alt="GO:0002698 negative regulation of immune effector process (1.03e-03)" title="GO:0002698 negative regulation of immune effector process (1.03e-03)" onclick="return nodeClicked(this,event);" />
<area id="area_GO:0002701" shape="rect" href="#GO:0002701" coords="1318,883,1435,1002"  alt="GO:0002701 negative regulation of production of molecular mediator of immune response (6.24e-04)" title="GO:0002701 negative regulation of production of molecular mediator of immune response (6.24e-04)" onclick="return nodeClicked(this,event);" />
<area id="area_GO:0007229" shape="rect" href="#GO:0007229" coords="995,537,1105,648"  alt="GO:0007229 integrin-mediated signaling pathway (1.57e-03)" title="GO:0007229 integrin-mediated signaling pathway (1.57e-03)" onclick="return nodeClicked(this,event);" />
<area id="area_GO:0030216" shape="rect" href="#GO:0030216" coords="444,360,556,473"  alt="GO:0030216 keratinocyte differentiation (1.31e-03)" title="GO:0030216 keratinocyte differentiation (1.31e-03)" onclick="return nodeClicked(this,event);" />
<area id="area_GO:0048312" shape="rect" href="#GO:0048312" coords="308,525,443,660"  alt="GO:0048312 intracellular distribution of mitochondria (6.92e-05)" title="GO:0048312 intracellular distribution of mitochondria (6.92e-05)" onclick="return nodeClicked(this,event);" />
<area id="area_GO:0002683" shape="rect" href="#GO:0002683" coords="1255,548,1343,637"  alt="GO:0002683 negative regulation of immune system process (1.70e-02)" title="GO:0002683 negative regulation of immune system process (1.70e-02)" onclick="return nodeClicked(this,event);" />
<area id="area_GO:0009913" shape="rect" href="#GO:0009913" coords="445,199,553,306"  alt="GO:0009913 epidermal cell differentiation (2.25e-03)" title="GO:0009913 epidermal cell differentiation (2.25e-03)" onclick="return nodeClicked(this,event);" />
<area id="area_GO:0006928" shape="rect" href="#GO:0006928" coords="575,200,680,305"  alt="GO:0006928 cellular component movement (3.23e-03)" title="GO:0006928 cellular component movement (3.23e-03)" onclick="return nodeClicked(this,event);" />
<area id="area_GO:0051129" shape="rect" href="#GO:0051129" coords="5,528,133,657"  alt="GO:0051129 negative regulation of cellular component organization (1.57e-04)" title="GO:0051129 negative regulation of cellular component organization (1.57e-04)" onclick="return nodeClicked(this,event);" />
</map>
