# Supplementary material for: Ontology based molecular signatures for immune cell types via gene expression analysis
Source: BMC Bioinformatics. 2013 Aug 30;14:263. doi: 10.1186/1471-2105-14-263 (PMC3844401; doi:10.1186/1471-2105-14-263)
Supplement: Additional file 1 — OBAMS profiles for all mature B cells. Additional file 1 contains a zip archive of OBAMS profiles for all mature B cells, including for each cell type individual spreadsheets showing up and down regulated genes for that cell type relative to parental cell types, and VLAD (GO term enrichment) results for all mature B cells. [file 1471-2105-14-263-S1.zip › Additional File 1/B-1b B cell/VLAD.CL_0000821_up/auxfiles/vlad.results.molecular_function.map]

<map name="map_molecular_function">
<area id="area_GO:0005245" shape="rect" href="#GO:0005245" coords="5,101,112,208"  alt="GO:0005245 voltage-gated calcium channel activity (3.34e-03)" title="GO:0005245 voltage-gated calcium channel activity (3.34e-03)" onclick="return nodeClicked(this,event);" />
<area id="area_GO:0008332" shape="rect" href="#GO:0008332" coords="11,280,107,376"  alt="GO:0008332 low voltage-gated calcium channel activity (1.08e-02)" title="GO:0008332 low voltage-gated calcium channel activity (1.08e-02)" onclick="return nodeClicked(this,event);" />
<area id="area_GO:0031073" shape="rect" href="#GO:0031073" coords="1051,455,1157,561"  alt="GO:0031073 cholesterol 26-hydroxylase activity (3.60e-03)" title="GO:0031073 cholesterol 26-hydroxylase activity (3.60e-03)" onclick="return nodeClicked(this,event);" />
<area id="area_GO:0004674" shape="rect" href="#GO:0004674" coords="629,925,736,1032"  alt="GO:0004674 protein serine/threonine kinase activity (3.34e-03)" title="GO:0004674 protein serine/threonine kinase activity (3.34e-03)" onclick="return nodeClicked(this,event);" />
<area id="area_GO:0034211" shape="rect" href="#GO:0034211" coords="629,1080,736,1187"  alt="GO:0034211 GTP-dependent protein kinase activity (3.60e-03)" title="GO:0034211 GTP-dependent protein kinase activity (3.60e-03)" onclick="return nodeClicked(this,event);" />
<area id="area_GO:0070123" shape="rect" href="#GO:0070123" coords="499,1080,605,1187"  alt="GO:0070123 transforming growth factor beta receptor activity, type III (3.60e-03)" title="GO:0070123 transforming growth factor beta receptor activity, type III (3.60e-03)" onclick="return nodeClicked(this,event);" />
<area id="area_GO:0047749" shape="rect" href="#GO:0047749" coords="928,458,1027,558"  alt="GO:0047749 cholestanetriol 26-monooxygenase activity (7.19e-03)" title="GO:0047749 cholestanetriol 26-monooxygenase activity (7.19e-03)" onclick="return nodeClicked(this,event);" />
<area id="area_GO:0003835" shape="rect" href="#GO:0003835" coords="835,619,933,719"  alt="GO:0003835 beta-galactoside alpha-2,6-sialyltransferase activity (7.19e-03)" title="GO:0003835 beta-galactoside alpha-2,6-sialyltransferase activity (7.19e-03)" onclick="return nodeClicked(this,event);" />
<area id="area_GO:0004497" shape="rect" href="#GO:0004497" coords="776,305,821,351"  alt="GO:0004497 monooxygenase activity (3.69e-01)" title="GO:0004497 monooxygenase activity (3.69e-01)" onclick="return nodeClicked(this,event);" />
<area id="area_GO:0016773" shape="rect" href="#GO:0016773" coords="589,621,685,718"  alt="GO:0016773 phosphotransferase activity, alcohol group as acceptor (9.58e-03)" title="GO:0016773 phosphotransferase activity, alcohol group as acceptor (9.58e-03)" onclick="return nodeClicked(this,event);" />
<area id="area_GO:0004672" shape="rect" href="#GO:0004672" coords="629,771,736,877"  alt="GO:0004672 protein kinase activity (3.76e-03)" title="GO:0004672 protein kinase activity (3.76e-03)" onclick="return nodeClicked(this,event);" />
<area id="area_GO:0016772" shape="rect" href="#GO:0016772" coords="592,462,683,554"  alt="GO:0016772 transferase activity, transferring phosphorus-containing groups (1.46e-02)" title="GO:0016772 transferase activity, transferring phosphorus-containing groups (1.46e-02)" onclick="return nodeClicked(this,event);" />
<area id="area_GO:0016301" shape="rect" href="#GO:0016301" coords="709,619,811,720"  alt="GO:0016301 kinase activity (6.36e-03)" title="GO:0016301 kinase activity (6.36e-03)" onclick="return nodeClicked(this,event);" />
<area id="area_GO:0019955" shape="rect" href="#GO:0019955" coords="277,256,421,400"  alt="GO:0019955 cytokine binding (3.35e-05)" title="GO:0019955 cytokine binding (3.35e-05)" onclick="return nodeClicked(this,event);" />
<area id="area_GO:0019976" shape="rect" href="#GO:0019976" coords="144,460,240,556"  alt="GO:0019976 interleukin-2 binding (1.08e-02)" title="GO:0019976 interleukin-2 binding (1.08e-02)" onclick="return nodeClicked(this,event);" />
<area id="area_GO:0004896" shape="rect" href="#GO:0004896" coords="395,448,515,568"  alt="GO:0004896 cytokine receptor activity (8.13e-04)" title="GO:0004896 cytokine receptor activity (8.13e-04)" onclick="return nodeClicked(this,event);" />
<area id="area_GO:0019983" shape="rect" href="#GO:0019983" coords="264,455,371,561"  alt="GO:0019983 interleukin-9 binding (3.60e-03)" title="GO:0019983 interleukin-9 binding (3.60e-03)" onclick="return nodeClicked(this,event);" />
<area id="area_GO:0016740" shape="rect" href="#GO:0016740" coords="640,272,752,384"  alt="GO:0016740 transferase activity (1.91e-03)" title="GO:0016740 transferase activity (1.91e-03)" onclick="return nodeClicked(this,event);" />
<area id="area_GO:0004321" shape="rect" href="#GO:0004321" coords="707,458,805,558"  alt="GO:0004321 fatty-acyl-CoA synthase activity (7.19e-03)" title="GO:0004321 fatty-acyl-CoA synthase activity (7.19e-03)" onclick="return nodeClicked(this,event);" />
<area id="area_GO:0016757" shape="rect" href="#GO:0016757" coords="829,470,904,546"  alt="GO:0016757 transferase activity, transferring glycosyl groups (5.59e-02)" title="GO:0016757 transferase activity, transferring glycosyl groups (5.59e-02)" onclick="return nodeClicked(this,event);" />
<area id="area_GO:0004911" shape="rect" href="#GO:0004911" coords="145,619,244,719"  alt="GO:0004911 interleukin-2 receptor activity (7.19e-03)" title="GO:0004911 interleukin-2 receptor activity (7.19e-03)" onclick="return nodeClicked(this,event);" />
<area id="area_GO:0019838" shape="rect" href="#GO:0019838" coords="131,267,253,389"  alt="GO:0019838 growth factor binding (5.68e-04)" title="GO:0019838 growth factor binding (5.68e-04)" onclick="return nodeClicked(this,event);" />
<area id="area_GO:0005515" shape="rect" href="#GO:0005515" coords="324,129,375,181"  alt="GO:0005515 protein binding (2.62e-01)" title="GO:0005515 protein binding (2.62e-01)" onclick="return nodeClicked(this,event);" />
<area id="area_GO:0003824" shape="rect" href="#GO:0003824" coords="651,109,741,200"  alt="GO:0003824 catalytic activity (1.84e-02)" title="GO:0003824 catalytic activity (1.84e-02)" onclick="return nodeClicked(this,event);" />
<area id="area_GO:0047757" shape="rect" href="#GO:0047757" coords="845,275,952,381"  alt="GO:0047757 chondroitin-glucuronate 5-epimerase activity (3.60e-03)" title="GO:0047757 chondroitin-glucuronate 5-epimerase activity (3.60e-03)" onclick="return nodeClicked(this,event);" />
<area id="area_GO:0004464" shape="rect" href="#GO:0004464" coords="976,278,1075,378"  alt="GO:0004464 leukotriene-C4 synthase activity (7.19e-03)" title="GO:0004464 leukotriene-C4 synthase activity (7.19e-03)" onclick="return nodeClicked(this,event);" />
<area id="area_GO:0004897" shape="rect" href="#GO:0004897" coords="407,621,503,717"  alt="GO:0004897 ciliary neurotrophic factor receptor activity (1.08e-02)" title="GO:0004897 ciliary neurotrophic factor receptor activity (1.08e-02)" onclick="return nodeClicked(this,event);" />
<area id="area_GO:0004919" shape="rect" href="#GO:0004919" coords="273,616,380,723"  alt="GO:0004919 interleukin-9 receptor activity (3.60e-03)" title="GO:0004919 interleukin-9 receptor activity (3.60e-03)" onclick="return nodeClicked(this,event);" />
<area id="area_GO:0004923" shape="rect" href="#GO:0004923" coords="401,771,508,877"  alt="GO:0004923 leukemia inhibitory factor receptor activity (3.60e-03)" title="GO:0004923 leukemia inhibitory factor receptor activity (3.60e-03)" onclick="return nodeClicked(this,event);" />
<area id="area_GO:0004888" shape="rect" href="#GO:0004888" coords="445,315,469,341"  alt="GO:0004888 transmembrane signaling receptor activity (7.56e-01)" title="GO:0004888 transmembrane signaling receptor activity (7.56e-01)" onclick="return nodeClicked(this,event);" />
<area id="area_GO:0003674" shape="rect" href="#GO:0003674" coords="624,5,768,53"  alt="GO:0003674 molecular_function (1.00e+00)" title="GO:0003674 molecular_function (1.00e+00)" onclick="return nodeClicked(this,event);" />
<area id="area_GO:0033829" shape="rect" href="#GO:0033829" coords="957,621,1053,717"  alt="GO:0033829 O-fucosylpeptide 3-beta-N-acetylglucosaminyltransferase activity (1.08e-02)" title="GO:0033829 O-fucosylpeptide 3-beta-N-acetylglucosaminyltransferase activity (1.08e-02)" onclick="return nodeClicked(this,event);" />
</map>
