# Supplementary material for: Ontology based molecular signatures for immune cell types via gene expression analysis
Source: BMC Bioinformatics. 2013 Aug 30;14:263. doi: 10.1186/1471-2105-14-263 (PMC3844401; doi:10.1186/1471-2105-14-263)
Supplement: Additional file 1 — OBAMS profiles for all mature B cells. Additional file 1 contains a zip archive of OBAMS profiles for all mature B cells, including for each cell type individual spreadsheets showing up and down regulated genes for that cell type relative to parental cell types, and VLAD (GO term enrichment) results for all mature B cells. [file 1471-2105-14-263-S1.zip › Additional File 1/B-2 B cell/CL_0000822-down.xls]

	FoldChange	Stdv	symbol	entrezIDs	mgiID
10407327	10.5525528040938	10.2217516723064	Emb	13723	MGI:95321
10576661	6.28259599874955	3.65089566400631	Itgb1	16412	MGI:96610
10538892	6.01156758784784	4.64540318927679	NA	NA	NA
10595371	5.78963446948246	3.10452236765414	Hmgn3	94353	MGI:2138069
10344966	4.97332592970056	1.25805955800052	Ly96	17087	MGI:1341909
10585778	4.90880287595249	2.4252169018762	Sema7a	20361	MGI:1306826
10590427	3.97519279194002	2.1837262835758	Ccbp2	59289	MGI:1891697
10582981	3.40554847751085	2.62001117938958	Tfdp1	21781	MGI:101934
10359851	3.37884878930906	1.31806217898222	Uck2	80914	MGI:1931744
10458278	3.28796067774248	0.751017228339977	2010001M09Rik	69816	MGI:1917066
10570373	3.28165391756309	2.40050119068243	Tfdp1	21781	MGI:101934
10583316	3.13802113723598	0.947506102053375	Taf1d	75316	MGI:1922566
10583326	3.01707691152551	1.02855902027267	Slc36a4	234967	MGI:2442595
10578539	2.95567305842024	0.592019058526454	Slc25a4	11739	MGI:1353495
10511617	2.91553241027641	0.980850817855763	Fam92a	68099	MGI:1915349
10407467	2.88450720113756	1.10980610579462	Akr1e1	56043	MGI:1914758
10405236	2.56658670101232	0.619463447975332	Sfxn1	14057	MGI:2137677
10417798	2.55224581349168	0.744019805193027	Kcnk5	16529	MGI:1336175
10582879	2.51732456535855	0.617158350878935	Csprs	114564	MGI:1891441
10395129	2.49493019022031	0.357366954322968	Tmem18	211986	MGI:2387176
10592655	2.46709119766859	0.402926980209003	Arhgef12	69632	MGI:1916882
10395287	2.41294454856801	0.782076575014564	Atxn7l1	380753	MGI:3584458
10570837	2.37752859050021	0.459745068104974	Slc20a2	20516	MGI:97851
10590433	2.37429576284732	0.691523671347028	NA	NA	NA
10585381	2.19124904276212	0.51858117101506	Slc35f2	72022	MGI:1919272
10356248	2.13312239520252	0.315875787150784	C130026I21Rik	620078	MGI:3612702
10517116	2.11729821405091	0.339647384289765	Rps6ka1	20111	MGI:104558
10510391	2.00813275351601	0.257215465376839	Srm	20810	MGI:102690
10525887	1.82897366464866	0.250995280290666	Bri3bp	76809	MGI:1924059
10443836	1.82850932205954	0.144432453752465	Rrp1b	72462	MGI:1919712
