# Supplementary material for: Ontology based molecular signatures for immune cell types via gene expression analysis
Source: BMC Bioinformatics. 2013 Aug 30;14:263. doi: 10.1186/1471-2105-14-263 (PMC3844401; doi:10.1186/1471-2105-14-263)
Supplement: Additional file 1 — OBAMS profiles for all mature B cells. Additional file 1 contains a zip archive of OBAMS profiles for all mature B cells, including for each cell type individual spreadsheets showing up and down regulated genes for that cell type relative to parental cell types, and VLAD (GO term enrichment) results for all mature B cells. [file 1471-2105-14-263-S1.zip › Additional File 1/B-2 B cell/CL_0000822-up.xls]

	FoldChange	Stdv	symbol	entrezIDs	mgiID
10576757	17.3867110469574	16.4015609458355	Fcer2a	14128	MGI:95497
10351197	13.0411334958836	22.8440529298130	Sell	20343	MGI:98279
10451763	10.4920230831513	9.45125590455882	Satb1	20230	MGI:105084
10445531	7.72619222095902	6.53833781095471	Zfp318	57908	MGI:1889348
10353844	4.69408076107701	2.92859251961147	Neurl3	214854	MGI:2429944
10499138	4.00989876097099	1.93581001877154	Dclk2	70762	MGI:1918012
10466779	4.00333510262216	1.44245560265053	Pip5k1b	18719	MGI:107930
10388488	3.66367709397668	1.21612824175035	Fam101b	76566	MGI:1923816
10472860	3.55049398149495	1.24948189454639	Rapgef4	56508	MGI:1917723
10357480	3.27325417548201	1.04466303206932	Daf2	13137	MGI:104849
10406551	3.03740376736719	1.05700056719074	Ssbp2	66970	MGI:1914220
10463104	2.89863552168913	0.657664336611938	Cc2d2b	668310	MGI:3645359
10491136	2.59973681654272	0.728089851570373	Tnik	665113	MGI:1916264
10445542	2.5976580685279	0.879958287900142	NA	NA	NA
10578123	2.41522704903302	0.810253636732356	Rbpms	19663	MGI:1334446
10366595	2.38019814507101	0.587537840214709	4932442E05Rik	74415	MGI:1921665
10464642	2.19157230962802	0.38339613729374	Carns1	107239	MGI:2147595
10498076	2.11271020720088	0.490990691192017	Maml3	433586	MGI:2389461
10583847	1.79893579083601	0.176886205197905	Bbs9	319845	MGI:2442833
10495854	1.72044019062369	0.0508598861352529	Prss12	19142	MGI:1100881
10587241	1.61169298220787	0.0720406750529019	Hmgcll1	208982	MGI:2446108
