# Supplementary material for: Ontology based molecular signatures for immune cell types via gene expression analysis
Source: BMC Bioinformatics. 2013 Aug 30;14:263. doi: 10.1186/1471-2105-14-263 (PMC3844401; doi:10.1186/1471-2105-14-263)
Supplement: Additional file 1 — OBAMS profiles for all mature B cells. Additional file 1 contains a zip archive of OBAMS profiles for all mature B cells, including for each cell type individual spreadsheets showing up and down regulated genes for that cell type relative to parental cell types, and VLAD (GO term enrichment) results for all mature B cells. [file 1471-2105-14-263-S1.zip › Additional File 1/B-2 B cell/VLAD.CL_0000822-up/auxfiles/vlad.results.biological_process.dot]

digraph "biological_process" {
graph [ bgcolor = "#FFFFFF", label = <<TABLE COLOR="black" BGCOLOR="white"><TR><TD COLSPAN="2" BGCOLOR="#D0D0D0"><FONT COLOR="black">biological_process</FONT></TD></TR><TR><TD BORDER="0">Mature B cell</TD></TR></TABLE>> ];
node [ fontname = "Arial" ];

subgraph "nodes" {

node [ style = "filled", fixedsize = "true", width = 1, shape = "box", fontsize = 9, fillcolor = "#D0D0D0", fontcolor = "black", color = "black" ];

"GO:0019538" [ URL = "#GO:0019538", label = <<TABLE BORDER="0"><TR><TD>GO:0019538<BR/>protein<BR/>metabolic process<BR/>(1.27e-01)</TD></TR></TABLE>>, width = 0.825267026856, shape = "box", fontsize = 5.94192259337, height = 0.825267026856 ];
"GO:0044237" [ URL = "#GO:0044237", label = <<TABLE BORDER="0"><TR><TD>GO:0044237<BR/>cellular<BR/>metabolic process<BR/>(2.87e-01)</TD></TR></TABLE>>, width = 0.644688212123, shape = "box", fontsize = 5.0, height = 0.644688212123 ];
"GO:0008152" [ URL = "#GO:0008152", label = <<TABLE BORDER="0"><TR><TD>GO:0008152<BR/>metabolic process<BR/>(6.53e-02)</TD></TR></TABLE>>, width = 0.94753953179, shape = "box", fontsize = 6.82228462888, height = 0.94753953179 ];
"GO:0007165" [ URL = "#GO:0007165", label = "", width = 0.417739811089, shape = "box", height = 0.417739811089 ];
"GO:0051769" [ URL = "#GO:0051769", label = <<TABLE BORDER="0"><TR><TD>GO:0051769<BR/>regulation of<BR/>nitric-oxide<BR/>synthase<BR/>biosynthetic process<BR/>(1.52e-02)</TD></TR></TABLE>>, width = 1.17099521859, shape = "box", fontsize = 8.43116557386, height = 1.17099521859 ];
"GO:0043085" [ URL = "#GO:0043085", label = <<TABLE BORDER="0"><TR><TD>GO:0043085<BR/>positive<BR/>regulation of<BR/>catalytic<BR/>activity<BR/>(1.50e-01)</TD></TR></TABLE>>, width = 0.79148598219, shape = "box", fontsize = 5.69869907177, height = 0.79148598219 ];
"GO:0001932" [ URL = "#GO:0001932", label = <<TABLE BORDER="0"><TR><TD>GO:0001932<BR/>regulation of<BR/>protein<BR/>phosphorylation<BR/>(2.37e-02)</TD></TR></TABLE>>, width = 1.1081460875, shape = "box", fontsize = 7.97865183003, height = 1.1081460875 ];
"GO:0048584" [ URL = "#GO:0048584", label = <<TABLE BORDER="0"><TR><TD>GO:0048584<BR/>positive<BR/>regulation of<BR/>response to<BR/>stimulus<BR/>(4.40e-02)</TD></TR></TABLE>>, width = 1.01308715955, shape = "box", fontsize = 7.29422754875, height = 1.01308715955 ];
"GO:0051712" [ URL = "#GO:0051712", label = <<TABLE BORDER="0"><TR><TD>GO:0051712<BR/>positive<BR/>regulation of<BR/>killing of<BR/>cells of other<BR/>organism<BR/>(4.08e-03)</TD></TR></TABLE>>, width = 1.34145347787, shape = "box", fontsize = 9.65846504068, height = 1.34145347787 ];
"GO:0060255" [ URL = "#GO:0060255", label = <<TABLE BORDER="0"><TR><TD>GO:0060255<BR/>regulation of<BR/>macromolecule<BR/>metabolic process<BR/>(1.15e-02)</TD></TR></TABLE>>, width = 1.20901811518, shape = "box", fontsize = 8.70493042927, height = 1.20901811518 ];
"GO:0060004" [ URL = "#GO:0060004", label = <<TABLE BORDER="0"><TR><TD>GO:0060004<BR/>reflex<BR/>(1.12e-02)</TD></TR></TABLE>>, width = 1.21305590085, shape = "box", fontsize = 8.73400248611, height = 1.21305590085 ];
"GO:0050789" [ URL = "#GO:0050789", label = <<TABLE BORDER="0"><TR><TD>GO:0050789<BR/>regulation of<BR/>biological process<BR/>(3.09e-01)</TD></TR></TABLE>>, width = 0.626135633358, shape = "box", fontsize = 5.0, height = 0.626135633358 ];
"GO:0046632" [ URL = "#GO:0046632", label = <<TABLE BORDER="0"><TR><TD>GO:0046632<BR/>alpha-beta T<BR/>cell<BR/>differentiation<BR/>(2.63e-02)</TD></TR></TABLE>>, width = 1.09270344164, shape = "box", fontsize = 7.86746477977, height = 1.09270344164 ];
"GO:0019222" [ URL = "#GO:0019222", label = <<TABLE BORDER="0"><TR><TD>GO:0019222<BR/>regulation of<BR/>metabolic process<BR/>(3.40e-02)</TD></TR></TABLE>>, width = 1.05358000169, shape = "box", fontsize = 7.58577601215, height = 1.05358000169 ];
"GO:0002920" [ URL = "#GO:0002920", label = <<TABLE BORDER="0"><TR><TD>GO:0002920<BR/>regulation of<BR/>humoral immune<BR/>response<BR/>(2.63e-02)</TD></TR></TABLE>>, width = 1.09270344164, shape = "box", fontsize = 7.86746477977, height = 1.09270344164 ];
"GO:0002923" [ URL = "#GO:0002923", label = <<TABLE BORDER="0"><TR><TD>GO:0002923<BR/>regulation of<BR/>humoral immune<BR/>response<BR/>mediated by<BR/>circulating<BR/>immunoglobulin<BR/>(1.12e-02)</TD></TR></TABLE>>, width = 1.21305590085, shape = "box", fontsize = 8.73400248611, height = 1.21305590085 ];
"GO:0010604" [ URL = "#GO:0010604", label = <<TABLE BORDER="0"><TR><TD>GO:0010604<BR/>positive<BR/>regulation of<BR/>macromolecule<BR/>metabolic process<BR/>(1.62e-01)</TD></TR></TABLE>>, width = 0.77599144259, shape = "box", fontsize = 5.58713838665, height = 0.77599144259 ];
"GO:0051770" [ URL = "#GO:0051770", label = <<TABLE BORDER="0"><TR><TD>GO:0051770<BR/>positive<BR/>regulation of<BR/>nitric-oxide<BR/>synthase<BR/>biosynthetic process<BR/>(1.12e-02)</TD></TR></TABLE>>, width = 1.21305590085, shape = "box", fontsize = 8.73400248611, height = 1.21305590085 ];
"GO:0035498" [ URL = "#GO:0035498", label = <<TABLE BORDER="0"><TR><TD>GO:0035498<BR/>carnosine<BR/>metabolic process<BR/>(1.02e-03)</TD></TR></TABLE>>, width = 1.5, shape = "box", fontsize = 10.8, height = 1.5 ];
"GO:0044238" [ URL = "#GO:0044238", label = <<TABLE BORDER="0"><TR><TD>GO:0044238<BR/>primary<BR/>metabolic process<BR/>(6.23e-02)</TD></TR></TABLE>>, width = 0.95542843782, shape = "box", fontsize = 6.87908475231, height = 0.95542843782 ];
"GO:0048731" [ URL = "#GO:0048731", label = "", width = 0.485254779952, shape = "box", height = 0.485254779952 ];
"GO:0043367" [ URL = "#GO:0043367", label = <<TABLE BORDER="0"><TR><TD>GO:0043367<BR/>CD4-positive,<BR/>alpha-beta T<BR/>cell<BR/>differentiation<BR/>(1.32e-02)</TD></TR></TABLE>>, width = 1.19057599248, shape = "box", fontsize = 8.57214714588, height = 1.19057599248 ];
"GO:0042110" [ URL = "#GO:0042110", label = <<TABLE BORDER="0"><TR><TD>GO:0042110<BR/>T cell<BR/>activation<BR/>(1.51e-01)</TD></TR></TABLE>>, width = 0.790799703436, shape = "box", fontsize = 5.69375786474, height = 0.790799703436 ];
"GO:0030154" [ URL = "#GO:0030154", label = <<TABLE BORDER="0"><TR><TD>GO:0030154<BR/>cell<BR/>differentiation<BR/>(3.58e-01)</TD></TR></TABLE>>, width = 0.586796674451, shape = "box", fontsize = 5.0, height = 0.586796674451 ];
"GO:0060391" [ URL = "#GO:0060391", label = <<TABLE BORDER="0"><TR><TD>GO:0060391<BR/>positive<BR/>regulation of<BR/>SMAD protein<BR/>import into nucleus<BR/>(7.13e-03)</TD></TR></TABLE>>, width = 1.27197373849, shape = "box", fontsize = 9.15821091715, height = 1.27197373849 ];
"GO:0050790" [ URL = "#GO:0050790", label = <<TABLE BORDER="0"><TR><TD>GO:0050790<BR/>regulation of<BR/>catalytic<BR/>activity<BR/>(1.36e-01)</TD></TR></TABLE>>, width = 0.81131545741, shape = "box", fontsize = 5.84147129335, height = 0.81131545741 ];
"GO:0002922" [ URL = "#GO:0002922", label = <<TABLE BORDER="0"><TR><TD>GO:0002922<BR/>positive<BR/>regulation of<BR/>humoral immune<BR/>response<BR/>(1.32e-02)</TD></TR></TABLE>>, width = 1.19057599248, shape = "box", fontsize = 8.57214714588, height = 1.19057599248 ];
"GO:0050773" [ URL = "#GO:0050773", label = <<TABLE BORDER="0"><TR><TD>GO:0050773<BR/>regulation of<BR/>dendrite<BR/>development<BR/>(1.40e-03)</TD></TR></TABLE>>, width = 1.46521190236, shape = "box", fontsize = 10.549525697, height = 1.46521190236 ];
"GO:0002376" [ URL = "#GO:0002376", label = <<TABLE BORDER="0"><TR><TD>GO:0002376<BR/>immune system process<BR/>(2.52e-01)</TD></TR></TABLE>>, width = 0.677498714155, shape = "box", fontsize = 5.0, height = 0.677498714155 ];
"GO:0050794" [ URL = "#GO:0050794", label = "", width = 0.419842667366, shape = "box", height = 0.419842667366 ];
"GO:0008150" [ URL = "#GO:0008150", label = <<TABLE BORDER="0"><TR><TD>GO:0008150<BR/>biological_process</TD></TR></TABLE>>, width = 1.5, shape = "box", fontsize = 10.8 ];
"GO:0051709" [ URL = "#GO:0051709", label = <<TABLE BORDER="0"><TR><TD>GO:0051709<BR/>regulation of<BR/>killing of<BR/>cells of other<BR/>organism<BR/>(4.08e-03)</TD></TR></TABLE>>, width = 1.34145347787, shape = "box", fontsize = 9.65846504068, height = 1.34145347787 ];
"GO:0090100" [ URL = "#GO:0090100", label = <<TABLE BORDER="0"><TR><TD>GO:0090100<BR/>positive<BR/>regulation of<BR/>transmembrane<BR/>receptor<BR/>protein<BR/>serine/threonine<BR/>kinase<BR/>signaling pathway<BR/>(5.48e-02)</TD></TR></TABLE>>, width = 0.977114034135, shape = "box", fontsize = 7.03522104577, height = 0.977114034135 ];
"GO:0031638" [ URL = "#GO:0031638", label = <<TABLE BORDER="0"><TR><TD>GO:0031638<BR/>zymogen<BR/>activation<BR/>(8.15e-03)</TD></TR></TABLE>>, width = 1.25484417555, shape = "box", fontsize = 9.034878064, height = 1.25484417555 ];
"GO:0060390" [ URL = "#GO:0060390", label = <<TABLE BORDER="0"><TR><TD>GO:0060390<BR/>regulation of<BR/>SMAD protein<BR/>import into nucleus<BR/>(8.15e-03)</TD></TR></TABLE>>, width = 1.25484417555, shape = "box", fontsize = 9.034878064, height = 1.25484417555 ];
"GO:0035710" [ URL = "#GO:0035710", label = <<TABLE BORDER="0"><TR><TD>GO:0035710<BR/>CD4-positive,<BR/>alpha-beta T<BR/>cell activation<BR/>(1.52e-02)</TD></TR></TABLE>>, width = 1.17099521859, shape = "box", fontsize = 8.43116557386, height = 1.17099521859 ];
"GO:0048583" [ URL = "#GO:0048583", label = <<TABLE BORDER="0"><TR><TD>GO:0048583<BR/>regulation of<BR/>response to<BR/>stimulus<BR/>(8.30e-02)</TD></TR></TABLE>>, width = 0.90533757935, shape = "box", fontsize = 6.51843057132, height = 0.90533757935 ];
"GO:0002925" [ URL = "#GO:0002925", label = <<TABLE BORDER="0"><TR><TD>GO:0002925<BR/>positive<BR/>regulation of<BR/>humoral immune<BR/>response<BR/>mediated by<BR/>circulating<BR/>immunoglobulin<BR/>(8.15e-03)</TD></TR></TABLE>>, width = 1.25484417555, shape = "box", fontsize = 9.034878064, height = 1.25484417555 ];
"GO:0046631" [ URL = "#GO:0046631", label = <<TABLE BORDER="0"><TR><TD>GO:0046631<BR/>alpha-beta T<BR/>cell activation<BR/>(3.42e-02)</TD></TR></TABLE>>, width = 1.05260199861, shape = "box", fontsize = 7.57873438999, height = 1.05260199861 ];
"GO:0009987" [ URL = "#GO:0009987", label = "", width = 0.208853931963, shape = "box", height = 0.208853931963 ];
"GO:0048518" [ URL = "#GO:0048518", label = <<TABLE BORDER="0"><TR><TD>GO:0048518<BR/>positive<BR/>regulation of<BR/>biological process<BR/>(1.49e-01)</TD></TR></TABLE>>, width = 0.793511944467, shape = "box", fontsize = 5.71328600016, height = 0.793511944467 ];
"GO:0050999" [ URL = "#GO:0050999", label = <<TABLE BORDER="0"><TR><TD>GO:0050999<BR/>regulation of<BR/>nitric-oxide<BR/>synthase<BR/>activity<BR/>(1.62e-02)</TD></TR></TABLE>>, width = 1.16206285725, shape = "box", fontsize = 8.3668525722, height = 1.16206285725 ];
"GO:0035499" [ URL = "#GO:0035499", label = <<TABLE BORDER="0"><TR><TD>GO:0035499<BR/>carnosine<BR/>biosynthetic process<BR/>(1.02e-03)</TD></TR></TABLE>>, width = 1.5, shape = "box", fontsize = 10.8, height = 1.5 ];
"GO:0043170" [ URL = "#GO:0043170", label = <<TABLE BORDER="0"><TR><TD>GO:0043170<BR/>macromolecule<BR/>metabolic process<BR/>(1.11e-01)</TD></TR></TABLE>>, width = 0.852279391361, shape = "box", fontsize = 6.1364116178, height = 0.852279391361 ];
"GO:0032770" [ URL = "#GO:0032770", label = <<TABLE BORDER="0"><TR><TD>GO:0032770<BR/>positive<BR/>regulation of<BR/>monooxygenase<BR/>activity<BR/>(1.32e-02)</TD></TR></TABLE>>, width = 1.19057599248, shape = "box", fontsize = 8.57214714588, height = 1.19057599248 ];
"GO:0050798" [ URL = "#GO:0050798", label = <<TABLE BORDER="0"><TR><TD>GO:0050798<BR/>activated T<BR/>cell<BR/>proliferation<BR/>(6.12e-03)</TD></TR></TABLE>>, width = 1.29147513051, shape = "box", fontsize = 9.2986209397, height = 1.29147513051 ];
"GO:0043374" [ URL = "#GO:0043374", label = <<TABLE BORDER="0"><TR><TD>GO:0043374<BR/>CD8-positive,<BR/>alpha-beta T<BR/>cell<BR/>differentiation<BR/>(6.12e-03)</TD></TR></TABLE>>, width = 1.29147513051, shape = "box", fontsize = 9.2986209397, height = 1.29147513051 ];
"GO:0043900" [ URL = "#GO:0043900", label = <<TABLE BORDER="0"><TR><TD>GO:0043900<BR/>regulation of<BR/>multi-organism process<BR/>(6.06e-02)</TD></TR></TABLE>>, width = 0.960205627351, shape = "box", fontsize = 6.91348051693, height = 0.960205627351 ];
"GO:0010862" [ URL = "#GO:0010862", label = <<TABLE BORDER="0"><TR><TD>GO:0010862<BR/>positive<BR/>regulation of<BR/>pathway-restricted<BR/>SMAD protein<BR/>phosphorylation<BR/>(1.62e-02)</TD></TR></TABLE>>, width = 1.16206285725, shape = "box", fontsize = 8.3668525722, height = 1.16206285725 ];
"GO:0009058" [ URL = "#GO:0009058", label = <<TABLE BORDER="0"><TR><TD>GO:0009058<BR/>biosynthetic process<BR/>(1.76e-01)</TD></TR></TABLE>>, width = 0.757808900398, shape = "box", fontsize = 5.45622408286, height = 0.757808900398 ];
"GO:0051000" [ URL = "#GO:0051000", label = <<TABLE BORDER="0"><TR><TD>GO:0051000<BR/>positive<BR/>regulation of<BR/>nitric-oxide<BR/>synthase<BR/>activity<BR/>(8.15e-03)</TD></TR></TABLE>>, width = 1.25484417555, shape = "box", fontsize = 9.034878064, height = 1.25484417555 ];
"GO:0007256" [ URL = "#GO:0007256", label = <<TABLE BORDER="0"><TR><TD>GO:0007256<BR/>activation of<BR/>JNKK activity<BR/>(6.12e-03)</TD></TR></TABLE>>, width = 1.29147513051, shape = "box", fontsize = 9.2986209397, height = 1.29147513051 ];
"GO:0043902" [ URL = "#GO:0043902", label = <<TABLE BORDER="0"><TR><TD>GO:0043902<BR/>positive<BR/>regulation of<BR/>multi-organism process<BR/>(4.08e-03)</TD></TR></TABLE>>, width = 1.34145347787, shape = "box", fontsize = 9.65846504068, height = 1.34145347787 ];
"GO:0090092" [ URL = "#GO:0090092", label = <<TABLE BORDER="0"><TR><TD>GO:0090092<BR/>regulation of<BR/>transmembrane<BR/>receptor<BR/>protein<BR/>serine/threonine<BR/>kinase<BR/>signaling pathway<BR/>(1.21e-01)</TD></TR></TABLE>>, width = 0.834265309647, shape = "box", fontsize = 6.00671022946, height = 0.834265309647 ];
"GO:0032768" [ URL = "#GO:0032768", label = <<TABLE BORDER="0"><TR><TD>GO:0032768<BR/>regulation of<BR/>monooxygenase<BR/>activity<BR/>(2.63e-02)</TD></TR></TABLE>>, width = 1.09270344164, shape = "box", fontsize = 7.86746477977, height = 1.09270344164 ];
"GO:0050896" [ URL = "#GO:0050896", label = <<TABLE BORDER="0"><TR><TD>GO:0050896<BR/>response to<BR/>stimulus<BR/>(4.25e-01)</TD></TR></TABLE>>, width = 0.536931505013, shape = "box", fontsize = 5.0, height = 0.536931505013 ];
}
subgraph "edges" {


edge [ dir = "back", weight = 1 ];
subgraph "regulates" {


edge [ color = "cyan", arrowtail = "none" ];
subgraph "positive" {


edge [ color = "green", arrowtail = "vee" ];
"GO:0050896" -> "GO:0048584";
"GO:0008150" -> "GO:0048518";
"GO:0043170" -> "GO:0010604";
}
subgraph "negative" {


edge [ color = "red", arrowtail = "tee" ];
}
"GO:0008152" -> "GO:0019222";
"GO:0050896" -> "GO:0048583";
"GO:0043170" -> "GO:0060255";
"GO:0009987" -> "GO:0050794";
}
subgraph "part_of" {


edge [ color = "purple", arrowtail = "diamond", weight = 2.5 ];
}
subgraph "is_a" {


edge [ color = "blue", arrowtail = "empty", weight = 5.0 ];
"GO:0032768" -> "GO:0032770";
"GO:0043170" -> "GO:0019538";
"GO:0050789" -> "GO:0019222";
"GO:0002920" -> "GO:0002923";
"GO:0009987" -> "GO:0044237";
"GO:0048518" -> "GO:0043902";
"GO:0035498" -> "GO:0035499";
"GO:0060255" -> "GO:0010604";
"GO:0019222" -> "GO:0060255";
"GO:0060390" -> "GO:0060391";
"GO:0046632" -> "GO:0043367";
"GO:0090092" -> "GO:0060390";
"GO:0043902" -> "GO:0051712";
"GO:0019222" -> "GO:0050790";
"GO:0008152" -> "GO:0043170";
"GO:0008150" -> "GO:0050896";
"GO:0050789" -> "GO:0048583";
"GO:0044238" -> "GO:0019538";
"GO:0050789" -> "GO:0050794";
"GO:0048518" -> "GO:0048584";
"GO:0050789" -> "GO:0048518";
"GO:0043900" -> "GO:0043902";
"GO:0090092" -> "GO:0090100";
"GO:0046631" -> "GO:0035710";
"GO:0008152" -> "GO:0009058";
"GO:0043900" -> "GO:0051709";
"GO:0008152" -> "GO:0044237";
"GO:0046632" -> "GO:0043374";
"GO:0008152" -> "GO:0044238";
"GO:0050999" -> "GO:0051000";
"GO:0008150" -> "GO:0008152";
"GO:0048583" -> "GO:0048584";
"GO:0046631" -> "GO:0046632";
"GO:0042110" -> "GO:0046631";
"GO:0050790" -> "GO:0043085";
"GO:0051769" -> "GO:0051770";
"GO:0090100" -> "GO:0010862";
"GO:0050789" -> "GO:0043900";
"GO:0090100" -> "GO:0060391";
"GO:0032768" -> "GO:0050999";
"GO:0002920" -> "GO:0002922";
"GO:0002923" -> "GO:0002925";
"GO:0050794" -> "GO:0007165";
"GO:0051709" -> "GO:0051712";
"GO:0002922" -> "GO:0002925";
"GO:0035710" -> "GO:0043367";
"GO:0008150" -> "GO:0009987";
"GO:0032770" -> "GO:0051000";
"GO:0008150" -> "GO:0002376";
}
"GO:0002376" -> "GO:0042110";
"GO:0060255" -> "GO:0001932";
"GO:0048583" -> "GO:0002920";
"GO:0043085" -> "GO:0032770";
"GO:0048518" -> "GO:0010604";
"GO:0008150" -> "GO:0050789";
"GO:0019538" -> "GO:0001932";
"GO:0050794" -> "GO:0001932";
"GO:0002376" -> "GO:0002920";
"GO:0048731" -> "GO:0050773";
"GO:0010604" -> "GO:0051770";
"GO:0048584" -> "GO:0090100";
"GO:0007165" -> "GO:0007256";
"GO:0042110" -> "GO:0050798";
"GO:0050896" -> "GO:0060004";
"GO:0009987" -> "GO:0030154";
"GO:0030154" -> "GO:0046632";
"GO:0001932" -> "GO:0010862";
"GO:0009058" -> "GO:0035499";
"GO:0019538" -> "GO:0031638";
"GO:0007165" -> "GO:0090092";
"GO:0044237" -> "GO:0001932";
"GO:0009987" -> "GO:0042110";
"GO:0010604" -> "GO:0010862";
"GO:0008150" -> "GO:0048731";
"GO:0001932" -> "GO:0007256";
"GO:0050790" -> "GO:0032768";
"GO:0030154" -> "GO:0050773";
"GO:0048584" -> "GO:0002922";
"GO:0048731" -> "GO:0046632";
"GO:0050794" -> "GO:0050773";
"GO:0050896" -> "GO:0007165";
"GO:0044238" -> "GO:0035498";
"GO:0043085" -> "GO:0007256";
"GO:0044237" -> "GO:0035498";
"GO:0048583" -> "GO:0090092";
"GO:0009058" -> "GO:0051769";
"GO:0060255" -> "GO:0051769";
}
}
