# Supplementary material for: Ontology based molecular signatures for immune cell types via gene expression analysis
Source: BMC Bioinformatics. 2013 Aug 30;14:263. doi: 10.1186/1471-2105-14-263 (PMC3844401; doi:10.1186/1471-2105-14-263)
Supplement: Additional file 1 — OBAMS profiles for all mature B cells. Additional file 1 contains a zip archive of OBAMS profiles for all mature B cells, including for each cell type individual spreadsheets showing up and down regulated genes for that cell type relative to parental cell types, and VLAD (GO term enrichment) results for all mature B cells. [file 1471-2105-14-263-S1.zip › Additional File 1/B-2 B cell/VLAD.CL_0000822-up/auxfiles/vlad.results.biological_process.map]

<map name="map_biological_process">
<area id="area_GO:0019538" shape="rect" href="#GO:0019538" coords="202,314,257,370"  alt="GO:0019538 protein metabolic process (1.27e-01)" title="GO:0019538 protein metabolic process (1.27e-01)" onclick="return nodeClicked(this,event);" />
<area id="area_GO:0001932" shape="rect" href="#GO:0001932" coords="422,441,499,518"  alt="GO:0001932 regulation of protein phosphorylation (2.37e-02)" title="GO:0001932 regulation of protein phosphorylation (2.37e-02)" onclick="return nodeClicked(this,event);" />
<area id="area_GO:0031638" shape="rect" href="#GO:0031638" coords="222,437,308,523"  alt="GO:0031638 zymogen activation (8.15e-03)" title="GO:0031638 zymogen activation (8.15e-03)" onclick="return nodeClicked(this,event);" />
<area id="area_GO:0044237" shape="rect" href="#GO:0044237" coords="394,192,438,236"  alt="GO:0044237 cellular metabolic process (2.87e-01)" title="GO:0044237 cellular metabolic process (2.87e-01)" onclick="return nodeClicked(this,event);" />
<area id="area_GO:0035498" shape="rect" href="#GO:0035498" coords="81,290,184,394"  alt="GO:0035498 carnosine metabolic process (1.02e-03)" title="GO:0035498 carnosine metabolic process (1.02e-03)" onclick="return nodeClicked(this,event);" />
<area id="area_GO:0008152" shape="rect" href="#GO:0008152" coords="275,73,340,138"  alt="GO:0008152 metabolic process (6.53e-02)" title="GO:0008152 metabolic process (6.53e-02)" onclick="return nodeClicked(this,event);" />
<area id="area_GO:0019222" shape="rect" href="#GO:0019222" coords="510,178,583,250"  alt="GO:0019222 regulation of metabolic process (3.40e-02)" title="GO:0019222 regulation of metabolic process (3.40e-02)" onclick="return nodeClicked(this,event);" />
<area id="area_GO:0044238" shape="rect" href="#GO:0044238" coords="197,181,262,247"  alt="GO:0044238 primary metabolic process (6.23e-02)" title="GO:0044238 primary metabolic process (6.23e-02)" onclick="return nodeClicked(this,event);" />
<area id="area_GO:0043170" shape="rect" href="#GO:0043170" coords="279,185,336,243"  alt="GO:0043170 macromolecule metabolic process (1.11e-01)" title="GO:0043170 macromolecule metabolic process (1.11e-01)" onclick="return nodeClicked(this,event);" />
<area id="area_GO:0009058" shape="rect" href="#GO:0009058" coords="128,188,180,240"  alt="GO:0009058 biosynthetic process (1.76e-01)" title="GO:0009058 biosynthetic process (1.76e-01)" onclick="return nodeClicked(this,event);" />
<area id="area_GO:0007165" shape="rect" href="#GO:0007165" coords="809,328,838,356"  alt="GO:0007165 signal transduction (6.03e-01)" title="GO:0007165 signal transduction (6.03e-01)" onclick="return nodeClicked(this,event);" />
<area id="area_GO:0007256" shape="rect" href="#GO:0007256" coords="503,566,591,655"  alt="GO:0007256 activation of JNKK activity (6.12e-03)" title="GO:0007256 activation of JNKK activity (6.12e-03)" onclick="return nodeClicked(this,event);" />
<area id="area_GO:0090092" shape="rect" href="#GO:0090092" coords="892,451,949,508"  alt="GO:0090092 regulation of transmembrane receptor protein serine/threonine kinase signaling pathway (1.21e-01)" title="GO:0090092 regulation of transmembrane receptor protein serine/threonine kinase signaling pathway (1.21e-01)" onclick="return nodeClicked(this,event);" />
<area id="area_GO:0051769" shape="rect" href="#GO:0051769" coords="124,440,204,520"  alt="GO:0051769 regulation of nitric-oxide synthase biosynthetic process (1.52e-02)" title="GO:0051769 regulation of nitric-oxide synthase biosynthetic process (1.52e-02)" onclick="return nodeClicked(this,event);" />
<area id="area_GO:0051770" shape="rect" href="#GO:0051770" coords="123,569,205,652"  alt="GO:0051770 positive regulation of nitric-oxide synthase biosynthetic process (1.12e-02)" title="GO:0051770 positive regulation of nitric-oxide synthase biosynthetic process (1.12e-02)" onclick="return nodeClicked(this,event);" />
<area id="area_GO:0043085" shape="rect" href="#GO:0043085" coords="520,452,573,507"  alt="GO:0043085 positive regulation of catalytic activity (1.50e-01)" title="GO:0043085 positive regulation of catalytic activity (1.50e-01)" onclick="return nodeClicked(this,event);" />
<area id="area_GO:0032770" shape="rect" href="#GO:0032770" coords="634,570,717,652"  alt="GO:0032770 positive regulation of monooxygenase activity (1.32e-02)" title="GO:0032770 positive regulation of monooxygenase activity (1.32e-02)" onclick="return nodeClicked(this,event);" />
<area id="area_GO:0010862" shape="rect" href="#GO:0010862" coords="634,694,714,774"  alt="GO:0010862 positive regulation of pathway-restricted SMAD protein phosphorylation (1.62e-02)" title="GO:0010862 positive regulation of pathway-restricted SMAD protein phosphorylation (1.62e-02)" onclick="return nodeClicked(this,event);" />
<area id="area_GO:0048584" shape="rect" href="#GO:0048584" coords="855,307,924,377"  alt="GO:0048584 positive regulation of response to stimulus (4.40e-02)" title="GO:0048584 positive regulation of response to stimulus (4.40e-02)" onclick="return nodeClicked(this,event);" />
<area id="area_GO:0002922" shape="rect" href="#GO:0002922" coords="966,439,1048,521"  alt="GO:0002922 positive regulation of humoral immune response (1.32e-02)" title="GO:0002922 positive regulation of humoral immune response (1.32e-02)" onclick="return nodeClicked(this,event);" />
<area id="area_GO:0090100" shape="rect" href="#GO:0090100" coords="831,577,898,644"  alt="GO:0090100 positive regulation of transmembrane receptor protein serine/threonine kinase signaling pathway (5.48e-02)" title="GO:0090100 positive regulation of transmembrane receptor protein serine/threonine kinase signaling pathway (5.48e-02)" onclick="return nodeClicked(this,event);" />
<area id="area_GO:0051712" shape="rect" href="#GO:0051712" coords="591,433,683,526"  alt="GO:0051712 positive regulation of killing of cells of other organism (4.08e-03)" title="GO:0051712 positive regulation of killing of cells of other organism (4.08e-03)" onclick="return nodeClicked(this,event);" />
<area id="area_GO:0060255" shape="rect" href="#GO:0060255" coords="311,301,393,384"  alt="GO:0060255 regulation of macromolecule metabolic process (1.15e-02)" title="GO:0060255 regulation of macromolecule metabolic process (1.15e-02)" onclick="return nodeClicked(this,event);" />
<area id="area_GO:0010604" shape="rect" href="#GO:0010604" coords="325,453,378,506"  alt="GO:0010604 positive regulation of macromolecule metabolic process (1.62e-01)" title="GO:0010604 positive regulation of macromolecule metabolic process (1.62e-01)" onclick="return nodeClicked(this,event);" />
<area id="area_GO:0060004" shape="rect" href="#GO:0060004" coords="960,172,1042,256"  alt="GO:0060004 reflex (1.12e-02)" title="GO:0060004 reflex (1.12e-02)" onclick="return nodeClicked(this,event);" />
<area id="area_GO:0050789" shape="rect" href="#GO:0050789" coords="693,84,735,127"  alt="GO:0050789 regulation of biological process (3.09e-01)" title="GO:0050789 regulation of biological process (3.09e-01)" onclick="return nodeClicked(this,event);" />
<area id="area_GO:0050794" shape="rect" href="#GO:0050794" coords="763,200,792,228"  alt="GO:0050794 regulation of cellular process (6.00e-01)" title="GO:0050794 regulation of cellular process (6.00e-01)" onclick="return nodeClicked(this,event);" />
<area id="area_GO:0048583" shape="rect" href="#GO:0048583" coords="882,183,943,245"  alt="GO:0048583 regulation of response to stimulus (8.30e-02)" title="GO:0048583 regulation of response to stimulus (8.30e-02)" onclick="return nodeClicked(this,event);" />
<area id="area_GO:0048518" shape="rect" href="#GO:0048518" coords="611,187,664,241"  alt="GO:0048518 positive regulation of biological process (1.49e-01)" title="GO:0048518 positive regulation of biological process (1.49e-01)" onclick="return nodeClicked(this,event);" />
<area id="area_GO:0043900" shape="rect" href="#GO:0043900" coords="681,181,746,247"  alt="GO:0043900 regulation of multi-organism process (6.06e-02)" title="GO:0043900 regulation of multi-organism process (6.06e-02)" onclick="return nodeClicked(this,event);" />
<area id="area_GO:0046632" shape="rect" href="#GO:0046632" coords="1172,442,1247,517"  alt="GO:0046632 alpha-beta T cell differentiation (2.63e-02)" title="GO:0046632 alpha-beta T cell differentiation (2.63e-02)" onclick="return nodeClicked(this,event);" />
<area id="area_GO:0043367" shape="rect" href="#GO:0043367" coords="1263,570,1345,652"  alt="GO:0043367 CD4-positive, alpha-beta T cell differentiation (1.32e-02)" title="GO:0043367 CD4-positive, alpha-beta T cell differentiation (1.32e-02)" onclick="return nodeClicked(this,event);" />
<area id="area_GO:0043374" shape="rect" href="#GO:0043374" coords="1158,566,1246,655"  alt="GO:0043374 CD8-positive, alpha-beta T cell differentiation (6.12e-03)" title="GO:0043374 CD8-positive, alpha-beta T cell differentiation (6.12e-03)" onclick="return nodeClicked(this,event);" />
<area id="area_GO:0050790" shape="rect" href="#GO:0050790" coords="519,314,574,370"  alt="GO:0050790 regulation of catalytic activity (1.36e-01)" title="GO:0050790 regulation of catalytic activity (1.36e-01)" onclick="return nodeClicked(this,event);" />
<area id="area_GO:0002920" shape="rect" href="#GO:0002920" coords="978,304,1052,380"  alt="GO:0002920 regulation of humoral immune response (2.63e-02)" title="GO:0002920 regulation of humoral immune response (2.63e-02)" onclick="return nodeClicked(this,event);" />
<area id="area_GO:0002923" shape="rect" href="#GO:0002923" coords="1065,438,1148,521"  alt="GO:0002923 regulation of humoral immune response mediated by circulating immunoglobulin (1.12e-02)" title="GO:0002923 regulation of humoral immune response mediated by circulating immunoglobulin (1.12e-02)" onclick="return nodeClicked(this,event);" />
<area id="area_GO:0002925" shape="rect" href="#GO:0002925" coords="1037,568,1123,654"  alt="GO:0002925 positive regulation of humoral immune response mediated by circulating immunoglobulin (8.15e-03)" title="GO:0002925 positive regulation of humoral immune response mediated by circulating immunoglobulin (8.15e-03)" onclick="return nodeClicked(this,event);" />
<area id="area_GO:0035499" shape="rect" href="#GO:0035499" coords="4,428,107,531"  alt="GO:0035499 carnosine biosynthetic process (1.02e-03)" title="GO:0035499 carnosine biosynthetic process (1.02e-03)" onclick="return nodeClicked(this,event);" />
<area id="area_GO:0048731" shape="rect" href="#GO:0048731" coords="1155,197,1188,231"  alt="GO:0048731 system development (5.00e-01)" title="GO:0048731 system development (5.00e-01)" onclick="return nodeClicked(this,event);" />
<area id="area_GO:0050773" shape="rect" href="#GO:0050773" coords="1069,292,1169,392"  alt="GO:0050773 regulation of dendrite development (1.40e-03)" title="GO:0050773 regulation of dendrite development (1.40e-03)" onclick="return nodeClicked(this,event);" />
<area id="area_GO:0042110" shape="rect" href="#GO:0042110" coords="1268,187,1322,241"  alt="GO:0042110 T cell activation (1.51e-01)" title="GO:0042110 T cell activation (1.51e-01)" onclick="return nodeClicked(this,event);" />
<area id="area_GO:0046631" shape="rect" href="#GO:0046631" coords="1258,306,1331,378"  alt="GO:0046631 alpha-beta T cell activation (3.42e-02)" title="GO:0046631 alpha-beta T cell activation (3.42e-02)" onclick="return nodeClicked(this,event);" />
<area id="area_GO:0050798" shape="rect" href="#GO:0050798" coords="1348,298,1436,387"  alt="GO:0050798 activated T cell proliferation (6.12e-03)" title="GO:0050798 activated T cell proliferation (6.12e-03)" onclick="return nodeClicked(this,event);" />
<area id="area_GO:0030154" shape="rect" href="#GO:0030154" coords="1098,194,1138,234"  alt="GO:0030154 cell differentiation (3.58e-01)" title="GO:0030154 cell differentiation (3.58e-01)" onclick="return nodeClicked(this,event);" />
<area id="area_GO:0060391" shape="rect" href="#GO:0060391" coords="874,690,962,778"  alt="GO:0060391 positive regulation of SMAD protein import into nucleus (7.13e-03)" title="GO:0060391 positive regulation of SMAD protein import into nucleus (7.13e-03)" onclick="return nodeClicked(this,event);" />
<area id="area_GO:0032768" shape="rect" href="#GO:0032768" coords="737,442,811,517"  alt="GO:0032768 regulation of monooxygenase activity (2.63e-02)" title="GO:0032768 regulation of monooxygenase activity (2.63e-02)" onclick="return nodeClicked(this,event);" />
<area id="area_GO:0002376" shape="rect" href="#GO:0002376" coords="836,82,882,129"  alt="GO:0002376 immune system process (2.52e-01)" title="GO:0002376 immune system process (2.52e-01)" onclick="return nodeClicked(this,event);" />
<area id="area_GO:0008150" shape="rect" href="#GO:0008150" coords="719,4,822,38"  alt="GO:0008150 biological_process (1.00e+00)" title="GO:0008150 biological_process (1.00e+00)" onclick="return nodeClicked(this,event);" />
<area id="area_GO:0009987" shape="rect" href="#GO:0009987" coords="806,98,819,112"  alt="GO:0009987 cellular process (9.02e-01)" title="GO:0009987 cellular process (9.02e-01)" onclick="return nodeClicked(this,event);" />
<area id="area_GO:0050896" shape="rect" href="#GO:0050896" coords="752,86,788,124"  alt="GO:0050896 response to stimulus (4.25e-01)" title="GO:0050896 response to stimulus (4.25e-01)" onclick="return nodeClicked(this,event);" />
<area id="area_GO:0051709" shape="rect" href="#GO:0051709" coords="700,296,792,388"  alt="GO:0051709 regulation of killing of cells of other organism (4.08e-03)" title="GO:0051709 regulation of killing of cells of other organism (4.08e-03)" onclick="return nodeClicked(this,event);" />
<area id="area_GO:0060390" shape="rect" href="#GO:0060390" coords="915,568,1001,654"  alt="GO:0060390 regulation of SMAD protein import into nucleus (8.15e-03)" title="GO:0060390 regulation of SMAD protein import into nucleus (8.15e-03)" onclick="return nodeClicked(this,event);" />
<area id="area_GO:0035710" shape="rect" href="#GO:0035710" coords="1264,440,1344,520"  alt="GO:0035710 CD4-positive, alpha-beta T cell activation (1.52e-02)" title="GO:0035710 CD4-positive, alpha-beta T cell activation (1.52e-02)" onclick="return nodeClicked(this,event);" />
<area id="area_GO:0043902" shape="rect" href="#GO:0043902" coords="591,296,683,388"  alt="GO:0043902 positive regulation of multi-organism process (4.08e-03)" title="GO:0043902 positive regulation of multi-organism process (4.08e-03)" onclick="return nodeClicked(this,event);" />
<area id="area_GO:0050999" shape="rect" href="#GO:0050999" coords="734,570,814,651"  alt="GO:0050999 regulation of nitric-oxide synthase activity (1.62e-02)" title="GO:0050999 regulation of nitric-oxide synthase activity (1.62e-02)" onclick="return nodeClicked(this,event);" />
<area id="area_GO:0051000" shape="rect" href="#GO:0051000" coords="731,691,817,777"  alt="GO:0051000 positive regulation of nitric-oxide synthase activity (8.15e-03)" title="GO:0051000 positive regulation of nitric-oxide synthase activity (8.15e-03)" onclick="return nodeClicked(this,event);" />
</map>
