# Supplementary material for: Ontology based molecular signatures for immune cell types via gene expression analysis
Source: BMC Bioinformatics. 2013 Aug 30;14:263. doi: 10.1186/1471-2105-14-263 (PMC3844401; doi:10.1186/1471-2105-14-263)
Supplement: Additional file 1 — OBAMS profiles for all mature B cells. Additional file 1 contains a zip archive of OBAMS profiles for all mature B cells, including for each cell type individual spreadsheets showing up and down regulated genes for that cell type relative to parental cell types, and VLAD (GO term enrichment) results for all mature B cells. [file 1471-2105-14-263-S1.zip › Additional File 1/B-2 B cell/VLAD.CL_0000822-up/auxfiles/vlad.results.cellular_component.dot]

digraph "cellular_component" {
graph [ bgcolor = "#FFFFFF", label = <<TABLE COLOR="black" BGCOLOR="white"><TR><TD COLSPAN="2" BGCOLOR="#D0D0D0"><FONT COLOR="black">cellular_component</FONT></TD></TR><TR><TD BORDER="0">Mature B cell</TD></TR></TABLE>> ];
node [ fontname = "Arial" ];

subgraph "nodes" {

node [ style = "filled", fixedsize = "true", width = 1, shape = "box", fontsize = 9, fillcolor = "#D0D0D0", fontcolor = "black", color = "black" ];

"GO:0043229" [ URL = "#GO:0043229", label = <<TABLE BORDER="0"><TR><TD>GO:0043229<BR/>intracellular<BR/>organelle<BR/>(3.95e-01)</TD></TR></TABLE>>, width = 0.614289051476, shape = "box", fontsize = 5.0, height = 0.614289051476 ];
"GO:0043234" [ URL = "#GO:0043234", label = "", width = 0.363241848929, shape = "box", height = 0.363241848929 ];
"GO:0044424" [ URL = "#GO:0044424", label = <<TABLE BORDER="0"><TR><TD>GO:0044424<BR/>intracellular part<BR/>(4.59e-01)</TD></TR></TABLE>>, width = 0.564266386671, shape = "box", fontsize = 5.0, height = 0.564266386671 ];
"GO:0005575" [ URL = "#GO:0005575", label = <<TABLE BORDER="0"><TR><TD>GO:0005575<BR/>cellular_component</TD></TR></TABLE>>, width = 1.5, shape = "box", fontsize = 10.8 ];
"GO:0043083" [ URL = "#GO:0043083", label = <<TABLE BORDER="0"><TR><TD>GO:0043083<BR/>synaptic cleft<BR/>(3.47e-03)</TD></TR></TABLE>>, width = 1.5, shape = "box", fontsize = 10.8, height = 1.5 ];
"GO:0044446" [ URL = "#GO:0044446", label = "", width = 0.133892743698, shape = "box", height = 0.133892743698 ];
"GO:0031513" [ URL = "#GO:0031513", label = <<TABLE BORDER="0"><TR><TD>GO:0031513<BR/>nonmotile<BR/>primary cilium<BR/>(4.93e-02)</TD></TR></TABLE>>, width = 1.09581666235, shape = "box", fontsize = 7.88987996891, height = 1.09581666235 ];
"GO:0044456" [ URL = "#GO:0044456", label = <<TABLE BORDER="0"><TR><TD>GO:0044456<BR/>synapse part<BR/>(2.69e-01)</TD></TR></TABLE>>, width = 0.727164000938, shape = "box", fontsize = 5.23558080676, height = 0.727164000938 ];
"GO:0000792" [ URL = "#GO:0000792", label = <<TABLE BORDER="0"><TR><TD>GO:0000792<BR/>heterochromatin<BR/>(4.34e-02)</TD></TR></TABLE>>, width = 1.11829236435, shape = "box", fontsize = 8.05170502333, height = 1.11829236435 ];
"GO:0016363" [ URL = "#GO:0016363", label = <<TABLE BORDER="0"><TR><TD>GO:0016363<BR/>nuclear matrix<BR/>(4.26e-02)</TD></TR></TABLE>>, width = 1.12171831909, shape = "box", fontsize = 8.07637189742, height = 1.12171831909 ];
"GO:0043005" [ URL = "#GO:0043005", label = <<TABLE BORDER="0"><TR><TD>GO:0043005<BR/>neuron<BR/>projection<BR/>(1.07e-01)</TD></TR></TABLE>>, width = 0.945736940834, shape = "box", fontsize = 6.809305974, height = 0.945736940834 ];
"GO:0001750" [ URL = "#GO:0001750", label = <<TABLE BORDER="0"><TR><TD>GO:0001750<BR/>photoreceptor<BR/>outer segment<BR/>(3.17e-02)</TD></TR></TABLE>>, width = 1.17272730877, shape = "box", fontsize = 8.44363662314, height = 1.17272730877 ];
"GO:0005929" [ URL = "#GO:0005929", label = <<TABLE BORDER="0"><TR><TD>GO:0005929<BR/>cilium<BR/>(1.14e-02)</TD></TR></TABLE>>, width = 1.33461125234, shape = "box", fontsize = 9.60920101687, height = 1.33461125234 ];
"GO:0055037" [ URL = "#GO:0055037", label = <<TABLE BORDER="0"><TR><TD>GO:0055037<BR/>recycling<BR/>endosome<BR/>(4.26e-02)</TD></TR></TABLE>>, width = 1.12171831909, shape = "box", fontsize = 8.07637189742, height = 1.12171831909 ];
"GO:0001931" [ URL = "#GO:0001931", label = <<TABLE BORDER="0"><TR><TD>GO:0001931<BR/>uropod<BR/>(5.20e-03)</TD></TR></TABLE>>, width = 1.44566032022, shape = "box", fontsize = 10.4087543056, height = 1.44566032022 ];
"GO:0031254" [ URL = "#GO:0031254", label = <<TABLE BORDER="0"><TR><TD>GO:0031254<BR/>trailing edge<BR/>(5.20e-03)</TD></TR></TABLE>>, width = 1.44566032022, shape = "box", fontsize = 10.4087543056, height = 1.44566032022 ];
"GO:0016605" [ URL = "#GO:0016605", label = <<TABLE BORDER="0"><TR><TD>GO:0016605<BR/>PML body<BR/>(4.01e-02)</TD></TR></TABLE>>, width = 1.13236499144, shape = "box", fontsize = 8.15302793834, height = 1.13236499144 ];
"GO:0045202" [ URL = "#GO:0045202", label = <<TABLE BORDER="0"><TR><TD>GO:0045202<BR/>synapse<BR/>(6.82e-02)</TD></TR></TABLE>>, width = 1.03554858059, shape = "box", fontsize = 7.45594978025, height = 1.03554858059 ];
"GO:0060076" [ URL = "#GO:0060076", label = <<TABLE BORDER="0"><TR><TD>GO:0060076<BR/>excitatory synapse<BR/>(1.98e-02)</TD></TR></TABLE>>, width = 1.24944713902, shape = "box", fontsize = 8.99601940091, height = 1.24944713902 ];
"GO:0034464" [ URL = "#GO:0034464", label = <<TABLE BORDER="0"><TR><TD>GO:0034464<BR/>BBSome<BR/>(6.07e-03)</TD></TR></TABLE>>, width = 1.42447099996, shape = "box", fontsize = 10.2561911997, height = 1.42447099996 ];
"GO:0042995" [ URL = "#GO:0042995", label = <<TABLE BORDER="0"><TR><TD>GO:0042995<BR/>cell projection<BR/>(1.63e-02)</TD></TR></TABLE>>, width = 1.2800355827, shape = "box", fontsize = 9.21625619545, height = 1.2800355827 ];
"GO:0009986" [ URL = "#GO:0009986", label = <<TABLE BORDER="0"><TR><TD>GO:0009986<BR/>cell surface<BR/>(7.06e-02)</TD></TR></TABLE>>, width = 1.02888000164, shape = "box", fontsize = 7.40793601181, height = 1.02888000164 ];
"GO:0009897" [ URL = "#GO:0009897", label = <<TABLE BORDER="0"><TR><TD>GO:0009897<BR/>external side<BR/>of plasma<BR/>membrane<BR/>(1.72e-02)</TD></TR></TABLE>>, width = 1.27178916916, shape = "box", fontsize = 9.15688201793, height = 1.27178916916 ];
"GO:0005952" [ URL = "#GO:0005952", label = <<TABLE BORDER="0"><TR><TD>GO:0005952<BR/>cAMP-dependent<BR/>protein kinase complex<BR/>(7.80e-03)</TD></TR></TABLE>>, width = 1.38925412708, shape = "box", fontsize = 10.002629715, height = 1.38925412708 ];
"GO:0043231" [ URL = "#GO:0043231", label = "", width = 0.450263330595, shape = "box", height = 0.450263330595 ];
"GO:0044464" [ URL = "#GO:0044464", label = <<TABLE BORDER="0"><TR><TD>GO:0044464<BR/>cell part<BR/>(4.38e-01)</TD></TR></TABLE>>, width = 0.5798302074, shape = "box", fontsize = 5.0, height = 0.5798302074 ];
"GO:0001917" [ URL = "#GO:0001917", label = <<TABLE BORDER="0"><TR><TD>GO:0001917<BR/>photoreceptor<BR/>inner segment<BR/>(1.47e-02)</TD></TR></TABLE>>, width = 1.29604466794, shape = "box", fontsize = 9.33152160919, height = 1.29604466794 ];
"GO:0030424" [ URL = "#GO:0030424", label = <<TABLE BORDER="0"><TR><TD>GO:0030424<BR/>axon<BR/>(2.61e-02)</TD></TR></TABLE>>, width = 1.20475925031, shape = "box", fontsize = 8.67426660226, height = 1.20475925031 ];
"GO:0043195" [ URL = "#GO:0043195", label = <<TABLE BORDER="0"><TR><TD>GO:0043195<BR/>terminal button<BR/>(4.34e-02)</TD></TR></TABLE>>, width = 1.11829236435, shape = "box", fontsize = 8.05170502333, height = 1.11829236435 ];
"GO:0030425" [ URL = "#GO:0030425", label = <<TABLE BORDER="0"><TR><TD>GO:0030425<BR/>dendrite<BR/>(3.72e-02)</TD></TR></TABLE>>, width = 1.14540069796, shape = "box", fontsize = 8.24688502533, height = 1.14540069796 ];
"GO:0031981" [ URL = "#GO:0031981", label = "", width = 0.401113067202, shape = "box", height = 0.401113067202 ];
"GO:0005720" [ URL = "#GO:0005720", label = <<TABLE BORDER="0"><TR><TD>GO:0005720<BR/>nuclear<BR/>heterochromatin<BR/>(2.07e-02)</TD></TR></TABLE>>, width = 1.24275606867, shape = "box", fontsize = 8.94784369441, height = 1.24275606867 ];
"GO:0034399" [ URL = "#GO:0034399", label = <<TABLE BORDER="0"><TR><TD>GO:0034399<BR/>nuclear<BR/>periphery<BR/>(5.34e-02)</TD></TR></TABLE>>, width = 1.08115614838, shape = "box", fontsize = 7.78432426833, height = 1.08115614838 ];
"GO:0044463" [ URL = "#GO:0044463", label = <<TABLE BORDER="0"><TR><TD>GO:0044463<BR/>cell projection part<BR/>(7.18e-02)</TD></TR></TABLE>>, width = 1.02558567817, shape = "box", fontsize = 7.38421688286, height = 1.02558567817 ];
"GO:0072372" [ URL = "#GO:0072372", label = <<TABLE BORDER="0"><TR><TD>GO:0072372<BR/>primary cilium<BR/>(5.75e-02)</TD></TR></TABLE>>, width = 1.06746528494, shape = "box", fontsize = 7.6857500516, height = 1.06746528494 ];
}
subgraph "edges" {


edge [ dir = "back", weight = 1 ];
subgraph "regulates" {


edge [ color = "cyan", arrowtail = "none" ];
subgraph "positive" {


edge [ color = "green", arrowtail = "vee" ];
}
subgraph "negative" {


edge [ color = "red", arrowtail = "tee" ];
}
}
subgraph "part_of" {


edge [ color = "purple", arrowtail = "diamond", weight = 2.5 ];
"GO:0042995" -> "GO:0044463";
"GO:0045202" -> "GO:0044456";
"GO:0009986" -> "GO:0009897";
"GO:0031981" -> "GO:0034399";
"GO:0031254" -> "GO:0001931";
"GO:0034399" -> "GO:0016363";
"GO:0043229" -> "GO:0044446";
}
subgraph "is_a" {


edge [ color = "blue", arrowtail = "empty", weight = 5.0 ];
"GO:0042995" -> "GO:0043005";
"GO:0044456" -> "GO:0043083";
"GO:0043005" -> "GO:0030425";
"GO:0005929" -> "GO:0072372";
"GO:0043234" -> "GO:0005952";
"GO:0042995" -> "GO:0005929";
"GO:0043005" -> "GO:0030424";
"GO:0044424" -> "GO:0044446";
"GO:0044464" -> "GO:0001917";
"GO:0072372" -> "GO:0031513";
"GO:0044464" -> "GO:0044463";
"GO:0043229" -> "GO:0043231";
"GO:0043234" -> "GO:0034464";
"GO:0000792" -> "GO:0005720";
"GO:0045202" -> "GO:0060076";
"GO:0044464" -> "GO:0042995";
"GO:0044456" -> "GO:0043195";
"GO:0044464" -> "GO:0031254";
"GO:0044424" -> "GO:0043229";
"GO:0005575" -> "GO:0044456";
"GO:0031513" -> "GO:0001750";
"GO:0005575" -> "GO:0045202";
"GO:0042995" -> "GO:0001931";
"GO:0044464" -> "GO:0009986";
"GO:0044424" -> "GO:0005952";
}
"GO:0044464" -> "GO:0044424";
"GO:0005575" -> "GO:0044464";
"GO:0005575" -> "GO:0043234";
"GO:0031981" -> "GO:0005720";
"GO:0031981" -> "GO:0016605";
"GO:0043231" -> "GO:0031981";
"GO:0043231" -> "GO:0055037";
"GO:0044446" -> "GO:0031981";
"GO:0044463" -> "GO:0043195";
"GO:0030424" -> "GO:0043195";
"GO:0044446" -> "GO:0000792";
}
}
