# Supplementary material for: Ontology based molecular signatures for immune cell types via gene expression analysis
Source: BMC Bioinformatics. 2013 Aug 30;14:263. doi: 10.1186/1471-2105-14-263 (PMC3844401; doi:10.1186/1471-2105-14-263)
Supplement: Additional file 1 — OBAMS profiles for all mature B cells. Additional file 1 contains a zip archive of OBAMS profiles for all mature B cells, including for each cell type individual spreadsheets showing up and down regulated genes for that cell type relative to parental cell types, and VLAD (GO term enrichment) results for all mature B cells. [file 1471-2105-14-263-S1.zip › Additional File 1/B-2 B cell/VLAD.CL_0000822-up/auxfiles/vlad.results.cellular_component.map]

<map name="map_cellular_component">
<area id="area_GO:0043229" shape="rect" href="#GO:0043229" coords="323,480,381,539"  alt="GO:0043229 intracellular organelle (3.95e-01)" title="GO:0043229 intracellular organelle (3.95e-01)" onclick="return nodeClicked(this,event);" />
<area id="area_GO:0044446" shape="rect" href="#GO:0044446" coords="412,681,425,695"  alt="GO:0044446 intracellular organelle part (9.80e-01)" title="GO:0044446 intracellular organelle part (9.80e-01)" onclick="return nodeClicked(this,event);" />
<area id="area_GO:0043231" shape="rect" href="#GO:0043231" coords="331,667,373,709"  alt="GO:0043231 intracellular membrane-bounded organelle (6.14e-01)" title="GO:0043231 intracellular membrane-bounded organelle (6.14e-01)" onclick="return nodeClicked(this,event);" />
<area id="area_GO:0043234" shape="rect" href="#GO:0043234" coords="189,303,224,337"  alt="GO:0043234 protein complex (7.35e-01)" title="GO:0043234 protein complex (7.35e-01)" onclick="return nodeClicked(this,event);" />
<area id="area_GO:0034464" shape="rect" href="#GO:0034464" coords="5,441,141,578"  alt="GO:0034464 BBSome (6.07e-03)" title="GO:0034464 BBSome (6.07e-03)" onclick="return nodeClicked(this,event);" />
<area id="area_GO:0005952" shape="rect" href="#GO:0005952" coords="165,443,299,576"  alt="GO:0005952 cAMP-dependent protein kinase complex (7.80e-03)" title="GO:0005952 cAMP-dependent protein kinase complex (7.80e-03)" onclick="return nodeClicked(this,event);" />
<area id="area_GO:0044424" shape="rect" href="#GO:0044424" coords="392,293,445,347"  alt="GO:0044424 intracellular part (4.59e-01)" title="GO:0044424 intracellular part (4.59e-01)" onclick="return nodeClicked(this,event);" />
<area id="area_GO:0005575" shape="rect" href="#GO:0005575" coords="412,5,556,53"  alt="GO:0005575 cellular_component (1.00e+00)" title="GO:0005575 cellular_component (1.00e+00)" onclick="return nodeClicked(this,event);" />
<area id="area_GO:0044456" shape="rect" href="#GO:0044456" coords="493,285,563,355"  alt="GO:0044456 synapse part (2.69e-01)" title="GO:0044456 synapse part (2.69e-01)" onclick="return nodeClicked(this,event);" />
<area id="area_GO:0045202" shape="rect" href="#GO:0045202" coords="392,102,491,202"  alt="GO:0045202 synapse (6.82e-02)" title="GO:0045202 synapse (6.82e-02)" onclick="return nodeClicked(this,event);" />
<area id="area_GO:0044464" shape="rect" href="#GO:0044464" coords="929,124,985,180"  alt="GO:0044464 cell part (4.38e-01)" title="GO:0044464 cell part (4.38e-01)" onclick="return nodeClicked(this,event);" />
<area id="area_GO:0043083" shape="rect" href="#GO:0043083" coords="456,437,600,581"  alt="GO:0043083 synaptic cleft (3.47e-03)" title="GO:0043083 synaptic cleft (3.47e-03)" onclick="return nodeClicked(this,event);" />
<area id="area_GO:0000792" shape="rect" href="#GO:0000792" coords="445,795,552,903"  alt="GO:0000792 heterochromatin (4.34e-02)" title="GO:0000792 heterochromatin (4.34e-02)" onclick="return nodeClicked(this,event);" />
<area id="area_GO:0031981" shape="rect" href="#GO:0031981" coords="343,830,380,869"  alt="GO:0031981 nuclear lumen (6.83e-01)" title="GO:0031981 nuclear lumen (6.83e-01)" onclick="return nodeClicked(this,event);" />
<area id="area_GO:0031513" shape="rect" href="#GO:0031513" coords="1071,797,1175,902"  alt="GO:0031513 nonmotile primary cilium (4.93e-02)" title="GO:0031513 nonmotile primary cilium (4.93e-02)" onclick="return nodeClicked(this,event);" />
<area id="area_GO:0001750" shape="rect" href="#GO:0001750" coords="1067,956,1179,1068"  alt="GO:0001750 photoreceptor outer segment (3.17e-02)" title="GO:0001750 photoreceptor outer segment (3.17e-02)" onclick="return nodeClicked(this,event);" />
<area id="area_GO:0043195" shape="rect" href="#GO:0043195" coords="584,795,691,903"  alt="GO:0043195 terminal button (4.34e-02)" title="GO:0043195 terminal button (4.34e-02)" onclick="return nodeClicked(this,event);" />
<area id="area_GO:0005720" shape="rect" href="#GO:0005720" coords="440,953,557,1071"  alt="GO:0005720 nuclear heterochromatin (2.07e-02)" title="GO:0005720 nuclear heterochromatin (2.07e-02)" onclick="return nodeClicked(this,event);" />
<area id="area_GO:0016363" shape="rect" href="#GO:0016363" coords="177,1121,284,1229"  alt="GO:0016363 nuclear matrix (4.26e-02)" title="GO:0016363 nuclear matrix (4.26e-02)" onclick="return nodeClicked(this,event);" />
<area id="area_GO:0043005" shape="rect" href="#GO:0043005" coords="944,464,1035,555"  alt="GO:0043005 neuron projection (1.07e-01)" title="GO:0043005 neuron projection (1.07e-01)" onclick="return nodeClicked(this,event);" />
<area id="area_GO:0030424" shape="rect" href="#GO:0030424" coords="796,630,911,746"  alt="GO:0030424 axon (2.61e-02)" title="GO:0030424 axon (2.61e-02)" onclick="return nodeClicked(this,event);" />
<area id="area_GO:0030425" shape="rect" href="#GO:0030425" coords="935,633,1044,743"  alt="GO:0030425 dendrite (3.72e-02)" title="GO:0030425 dendrite (3.72e-02)" onclick="return nodeClicked(this,event);" />
<area id="area_GO:0005929" shape="rect" href="#GO:0005929" coords="1059,445,1187,573"  alt="GO:0005929 cilium (1.14e-02)" title="GO:0005929 cilium (1.14e-02)" onclick="return nodeClicked(this,event);" />
<area id="area_GO:0072372" shape="rect" href="#GO:0072372" coords="1072,637,1173,739"  alt="GO:0072372 primary cilium (5.75e-02)" title="GO:0072372 primary cilium (5.75e-02)" onclick="return nodeClicked(this,event);" />
<area id="area_GO:0055037" shape="rect" href="#GO:0055037" coords="212,795,319,903"  alt="GO:0055037 recycling endosome (4.26e-02)" title="GO:0055037 recycling endosome (4.26e-02)" onclick="return nodeClicked(this,event);" />
<area id="area_GO:0001931" shape="rect" href="#GO:0001931" coords="1211,440,1349,579"  alt="GO:0001931 uropod (5.20e-03)" title="GO:0001931 uropod (5.20e-03)" onclick="return nodeClicked(this,event);" />
<area id="area_GO:0031254" shape="rect" href="#GO:0031254" coords="1177,251,1316,389"  alt="GO:0031254 trailing edge (5.20e-03)" title="GO:0031254 trailing edge (5.20e-03)" onclick="return nodeClicked(this,event);" />
<area id="area_GO:0016605" shape="rect" href="#GO:0016605" coords="307,957,416,1067"  alt="GO:0016605 PML body (4.01e-02)" title="GO:0016605 PML body (4.01e-02)" onclick="return nodeClicked(this,event);" />
<area id="area_GO:0060076" shape="rect" href="#GO:0060076" coords="248,260,368,380"  alt="GO:0060076 excitatory synapse (1.98e-02)" title="GO:0060076 excitatory synapse (1.98e-02)" onclick="return nodeClicked(this,event);" />
<area id="area_GO:0042995" shape="rect" href="#GO:0042995" coords="1031,259,1153,381"  alt="GO:0042995 cell projection (1.63e-02)" title="GO:0042995 cell projection (1.63e-02)" onclick="return nodeClicked(this,event);" />
<area id="area_GO:0044463" shape="rect" href="#GO:0044463" coords="675,460,773,559"  alt="GO:0044463 cell projection part (7.18e-02)" title="GO:0044463 cell projection part (7.18e-02)" onclick="return nodeClicked(this,event);" />
<area id="area_GO:0009986" shape="rect" href="#GO:0009986" coords="908,271,1007,369"  alt="GO:0009986 cell surface (7.06e-02)" title="GO:0009986 cell surface (7.06e-02)" onclick="return nodeClicked(this,event);" />
<area id="area_GO:0009897" shape="rect" href="#GO:0009897" coords="797,448,920,571"  alt="GO:0009897 external side of plasma membrane (1.72e-02)" title="GO:0009897 external side of plasma membrane (1.72e-02)" onclick="return nodeClicked(this,event);" />
<area id="area_GO:0001917" shape="rect" href="#GO:0001917" coords="761,258,884,382"  alt="GO:0001917 photoreceptor inner segment (1.47e-02)" title="GO:0001917 photoreceptor inner segment (1.47e-02)" onclick="return nodeClicked(this,event);" />
<area id="area_GO:0034399" shape="rect" href="#GO:0034399" coords="179,960,283,1064"  alt="GO:0034399 nuclear periphery (5.34e-02)" title="GO:0034399 nuclear periphery (5.34e-02)" onclick="return nodeClicked(this,event);" />
</map>
