# Supplementary material for: Ontology based molecular signatures for immune cell types via gene expression analysis
Source: BMC Bioinformatics. 2013 Aug 30;14:263. doi: 10.1186/1471-2105-14-263 (PMC3844401; doi:10.1186/1471-2105-14-263)
Supplement: Additional file 1 — OBAMS profiles for all mature B cells. Additional file 1 contains a zip archive of OBAMS profiles for all mature B cells, including for each cell type individual spreadsheets showing up and down regulated genes for that cell type relative to parental cell types, and VLAD (GO term enrichment) results for all mature B cells. [file 1471-2105-14-263-S1.zip › Additional File 1/B-2 B cell/VLAD.CL_0000822-up/auxfiles/vlad.results.molecular_function.dot]

digraph "molecular_function" {
graph [ bgcolor = "#FFFFFF", label = <<TABLE COLOR="black" BGCOLOR="white"><TR><TD COLSPAN="2" BGCOLOR="#D0D0D0"><FONT COLOR="black">molecular_function</FONT></TD></TR><TR><TD BORDER="0">Mature B cell</TD></TR></TABLE>> ];
node [ fontname = "Arial" ];

subgraph "nodes" {

node [ style = "filled", fixedsize = "true", width = 1, shape = "box", fontsize = 9, fillcolor = "#D0D0D0", fontcolor = "black", color = "black" ];

"GO:0000989" [ URL = "#GO:0000989", label = <<TABLE BORDER="0"><TR><TD>GO:0000989<BR/>transcription<BR/>factor binding<BR/>transcription<BR/>factor activity<BR/>(3.55e-02)</TD></TR></TABLE>>, width = 1.04655324187, shape = "box", fontsize = 7.53518334148, height = 1.04655324187 ];
"GO:0008143" [ URL = "#GO:0008143", label = <<TABLE BORDER="0"><TR><TD>GO:0008143<BR/>poly(A) RNA binding<BR/>(1.31e-02)</TD></TR></TABLE>>, width = 1.19082387382, shape = "box", fontsize = 8.5739318915, height = 1.19082387382 ];
"GO:0005529" [ URL = "#GO:0005529", label = <<TABLE BORDER="0"><TR><TD>GO:0005529<BR/>sugar binding<BR/>(2.14e-02)</TD></TR></TABLE>>, width = 1.12269716521, shape = "box", fontsize = 8.08341958954, height = 1.12269716521 ];
"GO:0019865" [ URL = "#GO:0019865", label = <<TABLE BORDER="0"><TR><TD>GO:0019865<BR/>immunoglobulin binding<BR/>(1.21e-02)</TD></TR></TABLE>>, width = 1.20163508452, shape = "box", fontsize = 8.65177260856, height = 1.20163508452 ];
"GO:0001727" [ URL = "#GO:0001727", label = <<TABLE BORDER="0"><TR><TD>GO:0001727<BR/>lipid kinase<BR/>activity<BR/>(2.81e-02)</TD></TR></TABLE>>, width = 1.08210884985, shape = "box", fontsize = 7.79118371891, height = 1.08210884985 ];
"GO:0000166" [ URL = "#GO:0000166", label = <<TABLE BORDER="0"><TR><TD>GO:0000166<BR/>nucleotide binding<BR/>(6.01e-02)</TD></TR></TABLE>>, width = 0.961315892239, shape = "box", fontsize = 6.92147442412, height = 0.961315892239 ];
"GO:0016301" [ URL = "#GO:0016301", label = <<TABLE BORDER="0"><TR><TD>GO:0016301<BR/>kinase activity<BR/>(4.15e-02)</TD></TR></TABLE>>, width = 1.02189133105, shape = "box", fontsize = 7.35761758355, height = 1.02189133105 ];
"GO:0016833" [ URL = "#GO:0016833", label = <<TABLE BORDER="0"><TR><TD>GO:0016833<BR/>oxo-acid-lyase<BR/>activity<BR/>(5.08e-03)</TD></TR></TABLE>>, width = 1.31431976179, shape = "box", fontsize = 9.46310228486, height = 1.31431976179 ];
"GO:0003674" [ URL = "#GO:0003674", label = <<TABLE BORDER="0"><TR><TD>GO:0003674<BR/>molecular_function</TD></TR></TABLE>>, width = 1.5, shape = "box", fontsize = 10.8 ];
"GO:0016208" [ URL = "#GO:0016208", label = <<TABLE BORDER="0"><TR><TD>GO:0016208<BR/>AMP binding<BR/>(3.01e-02)</TD></TR></TABLE>>, width = 1.07183941362, shape = "box", fontsize = 7.71724377806, height = 1.07183941362 ];
"GO:0030234" [ URL = "#GO:0030234", label = <<TABLE BORDER="0"><TR><TD>GO:0030234<BR/>enzyme<BR/>regulator<BR/>activity<BR/>(1.90e-01)</TD></TR></TABLE>>, width = 0.741569609716, shape = "box", fontsize = 5.33930118996, height = 0.741569609716 ];
"GO:0005083" [ URL = "#GO:0005083", label = <<TABLE BORDER="0"><TR><TD>GO:0005083<BR/>small GTPase<BR/>regulator<BR/>activity<BR/>(1.91e-02)</TD></TR></TABLE>>, width = 1.13875347321, shape = "box", fontsize = 8.1990250071, height = 1.13875347321 ];
"GO:0003713" [ URL = "#GO:0003713", label = <<TABLE BORDER="0"><TR><TD>GO:0003713<BR/>transcription<BR/>coactivator<BR/>activity<BR/>(1.23e-02)</TD></TR></TABLE>>, width = 1.20001274003, shape = "box", fontsize = 8.64009172824, height = 1.20001274003 ];
"GO:0047730" [ URL = "#GO:0047730", label = <<TABLE BORDER="0"><TR><TD>GO:0047730<BR/>carnosine<BR/>synthase<BR/>activity<BR/>(1.02e-03)</TD></TR></TABLE>>, width = 1.5, shape = "box", fontsize = 10.8, height = 1.5 ];
"GO:0005488" [ URL = "#GO:0005488", label = <<TABLE BORDER="0"><TR><TD>GO:0005488<BR/>binding<BR/>(3.82e-01)</TD></TR></TABLE>>, width = 0.568184421788, shape = "box", fontsize = 5.0, height = 0.568184421788 ];
"GO:0016773" [ URL = "#GO:0016773", label = <<TABLE BORDER="0"><TR><TD>GO:0016773<BR/>phosphotransferase<BR/>activity,<BR/>alcohol group<BR/>as acceptor<BR/>(2.76e-02)</TD></TR></TABLE>>, width = 1.0850208359, shape = "box", fontsize = 7.81215001851, height = 1.0850208359 ];
"GO:0070717" [ URL = "#GO:0070717", label = <<TABLE BORDER="0"><TR><TD>GO:0070717<BR/>poly-purine<BR/>tract binding<BR/>(1.52e-02)</TD></TR></TABLE>>, width = 1.17126080513, shape = "box", fontsize = 8.43307779696, height = 1.17126080513 ];
"GO:0016772" [ URL = "#GO:0016772", label = <<TABLE BORDER="0"><TR><TD>GO:0016772<BR/>transferase<BR/>activity,<BR/>transferring<BR/>phosphorus-containing groups<BR/>(5.96e-02)</TD></TR></TABLE>>, width = 0.962597000676, shape = "box", fontsize = 6.93069840486, height = 0.962597000676 ];
"GO:0003727" [ URL = "#GO:0003727", label = <<TABLE BORDER="0"><TR><TD>GO:0003727<BR/>single-stranded<BR/>RNA binding<BR/>(3.60e-02)</TD></TR></TABLE>>, width = 1.04426772717, shape = "box", fontsize = 7.51872763566, height = 1.04426772717 ];
"GO:0030551" [ URL = "#GO:0030551", label = <<TABLE BORDER="0"><TR><TD>GO:0030551<BR/>cyclic<BR/>nucleotide binding<BR/>(2.81e-02)</TD></TR></TABLE>>, width = 1.08210884985, shape = "box", fontsize = 7.79118371891, height = 1.08210884985 ];
"GO:0005044" [ URL = "#GO:0005044", label = <<TABLE BORDER="0"><TR><TD>GO:0005044<BR/>scavenger<BR/>receptor<BR/>activity<BR/>(3.80e-02)</TD></TR></TABLE>>, width = 1.03596663027, shape = "box", fontsize = 7.45895973795, height = 1.03596663027 ];
"GO:0030552" [ URL = "#GO:0030552", label = <<TABLE BORDER="0"><TR><TD>GO:0030552<BR/>cAMP binding<BR/>(1.82e-02)</TD></TR></TABLE>>, width = 1.14588251585, shape = "box", fontsize = 8.25035411413, height = 1.14588251585 ];
"GO:0008603" [ URL = "#GO:0008603", label = <<TABLE BORDER="0"><TR><TD>GO:0008603<BR/>cAMP-dependent<BR/>protein kinase<BR/>regulator<BR/>activity<BR/>(1.62e-02)</TD></TR></TABLE>>, width = 1.16233661094, shape = "box", fontsize = 8.36882359879, height = 1.16233661094 ];
"GO:0000988" [ URL = "#GO:0000988", label = <<TABLE BORDER="0"><TR><TD>GO:0000988<BR/>protein binding<BR/>transcription<BR/>factor activity<BR/>(3.70e-02)</TD></TR></TABLE>>, width = 1.03989410772, shape = "box", fontsize = 7.48723757559, height = 1.03989410772 ];
"GO:0004428" [ URL = "#GO:0004428", label = <<TABLE BORDER="0"><TR><TD>GO:0004428<BR/>inositol or<BR/>phosphatidylinositol<BR/>kinase activity<BR/>(3.31e-02)</TD></TR></TABLE>>, width = 1.05750585739, shape = "box", fontsize = 7.6140421732, height = 1.05750585739 ];
"GO:0016308" [ URL = "#GO:0016308", label = <<TABLE BORDER="0"><TR><TD>GO:0016308<BR/>1-phosphatidylinositol-4-phosphate<BR/>5-kinase<BR/>activity<BR/>(7.10e-03)</TD></TR></TABLE>>, width = 1.27215083723, shape = "box", fontsize = 9.15948602806, height = 1.27215083723 ];
"GO:0003712" [ URL = "#GO:0003712", label = <<TABLE BORDER="0"><TR><TD>GO:0003712<BR/>transcription<BR/>cofactor<BR/>activity<BR/>(3.33e-02)</TD></TR></TABLE>>, width = 1.05629500505, shape = "box", fontsize = 7.60532403639, height = 1.05629500505 ];
"GO:0004419" [ URL = "#GO:0004419", label = <<TABLE BORDER="0"><TR><TD>GO:0004419<BR/>hydroxymethylglutaryl-CoA<BR/>lyase activity<BR/>(2.03e-03)</TD></TR></TABLE>>, width = 1.42296613681, shape = "box", fontsize = 10.2453561851, height = 1.42296613681 ];
"GO:0003824" [ URL = "#GO:0003824", label = <<TABLE BORDER="0"><TR><TD>GO:0003824<BR/>catalytic<BR/>activity<BR/>(2.25e-01)</TD></TR></TABLE>>, width = 0.703931686811, shape = "box", fontsize = 5.06830814504, height = 0.703931686811 ];
"GO:0016307" [ URL = "#GO:0016307", label = <<TABLE BORDER="0"><TR><TD>GO:0016307<BR/>phosphatidylinositol<BR/>phosphate<BR/>kinase activity<BR/>(1.01e-02)</TD></TR></TABLE>>, width = 1.2259224664, shape = "box", fontsize = 8.8266417581, height = 1.2259224664 ];
"GO:0019863" [ URL = "#GO:0019863", label = <<TABLE BORDER="0"><TR><TD>GO:0019863<BR/>IgE binding<BR/>(4.06e-03)</TD></TR></TABLE>>, width = 1.34157353112, shape = "box", fontsize = 9.65932942409, height = 1.34157353112 ];
}
subgraph "edges" {


edge [ dir = "back", weight = 1 ];
subgraph "regulates" {


edge [ color = "cyan", arrowtail = "none" ];
subgraph "positive" {


edge [ color = "green", arrowtail = "vee" ];
}
subgraph "negative" {


edge [ color = "red", arrowtail = "tee" ];
}
}
subgraph "part_of" {


edge [ color = "purple", arrowtail = "diamond", weight = 2.5 ];
}
subgraph "is_a" {


edge [ color = "blue", arrowtail = "empty", weight = 5.0 ];
"GO:0003674" -> "GO:0003824";
"GO:0016208" -> "GO:0030552";
"GO:0005488" -> "GO:0000166";
"GO:0016772" -> "GO:0016773";
"GO:0016307" -> "GO:0016308";
"GO:0016772" -> "GO:0016301";
"GO:0000989" -> "GO:0003712";
"GO:0003674" -> "GO:0000988";
"GO:0003727" -> "GO:0070717";
"GO:0003712" -> "GO:0003713";
"GO:0000988" -> "GO:0000989";
"GO:0016773" -> "GO:0016307";
"GO:0030551" -> "GO:0030552";
"GO:0070717" -> "GO:0008143";
"GO:0003674" -> "GO:0005488";
"GO:0000166" -> "GO:0030551";
"GO:0016833" -> "GO:0004419";
"GO:0016301" -> "GO:0001727";
"GO:0003674" -> "GO:0030234";
"GO:0016301" -> "GO:0004428";
"GO:0004428" -> "GO:0016307";
"GO:0019865" -> "GO:0019863";
"GO:0001727" -> "GO:0016307";
}
"GO:0003674" -> "GO:0005044";
"GO:0030234" -> "GO:0008603";
"GO:0005488" -> "GO:0019865";
"GO:0003824" -> "GO:0016833";
"GO:0003824" -> "GO:0016772";
"GO:0005488" -> "GO:0003727";
"GO:0000166" -> "GO:0016208";
"GO:0005488" -> "GO:0005529";
"GO:0003824" -> "GO:0047730";
"GO:0030234" -> "GO:0005083";
}
}
