# Supplementary material for: Ontology based molecular signatures for immune cell types via gene expression analysis
Source: BMC Bioinformatics. 2013 Aug 30;14:263. doi: 10.1186/1471-2105-14-263 (PMC3844401; doi:10.1186/1471-2105-14-263)
Supplement: Additional file 1 — OBAMS profiles for all mature B cells. Additional file 1 contains a zip archive of OBAMS profiles for all mature B cells, including for each cell type individual spreadsheets showing up and down regulated genes for that cell type relative to parental cell types, and VLAD (GO term enrichment) results for all mature B cells. [file 1471-2105-14-263-S1.zip › Additional File 1/B-2 B cell/VLAD.CL_0000822-up/auxfiles/vlad.results.molecular_function.map]

<map name="map_molecular_function">
<area id="area_GO:0000989" shape="rect" href="#GO:0000989" coords="863,251,954,343"  alt="GO:0000989 transcription factor binding transcription factor activity (3.55e-02)" title="GO:0000989 transcription factor binding transcription factor activity (3.55e-02)" onclick="return nodeClicked(this,event);" />
<area id="area_GO:0003712" shape="rect" href="#GO:0003712" coords="865,424,959,517"  alt="GO:0003712 transcription cofactor activity (3.33e-02)" title="GO:0003712 transcription cofactor activity (3.33e-02)" onclick="return nodeClicked(this,event);" />
<area id="area_GO:0008143" shape="rect" href="#GO:0008143" coords="735,577,841,683"  alt="GO:0008143 poly(A) RNA binding (1.31e-02)" title="GO:0008143 poly(A) RNA binding (1.31e-02)" onclick="return nodeClicked(this,event);" />
<area id="area_GO:0005529" shape="rect" href="#GO:0005529" coords="253,247,351,347"  alt="GO:0005529 sugar binding (2.14e-02)" title="GO:0005529 sugar binding (2.14e-02)" onclick="return nodeClicked(this,event);" />
<area id="area_GO:0019865" shape="rect" href="#GO:0019865" coords="373,244,479,350"  alt="GO:0019865 immunoglobulin binding (1.21e-02)" title="GO:0019865 immunoglobulin binding (1.21e-02)" onclick="return nodeClicked(this,event);" />
<area id="area_GO:0019863" shape="rect" href="#GO:0019863" coords="367,411,485,530"  alt="GO:0019863 IgE binding (4.06e-03)" title="GO:0019863 IgE binding (4.06e-03)" onclick="return nodeClicked(this,event);" />
<area id="area_GO:0001727" shape="rect" href="#GO:0001727" coords="1106,582,1202,678"  alt="GO:0001727 lipid kinase activity (2.81e-02)" title="GO:0001727 lipid kinase activity (2.81e-02)" onclick="return nodeClicked(this,event);" />
<area id="area_GO:0016307" shape="rect" href="#GO:0016307" coords="1217,727,1325,835"  alt="GO:0016307 phosphatidylinositol phosphate kinase activity (1.01e-02)" title="GO:0016307 phosphatidylinositol phosphate kinase activity (1.01e-02)" onclick="return nodeClicked(this,event);" />
<area id="area_GO:0000166" shape="rect" href="#GO:0000166" coords="629,255,712,339"  alt="GO:0000166 nucleotide binding (6.01e-02)" title="GO:0000166 nucleotide binding (6.01e-02)" onclick="return nodeClicked(this,event);" />
<area id="area_GO:0016208" shape="rect" href="#GO:0016208" coords="507,423,600,517"  alt="GO:0016208 AMP binding (3.01e-02)" title="GO:0016208 AMP binding (3.01e-02)" onclick="return nodeClicked(this,event);" />
<area id="area_GO:0030551" shape="rect" href="#GO:0030551" coords="622,422,718,518"  alt="GO:0030551 cyclic nucleotide binding (2.81e-02)" title="GO:0030551 cyclic nucleotide binding (2.81e-02)" onclick="return nodeClicked(this,event);" />
<area id="area_GO:0016301" shape="rect" href="#GO:0016301" coords="1225,425,1316,516"  alt="GO:0016301 kinase activity (4.15e-02)" title="GO:0016301 kinase activity (4.15e-02)" onclick="return nodeClicked(this,event);" />
<area id="area_GO:0004428" shape="rect" href="#GO:0004428" coords="1224,583,1317,676"  alt="GO:0004428 inositol or phosphatidylinositol kinase activity (3.31e-02)" title="GO:0004428 inositol or phosphatidylinositol kinase activity (3.31e-02)" onclick="return nodeClicked(this,event);" />
<area id="area_GO:0016833" shape="rect" href="#GO:0016833" coords="986,239,1101,355"  alt="GO:0016833 oxo-acid-lyase activity (5.08e-03)" title="GO:0016833 oxo-acid-lyase activity (5.08e-03)" onclick="return nodeClicked(this,event);" />
<area id="area_GO:0004419" shape="rect" href="#GO:0004419" coords="981,408,1106,533"  alt="GO:0004419 hydroxymethylglutaryl-CoA lyase activity (2.03e-03)" title="GO:0004419 hydroxymethylglutaryl-CoA lyase activity (2.03e-03)" onclick="return nodeClicked(this,event);" />
<area id="area_GO:0003674" shape="rect" href="#GO:0003674" coords="712,5,845,49"  alt="GO:0003674 molecular_function (1.00e+00)" title="GO:0003674 molecular_function (1.00e+00)" onclick="return nodeClicked(this,event);" />
<area id="area_GO:0030234" shape="rect" href="#GO:0030234" coords="576,107,640,172"  alt="GO:0030234 enzyme regulator activity (1.90e-01)" title="GO:0030234 enzyme regulator activity (1.90e-01)" onclick="return nodeClicked(this,event);" />
<area id="area_GO:0005488" shape="rect" href="#GO:0005488" coords="662,115,711,165"  alt="GO:0005488 binding (3.82e-01)" title="GO:0005488 binding (3.82e-01)" onclick="return nodeClicked(this,event);" />
<area id="area_GO:0005044" shape="rect" href="#GO:0005044" coords="733,94,824,186"  alt="GO:0005044 scavenger receptor activity (3.80e-02)" title="GO:0005044 scavenger receptor activity (3.80e-02)" onclick="return nodeClicked(this,event);" />
<area id="area_GO:0000988" shape="rect" href="#GO:0000988" coords="846,94,937,186"  alt="GO:0000988 protein binding transcription factor activity (3.70e-02)" title="GO:0000988 protein binding transcription factor activity (3.70e-02)" onclick="return nodeClicked(this,event);" />
<area id="area_GO:0003824" shape="rect" href="#GO:0003824" coords="959,109,1020,171"  alt="GO:0003824 catalytic activity (2.25e-01)" title="GO:0003824 catalytic activity (2.25e-01)" onclick="return nodeClicked(this,event);" />
<area id="area_GO:0030552" shape="rect" href="#GO:0030552" coords="556,579,657,681"  alt="GO:0030552 cAMP binding (1.82e-02)" title="GO:0030552 cAMP binding (1.82e-02)" onclick="return nodeClicked(this,event);" />
<area id="area_GO:0005083" shape="rect" href="#GO:0005083" coords="5,247,106,347"  alt="GO:0005083 small GTPase regulator activity (1.91e-02)" title="GO:0005083 small GTPase regulator activity (1.91e-02)" onclick="return nodeClicked(this,event);" />
<area id="area_GO:0008603" shape="rect" href="#GO:0008603" coords="128,246,231,349"  alt="GO:0008603 cAMP-dependent protein kinase regulator activity (1.62e-02)" title="GO:0008603 cAMP-dependent protein kinase regulator activity (1.62e-02)" onclick="return nodeClicked(this,event);" />
<area id="area_GO:0003713" shape="rect" href="#GO:0003713" coords="863,577,969,683"  alt="GO:0003713 transcription coactivator activity (1.23e-02)" title="GO:0003713 transcription coactivator activity (1.23e-02)" onclick="return nodeClicked(this,event);" />
<area id="area_GO:0047730" shape="rect" href="#GO:0047730" coords="1123,231,1256,363"  alt="GO:0047730 carnosine synthase activity (1.02e-03)" title="GO:0047730 carnosine synthase activity (1.02e-03)" onclick="return nodeClicked(this,event);" />
<area id="area_GO:0003727" shape="rect" href="#GO:0003727" coords="746,251,837,343"  alt="GO:0003727 single-stranded RNA binding (3.60e-02)" title="GO:0003727 single-stranded RNA binding (3.60e-02)" onclick="return nodeClicked(this,event);" />
<area id="area_GO:0016773" shape="rect" href="#GO:0016773" coords="1339,582,1435,678"  alt="GO:0016773 phosphotransferase activity, alcohol group as acceptor (2.76e-02)" title="GO:0016773 phosphotransferase activity, alcohol group as acceptor (2.76e-02)" onclick="return nodeClicked(this,event);" />
<area id="area_GO:0070717" shape="rect" href="#GO:0070717" coords="740,419,843,522"  alt="GO:0070717 poly-purine tract binding (1.52e-02)" title="GO:0070717 poly-purine tract binding (1.52e-02)" onclick="return nodeClicked(this,event);" />
<area id="area_GO:0016772" shape="rect" href="#GO:0016772" coords="1278,255,1361,339"  alt="GO:0016772 transferase activity, transferring phosphorus-containing groups (5.96e-02)" title="GO:0016772 transferase activity, transferring phosphorus-containing groups (5.96e-02)" onclick="return nodeClicked(this,event);" />
<area id="area_GO:0016308" shape="rect" href="#GO:0016308" coords="1214,879,1327,992"  alt="GO:0016308 1-phosphatidylinositol-4-phosphate 5-kinase activity (7.10e-03)" title="GO:0016308 1-phosphatidylinositol-4-phosphate 5-kinase activity (7.10e-03)" onclick="return nodeClicked(this,event);" />
</map>
