# Supplementary material for: Ontology based molecular signatures for immune cell types via gene expression analysis
Source: BMC Bioinformatics. 2013 Aug 30;14:263. doi: 10.1186/1471-2105-14-263 (PMC3844401; doi:10.1186/1471-2105-14-263)
Supplement: Additional file 1 — OBAMS profiles for all mature B cells. Additional file 1 contains a zip archive of OBAMS profiles for all mature B cells, including for each cell type individual spreadsheets showing up and down regulated genes for that cell type relative to parental cell types, and VLAD (GO term enrichment) results for all mature B cells. [file 1471-2105-14-263-S1.zip › Additional File 1/B-2 B cell/VLAD.CL_0000822-up/resultsCL_0000822-up.xls]

## Sheet: Summary
CL_0000822-up			Mature B cell
Vlad version	v1.5		MGI:1921665	4932442E05Rik
Date	Tue Oct 25 10:09:43 2011		MGI:2442833	Bbs9
Run time	53.57 sec		MGI:2147595	Carns1
Ontology file	gene_ontology.obo		MGI:3645359	Cc2d2b
Ontology date	Mon Oct 24 19:30:00 2011		MGI:104849	Daf2
Annotation file	gene_association.mgi		MGI:1918012	Dclk2
Annotation date	Wed Oct 19 00:00:00 2011		MGI:1923816	Fam101b
Analysis type	enrichment		MGI:95497	Fcer2a
Excluded evidence codes	ND		MGI:2446108	Hmgcll1
Number of query sets	1		MGI:2389461	Maml3
Query set 1	Mature B cell (n=20; 1 not found)		MGI:2429944	Neurl3
Universe set	default (everything)		MGI:107930	Pip5k1b
Graph display	Top 25 scoring terms and their ancestors. Interior nodes have been culled.		MGI:1100881	Prss12
Jump to	biological_process		MGI:1917723	Rapgef4
	cellular_component		MGI:1334446	Rbpms
	molecular_function		MGI:105084	Satb1
			MGI:98279	Sell
			MGI:1914220	Ssbp2
Column Descriptions			MGI:1916264	Tnik
TermID	ID of the ontology term.		MGI:1889348	Zfp318
Term	The text of the term.
Term Min Pval	The smallest P-val for any query set for this term.
Term Max Pval	The largest P-val for any query set for this term.
Term P ratio	Term Min Pval divided by Term Max Pval.
Pval	Pval (significance score) for this query set for this ontology term.
k	The number of objects in the query set annotated to this term (or a descendant).
n	The size of the query set.
K	The number of objects in the database annotated to this term (or a descendant).
N	Number of annotated objects in the database.
k/n	Percent of query set objects annotated to this term (or a descendant).
K/N	Percent of database objects annotated to this term (or a descendant).
k/K	Percent of all objects annotated to this term present in the query set.
n/N	Percent of database in the query set.
Qset	The name of the query set.
Symbols	The symbols query set objects annotated to this term (or a descendant).

## Sheet: biological_process
TermID	Term	Pval	k	n	K	N	k/n	K/N	k/K	n/N	Qset	Symbols
GO:0035499	carnosine biosynthetic process	0.00102215	1	15	1	14675	0.0666667	6.81431e-05	1	0.00102215	Mature B cell	Carns1
GO:0035498	carnosine metabolic process	0.00102215	1	15	1	14675	0.0666667	6.81431e-05	1	0.00102215	Mature B cell	Carns1
GO:0050773	regulation of dendrite development	0.00140355	2	15	55	14675	0.133333	0.00374787	0.0363636	0.00102215	Mature B cell	Rapgef4,Tnik
GO:0051712	positive regulation of killing of cells of other organism	0.00408274	1	15	4	14675	0.0666667	0.000272572	0.25	0.00102215	Mature B cell	Fcer2a
GO:0043902	positive regulation of multi-organism process	0.00408274	1	15	4	14675	0.0666667	0.000272572	0.25	0.00102215	Mature B cell	Fcer2a
GO:0051709	regulation of killing of cells of other organism	0.00408274	1	15	4	14675	0.0666667	0.000272572	0.25	0.00102215	Mature B cell	Fcer2a
GO:0043374	CD8-positive, alpha-beta T cell differentiation	0.00611827	1	15	6	14675	0.0666667	0.000408859	0.166667	0.00102215	Mature B cell	Satb1
GO:0050798	activated T cell proliferation	0.00611827	1	15	6	14675	0.0666667	0.000408859	0.166667	0.00102215	Mature B cell	Satb1
GO:0007256	activation of JNKK activity	0.00611827	1	15	6	14675	0.0666667	0.000408859	0.166667	0.00102215	Mature B cell	Tnik
GO:0060391	positive regulation of SMAD protein import into nucleus	0.00713458	1	15	7	14675	0.0666667	0.000477002	0.142857	0.00102215	Mature B cell	Rbpms
GO:0002925	positive regulation of humoral immune response mediated by circulating immunoglobulin	0.00814991	1	15	8	14675	0.0666667	0.000545145	0.125	0.00102215	Mature B cell	Fcer2a
GO:0051000	positive regulation of nitric-oxide synthase activity	0.00814991	1	15	8	14675	0.0666667	0.000545145	0.125	0.00102215	Mature B cell	Fcer2a
GO:0060390	regulation of SMAD protein import into nucleus	0.00814991	1	15	8	14675	0.0666667	0.000545145	0.125	0.00102215	Mature B cell	Rbpms
GO:0031638	zymogen activation	0.00814991	1	15	8	14675	0.0666667	0.000545145	0.125	0.00102215	Mature B cell	Prss12
GO:0051770	positive regulation of nitric-oxide synthase biosynthetic process	0.0111901	1	15	11	14675	0.0666667	0.000749574	0.0909091	0.00102215	Mature B cell	Fcer2a
GO:0060004	reflex	0.0111901	1	15	11	14675	0.0666667	0.000749574	0.0909091	0.00102215	Mature B cell	Satb1
GO:0002923	regulation of humoral immune response mediated by circulating immunoglobulin	0.0111901	1	15	11	14675	0.0666667	0.000749574	0.0909091	0.00102215	Mature B cell	Fcer2a
GO:0060255	regulation of macromolecule metabolic process	0.0115316	8	15	3436	14675	0.533333	0.23414	0.00232829	0.00102215	Mature B cell	Fcer2a,Maml3,Rapgef4,Rbpms,Satb1,Ssbp2,Tnik,Zfp318
GO:0043367	CD4-positive, alpha-beta T cell differentiation	0.0132121	1	15	13	14675	0.0666667	0.00088586	0.0769231	0.00102215	Mature B cell	Satb1
GO:0002922	positive regulation of humoral immune response	0.0132121	1	15	13	14675	0.0666667	0.00088586	0.0769231	0.00102215	Mature B cell	Fcer2a
GO:0032770	positive regulation of monooxygenase activity	0.0132121	1	15	13	14675	0.0666667	0.00088586	0.0769231	0.00102215	Mature B cell	Fcer2a
GO:0035710	CD4-positive, alpha-beta T cell activation	0.0152302	1	15	15	14675	0.0666667	0.00102215	0.0666667	0.00102215	Mature B cell	Satb1
GO:0051769	regulation of nitric-oxide synthase biosynthetic process	0.0152302	1	15	15	14675	0.0666667	0.00102215	0.0666667	0.00102215	Mature B cell	Fcer2a
GO:0010862	positive regulation of pathway-restricted SMAD protein phosphorylation	0.0162378	1	15	16	14675	0.0666667	0.00109029	0.0625	0.00102215	Mature B cell	Rbpms
GO:0050999	regulation of nitric-oxide synthase activity	0.0162378	1	15	16	14675	0.0666667	0.00109029	0.0625	0.00102215	Mature B cell	Fcer2a
GO:0033198	response to ATP	0.0172444	1	15	17	14675	0.0666667	0.00115843	0.0588235	0.00102215	Mature B cell	Sell
GO:0010975	regulation of neuron projection development	0.018092	2	15	205	14675	0.133333	0.0139693	0.0097561	0.00102215	Mature B cell	Rapgef4,Tnik
GO:0050778	positive regulation of immune response	0.0189318	2	15	210	14675	0.133333	0.0143101	0.00952381	0.00102215	Mature B cell	Daf2,Fcer2a
GO:0046854	phosphatidylinositol phosphorylation	0.0202586	1	15	20	14675	0.0666667	0.00136286	0.05	0.00102215	Mature B cell	Pip5k1b
GO:0002714	positive regulation of B cell mediated immunity	0.0202586	1	15	20	14675	0.0666667	0.00136286	0.05	0.00102215	Mature B cell	Fcer2a
GO:0002891	positive regulation of immunoglobulin mediated immune response	0.0202586	1	15	20	14675	0.0666667	0.00136286	0.05	0.00102215	Mature B cell	Fcer2a
GO:0060393	regulation of pathway-restricted SMAD protein phosphorylation	0.0202586	1	15	20	14675	0.0666667	0.00136286	0.05	0.00102215	Mature B cell	Rbpms
GO:0014911	positive regulation of smooth muscle cell migration	0.0212614	1	15	21	14675	0.0666667	0.00143101	0.047619	0.00102215	Mature B cell	Rapgef4
GO:0001932	regulation of protein phosphorylation	0.0236559	3	15	623	14675	0.2	0.0424532	0.00481541	0.00102215	Mature B cell	Rapgef4,Rbpms,Tnik
GO:0017156	calcium ion-dependent exocytosis	0.0242641	1	15	24	14675	0.0666667	0.00163543	0.0416667	0.00102215	Mature B cell	Rapgef4
GO:0031344	regulation of cell projection organization	0.0246884	2	15	242	14675	0.133333	0.0164906	0.00826446	0.00102215	Mature B cell	Rapgef4,Tnik
GO:0046834	lipid phosphorylation	0.0252631	1	15	25	14675	0.0666667	0.00170358	0.04	0.00102215	Mature B cell	Pip5k1b
GO:0046632	alpha-beta T cell differentiation	0.0262611	1	15	26	14675	0.0666667	0.00177172	0.0384615	0.00102215	Mature B cell	Satb1
GO:0051353	positive regulation of oxidoreductase activity	0.0262611	1	15	26	14675	0.0666667	0.00177172	0.0384615	0.00102215	Mature B cell	Fcer2a
GO:0002920	regulation of humoral immune response	0.0262611	1	15	26	14675	0.0666667	0.00177172	0.0384615	0.00102215	Mature B cell	Fcer2a
GO:0032768	regulation of monooxygenase activity	0.0262611	1	15	26	14675	0.0666667	0.00177172	0.0384615	0.00102215	Mature B cell	Fcer2a
GO:0042398	cellular modified amino acid biosynthetic process	0.0272582	1	15	27	14675	0.0666667	0.00183986	0.037037	0.00102215	Mature B cell	Carns1
GO:0006958	complement activation, classical pathway	0.0292495	1	15	29	14675	0.0666667	0.00197615	0.0344828	0.00102215	Mature B cell	Daf2
GO:0042325	regulation of phosphorylation	0.0295964	3	15	679	14675	0.2	0.0462692	0.00441826	0.00102215	Mature B cell	Rapgef4,Rbpms,Tnik
GO:0000186	activation of MAPKK activity	0.0302437	1	15	30	14675	0.0666667	0.00204429	0.0333333	0.00102215	Mature B cell	Tnik
GO:0042098	T cell proliferation	0.0312369	1	15	31	14675	0.0666667	0.00211244	0.0322581	0.00102215	Mature B cell	Satb1
GO:0031532	actin cytoskeleton reorganization	0.0322293	1	15	32	14675	0.0666667	0.00218058	0.03125	0.00102215	Mature B cell	Tnik
GO:0019220	regulation of phosphate metabolic process	0.0328438	3	15	707	14675	0.2	0.0481772	0.00424328	0.00102215	Mature B cell	Rapgef4,Rbpms,Tnik
GO:0051174	regulation of phosphorus metabolic process	0.0328438	3	15	707	14675	0.2	0.0481772	0.00424328	0.00102215	Mature B cell	Rapgef4,Rbpms,Tnik
GO:0030073	insulin secretion	0.0332206	1	15	33	14675	0.0666667	0.00224872	0.030303	0.00102215	Mature B cell	Rapgef4
GO:0019222	regulation of metabolic process	0.0339951	8	15	4114	14675	0.533333	0.280341	0.00194458	0.00102215	Mature B cell	Fcer2a,Maml3,Rapgef4,Rbpms,Satb1,Ssbp2,Tnik,Zfp318
GO:0046631	alpha-beta T cell activation	0.034211	1	15	34	14675	0.0666667	0.00231687	0.0294118	0.00102215	Mature B cell	Satb1
GO:0050805	negative regulation of synaptic transmission	0.034211	1	15	34	14675	0.0666667	0.00231687	0.0294118	0.00102215	Mature B cell	Rapgef4
GO:0006956	complement activation	0.0352005	1	15	35	14675	0.0666667	0.00238501	0.0285714	0.00102215	Mature B cell	Daf2
GO:0014910	regulation of smooth muscle cell migration	0.0352005	1	15	35	14675	0.0666667	0.00238501	0.0285714	0.00102215	Mature B cell	Rapgef4
GO:0002455	humoral immune response mediated by circulating immunoglobulin	0.036189	1	15	36	14675	0.0666667	0.00245315	0.0277778	0.00102215	Mature B cell	Daf2
GO:0031399	regulation of protein modification process	0.0364016	3	15	736	14675	0.2	0.0501533	0.00407609	0.00102215	Mature B cell	Rapgef4,Rbpms,Tnik
GO:0010556	regulation of macromolecule biosynthetic process	0.0366799	6	15	2611	14675	0.4	0.177922	0.00229797	0.00102215	Mature B cell	Fcer2a,Maml3,Rbpms,Satb1,Ssbp2,Zfp318
GO:0051970	negative regulation of transmission of nerve impulse	0.0381632	1	15	38	14675	0.0666667	0.00258944	0.0263158	0.00102215	Mature B cell	Rapgef4
GO:0072376	protein activation cascade	0.0381632	1	15	38	14675	0.0666667	0.00258944	0.0263158	0.00102215	Mature B cell	Daf2
GO:0002712	regulation of B cell mediated immunity	0.0381632	1	15	38	14675	0.0666667	0.00258944	0.0263158	0.00102215	Mature B cell	Fcer2a
GO:0048814	regulation of dendrite morphogenesis	0.0381632	1	15	38	14675	0.0666667	0.00258944	0.0263158	0.00102215	Mature B cell	Tnik
GO:0002889	regulation of immunoglobulin mediated immune response	0.0381632	1	15	38	14675	0.0666667	0.00258944	0.0263158	0.00102215	Mature B cell	Fcer2a
GO:0050776	regulation of immune response	0.0382788	2	15	307	14675	0.133333	0.0209199	0.00651466	0.00102215	Mature B cell	Daf2,Fcer2a
GO:0045664	regulation of neuron differentiation	0.0412791	2	15	320	14675	0.133333	0.0218058	0.00625	0.00102215	Mature B cell	Rapgef4,Tnik
GO:0031645	negative regulation of neurological system process	0.0421003	1	15	42	14675	0.0666667	0.00286201	0.0238095	0.00102215	Mature B cell	Rapgef4
GO:0031343	positive regulation of cell killing	0.0421003	1	15	42	14675	0.0666667	0.00286201	0.0238095	0.00102215	Mature B cell	Fcer2a
GO:0048584	positive regulation of response to stimulus	0.0439683	3	15	793	14675	0.2	0.0540375	0.0037831	0.00102215	Mature B cell	Daf2,Fcer2a,Rbpms
GO:0051341	regulation of oxidoreductase activity	0.0450433	1	15	45	14675	0.0666667	0.00306644	0.0222222	0.00102215	Mature B cell	Fcer2a
GO:0030072	peptide hormone secretion	0.0460224	1	15	46	14675	0.0666667	0.00313458	0.0217391	0.00102215	Mature B cell	Rapgef4
GO:0042307	positive regulation of protein import into nucleus	0.0460224	1	15	46	14675	0.0666667	0.00313458	0.0217391	0.00102215	Mature B cell	Rbpms
GO:0046651	lymphocyte proliferation	0.0470006	1	15	47	14675	0.0666667	0.00320273	0.0212766	0.00102215	Mature B cell	Satb1
GO:0031323	regulation of cellular metabolic process	0.0470329	7	15	3534	14675	0.466667	0.240818	0.00198076	0.00102215	Mature B cell	Maml3,Rapgef4,Rbpms,Satb1,Ssbp2,Tnik,Zfp318
GO:0032943	mononuclear cell proliferation	0.0479778	1	15	48	14675	0.0666667	0.00327087	0.0208333	0.00102215	Mature B cell	Satb1
GO:0080090	regulation of primary metabolic process	0.0481644	7	15	3551	14675	0.466667	0.241976	0.00197128	0.00102215	Mature B cell	Maml3,Rapgef4,Rbpms,Satb1,Ssbp2,Tnik,Zfp318
GO:0009889	regulation of biosynthetic process	0.0481648	6	15	2778	14675	0.4	0.189302	0.00215983	0.00102215	Mature B cell	Fcer2a,Maml3,Rbpms,Satb1,Ssbp2,Zfp318
GO:0070661	leukocyte proliferation	0.0489541	1	15	49	14675	0.0666667	0.00333901	0.0204082	0.00102215	Mature B cell	Satb1
GO:0002790	peptide secretion	0.0489541	1	15	49	14675	0.0666667	0.00333901	0.0204082	0.00102215	Mature B cell	Rapgef4
GO:0016571	histone methylation	0.0499295	1	15	50	14675	0.0666667	0.00340716	0.02	0.00102215	Mature B cell	Satb1
GO:0007254	JNK cascade	0.0509039	1	15	51	14675	0.0666667	0.0034753	0.0196078	0.00102215	Mature B cell	Tnik
GO:0031341	regulation of cell killing	0.0509039	1	15	51	14675	0.0666667	0.0034753	0.0196078	0.00102215	Mature B cell	Fcer2a
GO:0002684	positive regulation of immune system process	0.0538764	2	15	371	14675	0.133333	0.0252811	0.00539084	0.00102215	Mature B cell	Daf2,Fcer2a
GO:0090100	positive regulation of transmembrane receptor protein serine/threonine kinase signaling pathway	0.0547923	1	15	55	14675	0.0666667	0.00374787	0.0181818	0.00102215	Mature B cell	Rbpms
GO:0046824	positive regulation of nucleocytoplasmic transport	0.0557621	1	15	56	14675	0.0666667	0.00381601	0.0178571	0.00102215	Mature B cell	Rbpms
GO:0034764	positive regulation of transmembrane transport	0.0557621	1	15	56	14675	0.0666667	0.00381601	0.0178571	0.00102215	Mature B cell	Rbpms
GO:0050767	regulation of neurogenesis	0.0578177	2	15	386	14675	0.133333	0.0263032	0.00518135	0.00102215	Mature B cell	Rapgef4,Tnik
GO:0002824	positive regulation of adaptive immune response based on somatic recombination of immune receptors built from immunoglobulin superfamily domains	0.0586658	1	15	59	14675	0.0666667	0.00402044	0.0169492	0.00102215	Mature B cell	Fcer2a
GO:0031098	stress-activated protein kinase signaling cascade	0.0596319	1	15	60	14675	0.0666667	0.00408859	0.0166667	0.00102215	Mature B cell	Tnik
GO:0046879	hormone secretion	0.0605971	1	15	61	14675	0.0666667	0.00415673	0.0163934	0.00102215	Mature B cell	Rapgef4
GO:0002705	positive regulation of leukocyte mediated immunity	0.0605971	1	15	61	14675	0.0666667	0.00415673	0.0163934	0.00102215	Mature B cell	Fcer2a
GO:0002708	positive regulation of lymphocyte mediated immunity	0.0605971	1	15	61	14675	0.0666667	0.00415673	0.0163934	0.00102215	Mature B cell	Fcer2a
GO:0043900	regulation of multi-organism process	0.0605971	1	15	61	14675	0.0666667	0.00415673	0.0163934	0.00102215	Mature B cell	Fcer2a
GO:0002821	positive regulation of adaptive immune response	0.0615613	1	15	62	14675	0.0666667	0.00422487	0.016129	0.00102215	Mature B cell	Fcer2a
GO:0044238	primary metabolic process	0.062326	10	15	6403	14675	0.666667	0.43632	0.00156177	0.00102215	Mature B cell	Carns1,Daf2,Dclk2,Pip5k1b,Prss12,Rbpms,Satb1,Ssbp2,Tnik,Zfp318
GO:0007219	Notch signaling pathway	0.0625246	1	15	63	14675	0.0666667	0.00429302	0.015873	0.00102215	Mature B cell	Maml3
GO:0006959	humoral immune response	0.0625246	1	15	63	14675	0.0666667	0.00429302	0.015873	0.00102215	Mature B cell	Daf2
GO:0015833	peptide transport	0.0634869	1	15	64	14675	0.0666667	0.00436116	0.015625	0.00102215	Mature B cell	Rapgef4
GO:0090316	positive regulation of intracellular protein transport	0.0644484	1	15	65	14675	0.0666667	0.0044293	0.0153846	0.00102215	Mature B cell	Rbpms
GO:0008152	metabolic process	0.0652696	11	15	7432	14675	0.733333	0.50644	0.00148009	0.00102215	Mature B cell	Carns1,Daf2,Dclk2,Hmgcll1,Pip5k1b,Prss12,Rbpms,Satb1,Ssbp2,Tnik,Zfp318
GO:0032268	regulation of cellular protein metabolic process	0.0653687	3	15	931	14675	0.2	0.0634412	0.00322234	0.00102215	Mature B cell	Rapgef4,Rbpms,Tnik
GO:0032388	positive regulation of intracellular transport	0.0663685	1	15	67	14675	0.0666667	0.00456559	0.0149254	0.00102215	Mature B cell	Rbpms
GO:0009914	hormone transport	0.0673272	1	15	68	14675	0.0666667	0.00463373	0.0147059	0.00102215	Mature B cell	Rapgef4
GO:0016064	immunoglobulin mediated immune response	0.068285	1	15	69	14675	0.0666667	0.00470187	0.0144928	0.00102215	Mature B cell	Daf2
GO:0016310	phosphorylation	0.0686466	3	15	950	14675	0.2	0.0647359	0.00315789	0.00102215	Mature B cell	Dclk2,Pip5k1b,Tnik
GO:0051960	regulation of nervous system development	0.0693787	2	15	428	14675	0.133333	0.0291652	0.0046729	0.00102215	Mature B cell	Rapgef4,Tnik
GO:0019724	B cell mediated immunity	0.0701977	1	15	71	14675	0.0666667	0.00483816	0.0140845	0.00102215	Mature B cell	Daf2
GO:0016485	protein processing	0.0701977	1	15	71	14675	0.0666667	0.00483816	0.0140845	0.00102215	Mature B cell	Prss12
GO:0008213	protein alkylation	0.0740123	1	15	75	14675	0.0666667	0.00511073	0.0133333	0.00102215	Mature B cell	Satb1
GO:0006479	protein methylation	0.0740123	1	15	75	14675	0.0666667	0.00511073	0.0133333	0.00102215	Mature B cell	Satb1
GO:0006355	regulation of transcription, DNA-dependent	0.0766371	5	15	2339	14675	0.333333	0.159387	0.00213767	0.00102215	Mature B cell	Maml3,Rbpms,Satb1,Ssbp2,Zfp318
GO:2001141	regulation of RNA biosynthetic process	0.0767535	5	15	2340	14675	0.333333	0.159455	0.00213675	0.00102215	Mature B cell	Maml3,Rbpms,Satb1,Ssbp2,Zfp318
GO:0008652	cellular amino acid biosynthetic process	0.0768636	1	15	78	14675	0.0666667	0.00531516	0.0128205	0.00102215	Mature B cell	Carns1
GO:0035556	intracellular signal transduction	0.0785697	3	15	1005	14675	0.2	0.0684838	0.00298507	0.00102215	Mature B cell	Dclk2,Rapgef4,Tnik
GO:0046488	phosphatidylinositol metabolic process	0.07876	1	15	80	14675	0.0666667	0.00545145	0.0125	0.00102215	Mature B cell	Pip5k1b
GO:0051604	protein maturation	0.07876	1	15	80	14675	0.0666667	0.00545145	0.0125	0.00102215	Mature B cell	Prss12
GO:0017157	regulation of exocytosis	0.0797068	1	15	81	14675	0.0666667	0.00551959	0.0123457	0.00102215	Mature B cell	Rapgef4
GO:0006351	transcription, DNA-dependent	0.0805411	4	15	1660	14675	0.266667	0.113118	0.00240964	0.00102215	Mature B cell	Rbpms,Satb1,Ssbp2,Zfp318
GO:0060284	regulation of cell development	0.0807557	2	15	467	14675	0.133333	0.0318228	0.00428266	0.00102215	Mature B cell	Rapgef4,Tnik
GO:0032774	RNA biosynthetic process	0.080973	4	15	1663	14675	0.266667	0.113322	0.00240529	0.00102215	Mature B cell	Rbpms,Satb1,Ssbp2,Zfp318
GO:0048583	regulation of response to stimulus	0.083005	4	15	1677	14675	0.266667	0.114276	0.00238521	0.00102215	Mature B cell	Daf2,Fcer2a,Rapgef4,Rbpms
GO:0002449	lymphocyte mediated immunity	0.0834849	1	15	85	14675	0.0666667	0.00579216	0.0117647	0.00102215	Mature B cell	Daf2
GO:0051252	regulation of RNA metabolic process	0.0844179	5	15	2404	14675	0.333333	0.163816	0.00207987	0.00102215	Mature B cell	Maml3,Rbpms,Satb1,Ssbp2,Zfp318
GO:0030258	lipid modification	0.0853686	1	15	87	14675	0.0666667	0.00592845	0.0114943	0.00102215	Mature B cell	Pip5k1b
GO:0010467	gene expression	0.0879059	5	15	2432	14675	0.333333	0.165724	0.00205592	0.00102215	Mature B cell	Prss12,Rbpms,Satb1,Ssbp2,Zfp318
GO:0002706	regulation of lymphocyte mediated immunity	0.0900619	1	15	92	14675	0.0666667	0.00626917	0.0108696	0.00102215	Mature B cell	Fcer2a
GO:0060341	regulation of cellular localization	0.0902005	2	15	498	14675	0.133333	0.0339353	0.00401606	0.00102215	Mature B cell	Rapgef4,Rbpms
GO:0002822	regulation of adaptive immune response based on somatic recombination of immune receptors built from immunoglobulin superfamily domains	0.0909978	1	15	93	14675	0.0666667	0.00633731	0.0107527	0.00102215	Mature B cell	Fcer2a
GO:0042306	regulation of protein import into nucleus	0.092867	1	15	95	14675	0.0666667	0.00647359	0.0105263	0.00102215	Mature B cell	Rbpms
GO:0002460	adaptive immune response based on somatic recombination of immune receptors built from immunoglobulin superfamily domains	0.0956641	1	15	98	14675	0.0666667	0.00667802	0.0102041	0.00102215	Mature B cell	Daf2
GO:0002819	regulation of adaptive immune response	0.0956641	1	15	98	14675	0.0666667	0.00667802	0.0102041	0.00102215	Mature B cell	Fcer2a
GO:0051246	regulation of protein metabolic process	0.0961482	3	15	1095	14675	0.2	0.0746167	0.00273973	0.00102215	Mature B cell	Rapgef4,Rbpms,Tnik
GO:0030217	T cell differentiation	0.0984532	1	15	101	14675	0.0666667	0.00688245	0.00990099	0.00102215	Mature B cell	Satb1
GO:0019933	cAMP-mediated signaling	0.101234	1	15	104	14675	0.0666667	0.00708688	0.00961538	0.00102215	Mature B cell	Rapgef4
GO:0002250	adaptive immune response	0.102159	1	15	105	14675	0.0666667	0.00715503	0.00952381	0.00102215	Mature B cell	Daf2
GO:2000112	regulation of cellular macromolecule biosynthetic process	0.102813	5	15	2545	14675	0.333333	0.173424	0.00196464	0.00102215	Mature B cell	Maml3,Rbpms,Satb1,Ssbp2,Zfp318
GO:0002443	leukocyte mediated immunity	0.103084	1	15	106	14675	0.0666667	0.00722317	0.00943396	0.00102215	Mature B cell	Daf2
GO:0006796	phosphate-containing compound metabolic process	0.105531	3	15	1140	14675	0.2	0.0776831	0.00263158	0.00102215	Mature B cell	Dclk2,Pip5k1b,Tnik
GO:0043414	macromolecule methylation	0.105851	1	15	109	14675	0.0666667	0.0074276	0.00917431	0.00102215	Mature B cell	Satb1
GO:0002703	regulation of leukocyte mediated immunity	0.105851	1	15	109	14675	0.0666667	0.0074276	0.00917431	0.00102215	Mature B cell	Fcer2a
GO:0006793	phosphorus metabolic process	0.105956	3	15	1142	14675	0.2	0.0778194	0.00262697	0.00102215	Mature B cell	Dclk2,Pip5k1b,Tnik
GO:0032147	activation of protein kinase activity	0.106772	1	15	110	14675	0.0666667	0.00749574	0.00909091	0.00102215	Mature B cell	Tnik
GO:0006575	cellular modified amino acid metabolic process	0.106772	1	15	110	14675	0.0666667	0.00749574	0.00909091	0.00102215	Mature B cell	Carns1
GO:0002699	positive regulation of immune effector process	0.106772	1	15	110	14675	0.0666667	0.00749574	0.00909091	0.00102215	Mature B cell	Fcer2a
GO:0009309	amine biosynthetic process	0.108611	1	15	112	14675	0.0666667	0.00763203	0.00892857	0.00102215	Mature B cell	Carns1
GO:0003001	generation of a signal involved in cell-cell signaling	0.109529	1	15	113	14675	0.0666667	0.00770017	0.00884956	0.00102215	Mature B cell	Rapgef4
GO:0023061	signal release	0.109529	1	15	113	14675	0.0666667	0.00770017	0.00884956	0.00102215	Mature B cell	Rapgef4
GO:0043170	macromolecule metabolic process	0.110562	8	15	5113	14675	0.533333	0.348416	0.00156464	0.00102215	Mature B cell	Daf2,Dclk2,Prss12,Rbpms,Satb1,Ssbp2,Tnik,Zfp318
GO:0051327	M phase of meiotic cell cycle	0.111363	1	15	115	14675	0.0666667	0.00783646	0.00869565	0.00102215	Mature B cell	Zfp318
GO:0007126	meiosis	0.111363	1	15	115	14675	0.0666667	0.00783646	0.00869565	0.00102215	Mature B cell	Zfp318
GO:0046822	regulation of nucleocytoplasmic transport	0.111363	1	15	115	14675	0.0666667	0.00783646	0.00869565	0.00102215	Mature B cell	Rbpms
GO:0019935	cyclic-nucleotide-mediated signaling	0.112278	1	15	116	14675	0.0666667	0.0079046	0.00862069	0.00102215	Mature B cell	Rapgef4
GO:0051321	meiotic cell cycle	0.112278	1	15	116	14675	0.0666667	0.0079046	0.00862069	0.00102215	Mature B cell	Zfp318
GO:0033157	regulation of intracellular protein transport	0.112278	1	15	116	14675	0.0666667	0.0079046	0.00862069	0.00102215	Mature B cell	Rbpms
GO:0006887	exocytosis	0.117753	1	15	122	14675	0.0666667	0.00831346	0.00819672	0.00102215	Mature B cell	Rapgef4
GO:0006650	glycerophospholipid metabolic process	0.120478	1	15	125	14675	0.0666667	0.00851789	0.008	0.00102215	Mature B cell	Pip5k1b
GO:0090092	regulation of transmembrane receptor protein serine/threonine kinase signaling pathway	0.121385	1	15	126	14675	0.0666667	0.00858603	0.00793651	0.00102215	Mature B cell	Rbpms
GO:0002253	activation of immune response	0.122291	1	15	127	14675	0.0666667	0.00865417	0.00787402	0.00102215	Mature B cell	Daf2
GO:0002682	regulation of immune system process	0.122416	2	15	597	14675	0.133333	0.0406814	0.00335008	0.00102215	Mature B cell	Daf2,Fcer2a
GO:0051222	positive regulation of protein transport	0.1241	1	15	129	14675	0.0666667	0.00879046	0.00775194	0.00102215	Mature B cell	Rbpms
GO:0019538	protein metabolic process	0.127087	5	15	2711	14675	0.333333	0.184736	0.00184434	0.00102215	Mature B cell	Daf2,Dclk2,Prss12,Satb1,Tnik
GO:0032386	regulation of intracellular transport	0.131302	1	15	137	14675	0.0666667	0.0093356	0.00729927	0.00102215	Mature B cell	Rbpms
GO:0031326	regulation of cellular biosynthetic process	0.131769	5	15	2741	14675	0.333333	0.18678	0.00182415	0.00102215	Mature B cell	Maml3,Rbpms,Satb1,Ssbp2,Zfp318
GO:0010468	regulation of gene expression	0.133666	5	15	2753	14675	0.333333	0.187598	0.0018162	0.00102215	Mature B cell	Maml3,Rbpms,Satb1,Ssbp2,Zfp318
GO:0046777	protein autophosphorylation	0.134882	1	15	141	14675	0.0666667	0.00960818	0.0070922	0.00102215	Mature B cell	Tnik
GO:0050790	regulation of catalytic activity	0.136328	3	15	1277	14675	0.2	0.0870187	0.00234926	0.00102215	Mature B cell	Fcer2a,Rapgef4,Tnik
GO:0019219	regulation of nucleobase-containing compound metabolic process	0.138795	5	15	2785	14675	0.333333	0.189779	0.00179533	0.00102215	Mature B cell	Maml3,Rbpms,Satb1,Ssbp2,Zfp318
GO:0051171	regulation of nitrogen compound metabolic process	0.143527	5	15	2814	14675	0.333333	0.191755	0.00177683	0.00102215	Mature B cell	Maml3,Rbpms,Satb1,Ssbp2,Zfp318
GO:0030098	lymphocyte differentiation	0.143772	1	15	151	14675	0.0666667	0.0102896	0.00662252	0.00102215	Mature B cell	Satb1
GO:0048518	positive regulation of biological process	0.148843	5	15	2846	14675	0.333333	0.193935	0.00175685	0.00102215	Mature B cell	Daf2,Fcer2a,Maml3,Rapgef4,Rbpms
GO:0043085	positive regulation of catalytic activity	0.150319	2	15	677	14675	0.133333	0.0461329	0.00295421	0.00102215	Mature B cell	Fcer2a,Tnik
GO:0042110	T cell activation	0.150822	1	15	159	14675	0.0666667	0.0108348	0.00628931	0.00102215	Mature B cell	Satb1
GO:0010769	regulation of cell morphogenesis involved in differentiation	0.1517	1	15	160	14675	0.0666667	0.0109029	0.00625	0.00102215	Mature B cell	Tnik
GO:0044249	cellular biosynthetic process	0.159241	5	15	2907	14675	0.333333	0.198092	0.00171999	0.00102215	Mature B cell	Carns1,Rbpms,Satb1,Ssbp2,Zfp318
GO:0010604	positive regulation of macromolecule metabolic process	0.161972	3	15	1382	14675	0.2	0.0941738	0.00217077	0.00102215	Mature B cell	Fcer2a,Maml3,Rbpms
GO:0000165	MAPKKK cascade	0.16303	1	15	173	14675	0.0666667	0.0117888	0.00578035	0.00102215	Mature B cell	Tnik
GO:0045087	innate immune response	0.16303	1	15	173	14675	0.0666667	0.0117888	0.00578035	0.00102215	Mature B cell	Daf2
GO:0019932	second-messenger-mediated signaling	0.16735	1	15	178	14675	0.0666667	0.0121295	0.00561798	0.00102215	Mature B cell	Rapgef4
GO:0006468	protein phosphorylation	0.168421	2	15	727	14675	0.133333	0.04954	0.00275103	0.00102215	Mature B cell	Dclk2,Tnik
GO:0002697	regulation of immune effector process	0.169933	1	15	181	14675	0.0666667	0.0123339	0.00552486	0.00102215	Mature B cell	Fcer2a
GO:0010817	regulation of hormone levels	0.17165	1	15	183	14675	0.0666667	0.0124702	0.00546448	0.00102215	Mature B cell	Rapgef4
GO:0046486	glycerolipid metabolic process	0.172507	1	15	184	14675	0.0666667	0.0125383	0.00543478	0.00102215	Mature B cell	Pip5k1b
GO:0002252	immune effector process	0.17422	1	15	186	14675	0.0666667	0.0126746	0.00537634	0.00102215	Mature B cell	Daf2
GO:0009058	biosynthetic process	0.17647	5	15	3004	14675	0.333333	0.204702	0.00166445	0.00102215	Mature B cell	Carns1,Rbpms,Satb1,Ssbp2,Zfp318
GO:0050804	regulation of synaptic transmission	0.181884	1	15	195	14675	0.0666667	0.0132879	0.00512821	0.00102215	Mature B cell	Rapgef4
GO:0016070	RNA metabolic process	0.182696	4	15	2227	14675	0.266667	0.151755	0.00179614	0.00102215	Mature B cell	Rbpms,Satb1,Ssbp2,Zfp318
GO:0032259	methylation	0.182731	1	15	196	14675	0.0666667	0.013356	0.00510204	0.00102215	Mature B cell	Satb1
GO:0016055	Wnt receptor signaling pathway	0.183578	1	15	197	14675	0.0666667	0.0134242	0.00507614	0.00102215	Mature B cell	Tnik
GO:0060627	regulation of vesicle-mediated transport	0.184424	1	15	198	14675	0.0666667	0.0134923	0.00505051	0.00102215	Mature B cell	Rapgef4
GO:0006644	phospholipid metabolic process	0.186113	1	15	200	14675	0.0666667	0.0136286	0.005	0.00102215	Mature B cell	Pip5k1b
GO:0030335	positive regulation of cell migration	0.188641	1	15	203	14675	0.0666667	0.013833	0.00492611	0.00102215	Mature B cell	Rapgef4
GO:0002521	leukocyte differentiation	0.189482	1	15	204	14675	0.0666667	0.0139012	0.00490196	0.00102215	Mature B cell	Satb1
GO:0034645	cellular macromolecule biosynthetic process	0.190851	4	15	2265	14675	0.266667	0.154344	0.001766	0.00102215	Mature B cell	Rbpms,Satb1,Ssbp2,Zfp318
GO:2000147	positive regulation of cell motility	0.191161	1	15	206	14675	0.0666667	0.0140375	0.00485437	0.00102215	Mature B cell	Rapgef4
GO:0046394	carboxylic acid biosynthetic process	0.192	1	15	207	14675	0.0666667	0.0141056	0.00483092	0.00102215	Mature B cell	Carns1
GO:0016053	organic acid biosynthetic process	0.192	1	15	207	14675	0.0666667	0.0141056	0.00483092	0.00102215	Mature B cell	Carns1
GO:0009893	positive regulation of metabolic process	0.192052	3	15	1498	14675	0.2	0.102078	0.00200267	0.00102215	Mature B cell	Fcer2a,Maml3,Rbpms
GO:0016570	histone modification	0.193675	1	15	209	14675	0.0666667	0.0142419	0.00478469	0.00102215	Mature B cell	Satb1
GO:0051969	regulation of transmission of nerve impulse	0.195346	1	15	211	14675	0.0666667	0.0143782	0.00473934	0.00102215	Mature B cell	Rapgef4
GO:0009059	macromolecule biosynthetic process	0.195636	4	15	2287	14675	0.266667	0.155843	0.00174902	0.00102215	Mature B cell	Rbpms,Satb1,Ssbp2,Zfp318
GO:0016569	covalent chromatin modification	0.19618	1	15	212	14675	0.0666667	0.0144463	0.00471698	0.00102215	Mature B cell	Satb1
GO:0051272	positive regulation of cellular component movement	0.197847	1	15	214	14675	0.0666667	0.0145826	0.0046729	0.00102215	Mature B cell	Rapgef4
GO:0040017	positive regulation of locomotion	0.19951	1	15	216	14675	0.0666667	0.0147189	0.00462963	0.00102215	Mature B cell	Rapgef4
GO:0051223	regulation of protein transport	0.201999	1	15	219	14675	0.0666667	0.0149233	0.00456621	0.00102215	Mature B cell	Rbpms
GO:0019637	organophosphate metabolic process	0.202827	1	15	220	14675	0.0666667	0.0149915	0.00454545	0.00102215	Mature B cell	Pip5k1b
GO:0048699	generation of neurons	0.208807	2	15	835	14675	0.133333	0.0568995	0.00239521	0.00102215	Mature B cell	Rapgef4,Tnik
GO:0044093	positive regulation of molecular function	0.208807	2	15	835	14675	0.133333	0.0568995	0.00239521	0.00102215	Mature B cell	Fcer2a,Tnik
GO:0031644	regulation of neurological system process	0.210243	1	15	229	14675	0.0666667	0.0156048	0.00436681	0.00102215	Mature B cell	Rapgef4
GO:0001934	positive regulation of protein phosphorylation	0.211883	1	15	231	14675	0.0666667	0.0157411	0.004329	0.00102215	Mature B cell	Rbpms
GO:0045595	regulation of cell differentiation	0.212996	2	15	846	14675	0.133333	0.0576491	0.00236407	0.00102215	Mature B cell	Rapgef4,Tnik
GO:0070201	regulation of establishment of protein localization	0.217595	1	15	238	14675	0.0666667	0.0162181	0.00420168	0.00102215	Mature B cell	Rbpms
GO:0032940	secretion by cell	0.220032	1	15	241	14675	0.0666667	0.0164225	0.00414938	0.00102215	Mature B cell	Rapgef4
GO:0030036	actin cytoskeleton organization	0.220842	1	15	242	14675	0.0666667	0.0164906	0.00413223	0.00102215	Mature B cell	Tnik
GO:0065009	regulation of molecular function	0.221156	3	15	1605	14675	0.2	0.10937	0.00186916	0.00102215	Mature B cell	Fcer2a,Rapgef4,Tnik
GO:0022604	regulation of cell morphogenesis	0.225689	1	15	248	14675	0.0666667	0.0168995	0.00403226	0.00102215	Mature B cell	Tnik
GO:0046649	lymphocyte activation	0.227298	1	15	250	14675	0.0666667	0.0170358	0.004	0.00102215	Mature B cell	Satb1
GO:0006730	one-carbon metabolic process	0.230508	1	15	254	14675	0.0666667	0.0173083	0.00393701	0.00102215	Mature B cell	Satb1
GO:0022008	neurogenesis	0.231016	2	15	893	14675	0.133333	0.0608518	0.00223964	0.00102215	Mature B cell	Rapgef4,Tnik
GO:0007264	small GTPase mediated signal transduction	0.232108	1	15	256	14675	0.0666667	0.0174446	0.00390625	0.00102215	Mature B cell	Rapgef4
GO:0042327	positive regulation of phosphorylation	0.232907	1	15	257	14675	0.0666667	0.0175128	0.00389105	0.00102215	Mature B cell	Rbpms
GO:0051049	regulation of transport	0.232942	2	15	898	14675	0.133333	0.0611925	0.00222717	0.00102215	Mature B cell	Rapgef4,Rbpms
GO:0030029	actin filament-based process	0.233705	1	15	258	14675	0.0666667	0.0175809	0.00387597	0.00102215	Mature B cell	Tnik
GO:0051056	regulation of small GTPase mediated signal transduction	0.236094	1	15	261	14675	0.0666667	0.0177853	0.00383142	0.00102215	Mature B cell	Rapgef4
GO:0006464	protein modification process	0.238796	3	15	1668	14675	0.2	0.113663	0.00179856	0.00102215	Mature B cell	Dclk2,Satb1,Tnik
GO:0045937	positive regulation of phosphate metabolic process	0.239269	1	15	265	14675	0.0666667	0.0180579	0.00377358	0.00102215	Mature B cell	Rbpms
GO:0010562	positive regulation of phosphorus metabolic process	0.239269	1	15	265	14675	0.0666667	0.0180579	0.00377358	0.00102215	Mature B cell	Rbpms
GO:0045860	positive regulation of protein kinase activity	0.246369	1	15	274	14675	0.0666667	0.0186712	0.00364964	0.00102215	Mature B cell	Tnik
GO:0051241	negative regulation of multicellular organismal process	0.247938	1	15	276	14675	0.0666667	0.0188075	0.00362319	0.00102215	Mature B cell	Rapgef4
GO:0032880	regulation of protein localization	0.248721	1	15	277	14675	0.0666667	0.0188756	0.00361011	0.00102215	Mature B cell	Rbpms
GO:0002376	immune system process	0.251514	2	15	946	14675	0.133333	0.0644634	0.00211416	0.00102215	Mature B cell	Daf2,Satb1
GO:0006520	cellular amino acid metabolic process	0.252627	1	15	282	14675	0.0666667	0.0192164	0.0035461	0.00102215	Mature B cell	Carns1
GO:0033674	positive regulation of kinase activity	0.25961	1	15	291	14675	0.0666667	0.0198296	0.00343643	0.00102215	Mature B cell	Tnik
GO:0043412	macromolecule modification	0.26106	3	15	1746	14675	0.2	0.118978	0.00171821	0.00102215	Mature B cell	Dclk2,Satb1,Tnik
GO:0044283	small molecule biosynthetic process	0.261924	1	15	294	14675	0.0666667	0.0200341	0.00340136	0.00102215	Mature B cell	Carns1
GO:2000026	regulation of multicellular organismal development	0.263952	2	15	978	14675	0.133333	0.066644	0.00204499	0.00102215	Mature B cell	Rapgef4,Tnik
GO:0034641	cellular nitrogen compound metabolic process	0.267893	5	15	3462	14675	0.333333	0.235911	0.00144425	0.00102215	Mature B cell	Carns1,Rbpms,Satb1,Ssbp2,Zfp318
GO:0045321	leukocyte activation	0.268062	1	15	302	14675	0.0666667	0.0205792	0.00331126	0.00102215	Mature B cell	Satb1
GO:0051347	positive regulation of transferase activity	0.268062	1	15	302	14675	0.0666667	0.0205792	0.00331126	0.00102215	Mature B cell	Tnik
GO:0034762	regulation of transmembrane transport	0.269589	1	15	304	14675	0.0666667	0.0207155	0.00328947	0.00102215	Mature B cell	Rbpms
GO:0051128	regulation of cellular component organization	0.274471	2	15	1005	14675	0.133333	0.0684838	0.00199005	0.00102215	Mature B cell	Rapgef4,Tnik
GO:0031401	positive regulation of protein modification process	0.276424	1	15	313	14675	0.0666667	0.0213288	0.00319489	0.00102215	Mature B cell	Rbpms
GO:0090304	nucleic acid metabolic process	0.278014	4	15	2641	14675	0.266667	0.179966	0.00151458	0.00102215	Mature B cell	Rbpms,Satb1,Ssbp2,Zfp318
GO:0006357	regulation of transcription from RNA polymerase II promoter	0.279931	2	15	1019	14675	0.133333	0.0694378	0.00196271	0.00102215	Mature B cell	Maml3,Satb1
GO:0044271	cellular nitrogen compound biosynthetic process	0.280947	1	15	319	14675	0.0666667	0.0217376	0.0031348	0.00102215	Mature B cell	Carns1
GO:0030334	regulation of cell migration	0.284696	1	15	324	14675	0.0666667	0.0220784	0.00308642	0.00102215	Mature B cell	Rapgef4
GO:0046903	secretion	0.284696	1	15	324	14675	0.0666667	0.0220784	0.00308642	0.00102215	Mature B cell	Rapgef4
GO:0010557	positive regulation of macromolecule biosynthetic process	0.286953	2	15	1037	14675	0.133333	0.0706644	0.00192864	0.00102215	Mature B cell	Fcer2a,Maml3
GO:0006807	nitrogen compound metabolic process	0.287249	5	15	3551	14675	0.333333	0.241976	0.00140805	0.00102215	Mature B cell	Carns1,Rbpms,Satb1,Ssbp2,Zfp318
GO:0044237	cellular metabolic process	0.287394	8	15	6298	14675	0.533333	0.429165	0.00127024	0.00102215	Mature B cell	Carns1,Dclk2,Pip5k1b,Rbpms,Satb1,Ssbp2,Tnik,Zfp318
GO:0007243	intracellular protein kinase cascade	0.29214	1	15	334	14675	0.0666667	0.0227598	0.00299401	0.00102215	Mature B cell	Tnik
GO:2000145	regulation of cell motility	0.29214	1	15	334	14675	0.0666667	0.0227598	0.00299401	0.00102215	Mature B cell	Rapgef4
GO:0016568	chromatin modification	0.299511	1	15	344	14675	0.0666667	0.0234412	0.00290698	0.00102215	Mature B cell	Satb1
GO:0001775	cell activation	0.30317	1	15	349	14675	0.0666667	0.0237819	0.00286533	0.00102215	Mature B cell	Satb1
GO:0000279	M phase	0.306811	1	15	354	14675	0.0666667	0.0241227	0.00282486	0.00102215	Mature B cell	Zfp318
GO:0044106	cellular amine metabolic process	0.308987	1	15	357	14675	0.0666667	0.0243271	0.00280112	0.00102215	Mature B cell	Carns1
GO:0051270	regulation of cellular component movement	0.308987	1	15	357	14675	0.0666667	0.0243271	0.00280112	0.00102215	Mature B cell	Rapgef4
GO:0050789	regulation of biological process	0.308997	10	15	8337	14675	0.666667	0.568109	0.00119947	0.00102215	Mature B cell	Daf2,Dclk2,Fcer2a,Maml3,Rapgef4,Rbpms,Satb1,Ssbp2,Tnik,Zfp318
GO:0044260	cellular macromolecule metabolic process	0.309484	6	15	4555	14675	0.4	0.310392	0.00131723	0.00102215	Mature B cell	Dclk2,Rbpms,Satb1,Ssbp2,Tnik,Zfp318
GO:0008283	cell proliferation	0.309711	1	15	358	14675	0.0666667	0.0243952	0.0027933	0.00102215	Mature B cell	Satb1
GO:0030097	hemopoiesis	0.311879	1	15	361	14675	0.0666667	0.0245997	0.00277008	0.00102215	Mature B cell	Satb1
GO:0040012	regulation of locomotion	0.314759	1	15	365	14675	0.0666667	0.0248722	0.00273973	0.00102215	Mature B cell	Rapgef4
GO:0009891	positive regulation of biosynthetic process	0.321655	2	15	1126	14675	0.133333	0.0767291	0.0017762	0.00102215	Mature B cell	Fcer2a,Maml3
GO:0051046	regulation of secretion	0.323332	1	15	377	14675	0.0666667	0.0256899	0.00265252	0.00102215	Mature B cell	Rapgef4
GO:0032270	positive regulation of cellular protein metabolic process	0.326874	1	15	382	14675	0.0666667	0.0260307	0.0026178	0.00102215	Mature B cell	Rbpms
GO:0010646	regulation of cell communication	0.332926	2	15	1155	14675	0.133333	0.0787053	0.0017316	0.00102215	Mature B cell	Rapgef4,Rbpms
GO:0006325	chromatin organization	0.340872	1	15	402	14675	0.0666667	0.0273935	0.00248756	0.00102215	Mature B cell	Satb1
GO:0048534	hemopoietic or lymphoid organ development	0.342257	1	15	404	14675	0.0666667	0.0275298	0.00247525	0.00102215	Mature B cell	Satb1
GO:0006955	immune response	0.344329	1	15	407	14675	0.0666667	0.0277342	0.002457	0.00102215	Mature B cell	Daf2
GO:0032879	regulation of localization	0.34842	2	15	1195	14675	0.133333	0.081431	0.00167364	0.00102215	Mature B cell	Rapgef4,Rbpms
GO:0044057	regulation of system process	0.34914	1	15	414	14675	0.0666667	0.0282112	0.00241546	0.00102215	Mature B cell	Rapgef4
GO:0045859	regulation of protein kinase activity	0.355277	1	15	423	14675	0.0666667	0.0288245	0.00236407	0.00102215	Mature B cell	Tnik
GO:0050793	regulation of developmental process	0.356139	2	15	1215	14675	0.133333	0.0827939	0.00164609	0.00102215	Mature B cell	Rapgef4,Tnik
GO:0002520	immune system development	0.357311	1	15	426	14675	0.0666667	0.029029	0.00234742	0.00102215	Mature B cell	Satb1
GO:0030154	cell differentiation	0.357813	3	15	2074	14675	0.2	0.141329	0.00144648	0.00102215	Mature B cell	Rapgef4,Satb1,Tnik
GO:0051050	positive regulation of transport	0.357987	1	15	427	14675	0.0666667	0.0290971	0.00234192	0.00102215	Mature B cell	Rbpms
GO:0009308	amine metabolic process	0.363376	1	15	435	14675	0.0666667	0.0296422	0.00229885	0.00102215	Mature B cell	Carns1
GO:0007267	cell-cell signaling	0.364046	1	15	436	14675	0.0666667	0.0297104	0.00229358	0.00102215	Mature B cell	Rapgef4
GO:0051247	positive regulation of protein metabolic process	0.370716	1	15	446	14675	0.0666667	0.0303918	0.00224215	0.00102215	Mature B cell	Rbpms
GO:0043549	regulation of kinase activity	0.373366	1	15	450	14675	0.0666667	0.0306644	0.00222222	0.00102215	Mature B cell	Tnik
GO:0022403	cell cycle phase	0.374027	1	15	451	14675	0.0666667	0.0307325	0.00221729	0.00102215	Mature B cell	Zfp318
GO:0007399	nervous system development	0.376099	2	15	1267	14675	0.133333	0.0863373	0.00157853	0.00102215	Mature B cell	Rapgef4,Tnik
GO:0065007	biological regulation	0.378074	10	15	8685	14675	0.666667	0.591823	0.00115141	0.00102215	Mature B cell	Daf2,Dclk2,Fcer2a,Maml3,Rapgef4,Rbpms,Satb1,Ssbp2,Tnik,Zfp318
GO:0048869	cellular developmental process	0.378419	3	15	2143	14675	0.2	0.146031	0.00139991	0.00102215	Mature B cell	Rapgef4,Satb1,Tnik
GO:0009966	regulation of signal transduction	0.382204	2	15	1283	14675	0.133333	0.0874276	0.00155885	0.00102215	Mature B cell	Rapgef4,Rbpms
GO:0051338	regulation of transferase activity	0.384511	1	15	467	14675	0.0666667	0.0318228	0.00214133	0.00102215	Mature B cell	Tnik
GO:0000122	negative regulation of transcription from RNA polymerase II promoter	0.38581	1	15	469	14675	0.0666667	0.0319591	0.0021322	0.00102215	Mature B cell	Satb1
GO:0044267	cellular protein metabolic process	0.389457	3	15	2180	14675	0.2	0.148552	0.00137615	0.00102215	Mature B cell	Dclk2,Satb1,Tnik
GO:0023057	negative regulation of signaling	0.392908	1	15	480	14675	0.0666667	0.0327087	0.00208333	0.00102215	Mature B cell	Rapgef4
GO:0010648	negative regulation of cell communication	0.39355	1	15	481	14675	0.0666667	0.0327768	0.002079	0.00102215	Mature B cell	Rapgef4
GO:0022603	regulation of anatomical structure morphogenesis	0.401832	1	15	494	14675	0.0666667	0.0336627	0.00202429	0.00102215	Mature B cell	Tnik
GO:0006139	nucleobase-containing compound metabolic process	0.404299	4	15	3139	14675	0.266667	0.213901	0.00127429	0.00102215	Mature B cell	Rbpms,Satb1,Ssbp2,Zfp318
GO:0007010	cytoskeleton organization	0.40436	1	15	498	14675	0.0666667	0.0339353	0.00200803	0.00102215	Mature B cell	Tnik
GO:0051276	chromosome organization	0.419314	1	15	522	14675	0.0666667	0.0355707	0.00191571	0.00102215	Mature B cell	Satb1
GO:0050896	response to stimulus	0.425074	7	15	6034	14675	0.466667	0.411175	0.00116009	0.00102215	Mature B cell	Daf2,Dclk2,Maml3,Rapgef4,Satb1,Sell,Tnik
GO:0031325	positive regulation of cellular metabolic process	0.429929	2	15	1410	14675	0.133333	0.0960818	0.00141844	0.00102215	Mature B cell	Maml3,Rbpms
GO:0009967	positive regulation of signal transduction	0.433918	1	15	546	14675	0.0666667	0.0372061	0.0018315	0.00102215	Mature B cell	Rbpms
GO:0006952	defense response	0.436917	1	15	551	14675	0.0666667	0.0375468	0.00181488	0.00102215	Mature B cell	Daf2
GO:0022402	cell cycle process	0.439305	1	15	555	14675	0.0666667	0.0378194	0.0018018	0.00102215	Mature B cell	Zfp318
GO:0006996	organelle organization	0.45557	2	15	1480	14675	0.133333	0.100852	0.00135135	0.00102215	Mature B cell	Satb1,Tnik
GO:0016192	vesicle-mediated transport	0.457498	1	15	586	14675	0.0666667	0.0399319	0.00170648	0.00102215	Mature B cell	Rapgef4
GO:0044255	cellular lipid metabolic process	0.459229	1	15	589	14675	0.0666667	0.0401363	0.00169779	0.00102215	Mature B cell	Pip5k1b
GO:0010647	positive regulation of cell communication	0.463248	1	15	596	14675	0.0666667	0.0406133	0.00167785	0.00102215	Mature B cell	Rbpms
GO:0023056	positive regulation of signaling	0.46667	1	15	602	14675	0.0666667	0.0410221	0.00166113	0.00102215	Mature B cell	Rbpms
GO:0023051	regulation of signaling	0.469978	2	15	1520	14675	0.133333	0.103578	0.00131579	0.00102215	Mature B cell	Rapgef4,Rbpms
GO:0007155	cell adhesion	0.470638	1	15	609	14675	0.0666667	0.0414991	0.00164204	0.00102215	Mature B cell	Sell
GO:0009605	response to external stimulus	0.473455	1	15	614	14675	0.0666667	0.0418399	0.00162866	0.00102215	Mature B cell	Satb1
GO:0022610	biological adhesion	0.474016	1	15	615	14675	0.0666667	0.041908	0.00162602	0.00102215	Mature B cell	Sell
GO:0019752	carboxylic acid metabolic process	0.476258	1	15	619	14675	0.0666667	0.0421806	0.00161551	0.00102215	Mature B cell	Carns1
GO:0043436	oxoacid metabolic process	0.476258	1	15	619	14675	0.0666667	0.0421806	0.00161551	0.00102215	Mature B cell	Carns1
GO:0045944	positive regulation of transcription from RNA polymerase II promoter	0.480713	1	15	627	14675	0.0666667	0.0427257	0.0015949	0.00102215	Mature B cell	Maml3
GO:0006082	organic acid metabolic process	0.484032	1	15	633	14675	0.0666667	0.0431346	0.00157978	0.00102215	Mature B cell	Carns1
GO:0042180	cellular ketone metabolic process	0.484583	1	15	634	14675	0.0666667	0.0432027	0.00157729	0.00102215	Mature B cell	Carns1
GO:0051239	regulation of multicellular organismal process	0.488777	2	15	1573	14675	0.133333	0.107189	0.00127146	0.00102215	Mature B cell	Rapgef4,Tnik
GO:0048731	system development	0.500018	3	15	2558	14675	0.2	0.17431	0.00117279	0.00102215	Mature B cell	Rapgef4,Satb1,Tnik
GO:0048522	positive regulation of cellular process	0.503987	3	15	2572	14675	0.2	0.175264	0.00116641	0.00102215	Mature B cell	Maml3,Rapgef4,Rbpms
GO:0006950	response to stress	0.508945	2	15	1631	14675	0.133333	0.111141	0.00122624	0.00102215	Mature B cell	Daf2,Tnik
GO:0033554	cellular response to stress	0.511452	1	15	684	14675	0.0666667	0.0466099	0.00146199	0.00102215	Mature B cell	Tnik
GO:0044281	small molecule metabolic process	0.521241	2	15	1667	14675	0.133333	0.113595	0.00119976	0.00102215	Mature B cell	Carns1,Satb1
GO:0045892	negative regulation of transcription, DNA-dependent	0.533005	1	15	726	14675	0.0666667	0.0494719	0.00137741	0.00102215	Mature B cell	Satb1
GO:0051253	negative regulation of RNA metabolic process	0.54246	1	15	745	14675	0.0666667	0.0507666	0.00134228	0.00102215	Mature B cell	Satb1
GO:0006508	proteolysis	0.543937	1	15	748	14675	0.0666667	0.050971	0.0013369	0.00102215	Mature B cell	Prss12
GO:0007049	cell cycle	0.557505	1	15	776	14675	0.0666667	0.052879	0.00128866	0.00102215	Mature B cell	Zfp318
GO:0045934	negative regulation of nucleobase-containing compound metabolic process	0.567901	1	15	798	14675	0.0666667	0.0543782	0.00125313	0.00102215	Mature B cell	Satb1
GO:0006629	lipid metabolic process	0.568368	1	15	799	14675	0.0666667	0.0544463	0.00125156	0.00102215	Mature B cell	Pip5k1b
GO:2000113	negative regulation of cellular macromolecule biosynthetic process	0.569766	1	15	802	14675	0.0666667	0.0546508	0.00124688	0.00102215	Mature B cell	Satb1
GO:0051172	negative regulation of nitrogen compound metabolic process	0.572088	1	15	807	14675	0.0666667	0.0549915	0.00123916	0.00102215	Mature B cell	Satb1
GO:0010629	negative regulation of gene expression	0.580802	1	15	826	14675	0.0666667	0.0562862	0.00121065	0.00102215	Mature B cell	Satb1
GO:0051649	establishment of localization in cell	0.58171	1	15	828	14675	0.0666667	0.0564225	0.00120773	0.00102215	Mature B cell	Rapgef4
GO:0010558	negative regulation of macromolecule biosynthetic process	0.582163	1	15	829	14675	0.0666667	0.0564906	0.00120627	0.00102215	Mature B cell	Satb1
GO:0048856	anatomical structure development	0.585273	3	15	2870	14675	0.2	0.195571	0.0010453	0.00102215	Mature B cell	Rapgef4,Satb1,Tnik
GO:0031327	negative regulation of cellular biosynthetic process	0.592016	1	15	851	14675	0.0666667	0.0579898	0.00117509	0.00102215	Mature B cell	Satb1
GO:0050794	regulation of cellular process	0.599827	8	15	7808	14675	0.533333	0.532061	0.00102459	0.00102215	Mature B cell	Dclk2,Maml3,Rapgef4,Rbpms,Satb1,Ssbp2,Tnik,Zfp318
GO:0009890	negative regulation of biosynthetic process	0.599916	1	15	869	14675	0.0666667	0.0592164	0.00115075	0.00102215	Mature B cell	Satb1
GO:0007165	signal transduction	0.603083	4	15	3938	14675	0.266667	0.268348	0.00101574	0.00102215	Mature B cell	Dclk2,Maml3,Rapgef4,Tnik
GO:0045893	positive regulation of transcription, DNA-dependent	0.614031	1	15	902	14675	0.0666667	0.0614651	0.00110865	0.00102215	Mature B cell	Maml3
GO:0051254	positive regulation of RNA metabolic process	0.621945	1	15	921	14675	0.0666667	0.0627598	0.00108578	0.00102215	Mature B cell	Maml3
GO:0007275	multicellular organismal development	0.641611	3	15	3094	14675	0.2	0.210835	0.000969619	0.00102215	Mature B cell	Rapgef4,Satb1,Tnik
GO:0010628	positive regulation of gene expression	0.643228	1	15	974	14675	0.0666667	0.0663714	0.00102669	0.00102215	Mature B cell	Maml3
GO:0051641	cellular localization	0.658169	1	15	1013	14675	0.0666667	0.069029	0.000987167	0.00102215	Mature B cell	Rapgef4
GO:0031324	negative regulation of cellular metabolic process	0.658919	1	15	1015	14675	0.0666667	0.0691652	0.000985222	0.00102215	Mature B cell	Satb1
GO:0023052	signaling	0.662746	4	15	4206	14675	0.266667	0.28661	0.000951022	0.00102215	Mature B cell	Dclk2,Maml3,Rapgef4,Tnik
GO:0045935	positive regulation of nucleobase-containing compound metabolic process	0.663018	1	15	1026	14675	0.0666667	0.0699148	0.000974659	0.00102215	Mature B cell	Maml3
GO:0071842	cellular component organization at cellular level	0.669655	2	15	2156	14675	0.133333	0.146917	0.000927644	0.00102215	Mature B cell	Satb1,Tnik
GO:0051173	positive regulation of nitrogen compound metabolic process	0.671078	1	15	1048	14675	0.0666667	0.071414	0.000954198	0.00102215	Mature B cell	Maml3
GO:0010605	negative regulation of macromolecule metabolic process	0.67504	1	15	1059	14675	0.0666667	0.0721635	0.000944287	0.00102215	Mature B cell	Satb1
GO:0007154	cell communication	0.687623	4	15	4325	14675	0.266667	0.294719	0.000924855	0.00102215	Mature B cell	Dclk2,Maml3,Rapgef4,Tnik
GO:0031328	positive regulation of cellular biosynthetic process	0.69079	1	15	1104	14675	0.0666667	0.07523	0.000905797	0.00102215	Mature B cell	Maml3
GO:0048523	negative regulation of cellular process	0.697294	2	15	2263	14675	0.133333	0.154208	0.000883783	0.00102215	Mature B cell	Rapgef4,Satb1
GO:0071841	cellular component organization or biogenesis at cellular level	0.69954	2	15	2272	14675	0.133333	0.154821	0.000880282	0.00102215	Mature B cell	Satb1,Tnik
GO:0009892	negative regulation of metabolic process	0.701884	1	15	1137	14675	0.0666667	0.0774787	0.000879507	0.00102215	Mature B cell	Satb1
GO:0032502	developmental process	0.706452	3	15	3379	14675	0.2	0.230256	0.000887837	0.00102215	Mature B cell	Rapgef4,Satb1,Tnik
GO:0010033	response to organic substance	0.717359	1	15	1185	14675	0.0666667	0.0807496	0.000843882	0.00102215	Mature B cell	Sell
GO:0048519	negative regulation of biological process	0.755599	2	15	2515	14675	0.133333	0.17138	0.000795229	0.00102215	Mature B cell	Rapgef4,Satb1
GO:0051716	cellular response to stimulus	0.759906	4	15	4706	14675	0.266667	0.320681	0.000849979	0.00102215	Mature B cell	Dclk2,Maml3,Rapgef4,Tnik
GO:0016043	cellular component organization	0.803048	2	15	2757	14675	0.133333	0.187871	0.000725426	0.00102215	Mature B cell	Satb1,Tnik
GO:0007166	cell surface receptor linked signaling pathway	0.814113	2	15	2820	14675	0.133333	0.192164	0.00070922	0.00102215	Mature B cell	Maml3,Tnik
GO:0071840	cellular component organization or biogenesis	0.825488	2	15	2888	14675	0.133333	0.196797	0.000692521	0.00102215	Mature B cell	Satb1,Tnik
GO:0065008	regulation of biological quality	0.843318	1	15	1705	14675	0.0666667	0.116184	0.00058651	0.00102215	Mature B cell	Rapgef4
GO:0048513	organ development	0.870861	1	15	1871	14675	0.0666667	0.127496	0.000534474	0.00102215	Mature B cell	Satb1
GO:0042221	response to chemical stimulus	0.872665	1	15	1883	14675	0.0666667	0.128313	0.000531067	0.00102215	Mature B cell	Sell
GO:0009987	cellular process	0.901812	11	15	12164	14675	0.733333	0.828893	0.000904308	0.00102215	Mature B cell	Carns1,Dclk2,Maml3,Pip5k1b,Rapgef4,Rbpms,Satb1,Sell,Ssbp2,Tnik,Zfp318
GO:0032501	multicellular organismal process	0.936242	3	15	5104	14675	0.2	0.347802	0.000587774	0.00102215	Mature B cell	Rapgef4,Satb1,Tnik
GO:0006810	transport	0.944184	1	15	2567	14675	0.0666667	0.174923	0.00038956	0.00102215	Mature B cell	Rapgef4
GO:0051234	establishment of localization	0.94748	1	15	2616	14675	0.0666667	0.178262	0.000382263	0.00102215	Mature B cell	Rapgef4
GO:0051179	localization	0.9738	1	15	3162	14675	0.0666667	0.215468	0.000316256	0.00102215	Mature B cell	Rapgef4
GO:0008150	biological_process	1	15	15	14675	14675	1	1	0.00102215	0.00102215	Mature B cell	Carns1,Daf2,Dclk2,Fcer2a,Hmgcll1,Maml3,Pip5k1b,Prss12,Rapgef4,Rbpms,Satb1,Sell,Ssbp2,Tnik,Zfp318

## Sheet: cellular_component
TermID	Term	Pval	k	n	K	N	k/n	K/N	k/K	n/N	Qset	Symbols
GO:0043083	synaptic cleft	0.00347254	1	14	4	16107	0.0714286	0.000248339	0.25	0.000869187	Mature B cell	Prss12
GO:0031254	trailing edge	0.00520461	1	14	6	16107	0.0714286	0.000372509	0.166667	0.000869187	Mature B cell	Pip5k1b
GO:0001931	uropod	0.00520461	1	14	6	16107	0.0714286	0.000372509	0.166667	0.000869187	Mature B cell	Pip5k1b
GO:0034464	BBSome	0.0060696	1	14	7	16107	0.0714286	0.000434594	0.142857	0.000869187	Mature B cell	Bbs9
GO:0005952	cAMP-dependent protein kinase complex	0.00779747	1	14	9	16107	0.0714286	0.000558763	0.111111	0.000869187	Mature B cell	Rapgef4
GO:0005929	cilium	0.0113598	2	14	189	16107	0.142857	0.011734	0.010582	0.000869187	Mature B cell	Bbs9,Rapgef4
GO:0001917	photoreceptor inner segment	0.0146811	1	14	17	16107	0.0714286	0.00105544	0.0588235	0.000869187	Mature B cell	Rapgef4
GO:0042995	cell projection	0.0162944	4	14	1190	16107	0.285714	0.0738809	0.00336134	0.000869187	Mature B cell	Bbs9,Pip5k1b,Prss12,Rapgef4
GO:0009897	external side of plasma membrane	0.0171847	2	14	235	16107	0.142857	0.0145899	0.00851064	0.000869187	Mature B cell	Fcer2a,Sell
GO:0060076	excitatory synapse	0.0198147	1	14	23	16107	0.0714286	0.00142795	0.0434783	0.000869187	Mature B cell	Rapgef4
GO:0005720	nuclear heterochromatin	0.0206679	1	14	24	16107	0.0714286	0.00149004	0.0416667	0.000869187	Mature B cell	Satb1
GO:0030424	axon	0.0261458	2	14	294	16107	0.142857	0.0182529	0.00680272	0.000869187	Mature B cell	Prss12,Rapgef4
GO:0001750	photoreceptor outer segment	0.0316967	1	14	37	16107	0.0714286	0.00229714	0.027027	0.000869187	Mature B cell	Rapgef4
GO:0030425	dendrite	0.0372018	2	14	356	16107	0.142857	0.0221022	0.00561798	0.000869187	Mature B cell	Prss12,Rapgef4
GO:0016605	PML body	0.0401018	1	14	47	16107	0.0714286	0.00291799	0.0212766	0.000869187	Mature B cell	Satb1
GO:0016363	nuclear matrix	0.0426101	1	14	50	16107	0.0714286	0.00310424	0.02	0.000869187	Mature B cell	Satb1
GO:0055037	recycling endosome	0.0426101	1	14	50	16107	0.0714286	0.00310424	0.02	0.000869187	Mature B cell	Tnik
GO:0000792	heterochromatin	0.0434449	1	14	51	16107	0.0714286	0.00316633	0.0196078	0.000869187	Mature B cell	Satb1
GO:0043195	terminal button	0.0434449	1	14	51	16107	0.0714286	0.00316633	0.0196078	0.000869187	Mature B cell	Prss12
GO:0031513	nonmotile primary cilium	0.0492692	1	14	58	16107	0.0714286	0.00360092	0.0172414	0.000869187	Mature B cell	Rapgef4
GO:0034399	nuclear periphery	0.0534092	1	14	63	16107	0.0714286	0.00391134	0.015873	0.000869187	Mature B cell	Satb1
GO:0072372	primary cilium	0.0575325	1	14	68	16107	0.0714286	0.00422177	0.0147059	0.000869187	Mature B cell	Rapgef4
GO:0045202	synapse	0.0681722	2	14	499	16107	0.142857	0.0309803	0.00400802	0.000869187	Mature B cell	Prss12,Rapgef4
GO:0009986	cell surface	0.0705866	2	14	509	16107	0.142857	0.0316012	0.00392927	0.000869187	Mature B cell	Fcer2a,Sell
GO:0044463	cell projection part	0.0718047	2	14	514	16107	0.142857	0.0319116	0.00389105	0.000869187	Mature B cell	Prss12,Rapgef4
GO:0043679	axon terminus	0.0722386	1	14	86	16107	0.0714286	0.00533929	0.0116279	0.000869187	Mature B cell	Prss12
GO:0044306	neuron projection terminus	0.0778999	1	14	93	16107	0.0714286	0.00577389	0.0107527	0.000869187	Mature B cell	Prss12
GO:0000790	nuclear chromatin	0.0962763	1	14	116	16107	0.0714286	0.00720184	0.00862069	0.000869187	Mature B cell	Satb1
GO:0005634	nucleus	0.0965292	7	14	4869	16107	0.5	0.302291	0.00143767	0.000869187	Mature B cell	Bbs9,Maml3,Rbpms,Satb1,Ssbp2,Tnik,Zfp318
GO:0043005	neuron projection	0.106899	2	14	648	16107	0.142857	0.040231	0.00308642	0.000869187	Mature B cell	Prss12,Rapgef4
GO:0043197	dendritic spine	0.11664	1	14	142	16107	0.0714286	0.00881604	0.00704225	0.000869187	Mature B cell	Rapgef4
GO:0044309	neuron spine	0.11664	1	14	142	16107	0.0714286	0.00881604	0.00704225	0.000869187	Mature B cell	Rapgef4
GO:0033267	axon part	0.124358	1	14	152	16107	0.0714286	0.00943689	0.00657895	0.000869187	Mature B cell	Prss12
GO:0016604	nuclear body	0.125894	1	14	154	16107	0.0714286	0.00956106	0.00649351	0.000869187	Mature B cell	Satb1
GO:0044459	plasma membrane part	0.138005	3	14	1513	16107	0.214286	0.0939343	0.00198282	0.000869187	Mature B cell	Fcer2a,Rapgef4,Sell
GO:0044420	extracellular matrix part	0.13885	1	14	171	16107	0.0714286	0.0106165	0.00584795	0.000869187	Mature B cell	Prss12
GO:0016324	apical plasma membrane	0.157579	1	14	196	16107	0.0714286	0.0121686	0.00510204	0.000869187	Mature B cell	Rapgef4
GO:0044454	nuclear chromosome part	0.161279	1	14	201	16107	0.0714286	0.012479	0.00497512	0.000869187	Mature B cell	Satb1
GO:0000228	nuclear chromosome	0.185324	1	14	234	16107	0.0714286	0.0145278	0.0042735	0.000869187	Mature B cell	Satb1
GO:0016323	basolateral plasma membrane	0.187478	1	14	237	16107	0.0714286	0.0147141	0.00421941	0.000869187	Mature B cell	Rapgef4
GO:0000785	chromatin	0.190342	1	14	241	16107	0.0714286	0.0149624	0.00414938	0.000869187	Mature B cell	Satb1
GO:0045177	apical part of cell	0.211522	1	14	271	16107	0.0714286	0.016825	0.00369004	0.000869187	Mature B cell	Rapgef4
GO:0048471	perinuclear region of cytoplasm	0.252347	1	14	331	16107	0.0714286	0.0205501	0.00302115	0.000869187	Mature B cell	Tnik
GO:0044456	synapse part	0.269421	1	14	357	16107	0.0714286	0.0221643	0.00280112	0.000869187	Mature B cell	Prss12
GO:0031012	extracellular matrix	0.273956	1	14	364	16107	0.0714286	0.0225989	0.00274725	0.000869187	Mature B cell	Prss12
GO:0005768	endosome	0.315444	1	14	430	16107	0.0714286	0.0266965	0.00232558	0.000869187	Mature B cell	Tnik
GO:0044427	chromosomal part	0.325768	1	14	447	16107	0.0714286	0.0277519	0.00223714	0.000869187	Mature B cell	Satb1
GO:0005886	plasma membrane	0.344099	4	14	3417	16107	0.285714	0.212144	0.00117062	0.000869187	Mature B cell	Bbs9,Fcer2a,Rapgef4,Sell
GO:0071944	cell periphery	0.361879	4	14	3498	16107	0.285714	0.217173	0.00114351	0.000869187	Mature B cell	Bbs9,Fcer2a,Rapgef4,Sell
GO:0005694	chromosome	0.373566	1	14	529	16107	0.0714286	0.0328429	0.00189036	0.000869187	Mature B cell	Satb1
GO:0005737	cytoplasm	0.375596	8	14	7945	16107	0.571429	0.493264	0.00100692	0.000869187	Mature B cell	Bbs9,Dclk2,Prss12,Rapgef4,Rbpms,Ssbp2,Tnik,Zfp318
GO:0005856	cytoskeleton	0.394308	2	14	1545	16107	0.142857	0.095921	0.0012945	0.000869187	Mature B cell	Dclk2,Tnik
GO:0043229	intracellular organelle	0.395072	9	14	9183	16107	0.642857	0.570125	0.000980072	0.000869187	Mature B cell	Bbs9,Dclk2,Maml3,Prss12,Rbpms,Satb1,Ssbp2,Tnik,Zfp318
GO:0043226	organelle	0.399664	9	14	9208	16107	0.642857	0.571677	0.000977411	0.000869187	Mature B cell	Bbs9,Dclk2,Maml3,Prss12,Rbpms,Satb1,Ssbp2,Tnik,Zfp318
GO:0043232	intracellular non-membrane-bounded organelle	0.403391	3	14	2617	16107	0.214286	0.162476	0.00114635	0.000869187	Mature B cell	Dclk2,Satb1,Tnik
GO:0043228	non-membrane-bounded organelle	0.403391	3	14	2617	16107	0.214286	0.162476	0.00114635	0.000869187	Mature B cell	Dclk2,Satb1,Tnik
GO:0005623	cell	0.438383	14	14	15186	16107	1	0.94282	0.000921902	0.000869187	Mature B cell	Bbs9,Daf2,Dclk2,Fcer2a,Maml3,Pip5k1b,Prss12,Rapgef4,Rbpms,Satb1,Sell,Ssbp2,Tnik,Zfp318
GO:0044464	cell part	0.438383	14	14	15186	16107	1	0.94282	0.000921902	0.000869187	Mature B cell	Bbs9,Daf2,Dclk2,Fcer2a,Maml3,Pip5k1b,Prss12,Rapgef4,Rbpms,Satb1,Sell,Ssbp2,Tnik,Zfp318
GO:0044424	intracellular part	0.458568	10	14	10653	16107	0.714286	0.661389	0.000938703	0.000869187	Mature B cell	Bbs9,Dclk2,Maml3,Prss12,Rapgef4,Rbpms,Satb1,Ssbp2,Tnik,Zfp318
GO:0044451	nucleoplasm part	0.459378	1	14	692	16107	0.0714286	0.0429627	0.00144509	0.000869187	Mature B cell	Satb1
GO:0031410	cytoplasmic vesicle	0.461339	1	14	696	16107	0.0714286	0.043211	0.00143678	0.000869187	Mature B cell	Prss12
GO:0031982	vesicle	0.487181	1	14	750	16107	0.0714286	0.0465636	0.00133333	0.000869187	Mature B cell	Prss12
GO:0005654	nucleoplasm	0.501035	1	14	780	16107	0.0714286	0.0484262	0.00128205	0.000869187	Mature B cell	Satb1
GO:0005622	intracellular	0.507823	10	14	10899	16107	0.714286	0.676662	0.000917515	0.000869187	Mature B cell	Bbs9,Dclk2,Maml3,Prss12,Rapgef4,Rbpms,Satb1,Ssbp2,Tnik,Zfp318
GO:0005829	cytosol	0.552638	1	14	899	16107	0.0714286	0.0558142	0.00111235	0.000869187	Mature B cell	Rapgef4
GO:0016020	membrane	0.572313	7	14	7877	16107	0.5	0.489042	0.000888663	0.000869187	Mature B cell	Bbs9,Daf2,Fcer2a,Pip5k1b,Prss12,Rapgef4,Sell
GO:0044421	extracellular region part	0.592122	1	14	999	16107	0.0714286	0.0620227	0.001001	0.000869187	Mature B cell	Prss12
GO:0043231	intracellular membrane-bounded organelle	0.614312	7	14	8106	16107	0.5	0.503259	0.000863558	0.000869187	Mature B cell	Bbs9,Maml3,Rbpms,Satb1,Ssbp2,Tnik,Zfp318
GO:0043227	membrane-bounded organelle	0.617203	7	14	8122	16107	0.5	0.504253	0.000861857	0.000869187	Mature B cell	Bbs9,Maml3,Rbpms,Satb1,Ssbp2,Tnik,Zfp318
GO:0031981	nuclear lumen	0.682861	1	14	1268	16107	0.0714286	0.0787235	0.000788644	0.000869187	Mature B cell	Satb1
GO:0070013	intracellular organelle lumen	0.731155	1	14	1442	16107	0.0714286	0.0895263	0.000693481	0.000869187	Mature B cell	Satb1
GO:0043233	organelle lumen	0.73218	1	14	1446	16107	0.0714286	0.0897746	0.000691563	0.000869187	Mature B cell	Satb1
GO:0043234	protein complex	0.734707	2	14	2835	16107	0.142857	0.17601	0.000705467	0.000869187	Mature B cell	Bbs9,Rapgef4
GO:0031974	membrane-enclosed lumen	0.742482	1	14	1487	16107	0.0714286	0.0923201	0.000672495	0.000869187	Mature B cell	Satb1
GO:0044428	nuclear part	0.772763	1	14	1617	16107	0.0714286	0.100391	0.000618429	0.000869187	Mature B cell	Satb1
GO:0005576	extracellular region	0.796958	1	14	1733	16107	0.0714286	0.107593	0.000577034	0.000869187	Mature B cell	Prss12
GO:0032991	macromolecular complex	0.832014	2	14	3426	16107	0.142857	0.212703	0.000583771	0.000869187	Mature B cell	Bbs9,Rapgef4
GO:0044425	membrane part	0.876966	4	14	6455	16107	0.285714	0.400757	0.000619675	0.000869187	Mature B cell	Daf2,Fcer2a,Rapgef4,Sell
GO:0044444	cytoplasmic part	0.881058	3	14	5219	16107	0.214286	0.324021	0.000574823	0.000869187	Mature B cell	Prss12,Rapgef4,Tnik
GO:0016021	integral to membrane	0.916785	3	14	5646	16107	0.214286	0.350531	0.00053135	0.000869187	Mature B cell	Daf2,Fcer2a,Sell
GO:0031224	intrinsic to membrane	0.925887	3	14	5778	16107	0.214286	0.358726	0.000519211	0.000869187	Mature B cell	Daf2,Fcer2a,Sell
GO:0044446	intracellular organelle part	0.980159	1	14	3932	16107	0.0714286	0.244117	0.000254323	0.000869187	Mature B cell	Satb1
GO:0044422	organelle part	0.981951	1	14	4014	16107	0.0714286	0.249208	0.000249128	0.000869187	Mature B cell	Satb1
GO:0005575	cellular_component	1	14	14	16107	16107	1	1	0.000869187	0.000869187	Mature B cell	Bbs9,Daf2,Dclk2,Fcer2a,Maml3,Pip5k1b,Prss12,Rapgef4,Rbpms,Satb1,Sell,Ssbp2,Tnik,Zfp318

## Sheet: molecular_function
TermID	Term	Pval	k	n	K	N	k/n	K/N	k/K	n/N	Qset	Symbols
GO:0047730	carnosine synthase activity	0.00101709	1	15	1	14748	0.0666667	6.78058e-05	1	0.00101709	Mature B cell	Carns1
GO:0004419	hydroxymethylglutaryl-CoA lyase activity	0.00203321	1	15	2	14748	0.0666667	0.000135612	0.5	0.00101709	Mature B cell	Hmgcll1
GO:0019863	IgE binding	0.00406256	1	15	4	14748	0.0666667	0.000271223	0.25	0.00101709	Mature B cell	Fcer2a
GO:0016833	oxo-acid-lyase activity	0.00507579	1	15	5	14748	0.0666667	0.000339029	0.2	0.00101709	Mature B cell	Hmgcll1
GO:0016308	1-phosphatidylinositol-4-phosphate 5-kinase activity	0.00709936	1	15	7	14748	0.0666667	0.000474641	0.142857	0.00101709	Mature B cell	Pip5k1b
GO:0016307	phosphatidylinositol phosphate kinase activity	0.0101275	1	15	10	14748	0.0666667	0.000678058	0.1	0.00101709	Mature B cell	Pip5k1b
GO:0019865	immunoglobulin binding	0.0121415	1	15	12	14748	0.0666667	0.00081367	0.0833333	0.00101709	Mature B cell	Fcer2a
GO:0003713	transcription coactivator activity	0.0122879	2	15	168	14748	0.133333	0.0113914	0.0119048	0.00101709	Mature B cell	Maml3,Rbpms
GO:0008143	poly(A) RNA binding	0.0131471	1	15	13	14748	0.0666667	0.000881475	0.0769231	0.00101709	Mature B cell	Rbpms
GO:0070717	poly-purine tract binding	0.0151553	1	15	15	14748	0.0666667	0.00101709	0.0666667	0.00101709	Mature B cell	Rbpms
GO:0008603	cAMP-dependent protein kinase regulator activity	0.016158	1	15	16	14748	0.0666667	0.00108489	0.0625	0.00101709	Mature B cell	Rapgef4
GO:0030552	cAMP binding	0.0181605	1	15	18	14748	0.0666667	0.0012205	0.0555556	0.00101709	Mature B cell	Rapgef4
GO:0005083	small GTPase regulator activity	0.0190936	2	15	212	14748	0.133333	0.0143748	0.00943396	0.00101709	Mature B cell	Rapgef4,Tnik
GO:0005529	sugar binding	0.0213501	2	15	225	14748	0.133333	0.0152563	0.00888889	0.00101709	Mature B cell	Fcer2a,Sell
GO:0016773	phosphotransferase activity, alcohol group as acceptor	0.0275757	3	15	664	14748	0.2	0.0450231	0.00451807	0.00101709	Mature B cell	Dclk2,Pip5k1b,Tnik
GO:0030551	cyclic nucleotide binding	0.0281162	1	15	28	14748	0.0666667	0.00189856	0.0357143	0.00101709	Mature B cell	Rapgef4
GO:0001727	lipid kinase activity	0.0281162	1	15	28	14748	0.0666667	0.00189856	0.0357143	0.00101709	Mature B cell	Pip5k1b
GO:0016208	AMP binding	0.030096	1	15	30	14748	0.0666667	0.00203417	0.0333333	0.00101709	Mature B cell	Rapgef4
GO:0004428	inositol or phosphatidylinositol kinase activity	0.0330587	1	15	33	14748	0.0666667	0.00223759	0.030303	0.00101709	Mature B cell	Pip5k1b
GO:0003712	transcription cofactor activity	0.03332	2	15	286	14748	0.133333	0.0193925	0.00699301	0.00101709	Mature B cell	Maml3,Rbpms
GO:0000989	transcription factor binding transcription factor activity	0.0354873	2	15	296	14748	0.133333	0.0200705	0.00675676	0.00101709	Mature B cell	Maml3,Rbpms
GO:0003727	single-stranded RNA binding	0.0360129	1	15	36	14748	0.0666667	0.00244101	0.0277778	0.00101709	Mature B cell	Rbpms
GO:0000988	protein binding transcription factor activity	0.037037	2	15	303	14748	0.133333	0.0205452	0.00660066	0.00101709	Mature B cell	Maml3,Rbpms
GO:0005044	scavenger receptor activity	0.0379776	1	15	38	14748	0.0666667	0.00257662	0.0263158	0.00101709	Mature B cell	Prss12
GO:0016301	kinase activity	0.0415169	3	15	779	14748	0.2	0.0528207	0.00385109	0.00101709	Mature B cell	Dclk2,Pip5k1b,Tnik
GO:0016830	carbon-carbon lyase activity	0.0428733	1	15	43	14748	0.0666667	0.00291565	0.0232558	0.00101709	Mature B cell	Hmgcll1
GO:0030695	GTPase regulator activity	0.0473644	2	15	347	14748	0.133333	0.0235286	0.00576369	0.00101709	Mature B cell	Rapgef4,Tnik
GO:0060589	nucleoside-triphosphatase regulator activity	0.0503487	2	15	359	14748	0.133333	0.0243423	0.00557103	0.00101709	Mature B cell	Rapgef4,Tnik
GO:0032559	adenyl ribonucleotide binding	0.0510626	4	15	1436	14748	0.266667	0.0973691	0.00278552	0.00101709	Mature B cell	Dclk2,Pip5k1b,Rapgef4,Tnik
GO:0030554	adenyl nucleotide binding	0.0518408	4	15	1443	14748	0.266667	0.0978438	0.002772	0.00101709	Mature B cell	Dclk2,Pip5k1b,Rapgef4,Tnik
GO:0038024	cargo receptor activity	0.0525948	1	15	53	14748	0.0666667	0.00359371	0.0188679	0.00101709	Mature B cell	Prss12
GO:0002020	protease binding	0.0525948	1	15	53	14748	0.0666667	0.00359371	0.0188679	0.00101709	Mature B cell	Sell
GO:0003697	single-stranded DNA binding	0.0525948	1	15	53	14748	0.0666667	0.00359371	0.0188679	0.00101709	Mature B cell	Ssbp2
GO:0032403	protein complex binding	0.054175	2	15	374	14748	0.133333	0.0253594	0.00534759	0.00101709	Mature B cell	Fcer2a,Rapgef4
GO:0050839	cell adhesion molecule binding	0.054528	1	15	55	14748	0.0666667	0.00372932	0.0181818	0.00101709	Mature B cell	Sell
GO:0030246	carbohydrate binding	0.0591692	2	15	393	14748	0.133333	0.0266477	0.00508906	0.00101709	Mature B cell	Fcer2a,Sell
GO:0016772	transferase activity, transferring phosphorus-containing groups	0.0596254	3	15	901	14748	0.2	0.061093	0.00332963	0.00101709	Mature B cell	Dclk2,Pip5k1b,Tnik
GO:0000166	nucleotide binding	0.0600792	5	15	2197	14748	0.333333	0.148969	0.00227583	0.00101709	Mature B cell	Dclk2,Pip5k1b,Rapgef4,Rbpms,Tnik
GO:0004674	protein serine/threonine kinase activity	0.0629508	2	15	407	14748	0.133333	0.027597	0.004914	0.00101709	Mature B cell	Dclk2,Tnik
GO:0016874	ligase activity	0.0648729	2	15	414	14748	0.133333	0.0280716	0.00483092	0.00101709	Mature B cell	Carns1,Neurl3
GO:0005088	Ras guanyl-nucleotide exchange factor activity	0.0736587	1	15	75	14748	0.0666667	0.00508544	0.0133333	0.00101709	Mature B cell	Rapgef4
GO:0019887	protein kinase regulator activity	0.0896351	1	15	92	14748	0.0666667	0.00623813	0.0108696	0.00101709	Mature B cell	Rapgef4
GO:0032555	purine ribonucleotide binding	0.0929983	4	15	1752	14748	0.266667	0.118796	0.00228311	0.00101709	Mature B cell	Dclk2,Pip5k1b,Rapgef4,Tnik
GO:0032553	ribonucleotide binding	0.0931527	4	15	1753	14748	0.266667	0.118864	0.0022818	0.00101709	Mature B cell	Dclk2,Pip5k1b,Rapgef4,Tnik
GO:0003729	mRNA binding	0.0933567	1	15	96	14748	0.0666667	0.00650936	0.0104167	0.00101709	Mature B cell	Rbpms
GO:0017076	purine nucleotide binding	0.0940824	4	15	1759	14748	0.266667	0.11927	0.00227402	0.00101709	Mature B cell	Dclk2,Pip5k1b,Rapgef4,Tnik
GO:0017016	Ras GTPase binding	0.102599	1	15	106	14748	0.0666667	0.00718742	0.00943396	0.00101709	Mature B cell	Rapgef4
GO:0019207	kinase regulator activity	0.105354	1	15	109	14748	0.0666667	0.00739083	0.00917431	0.00101709	Mature B cell	Rapgef4
GO:0004672	protein kinase activity	0.108476	2	15	558	14748	0.133333	0.0378356	0.00358423	0.00101709	Mature B cell	Dclk2,Tnik
GO:0031267	small GTPase binding	0.110841	1	15	115	14748	0.0666667	0.00779767	0.00869565	0.00101709	Mature B cell	Rapgef4
GO:0051020	GTPase binding	0.126218	1	15	132	14748	0.0666667	0.00895037	0.00757576	0.00101709	Mature B cell	Rapgef4
GO:0005085	guanyl-nucleotide exchange factor activity	0.131585	1	15	138	14748	0.0666667	0.0093572	0.00724638	0.00101709	Mature B cell	Rapgef4
GO:0004252	serine-type endopeptidase activity	0.140463	1	15	148	14748	0.0666667	0.0100353	0.00675676	0.00101709	Mature B cell	Prss12
GO:0016829	lyase activity	0.147504	1	15	156	14748	0.0666667	0.0105777	0.00641026	0.00101709	Mature B cell	Hmgcll1
GO:0005524	ATP binding	0.168056	3	15	1413	14748	0.2	0.0958096	0.00212314	0.00101709	Mature B cell	Dclk2,Pip5k1b,Tnik
GO:0008236	serine-type peptidase activity	0.186117	1	15	201	14748	0.0666667	0.013629	0.00497512	0.00101709	Mature B cell	Prss12
GO:0017171	serine hydrolase activity	0.188632	1	15	204	14748	0.0666667	0.0138324	0.00490196	0.00101709	Mature B cell	Prss12
GO:0030234	enzyme regulator activity	0.189959	2	15	789	14748	0.133333	0.0534988	0.00253485	0.00101709	Mature B cell	Rapgef4,Tnik
GO:0043566	structure-specific DNA binding	0.194473	1	15	211	14748	0.0666667	0.014307	0.00473934	0.00101709	Mature B cell	Ssbp2
GO:0016881	acid-amino acid ligase activity	0.212575	1	15	233	14748	0.0666667	0.0157988	0.00429185	0.00101709	Mature B cell	Carns1
GO:0003824	catalytic activity	0.224567	7	15	5045	14748	0.466667	0.34208	0.00138751	0.00101709	Mature B cell	Carns1,Dclk2,Hmgcll1,Neurl3,Pip5k1b,Prss12,Tnik
GO:0016879	ligase activity, forming carbon-nitrogen bonds	0.237439	1	15	264	14748	0.0666667	0.0179007	0.00378788	0.00101709	Mature B cell	Carns1
GO:0016740	transferase activity	0.238431	3	15	1675	14748	0.2	0.113575	0.00179104	0.00101709	Mature B cell	Dclk2,Pip5k1b,Tnik
GO:0003676	nucleic acid binding	0.249899	4	15	2537	14748	0.266667	0.172023	0.00157667	0.00101709	Mature B cell	Rbpms,Satb1,Ssbp2,Zfp318
GO:0035639	purine ribonucleoside triphosphate binding	0.251156	3	15	1720	14748	0.2	0.116626	0.00174419	0.00101709	Mature B cell	Dclk2,Pip5k1b,Tnik
GO:0019899	enzyme binding	0.256651	2	15	964	14748	0.133333	0.0653648	0.00207469	0.00101709	Mature B cell	Rapgef4,Sell
GO:0004175	endopeptidase activity	0.307705	1	15	357	14748	0.0666667	0.0242067	0.00280112	0.00101709	Mature B cell	Prss12
GO:0005488	binding	0.381992	12	15	10725	14748	0.8	0.727217	0.00111888	0.00101709	Mature B cell	Dclk2,Fcer2a,Hmgcll1,Neurl3,Pip5k1b,Rapgef4,Rbpms,Satb1,Sell,Ssbp2,Tnik,Zfp318
GO:0008270	zinc ion binding	0.38925	2	15	1308	14748	0.133333	0.08869	0.00152905	0.00101709	Mature B cell	Neurl3,Zfp318
GO:0070011	peptidase activity, acting on L-amino acid peptides	0.44417	1	15	566	14748	0.0666667	0.0383781	0.00176678	0.00101709	Mature B cell	Prss12
GO:0046872	metal ion binding	0.455125	4	15	3353	14748	0.266667	0.227353	0.00119296	0.00101709	Mature B cell	Fcer2a,Hmgcll1,Neurl3,Zfp318
GO:0043565	sequence-specific DNA binding	0.459841	1	15	593	14748	0.0666667	0.0402088	0.00168634	0.00101709	Mature B cell	Satb1
GO:0008233	peptidase activity	0.460985	1	15	595	14748	0.0666667	0.0403445	0.00168067	0.00101709	Mature B cell	Prss12
GO:0043169	cation binding	0.464802	4	15	3391	14748	0.266667	0.229929	0.00117959	0.00101709	Mature B cell	Fcer2a,Hmgcll1,Neurl3,Zfp318
GO:0043167	ion binding	0.467851	4	15	3403	14748	0.266667	0.230743	0.00117543	0.00101709	Mature B cell	Fcer2a,Hmgcll1,Neurl3,Zfp318
GO:0046914	transition metal ion binding	0.485335	2	15	1571	14748	0.133333	0.106523	0.00127307	0.00101709	Mature B cell	Neurl3,Zfp318
GO:0005515	protein binding	0.532799	6	15	5601	14748	0.4	0.37978	0.00107124	0.00101709	Mature B cell	Fcer2a,Pip5k1b,Rapgef4,Sell,Ssbp2,Tnik
GO:0003723	RNA binding	0.533697	1	15	731	14748	0.0666667	0.049566	0.00136799	0.00101709	Mature B cell	Rbpms
GO:0003700	sequence-specific DNA binding transcription factor activity	0.535193	1	15	734	14748	0.0666667	0.0497695	0.0013624	0.00101709	Mature B cell	Satb1
GO:0001071	nucleic acid binding transcription factor activity	0.536187	1	15	736	14748	0.0666667	0.0499051	0.0013587	0.00101709	Mature B cell	Satb1
GO:0003677	DNA binding	0.541476	2	15	1736	14748	0.133333	0.117711	0.00115207	0.00101709	Mature B cell	Satb1,Ssbp2
GO:0004872	receptor activity	0.777759	2	15	2636	14748	0.133333	0.178736	0.000758725	0.00101709	Mature B cell	Fcer2a,Prss12
GO:0016787	hydrolase activity	0.906475	1	15	2154	14748	0.0666667	0.146054	0.000464253	0.00101709	Mature B cell	Prss12
GO:0003674	molecular_function	1	15	15	14748	14748	1	1	0.00101709	0.00101709	Mature B cell	Carns1,Dclk2,Fcer2a,Hmgcll1,Maml3,Neurl3,Pip5k1b,Prss12,Rapgef4,Rbpms,Satb1,Sell,Ssbp2,Tnik,Zfp318
