# Supplementary material for: Ontology based molecular signatures for immune cell types via gene expression analysis
Source: BMC Bioinformatics. 2013 Aug 30;14:263. doi: 10.1186/1471-2105-14-263 (PMC3844401; doi:10.1186/1471-2105-14-263)
Supplement: Additional file 1 — OBAMS profiles for all mature B cells. Additional file 1 contains a zip archive of OBAMS profiles for all mature B cells, including for each cell type individual spreadsheets showing up and down regulated genes for that cell type relative to parental cell types, and VLAD (GO term enrichment) results for all mature B cells. [file 1471-2105-14-263-S1.zip › Additional File 1/B-2 B cell/VLAD.CL_0000822_down/auxfiles/vlad.results.biological_process.dot]

digraph "biological_process" {
graph [ bgcolor = "#FFFFFF", label = <<TABLE COLOR="black" BGCOLOR="white"><TR><TD COLSPAN="2" BGCOLOR="#D0D0D0"><FONT COLOR="black">biological_process</FONT></TD></TR><TR><TD BORDER="0">CL_0000822_down</TD></TR></TABLE>> ];
node [ fontname = "Arial" ];

subgraph "nodes" {

node [ style = "filled", fixedsize = "true", width = 1, shape = "box", fontsize = 9, fillcolor = "#D0D0D0", fontcolor = "black", color = "black" ];

"GO:0006596" [ URL = "#GO:0006596", label = <<TABLE BORDER="0"><TR><TD>GO:0006596<BR/>polyamine<BR/>biosynthetic process<BR/>(1.16e-02)</TD></TR></TABLE>>, width = 1.2404716599, shape = "box", fontsize = 8.93139595128, height = 1.2404716599 ];
"GO:0048518" [ URL = "#GO:0048518", label = <<TABLE BORDER="0"><TR><TD>GO:0048518<BR/>positive<BR/>regulation of<BR/>biological process<BR/>(3.10e-01)</TD></TR></TABLE>>, width = 0.641751769154, shape = "box", fontsize = 5.0, height = 0.641751769154 ];
"GO:0032594" [ URL = "#GO:0032594", label = <<TABLE BORDER="0"><TR><TD>GO:0032594<BR/>protein<BR/>transport<BR/>within lipid bilayer<BR/>(2.90e-03)</TD></TR></TABLE>>, width = 1.41866360206, shape = "box", fontsize = 10.2143779349, height = 1.41866360206 ];
"GO:0015808" [ URL = "#GO:0015808", label = <<TABLE BORDER="0"><TR><TD>GO:0015808<BR/>L-alanine<BR/>transport<BR/>(7.25e-03)</TD></TR></TABLE>>, width = 1.30352910399, shape = "box", fontsize = 9.38540954875, height = 1.30352910399 ];
"GO:0008216" [ URL = "#GO:0008216", label = <<TABLE BORDER="0"><TR><TD>GO:0008216<BR/>spermidine<BR/>metabolic process<BR/>(8.69e-03)</TD></TR></TABLE>>, width = 1.27942197711, shape = "box", fontsize = 9.21183823516, height = 1.27942197711 ];
"GO:0002640" [ URL = "#GO:0002640", label = <<TABLE BORDER="0"><TR><TD>GO:0002640<BR/>regulation of<BR/>immunoglobulin<BR/>biosynthetic process<BR/>(1.45e-03)</TD></TR></TABLE>>, width = 1.5, shape = "box", fontsize = 10.8, height = 1.5 ];
"GO:0015801" [ URL = "#GO:0015801", label = <<TABLE BORDER="0"><TR><TD>GO:0015801<BR/>aromatic amino<BR/>acid transport<BR/>(1.45e-03)</TD></TR></TABLE>>, width = 1.5, shape = "box", fontsize = 10.8, height = 1.5 ];
"GO:0060547" [ URL = "#GO:0060547", label = <<TABLE BORDER="0"><TR><TD>GO:0060547<BR/>negative<BR/>regulation of<BR/>necrotic cell death<BR/>(1.16e-02)</TD></TR></TABLE>>, width = 1.2404716599, shape = "box", fontsize = 8.93139595128, height = 1.2404716599 ];
"GO:0007166" [ URL = "#GO:0007166", label = <<TABLE BORDER="0"><TR><TD>GO:0007166<BR/>cell surface<BR/>receptor<BR/>signaling pathway<BR/>(4.26e-01)</TD></TR></TABLE>>, width = 0.550359235948, shape = "box", fontsize = 5.0, height = 0.550359235948 ];
"GO:0060907" [ URL = "#GO:0060907", label = <<TABLE BORDER="0"><TR><TD>GO:0060907<BR/>positive<BR/>regulation of<BR/>macrophage<BR/>cytokine<BR/>production<BR/>(8.69e-03)</TD></TR></TABLE>>, width = 1.27942197711, shape = "box", fontsize = 9.21183823516, height = 1.27942197711 ];
"GO:0050794" [ URL = "#GO:0050794", label = "", width = 0.340852040778, shape = "box", height = 0.340852040778 ];
"GO:0006862" [ URL = "#GO:0006862", label = <<TABLE BORDER="0"><TR><TD>GO:0006862<BR/>nucleotide<BR/>transport<BR/>(7.25e-03)</TD></TR></TABLE>>, width = 1.30352910399, shape = "box", fontsize = 9.38540954875, height = 1.30352910399 ];
"GO:0008277" [ URL = "#GO:0008277", label = <<TABLE BORDER="0"><TR><TD>GO:0008277<BR/>regulation of<BR/>G-protein<BR/>coupled<BR/>receptor<BR/>protein<BR/>signaling pathway<BR/>(8.30e-03)</TD></TR></TABLE>>, width = 1.28561117822, shape = "box", fontsize = 9.25640048315, height = 1.28561117822 ];
"GO:0002700" [ URL = "#GO:0002700", label = <<TABLE BORDER="0"><TR><TD>GO:0002700<BR/>regulation of<BR/>production of<BR/>molecular<BR/>mediator of<BR/>immune response<BR/>(3.73e-03)</TD></TR></TABLE>>, width = 1.38804181957, shape = "box", fontsize = 9.9939011009, height = 1.38804181957 ];
"GO:0008152" [ URL = "#GO:0008152", label = "", width = 0.185609224658, shape = "box", height = 0.185609224658 ];
"GO:0015827" [ URL = "#GO:0015827", label = <<TABLE BORDER="0"><TR><TD>GO:0015827<BR/>tryptophan<BR/>transport<BR/>(1.45e-03)</TD></TR></TABLE>>, width = 1.5, shape = "box", fontsize = 10.8, height = 1.5 ];
"GO:0006810" [ URL = "#GO:0006810", label = <<TABLE BORDER="0"><TR><TD>GO:0006810<BR/>transport<BR/>(7.75e-02)</TD></TR></TABLE>>, width = 0.941586304344, shape = "box", fontsize = 6.77942139128, height = 0.941586304344 ];
"GO:0008150" [ URL = "#GO:0008150", label = <<TABLE BORDER="0"><TR><TD>GO:0008150<BR/>biological_process</TD></TR></TABLE>>, width = 1.5, shape = "box", fontsize = 10.8 ];
"GO:0071705" [ URL = "#GO:0071705", label = <<TABLE BORDER="0"><TR><TD>GO:0071705<BR/>nitrogen<BR/>compound<BR/>transport<BR/>(2.36e-02)</TD></TR></TABLE>>, width = 1.13740981151, shape = "box", fontsize = 8.18935064286, height = 1.13740981151 ];
"GO:0009987" [ URL = "#GO:0009987", label = "", width = 0.195825293003, shape = "box", height = 0.195825293003 ];
"GO:0050789" [ URL = "#GO:0050789", label = "", width = 0.353643022477, shape = "box", height = 0.353643022477 ];
"GO:0009058" [ URL = "#GO:0009058", label = "", width = 0.375019795505, shape = "box", height = 0.375019795505 ];
"GO:0006595" [ URL = "#GO:0006595", label = <<TABLE BORDER="0"><TR><TD>GO:0006595<BR/>polyamine<BR/>metabolic process<BR/>(2.44e-02)</TD></TR></TABLE>>, width = 1.13247130921, shape = "box", fontsize = 8.15379342633, height = 1.13247130921 ];
"GO:0002642" [ URL = "#GO:0002642", label = <<TABLE BORDER="0"><TR><TD>GO:0002642<BR/>positive<BR/>regulation of<BR/>immunoglobulin<BR/>biosynthetic process<BR/>(1.45e-03)</TD></TR></TABLE>>, width = 1.5, shape = "box", fontsize = 10.8, height = 1.5 ];
"GO:0015866" [ URL = "#GO:0015866", label = <<TABLE BORDER="0"><TR><TD>GO:0015866<BR/>ADP transport<BR/>(4.35e-03)</TD></TR></TABLE>>, width = 1.36888230573, shape = "box", fontsize = 9.85595260125, height = 1.36888230573 ];
"GO:0015867" [ URL = "#GO:0015867", label = <<TABLE BORDER="0"><TR><TD>GO:0015867<BR/>ATP transport<BR/>(5.80e-03)</TD></TR></TABLE>>, width = 1.33246035774, shape = "box", fontsize = 9.59371457572, height = 1.33246035774 ];
"GO:0015865" [ URL = "#GO:0015865", label = <<TABLE BORDER="0"><TR><TD>GO:0015865<BR/>purine<BR/>nucleotide<BR/>transport<BR/>(7.25e-03)</TD></TR></TABLE>>, width = 1.30352910399, shape = "box", fontsize = 9.38540954875, height = 1.30352910399 ];
"GO:0051503" [ URL = "#GO:0051503", label = <<TABLE BORDER="0"><TR><TD>GO:0051503<BR/>adenine<BR/>nucleotide<BR/>transport<BR/>(5.80e-03)</TD></TR></TABLE>>, width = 1.33246035774, shape = "box", fontsize = 9.59371457572, height = 1.33246035774 ];
"GO:0007229" [ URL = "#GO:0007229", label = <<TABLE BORDER="0"><TR><TD>GO:0007229<BR/>integrin-mediated<BR/>signaling pathway<BR/>(5.11e-03)</TD></TR></TABLE>>, width = 1.34863106533, shape = "box", fontsize = 9.71014367037, height = 1.34863106533 ];
"GO:0050896" [ URL = "#GO:0050896", label = "", width = 0.166405661537, shape = "box", height = 0.166405661537 ];
"GO:2000489" [ URL = "#GO:2000489", label = <<TABLE BORDER="0"><TR><TD>GO:2000489<BR/>regulation of<BR/>hepatic<BR/>stellate cell<BR/>activation<BR/>(2.90e-03)</TD></TR></TABLE>>, width = 1.41866360206, shape = "box", fontsize = 10.2143779349, height = 1.41866360206 ];
"GO:2000491" [ URL = "#GO:2000491", label = <<TABLE BORDER="0"><TR><TD>GO:2000491<BR/>positive<BR/>regulation of<BR/>hepatic<BR/>stellate cell<BR/>activation<BR/>(2.90e-03)</TD></TR></TABLE>>, width = 1.41866360206, shape = "box", fontsize = 10.2143779349, height = 1.41866360206 ];
"GO:0015868" [ URL = "#GO:0015868", label = <<TABLE BORDER="0"><TR><TD>GO:0015868<BR/>purine<BR/>ribonucleotide<BR/>transport<BR/>(7.25e-03)</TD></TR></TABLE>>, width = 1.30352910399, shape = "box", fontsize = 9.38540954875, height = 1.30352910399 ];
"GO:0008295" [ URL = "#GO:0008295", label = <<TABLE BORDER="0"><TR><TD>GO:0008295<BR/>spermidine<BR/>biosynthetic process<BR/>(5.80e-03)</TD></TR></TABLE>>, width = 1.33246035774, shape = "box", fontsize = 9.59371457572, height = 1.33246035774 ];
"GO:0006865" [ URL = "#GO:0006865", label = <<TABLE BORDER="0"><TR><TD>GO:0006865<BR/>amino acid<BR/>transport<BR/>(1.32e-01)</TD></TR></TABLE>>, width = 0.839218223137, shape = "box", fontsize = 6.04237120659, height = 0.839218223137 ];
"GO:0032328" [ URL = "#GO:0032328", label = <<TABLE BORDER="0"><TR><TD>GO:0032328<BR/>alanine<BR/>transport<BR/>(8.69e-03)</TD></TR></TABLE>>, width = 1.27942197711, shape = "box", fontsize = 9.21183823516, height = 1.27942197711 ];
"GO:0032497" [ URL = "#GO:0032497", label = <<TABLE BORDER="0"><TR><TD>GO:0032497<BR/>detection of<BR/>lipopolysaccharide<BR/>(4.35e-03)</TD></TR></TABLE>>, width = 1.36888230573, shape = "box", fontsize = 9.85595260125, height = 1.36888230573 ];
"GO:0048583" [ URL = "#GO:0048583", label = <<TABLE BORDER="0"><TR><TD>GO:0048583<BR/>regulation of<BR/>response to<BR/>stimulus<BR/>(3.07e-01)</TD></TR></TABLE>>, width = 0.644323662483, shape = "box", fontsize = 5.0, height = 0.644323662483 ];
"GO:0007161" [ URL = "#GO:0007161", label = <<TABLE BORDER="0"><TR><TD>GO:0007161<BR/>calcium-independent<BR/>cell-matrix<BR/>adhesion<BR/>(4.35e-03)</TD></TR></TABLE>>, width = 1.36888230573, shape = "box", fontsize = 9.85595260125, height = 1.36888230573 ];
}
subgraph "edges" {


edge [ dir = "back", weight = 1 ];
subgraph "regulates" {


edge [ color = "cyan", arrowtail = "none" ];
subgraph "positive" {


edge [ color = "green", arrowtail = "vee" ];
"GO:0008150" -> "GO:0048518";
}
subgraph "negative" {


edge [ color = "red", arrowtail = "tee" ];
}
"GO:0009987" -> "GO:0050794";
"GO:0050896" -> "GO:0048583";
}
subgraph "part_of" {


edge [ color = "purple", arrowtail = "diamond", weight = 2.5 ];
}
subgraph "is_a" {


edge [ color = "blue", arrowtail = "empty", weight = 5.0 ];
"GO:2000489" -> "GO:2000491";
"GO:0007166" -> "GO:0007229";
"GO:0006595" -> "GO:0006596";
"GO:0008150" -> "GO:0009987";
"GO:0015868" -> "GO:0015867";
"GO:0008150" -> "GO:0050896";
"GO:0006596" -> "GO:0008295";
"GO:0002640" -> "GO:0002642";
"GO:0015868" -> "GO:0015866";
"GO:0050789" -> "GO:0050794";
"GO:0015865" -> "GO:0051503";
"GO:0051503" -> "GO:0015866";
"GO:0050789" -> "GO:0048583";
"GO:0008216" -> "GO:0008295";
"GO:0015801" -> "GO:0015827";
"GO:0006862" -> "GO:0015865";
"GO:0015865" -> "GO:0015868";
"GO:0050789" -> "GO:0048518";
"GO:0006810" -> "GO:0071705";
"GO:0008152" -> "GO:0009058";
"GO:0008150" -> "GO:0008152";
"GO:0006865" -> "GO:0015801";
"GO:0032328" -> "GO:0015808";
"GO:0051503" -> "GO:0015867";
"GO:0006595" -> "GO:0008216";
}
"GO:0050896" -> "GO:0007166";
"GO:0048583" -> "GO:0060907";
"GO:0008152" -> "GO:0006595";
"GO:0008150" -> "GO:0050789";
"GO:0009058" -> "GO:0006596";
"GO:0048518" -> "GO:0060907";
"GO:0050789" -> "GO:0002700";
"GO:0071705" -> "GO:0015865";
"GO:0009987" -> "GO:0006595";
"GO:0048518" -> "GO:2000491";
"GO:0048518" -> "GO:0002642";
"GO:0050896" -> "GO:0032497";
"GO:0048583" -> "GO:0008277";
"GO:0007166" -> "GO:0008277";
"GO:0002700" -> "GO:0060907";
"GO:0009987" -> "GO:0015865";
"GO:0009987" -> "GO:0007161";
"GO:0071705" -> "GO:0006865";
"GO:0006810" -> "GO:0006862";
"GO:0050794" -> "GO:0007166";
"GO:0002700" -> "GO:0002640";
"GO:0009058" -> "GO:0002640";
"GO:0050794" -> "GO:2000489";
"GO:0006865" -> "GO:0032328";
"GO:0008150" -> "GO:0006810";
"GO:0006810" -> "GO:0032594";
"GO:0050794" -> "GO:0060547";
"GO:0009987" -> "GO:0032594";
}
}
