# Supplementary material for: Ontology based molecular signatures for immune cell types via gene expression analysis
Source: BMC Bioinformatics. 2013 Aug 30;14:263. doi: 10.1186/1471-2105-14-263 (PMC3844401; doi:10.1186/1471-2105-14-263)
Supplement: Additional file 1 — OBAMS profiles for all mature B cells. Additional file 1 contains a zip archive of OBAMS profiles for all mature B cells, including for each cell type individual spreadsheets showing up and down regulated genes for that cell type relative to parental cell types, and VLAD (GO term enrichment) results for all mature B cells. [file 1471-2105-14-263-S1.zip › Additional File 1/B-2 B cell/VLAD.CL_0000822_down/auxfiles/vlad.results.biological_process.map]

<map name="map_biological_process">
<area id="area_GO:0006596" shape="rect" href="#GO:0006596" coords="120,346,213,440"  alt="GO:0006596 polyamine biosynthetic process (1.16e-02)" title="GO:0006596 polyamine biosynthetic process (1.16e-02)" onclick="return nodeClicked(this,event);" />
<area id="area_GO:0008295" shape="rect" href="#GO:0008295" coords="57,494,158,596"  alt="GO:0008295 spermidine biosynthetic process (5.80e-03)" title="GO:0008295 spermidine biosynthetic process (5.80e-03)" onclick="return nodeClicked(this,event);" />
<area id="area_GO:0048518" shape="rect" href="#GO:0048518" coords="448,220,497,268"  alt="GO:0048518 positive regulation of biological process (3.10e-01)" title="GO:0048518 positive regulation of biological process (3.10e-01)" onclick="return nodeClicked(this,event);" />
<area id="area_GO:0060907" shape="rect" href="#GO:0060907" coords="366,344,463,442"  alt="GO:0060907 positive regulation of macrophage cytokine production (8.69e-03)" title="GO:0060907 positive regulation of macrophage cytokine production (8.69e-03)" onclick="return nodeClicked(this,event);" />
<area id="area_GO:0002642" shape="rect" href="#GO:0002642" coords="232,488,347,602"  alt="GO:0002642 positive regulation of immunoglobulin biosynthetic process (1.45e-03)" title="GO:0002642 positive regulation of immunoglobulin biosynthetic process (1.45e-03)" onclick="return nodeClicked(this,event);" />
<area id="area_GO:2000491" shape="rect" href="#GO:2000491" coords="600,491,708,599"  alt="GO:2000491 positive regulation of hepatic stellate cell activation (2.90e-03)" title="GO:2000491 positive regulation of hepatic stellate cell activation (2.90e-03)" onclick="return nodeClicked(this,event);" />
<area id="area_GO:0032594" shape="rect" href="#GO:0032594" coords="953,190,1061,298"  alt="GO:0032594 protein transport within lipid bilayer (2.90e-03)" title="GO:0032594 protein transport within lipid bilayer (2.90e-03)" onclick="return nodeClicked(this,event);" />
<area id="area_GO:0015808" shape="rect" href="#GO:0015808" coords="1203,648,1303,747"  alt="GO:0015808 L-alanine transport (7.25e-03)" title="GO:0015808 L-alanine transport (7.25e-03)" onclick="return nodeClicked(this,event);" />
<area id="area_GO:0008216" shape="rect" href="#GO:0008216" coords="4,344,101,442"  alt="GO:0008216 spermidine metabolic process (8.69e-03)" title="GO:0008216 spermidine metabolic process (8.69e-03)" onclick="return nodeClicked(this,event);" />
<area id="area_GO:0002640" shape="rect" href="#GO:0002640" coords="232,336,347,450"  alt="GO:0002640 regulation of immunoglobulin biosynthetic process (1.45e-03)" title="GO:0002640 regulation of immunoglobulin biosynthetic process (1.45e-03)" onclick="return nodeClicked(this,event);" />
<area id="area_GO:0015801" shape="rect" href="#GO:0015801" coords="1322,488,1436,602"  alt="GO:0015801 aromatic amino acid transport (1.45e-03)" title="GO:0015801 aromatic amino acid transport (1.45e-03)" onclick="return nodeClicked(this,event);" />
<area id="area_GO:0015827" shape="rect" href="#GO:0015827" coords="1322,640,1436,754"  alt="GO:0015827 tryptophan transport (1.45e-03)" title="GO:0015827 tryptophan transport (1.45e-03)" onclick="return nodeClicked(this,event);" />
<area id="area_GO:0060547" shape="rect" href="#GO:0060547" coords="729,346,822,440"  alt="GO:0060547 negative regulation of necrotic cell death (1.16e-02)" title="GO:0060547 negative regulation of necrotic cell death (1.16e-02)" onclick="return nodeClicked(this,event);" />
<area id="area_GO:0007166" shape="rect" href="#GO:0007166" coords="873,372,915,414"  alt="GO:0007166 cell surface receptor signaling pathway (4.26e-01)" title="GO:0007166 cell surface receptor signaling pathway (4.26e-01)" onclick="return nodeClicked(this,event);" />
<area id="area_GO:0008277" shape="rect" href="#GO:0008277" coords="727,496,824,594"  alt="GO:0008277 regulation of G-protein coupled receptor protein signaling pathway (8.30e-03)" title="GO:0008277 regulation of G-protein coupled receptor protein signaling pathway (8.30e-03)" onclick="return nodeClicked(this,event);" />
<area id="area_GO:0007229" shape="rect" href="#GO:0007229" coords="843,494,945,596"  alt="GO:0007229 integrin-mediated signaling pathway (5.11e-03)" title="GO:0007229 integrin-mediated signaling pathway (5.11e-03)" onclick="return nodeClicked(this,event);" />
<area id="area_GO:0050794" shape="rect" href="#GO:0050794" coords="706,231,731,257"  alt="GO:0050794 regulation of cellular process (7.34e-01)" title="GO:0050794 regulation of cellular process (7.34e-01)" onclick="return nodeClicked(this,event);" />
<area id="area_GO:2000489" shape="rect" href="#GO:2000489" coords="602,339,710,447"  alt="GO:2000489 regulation of hepatic stellate cell activation (2.90e-03)" title="GO:2000489 regulation of hepatic stellate cell activation (2.90e-03)" onclick="return nodeClicked(this,event);" />
<area id="area_GO:0006862" shape="rect" href="#GO:0006862" coords="1080,194,1179,294"  alt="GO:0006862 nucleotide transport (7.25e-03)" title="GO:0006862 nucleotide transport (7.25e-03)" onclick="return nodeClicked(this,event);" />
<area id="area_GO:0015865" shape="rect" href="#GO:0015865" coords="1080,343,1179,443"  alt="GO:0015865 purine nucleotide transport (7.25e-03)" title="GO:0015865 purine nucleotide transport (7.25e-03)" onclick="return nodeClicked(this,event);" />
<area id="area_GO:0002700" shape="rect" href="#GO:0002700" coords="323,191,429,297"  alt="GO:0002700 regulation of production of molecular mediator of immune response (3.73e-03)" title="GO:0002700 regulation of production of molecular mediator of immune response (3.73e-03)" onclick="return nodeClicked(this,event);" />
<area id="area_GO:0008152" shape="rect" href="#GO:0008152" coords="284,109,297,123"  alt="GO:0008152 metabolic process (9.31e-01)" title="GO:0008152 metabolic process (9.31e-01)" onclick="return nodeClicked(this,event);" />
<area id="area_GO:0009058" shape="rect" href="#GO:0009058" coords="277,230,304,258"  alt="GO:0009058 biosynthetic process (6.83e-01)" title="GO:0009058 biosynthetic process (6.83e-01)" onclick="return nodeClicked(this,event);" />
<area id="area_GO:0006595" shape="rect" href="#GO:0006595" coords="124,201,210,287"  alt="GO:0006595 polyamine metabolic process (2.44e-02)" title="GO:0006595 polyamine metabolic process (2.44e-02)" onclick="return nodeClicked(this,event);" />
<area id="area_GO:0006810" shape="rect" href="#GO:0006810" coords="1205,80,1277,152"  alt="GO:0006810 transport (7.75e-02)" title="GO:0006810 transport (7.75e-02)" onclick="return nodeClicked(this,event);" />
<area id="area_GO:0071705" shape="rect" href="#GO:0071705" coords="1198,201,1285,287"  alt="GO:0071705 nitrogen compound transport (2.36e-02)" title="GO:0071705 nitrogen compound transport (2.36e-02)" onclick="return nodeClicked(this,event);" />
<area id="area_GO:0008150" shape="rect" href="#GO:0008150" coords="521,4,635,42"  alt="GO:0008150 biological_process (1.00e+00)" title="GO:0008150 biological_process (1.00e+00)" onclick="return nodeClicked(this,event);" />
<area id="area_GO:0009987" shape="rect" href="#GO:0009987" coords="603,109,618,124"  alt="GO:0009987 cellular process (9.21e-01)" title="GO:0009987 cellular process (9.21e-01)" onclick="return nodeClicked(this,event);" />
<area id="area_GO:0050789" shape="rect" href="#GO:0050789" coords="527,103,553,129"  alt="GO:0050789 regulation of biological process (7.15e-01)" title="GO:0050789 regulation of biological process (7.15e-01)" onclick="return nodeClicked(this,event);" />
<area id="area_GO:0050896" shape="rect" href="#GO:0050896" coords="572,110,584,123"  alt="GO:0050896 response to stimulus (9.50e-01)" title="GO:0050896 response to stimulus (9.50e-01)" onclick="return nodeClicked(this,event);" />
<area id="area_GO:0006865" shape="rect" href="#GO:0006865" coords="1347,361,1410,425"  alt="GO:0006865 amino acid transport (1.32e-01)" title="GO:0006865 amino acid transport (1.32e-01)" onclick="return nodeClicked(this,event);" />
<area id="area_GO:0007161" shape="rect" href="#GO:0007161" coords="790,192,894,296"  alt="GO:0007161 calcium-independent cell-matrix adhesion (4.35e-03)" title="GO:0007161 calcium-independent cell-matrix adhesion (4.35e-03)" onclick="return nodeClicked(this,event);" />
<area id="area_GO:0048583" shape="rect" href="#GO:0048583" coords="516,220,564,268"  alt="GO:0048583 regulation of response to stimulus (3.07e-01)" title="GO:0048583 regulation of response to stimulus (3.07e-01)" onclick="return nodeClicked(this,event);" />
<area id="area_GO:0015866" shape="rect" href="#GO:0015866" coords="1081,645,1184,750"  alt="GO:0015866 ADP transport (4.35e-03)" title="GO:0015866 ADP transport (4.35e-03)" onclick="return nodeClicked(this,event);" />
<area id="area_GO:0015867" shape="rect" href="#GO:0015867" coords="960,647,1062,748"  alt="GO:0015867 ATP transport (5.80e-03)" title="GO:0015867 ATP transport (5.80e-03)" onclick="return nodeClicked(this,event);" />
<area id="area_GO:0051503" shape="rect" href="#GO:0051503" coords="1082,494,1183,596"  alt="GO:0051503 adenine nucleotide transport (5.80e-03)" title="GO:0051503 adenine nucleotide transport (5.80e-03)" onclick="return nodeClicked(this,event);" />
<area id="area_GO:0015868" shape="rect" href="#GO:0015868" coords="964,495,1063,595"  alt="GO:0015868 purine ribonucleotide transport (7.25e-03)" title="GO:0015868 purine ribonucleotide transport (7.25e-03)" onclick="return nodeClicked(this,event);" />
<area id="area_GO:0032497" shape="rect" href="#GO:0032497" coords="583,192,687,296"  alt="GO:0032497 detection of lipopolysaccharide (4.35e-03)" title="GO:0032497 detection of lipopolysaccharide (4.35e-03)" onclick="return nodeClicked(this,event);" />
<area id="area_GO:0032328" shape="rect" href="#GO:0032328" coords="1204,497,1302,594"  alt="GO:0032328 alanine transport (8.69e-03)" title="GO:0032328 alanine transport (8.69e-03)" onclick="return nodeClicked(this,event);" />
</map>
