# Supplementary material for: Ontology based molecular signatures for immune cell types via gene expression analysis
Source: BMC Bioinformatics. 2013 Aug 30;14:263. doi: 10.1186/1471-2105-14-263 (PMC3844401; doi:10.1186/1471-2105-14-263)
Supplement: Additional file 1 — OBAMS profiles for all mature B cells. Additional file 1 contains a zip archive of OBAMS profiles for all mature B cells, including for each cell type individual spreadsheets showing up and down regulated genes for that cell type relative to parental cell types, and VLAD (GO term enrichment) results for all mature B cells. [file 1471-2105-14-263-S1.zip › Additional File 1/B-2 B cell/VLAD.CL_0000822_down/auxfiles/vlad.results.cellular_component.dot]

digraph "cellular_component" {
graph [ bgcolor = "#FFFFFF", label = <<TABLE COLOR="black" BGCOLOR="white"><TR><TD COLSPAN="2" BGCOLOR="#D0D0D0"><FONT COLOR="black">cellular_component</FONT></TD></TR><TR><TD BORDER="0">CL_0000822_down</TD></TR></TABLE>> ];
node [ fontname = "Arial" ];

subgraph "nodes" {

node [ style = "filled", fixedsize = "true", width = 1, shape = "box", fontsize = 9, fillcolor = "#D0D0D0", fontcolor = "black", color = "black" ];

"GO:0030688" [ URL = "#GO:0030688", label = <<TABLE BORDER="0"><TR><TD>GO:0030688<BR/>preribosome,<BR/>small subunit<BR/>precursor<BR/>(2.67e-03)</TD></TR></TABLE>>, width = 1.41970010878, shape = "box", fontsize = 10.2218407832, height = 1.41970010878 ];
"GO:0043235" [ URL = "#GO:0043235", label = <<TABLE BORDER="0"><TR><TD>GO:0043235<BR/>receptor complex<BR/>(1.72e-02)</TD></TR></TABLE>>, width = 1.1773552095, shape = "box", fontsize = 8.47695750843, height = 1.1773552095 ];
"GO:0016021" [ URL = "#GO:0016021", label = <<TABLE BORDER="0"><TR><TD>GO:0016021<BR/>integral to<BR/>membrane<BR/>(4.35e-02)</TD></TR></TABLE>>, width = 1.03511188604, shape = "box", fontsize = 7.4528055795, height = 1.03511188604 ];
"GO:0014704" [ URL = "#GO:0014704", label = <<TABLE BORDER="0"><TR><TD>GO:0014704<BR/>intercalated disc<BR/>(3.55e-02)</TD></TR></TABLE>>, width = 1.06761075048, shape = "box", fontsize = 7.68679740346, height = 1.06761075048 ];
"GO:0035748" [ URL = "#GO:0035748", label = <<TABLE BORDER="0"><TR><TD>GO:0035748<BR/>myelin sheath<BR/>abaxonal region<BR/>(9.33e-03)</TD></TR></TABLE>>, width = 1.26194343509, shape = "box", fontsize = 9.08599273265, height = 1.26194343509 ];
"GO:0031968" [ URL = "#GO:0031968", label = <<TABLE BORDER="0"><TR><TD>GO:0031968<BR/>organelle outer<BR/>membrane<BR/>(1.22e-02)</TD></TR></TABLE>>, width = 1.22570573588, shape = "box", fontsize = 8.82508129833, height = 1.22570573588 ];
"GO:0044444" [ URL = "#GO:0044444", label = <<TABLE BORDER="0"><TR><TD>GO:0044444<BR/>cytoplasmic part<BR/>(4.60e-01)</TD></TR></TABLE>>, width = 0.522375132825, shape = "box", fontsize = 5.0, height = 0.522375132825 ];
"GO:0031975" [ URL = "#GO:0031975", label = <<TABLE BORDER="0"><TR><TD>GO:0031975<BR/>envelope<BR/>(1.20e-02)</TD></TR></TABLE>>, width = 1.22762882143, shape = "box", fontsize = 8.8389275143, height = 1.22762882143 ];
"GO:0031224" [ URL = "#GO:0031224", label = <<TABLE BORDER="0"><TR><TD>GO:0031224<BR/>intrinsic to<BR/>membrane<BR/>(1.99e-02)</TD></TR></TABLE>>, width = 1.1557790252, shape = "box", fontsize = 8.32160898143, height = 1.1557790252 ];
"GO:0043231" [ URL = "#GO:0043231", label = "", width = 0.40024425481, shape = "box", height = 0.40024425481 ];
"GO:0005741" [ URL = "#GO:0005741", label = <<TABLE BORDER="0"><TR><TD>GO:0005741<BR/>mitochondrial<BR/>outer membrane<BR/>(9.56e-03)</TD></TR></TABLE>>, width = 1.25875016918, shape = "box", fontsize = 9.06300121807, height = 1.25875016918 ];
"GO:0009925" [ URL = "#GO:0009925", label = <<TABLE BORDER="0"><TR><TD>GO:0009925<BR/>basal plasma<BR/>membrane<BR/>(4.58e-02)</TD></TR></TABLE>>, width = 1.02647740442, shape = "box", fontsize = 7.39063731179, height = 1.02647740442 ];
"GO:0034663" [ URL = "#GO:0034663", label = <<TABLE BORDER="0"><TR><TD>GO:0034663<BR/>endoplasmic<BR/>reticulum<BR/>chaperone complex<BR/>(4.01e-03)</TD></TR></TABLE>>, width = 1.37058117226, shape = "box", fontsize = 9.86818444027, height = 1.37058117226 ];
"GO:0044464" [ URL = "#GO:0044464", label = "", width = 0.335728086743, shape = "box", height = 0.335728086743 ];
"GO:0031090" [ URL = "#GO:0031090", label = <<TABLE BORDER="0"><TR><TD>GO:0031090<BR/>organelle<BR/>membrane<BR/>(6.24e-02)</TD></TR></TABLE>>, width = 0.974400746024, shape = "box", fontsize = 7.01568537137, height = 0.974400746024 ];
"GO:0030054" [ URL = "#GO:0030054", label = "", width = 0.413099789489, shape = "box", height = 0.413099789489 ];
"GO:0034667" [ URL = "#GO:0034667", label = <<TABLE BORDER="0"><TR><TD>GO:0034667<BR/>alpha3-beta1<BR/>integrin complex<BR/>(1.34e-03)</TD></TR></TABLE>>, width = 1.5, shape = "box", fontsize = 10.8, height = 1.5 ];
"GO:0019867" [ URL = "#GO:0019867", label = <<TABLE BORDER="0"><TR><TD>GO:0019867<BR/>outer membrane<BR/>(1.29e-02)</TD></TR></TABLE>>, width = 1.21745669936, shape = "box", fontsize = 8.76568823538, height = 1.21745669936 ];
"GO:0044291" [ URL = "#GO:0044291", label = <<TABLE BORDER="0"><TR><TD>GO:0044291<BR/>cell-cell<BR/>contact zone<BR/>(3.81e-02)</TD></TR></TABLE>>, width = 1.05642351601, shape = "box", fontsize = 7.60624931528, height = 1.05642351601 ];
"GO:0016020" [ URL = "#GO:0016020", label = <<TABLE BORDER="0"><TR><TD>GO:0016020<BR/>membrane<BR/>(1.28e-01)</TD></TR></TABLE>>, width = 0.84037589332, shape = "box", fontsize = 6.05070643191, height = 0.84037589332 ];
"GO:0044459" [ URL = "#GO:0044459", label = "", width = 0.401794026936, shape = "box", height = 0.401794026936 ];
"GO:0034679" [ URL = "#GO:0034679", label = <<TABLE BORDER="0"><TR><TD>GO:0034679<BR/>alpha9-beta1<BR/>integrin complex<BR/>(4.01e-03)</TD></TR></TABLE>>, width = 1.37058117226, shape = "box", fontsize = 9.86818444027, height = 1.37058117226 ];
"GO:0031967" [ URL = "#GO:0031967", label = <<TABLE BORDER="0"><TR><TD>GO:0031967<BR/>organelle<BR/>envelope<BR/>(1.14e-02)</TD></TR></TABLE>>, width = 1.23521566561, shape = "box", fontsize = 8.89355279239, height = 1.23521566561 ];
"GO:0043227" [ URL = "#GO:0043227", label = "", width = 0.397545475236, shape = "box", height = 0.397545475236 ];
"GO:0044425" [ URL = "#GO:0044425", label = <<TABLE BORDER="0"><TR><TD>GO:0044425<BR/>membrane part<BR/>(5.25e-02)</TD></TR></TABLE>>, width = 1.00394839953, shape = "box", fontsize = 7.2284284766, height = 1.00394839953 ];
"GO:0046696" [ URL = "#GO:0046696", label = <<TABLE BORDER="0"><TR><TD>GO:0046696<BR/>lipopolysaccharide<BR/>receptor complex<BR/>(5.34e-03)</TD></TR></TABLE>>, width = 1.33465838739, shape = "box", fontsize = 9.60954038923, height = 1.33465838739 ];
"GO:0043234" [ URL = "#GO:0043234", label = "", width = 0.445330999554, shape = "box", height = 0.445330999554 ];
"GO:0032991" [ URL = "#GO:0032991", label = <<TABLE BORDER="0"><TR><TD>GO:0032991<BR/>macromolecular complex<BR/>(3.37e-01)</TD></TR></TABLE>>, width = 0.615036689016, shape = "box", fontsize = 5.0, height = 0.615036689016 ];
"GO:0044424" [ URL = "#GO:0044424", label = "", width = 0.345089143653, shape = "box", height = 0.345089143653 ];
"GO:0030056" [ URL = "#GO:0030056", label = <<TABLE BORDER="0"><TR><TD>GO:0030056<BR/>hemidesmosome<BR/>(1.07e-02)</TD></TR></TABLE>>, width = 1.24398943468, shape = "box", fontsize = 8.95672392966, height = 1.24398943468 ];
"GO:0005740" [ URL = "#GO:0005740", label = <<TABLE BORDER="0"><TR><TD>GO:0005740<BR/>mitochondrial<BR/>envelope<BR/>(2.40e-02)</TD></TR></TABLE>>, width = 1.12804819773, shape = "box", fontsize = 8.12194702368, height = 1.12804819773 ];
"GO:0044429" [ URL = "#GO:0044429", label = <<TABLE BORDER="0"><TR><TD>GO:0044429<BR/>mitochondrial part<BR/>(4.00e-02)</TD></TR></TABLE>>, width = 1.04869905613, shape = "box", fontsize = 7.55063320413, height = 1.04869905613 ];
"GO:0044446" [ URL = "#GO:0044446", label = <<TABLE BORDER="0"><TR><TD>GO:0044446<BR/>intracellular<BR/>organelle part<BR/>(7.95e-02)</TD></TR></TABLE>>, width = 0.931194980696, shape = "box", fontsize = 6.70460386101, height = 0.931194980696 ];
"GO:0031966" [ URL = "#GO:0031966", label = <<TABLE BORDER="0"><TR><TD>GO:0031966<BR/>mitochondrial<BR/>membrane<BR/>(2.11e-02)</TD></TR></TABLE>>, width = 1.1474938543, shape = "box", fontsize = 8.26195575097, height = 1.1474938543 ];
"GO:0008305" [ URL = "#GO:0008305", label = <<TABLE BORDER="0"><TR><TD>GO:0008305<BR/>integrin complex<BR/>(3.55e-02)</TD></TR></TABLE>>, width = 1.06761075048, shape = "box", fontsize = 7.68679740346, height = 1.06761075048 ];
"GO:0009897" [ URL = "#GO:0009897", label = <<TABLE BORDER="0"><TR><TD>GO:0009897<BR/>external side<BR/>of plasma<BR/>membrane<BR/>(4.45e-02)</TD></TR></TABLE>>, width = 1.03125442866, shape = "box", fontsize = 7.42503188635, height = 1.03125442866 ];
"GO:0030684" [ URL = "#GO:0030684", label = <<TABLE BORDER="0"><TR><TD>GO:0030684<BR/>preribosome<BR/>(1.99e-02)</TD></TR></TABLE>>, width = 1.15594257615, shape = "box", fontsize = 8.3227865483, height = 1.15594257615 ];
"GO:0005575" [ URL = "#GO:0005575", label = <<TABLE BORDER="0"><TR><TD>GO:0005575<BR/>cellular_component</TD></TR></TABLE>>, width = 1.5, shape = "box", fontsize = 10.8 ];
}
subgraph "edges" {


edge [ dir = "back", weight = 1 ];
subgraph "regulates" {


edge [ color = "cyan", arrowtail = "none" ];
subgraph "positive" {


edge [ color = "green", arrowtail = "vee" ];
}
subgraph "negative" {


edge [ color = "red", arrowtail = "tee" ];
}
}
subgraph "part_of" {


edge [ color = "purple", arrowtail = "diamond", weight = 2.5 ];
"GO:0016020" -> "GO:0044425";
"GO:0043227" -> "GO:0031967";
"GO:0043227" -> "GO:0031090";
"GO:0016021" -> "GO:0046696";
"GO:0005740" -> "GO:0031966";
"GO:0031967" -> "GO:0031968";
"GO:0009925" -> "GO:0030056";
}
subgraph "is_a" {


edge [ color = "blue", arrowtail = "empty", weight = 5.0 ];
"GO:0043235" -> "GO:0046696";
"GO:0044425" -> "GO:0044459";
"GO:0016020" -> "GO:0019867";
"GO:0044291" -> "GO:0014704";
"GO:0008305" -> "GO:0034679";
"GO:0031224" -> "GO:0016021";
"GO:0005575" -> "GO:0016020";
"GO:0030684" -> "GO:0030688";
"GO:0031967" -> "GO:0005740";
"GO:0008305" -> "GO:0034667";
"GO:0043227" -> "GO:0043231";
"GO:0032991" -> "GO:0043234";
"GO:0016020" -> "GO:0031090";
"GO:0044446" -> "GO:0044429";
"GO:0044425" -> "GO:0031224";
"GO:0044429" -> "GO:0031966";
"GO:0043234" -> "GO:0034663";
"GO:0031966" -> "GO:0005741";
"GO:0019867" -> "GO:0031968";
"GO:0031090" -> "GO:0031966";
"GO:0044464" -> "GO:0031975";
"GO:0044425" -> "GO:0046696";
"GO:0005575" -> "GO:0030054";
"GO:0043234" -> "GO:0043235";
"GO:0044459" -> "GO:0009897";
"GO:0005575" -> "GO:0044425";
"GO:0031968" -> "GO:0005741";
"GO:0044429" -> "GO:0005740";
"GO:0044446" -> "GO:0031967";
"GO:0043235" -> "GO:0008305";
"GO:0044424" -> "GO:0031968";
"GO:0031975" -> "GO:0031967";
"GO:0005575" -> "GO:0032991";
"GO:0031090" -> "GO:0031968";
}
"GO:0043231" -> "GO:0044429";
"GO:0044464" -> "GO:0044424";
"GO:0016021" -> "GO:0008305";
"GO:0032991" -> "GO:0030684";
"GO:0044459" -> "GO:0008305";
"GO:0044459" -> "GO:0009925";
"GO:0044464" -> "GO:0035748";
"GO:0044446" -> "GO:0034663";
"GO:0044444" -> "GO:0034663";
"GO:0030054" -> "GO:0030056";
"GO:0044464" -> "GO:0044459";
"GO:0044424" -> "GO:0030684";
"GO:0005575" -> "GO:0043227";
"GO:0044424" -> "GO:0043231";
"GO:0044424" -> "GO:0044446";
"GO:0044444" -> "GO:0044429";
"GO:0030054" -> "GO:0044291";
"GO:0043231" -> "GO:0034663";
"GO:0005575" -> "GO:0044464";
"GO:0044424" -> "GO:0044444";
}
}
