# Supplementary material for: Ontology based molecular signatures for immune cell types via gene expression analysis
Source: BMC Bioinformatics. 2013 Aug 30;14:263. doi: 10.1186/1471-2105-14-263 (PMC3844401; doi:10.1186/1471-2105-14-263)
Supplement: Additional file 1 — OBAMS profiles for all mature B cells. Additional file 1 contains a zip archive of OBAMS profiles for all mature B cells, including for each cell type individual spreadsheets showing up and down regulated genes for that cell type relative to parental cell types, and VLAD (GO term enrichment) results for all mature B cells. [file 1471-2105-14-263-S1.zip › Additional File 1/B-2 B cell/VLAD.CL_0000822_down/auxfiles/vlad.results.cellular_component.map]

<map name="map_cellular_component">
<area id="area_GO:0030688" shape="rect" href="#GO:0030688" coords="687,492,806,610"  alt="GO:0030688 preribosome, small subunit precursor (2.67e-03)" title="GO:0030688 preribosome, small subunit precursor (2.67e-03)" onclick="return nodeClicked(this,event);" />
<area id="area_GO:0043235" shape="rect" href="#GO:0043235" coords="569,502,666,601"  alt="GO:0043235 receptor complex (1.72e-02)" title="GO:0043235 receptor complex (1.72e-02)" onclick="return nodeClicked(this,event);" />
<area id="area_GO:0046696" shape="rect" href="#GO:0046696" coords="297,652,409,764"  alt="GO:0046696 lipopolysaccharide receptor complex (5.34e-03)" title="GO:0046696 lipopolysaccharide receptor complex (5.34e-03)" onclick="return nodeClicked(this,event);" />
<area id="area_GO:0008305" shape="rect" href="#GO:0008305" coords="573,663,662,753"  alt="GO:0008305 integrin complex (3.55e-02)" title="GO:0008305 integrin complex (3.55e-02)" onclick="return nodeClicked(this,event);" />
<area id="area_GO:0016021" shape="rect" href="#GO:0016021" coords="310,507,396,595"  alt="GO:0016021 integral to membrane (4.35e-02)" title="GO:0016021 integral to membrane (4.35e-02)" onclick="return nodeClicked(this,event);" />
<area id="area_GO:0014704" shape="rect" href="#GO:0014704" coords="5,356,93,446"  alt="GO:0014704 intercalated disc (3.55e-02)" title="GO:0014704 intercalated disc (3.55e-02)" onclick="return nodeClicked(this,event);" />
<area id="area_GO:0035748" shape="rect" href="#GO:0035748" coords="946,203,1051,309"  alt="GO:0035748 myelin sheath abaxonal region (9.33e-03)" title="GO:0035748 myelin sheath abaxonal region (9.33e-03)" onclick="return nodeClicked(this,event);" />
<area id="area_GO:0031968" shape="rect" href="#GO:0031968" coords="1229,657,1332,760"  alt="GO:0031968 organelle outer membrane (1.22e-02)" title="GO:0031968 organelle outer membrane (1.22e-02)" onclick="return nodeClicked(this,event);" />
<area id="area_GO:0005741" shape="rect" href="#GO:0005741" coords="1185,975,1290,1081"  alt="GO:0005741 mitochondrial outer membrane (9.56e-03)" title="GO:0005741 mitochondrial outer membrane (9.56e-03)" onclick="return nodeClicked(this,event);" />
<area id="area_GO:0044444" shape="rect" href="#GO:0044444" coords="889,379,933,423"  alt="GO:0044444 cytoplasmic part (4.60e-01)" title="GO:0044444 cytoplasmic part (4.60e-01)" onclick="return nodeClicked(this,event);" />
<area id="area_GO:0034663" shape="rect" href="#GO:0034663" coords="827,493,941,609"  alt="GO:0034663 endoplasmic reticulum chaperone complex (4.01e-03)" title="GO:0034663 endoplasmic reticulum chaperone complex (4.01e-03)" onclick="return nodeClicked(this,event);" />
<area id="area_GO:0044429" shape="rect" href="#GO:0044429" coords="962,507,1051,595"  alt="GO:0044429 mitochondrial part (4.00e-02)" title="GO:0044429 mitochondrial part (4.00e-02)" onclick="return nodeClicked(this,event);" />
<area id="area_GO:0031975" shape="rect" href="#GO:0031975" coords="1072,205,1174,308"  alt="GO:0031975 envelope (1.20e-02)" title="GO:0031975 envelope (1.20e-02)" onclick="return nodeClicked(this,event);" />
<area id="area_GO:0031967" shape="rect" href="#GO:0031967" coords="1072,499,1174,603"  alt="GO:0031967 organelle envelope (1.14e-02)" title="GO:0031967 organelle envelope (1.14e-02)" onclick="return nodeClicked(this,event);" />
<area id="area_GO:0031224" shape="rect" href="#GO:0031224" coords="316,352,411,449"  alt="GO:0031224 intrinsic to membrane (1.99e-02)" title="GO:0031224 intrinsic to membrane (1.99e-02)" onclick="return nodeClicked(this,event);" />
<area id="area_GO:0043231" shape="rect" href="#GO:0043231" coords="960,384,993,418"  alt="GO:0043231 intracellular membrane-bounded organelle (6.42e-01)" title="GO:0043231 intracellular membrane-bounded organelle (6.42e-01)" onclick="return nodeClicked(this,event);" />
<area id="area_GO:0009925" shape="rect" href="#GO:0009925" coords="203,508,289,594"  alt="GO:0009925 basal plasma membrane (4.58e-02)" title="GO:0009925 basal plasma membrane (4.58e-02)" onclick="return nodeClicked(this,event);" />
<area id="area_GO:0030056" shape="rect" href="#GO:0030056" coords="171,656,276,761"  alt="GO:0030056 hemidesmosome (1.07e-02)" title="GO:0030056 hemidesmosome (1.07e-02)" onclick="return nodeClicked(this,event);" />
<area id="area_GO:0044464" shape="rect" href="#GO:0044464" coords="1109,111,1137,139"  alt="GO:0044464 cell part (7.38e-01)" title="GO:0044464 cell part (7.38e-01)" onclick="return nodeClicked(this,event);" />
<area id="area_GO:0044459" shape="rect" href="#GO:0044459" coords="444,384,477,418"  alt="GO:0044459 plasma membrane part (6.39e-01)" title="GO:0044459 plasma membrane part (6.39e-01)" onclick="return nodeClicked(this,event);" />
<area id="area_GO:0044424" shape="rect" href="#GO:0044424" coords="897,242,925,271"  alt="GO:0044424 intracellular part (7.25e-01)" title="GO:0044424 intracellular part (7.25e-01)" onclick="return nodeClicked(this,event);" />
<area id="area_GO:0031090" shape="rect" href="#GO:0031090" coords="1240,510,1321,592"  alt="GO:0031090 organelle membrane (6.24e-02)" title="GO:0031090 organelle membrane (6.24e-02)" onclick="return nodeClicked(this,event);" />
<area id="area_GO:0031966" shape="rect" href="#GO:0031966" coords="1149,821,1244,917"  alt="GO:0031966 mitochondrial membrane (2.11e-02)" title="GO:0031966 mitochondrial membrane (2.11e-02)" onclick="return nodeClicked(this,event);" />
<area id="area_GO:0030054" shape="rect" href="#GO:0030054" coords="548,107,583,142"  alt="GO:0030054 cell junction (6.22e-01)" title="GO:0030054 cell junction (6.22e-01)" onclick="return nodeClicked(this,event);" />
<area id="area_GO:0044291" shape="rect" href="#GO:0044291" coords="5,212,93,301"  alt="GO:0044291 cell-cell contact zone (3.81e-02)" title="GO:0044291 cell-cell contact zone (3.81e-02)" onclick="return nodeClicked(this,event);" />
<area id="area_GO:0034667" shape="rect" href="#GO:0034667" coords="483,806,609,932"  alt="GO:0034667 alpha3-beta1 integrin complex (1.34e-03)" title="GO:0034667 alpha3-beta1 integrin complex (1.34e-03)" onclick="return nodeClicked(this,event);" />
<area id="area_GO:0019867" shape="rect" href="#GO:0019867" coords="1333,205,1435,308"  alt="GO:0019867 outer membrane (1.29e-02)" title="GO:0019867 outer membrane (1.29e-02)" onclick="return nodeClicked(this,event);" />
<area id="area_GO:0016020" shape="rect" href="#GO:0016020" coords="1265,89,1335,160"  alt="GO:0016020 membrane (1.28e-01)" title="GO:0016020 membrane (1.28e-01)" onclick="return nodeClicked(this,event);" />
<area id="area_GO:0044425" shape="rect" href="#GO:0044425" coords="418,214,502,298"  alt="GO:0044425 membrane part (5.25e-02)" title="GO:0044425 membrane part (5.25e-02)" onclick="return nodeClicked(this,event);" />
<area id="area_GO:0009897" shape="rect" href="#GO:0009897" coords="417,508,503,594"  alt="GO:0009897 external side of plasma membrane (4.45e-02)" title="GO:0009897 external side of plasma membrane (4.45e-02)" onclick="return nodeClicked(this,event);" />
<area id="area_GO:0034679" shape="rect" href="#GO:0034679" coords="630,811,744,927"  alt="GO:0034679 alpha9-beta1 integrin complex (4.01e-03)" title="GO:0034679 alpha9-beta1 integrin complex (4.01e-03)" onclick="return nodeClicked(this,event);" />
<area id="area_GO:0005740" shape="rect" href="#GO:0005740" coords="1071,661,1164,756"  alt="GO:0005740 mitochondrial envelope (2.40e-02)" title="GO:0005740 mitochondrial envelope (2.40e-02)" onclick="return nodeClicked(this,event);" />
<area id="area_GO:0043227" shape="rect" href="#GO:0043227" coords="1195,239,1228,273"  alt="GO:0043227 membrane-bounded organelle (6.46e-01)" title="GO:0043227 membrane-bounded organelle (6.46e-01)" onclick="return nodeClicked(this,event);" />
<area id="area_GO:0043234" shape="rect" href="#GO:0043234" coords="641,382,678,419"  alt="GO:0043234 protein complex (5.73e-01)" title="GO:0043234 protein complex (5.73e-01)" onclick="return nodeClicked(this,event);" />
<area id="area_GO:0032991" shape="rect" href="#GO:0032991" coords="634,231,685,282"  alt="GO:0032991 macromolecular complex (3.37e-01)" title="GO:0032991 macromolecular complex (3.37e-01)" onclick="return nodeClicked(this,event);" />
<area id="area_GO:0030684" shape="rect" href="#GO:0030684" coords="699,352,795,449"  alt="GO:0030684 preribosome (1.99e-02)" title="GO:0030684 preribosome (1.99e-02)" onclick="return nodeClicked(this,event);" />
<area id="area_GO:0044446" shape="rect" href="#GO:0044446" coords="1014,362,1090,440"  alt="GO:0044446 intracellular organelle part (7.95e-02)" title="GO:0044446 intracellular organelle part (7.95e-02)" onclick="return nodeClicked(this,event);" />
<area id="area_GO:0005575" shape="rect" href="#GO:0005575" coords="597,5,722,47"  alt="GO:0005575 cellular_component (1.00e+00)" title="GO:0005575 cellular_component (1.00e+00)" onclick="return nodeClicked(this,event);" />
</map>
