# Supplementary material for: Ontology based molecular signatures for immune cell types via gene expression analysis
Source: BMC Bioinformatics. 2013 Aug 30;14:263. doi: 10.1186/1471-2105-14-263 (PMC3844401; doi:10.1186/1471-2105-14-263)
Supplement: Additional file 1 — OBAMS profiles for all mature B cells. Additional file 1 contains a zip archive of OBAMS profiles for all mature B cells, including for each cell type individual spreadsheets showing up and down regulated genes for that cell type relative to parental cell types, and VLAD (GO term enrichment) results for all mature B cells. [file 1471-2105-14-263-S1.zip › Additional File 1/B-2 B cell/VLAD.CL_0000822_down/auxfiles/vlad.results.molecular_function.dot]

digraph "molecular_function" {
graph [ bgcolor = "#FFFFFF", label = <<TABLE COLOR="black" BGCOLOR="white"><TR><TD COLSPAN="2" BGCOLOR="#D0D0D0"><FONT COLOR="black">molecular_function</FONT></TD></TR><TR><TD BORDER="0">CL_0000822_down</TD></TR></TABLE>> ];
node [ fontname = "Arial" ];

subgraph "nodes" {

node [ style = "filled", fixedsize = "true", width = 1, shape = "box", fontsize = 9, fillcolor = "#D0D0D0", fontcolor = "black", color = "black" ];

"GO:0005471" [ URL = "#GO:0005471", label = <<TABLE BORDER="0"><TR><TD>GO:0005471<BR/>ATP:ADP<BR/>antiporter<BR/>activity<BR/>(2.56e-03)</TD></TR></TABLE>>, width = 1.42025574297, shape = "box", fontsize = 10.2258413494, height = 1.42025574297 ];
"GO:0004766" [ URL = "#GO:0004766", label = <<TABLE BORDER="0"><TR><TD>GO:0004766<BR/>spermidine<BR/>synthase<BR/>activity<BR/>(1.28e-03)</TD></TR></TABLE>>, width = 1.5, shape = "box", fontsize = 10.8, height = 1.5 ];
"GO:0051393" [ URL = "#GO:0051393", label = <<TABLE BORDER="0"><TR><TD>GO:0051393<BR/>alpha-actinin binding<BR/>(1.65e-02)</TD></TR></TABLE>>, width = 1.17896342438, shape = "box", fontsize = 8.48853665553, height = 1.17896342438 ];
"GO:0008329" [ URL = "#GO:0008329", label = <<TABLE BORDER="0"><TR><TD>GO:0008329<BR/>pattern<BR/>recognition<BR/>receptor<BR/>activity<BR/>(1.52e-02)</TD></TR></TABLE>>, width = 1.19023796642, shape = "box", fontsize = 8.56971335825, height = 1.19023796642 ];
"GO:0043236" [ URL = "#GO:0043236", label = <<TABLE BORDER="0"><TR><TD>GO:0043236<BR/>laminin binding<BR/>(2.78e-02)</TD></TR></TABLE>>, width = 1.10221626045, shape = "box", fontsize = 7.93595707524, height = 1.10221626045 ];
"GO:0015293" [ URL = "#GO:0015293", label = <<TABLE BORDER="0"><TR><TD>GO:0015293<BR/>symporter<BR/>activity<BR/>(9.96e-03)</TD></TR></TABLE>>, width = 1.24898937973, shape = "box", fontsize = 8.99272353402, height = 1.24898937973 ];
"GO:0022857" [ URL = "#GO:0022857", label = <<TABLE BORDER="0"><TR><TD>GO:0022857<BR/>transmembrane<BR/>transporter<BR/>activity<BR/>(3.53e-03)</TD></TR></TABLE>>, width = 1.38170121953, shape = "box", fontsize = 9.94824878064, height = 1.38170121953 ];
"GO:0016493" [ URL = "#GO:0016493", label = <<TABLE BORDER="0"><TR><TD>GO:0016493<BR/>C-C chemokine<BR/>receptor<BR/>activity<BR/>(1.78e-02)</TD></TR></TABLE>>, width = 1.16843428377, shape = "box", fontsize = 8.41272684313, height = 1.16843428377 ];
"GO:0050571" [ URL = "#GO:0050571", label = <<TABLE BORDER="0"><TR><TD>GO:0050571<BR/>1,5-anhydro-D-fructose<BR/>reductase<BR/>activity<BR/>(1.28e-03)</TD></TR></TABLE>>, width = 1.5, shape = "box", fontsize = 10.8, height = 1.5 ];
"GO:0031492" [ URL = "#GO:0031492", label = <<TABLE BORDER="0"><TR><TD>GO:0031492<BR/>nucleosomal DNA binding<BR/>(6.38e-03)</TD></TR></TABLE>>, width = 1.3075266859, shape = "box", fontsize = 9.4141921385, height = 1.3075266859 ];
"GO:0015114" [ URL = "#GO:0015114", label = <<TABLE BORDER="0"><TR><TD>GO:0015114<BR/>phosphate ion<BR/>transmembrane<BR/>transporter<BR/>activity<BR/>(1.15e-02)</TD></TR></TABLE>>, width = 1.22995596753, shape = "box", fontsize = 8.85568296622, height = 1.22995596753 ];
"GO:0015291" [ URL = "#GO:0015291", label = <<TABLE BORDER="0"><TR><TD>GO:0015291<BR/>secondary<BR/>active<BR/>transmembrane<BR/>transporter<BR/>activity<BR/>(1.36e-03)</TD></TR></TABLE>>, width = 1.49346082668, shape = "box", fontsize = 10.7529179521, height = 1.49346082668 ];
"GO:0005488" [ URL = "#GO:0005488", label = "", width = 0.44456068668, shape = "box", height = 0.44456068668 ];
"GO:0003674" [ URL = "#GO:0003674", label = <<TABLE BORDER="0"><TR><TD>GO:0003674<BR/>molecular_function</TD></TR></TABLE>>, width = 1.5, shape = "box", fontsize = 10.8 ];
"GO:0004872" [ URL = "#GO:0004872", label = <<TABLE BORDER="0"><TR><TD>GO:0004872<BR/>receptor<BR/>activity<BR/>(2.51e-01)</TD></TR></TABLE>>, width = 0.689153575434, shape = "box", fontsize = 5.0, height = 0.689153575434 ];
"GO:0005515" [ URL = "#GO:0005515", label = <<TABLE BORDER="0"><TR><TD>GO:0005515<BR/>protein binding<BR/>(9.56e-02)</TD></TR></TABLE>>, width = 0.89406669659, shape = "box", fontsize = 6.43728021545, height = 0.89406669659 ];
"GO:0003824" [ URL = "#GO:0003824", label = "", width = 0.182019750941, shape = "box", height = 0.182019750941 ];
"GO:0019206" [ URL = "#GO:0019206", label = <<TABLE BORDER="0"><TR><TD>GO:0019206<BR/>nucleoside<BR/>kinase activity<BR/>(1.02e-02)</TD></TR></TABLE>>, width = 1.24587068553, shape = "box", fontsize = 8.9702689358, height = 1.24587068553 ];
"GO:0005215" [ URL = "#GO:0005215", label = <<TABLE BORDER="0"><TR><TD>GO:0005215<BR/>transporter<BR/>activity<BR/>(8.61e-03)</TD></TR></TABLE>>, width = 1.26835843318, shape = "box", fontsize = 9.13218071888, height = 1.26835843318 ];
"GO:0004849" [ URL = "#GO:0004849", label = <<TABLE BORDER="0"><TR><TD>GO:0004849<BR/>uridine kinase<BR/>activity<BR/>(3.83e-03)</TD></TR></TABLE>>, width = 1.37149137872, shape = "box", fontsize = 9.8747379268, height = 1.37149137872 ];
"GO:0001875" [ URL = "#GO:0001875", label = <<TABLE BORDER="0"><TR><TD>GO:0001875<BR/>lipopolysaccharide<BR/>receptor<BR/>activity<BR/>(5.11e-03)</TD></TR></TABLE>>, width = 1.33583549989, shape = "box", fontsize = 9.61801559922, height = 1.33583549989 ];
"GO:0019956" [ URL = "#GO:0019956", label = <<TABLE BORDER="0"><TR><TD>GO:0019956<BR/>chemokine binding<BR/>(1.52e-02)</TD></TR></TABLE>>, width = 1.19023796642, shape = "box", fontsize = 8.56971335825, height = 1.19023796642 ];
"GO:0019957" [ URL = "#GO:0019957", label = <<TABLE BORDER="0"><TR><TD>GO:0019957<BR/>C-C chemokine binding<BR/>(8.92e-03)</TD></TR></TABLE>>, width = 1.2636816662, shape = "box", fontsize = 9.09850799667, height = 1.2636816662 ];
"GO:0001968" [ URL = "#GO:0001968", label = <<TABLE BORDER="0"><TR><TD>GO:0001968<BR/>fibronectin binding<BR/>(2.53e-02)</TD></TR></TABLE>>, width = 1.11647805746, shape = "box", fontsize = 8.03864201369, height = 1.11647805746 ];
"GO:0016494" [ URL = "#GO:0016494", label = <<TABLE BORDER="0"><TR><TD>GO:0016494<BR/>C-X-C chemokine<BR/>receptor<BR/>activity<BR/>(1.02e-02)</TD></TR></TABLE>>, width = 1.24587068553, shape = "box", fontsize = 8.9702689358, height = 1.24587068553 ];
"GO:0042805" [ URL = "#GO:0042805", label = <<TABLE BORDER="0"><TR><TD>GO:0042805<BR/>actinin binding<BR/>(2.28e-02)</TD></TR></TABLE>>, width = 1.13205353882, shape = "box", fontsize = 8.15078547951, height = 1.13205353882 ];
"GO:0031491" [ URL = "#GO:0031491", label = <<TABLE BORDER="0"><TR><TD>GO:0031491<BR/>nucleosome binding<BR/>(1.52e-02)</TD></TR></TABLE>>, width = 1.19023796642, shape = "box", fontsize = 8.56971335825, height = 1.19023796642 ];
"GO:0005315" [ URL = "#GO:0005315", label = <<TABLE BORDER="0"><TR><TD>GO:0005315<BR/>inorganic<BR/>phosphate<BR/>transmembrane<BR/>transporter<BR/>activity<BR/>(5.11e-03)</TD></TR></TABLE>>, width = 1.33583549989, shape = "box", fontsize = 9.61801559922, height = 1.33583549989 ];
"GO:0005178" [ URL = "#GO:0005178", label = <<TABLE BORDER="0"><TR><TD>GO:0005178<BR/>integrin binding<BR/>(3.36e-03)</TD></TR></TABLE>>, width = 1.38760015296, shape = "box", fontsize = 9.99072110133, height = 1.38760015296 ];
"GO:0022804" [ URL = "#GO:0022804", label = <<TABLE BORDER="0"><TR><TD>GO:0022804<BR/>active<BR/>transmembrane<BR/>transporter<BR/>activity<BR/>(6.75e-03)</TD></TR></TABLE>>, width = 1.30029437522, shape = "box", fontsize = 9.36211950158, height = 1.30029437522 ];
"GO:0004950" [ URL = "#GO:0004950", label = <<TABLE BORDER="0"><TR><TD>GO:0004950<BR/>chemokine<BR/>receptor<BR/>activity<BR/>(2.90e-02)</TD></TR></TABLE>>, width = 1.09550741775, shape = "box", fontsize = 7.88765340778, height = 1.09550741775 ];
"GO:0016740" [ URL = "#GO:0016740", label = <<TABLE BORDER="0"><TR><TD>GO:0016740<BR/>transferase<BR/>activity<BR/>(3.66e-01)</TD></TR></TABLE>>, width = 0.589781556501, shape = "box", fontsize = 5.0, height = 0.589781556501 ];
}
subgraph "edges" {


edge [ dir = "back", weight = 1 ];
subgraph "regulates" {


edge [ color = "cyan", arrowtail = "none" ];
subgraph "positive" {


edge [ color = "green", arrowtail = "vee" ];
}
subgraph "negative" {


edge [ color = "red", arrowtail = "tee" ];
}
}
subgraph "part_of" {


edge [ color = "purple", arrowtail = "diamond", weight = 2.5 ];
}
subgraph "is_a" {


edge [ color = "blue", arrowtail = "empty", weight = 5.0 ];
"GO:0015291" -> "GO:0005315";
"GO:0005515" -> "GO:0043236";
"GO:0015114" -> "GO:0005315";
"GO:0015291" -> "GO:0015293";
"GO:0008329" -> "GO:0001875";
"GO:0019956" -> "GO:0019957";
"GO:0031491" -> "GO:0031492";
"GO:0004950" -> "GO:0016494";
"GO:0003674" -> "GO:0003824";
"GO:0005488" -> "GO:0005515";
"GO:0003824" -> "GO:0016740";
"GO:0022857" -> "GO:0022804";
"GO:0004950" -> "GO:0016493";
"GO:0004872" -> "GO:0008329";
"GO:0003674" -> "GO:0005488";
"GO:0005215" -> "GO:0022857";
"GO:0005515" -> "GO:0001968";
"GO:0022804" -> "GO:0015291";
"GO:0003674" -> "GO:0004872";
"GO:0042805" -> "GO:0051393";
"GO:0019206" -> "GO:0004849";
"GO:0003674" -> "GO:0005215";
}
"GO:0005515" -> "GO:0042805";
"GO:0016740" -> "GO:0004766";
"GO:0005488" -> "GO:0031491";
"GO:0005515" -> "GO:0005178";
"GO:0015291" -> "GO:0005471";
"GO:0004872" -> "GO:0004950";
"GO:0016740" -> "GO:0019206";
"GO:0003824" -> "GO:0050571";
"GO:0022857" -> "GO:0015114";
"GO:0005515" -> "GO:0019956";
}
}
