# Supplementary material for: Ontology based molecular signatures for immune cell types via gene expression analysis
Source: BMC Bioinformatics. 2013 Aug 30;14:263. doi: 10.1186/1471-2105-14-263 (PMC3844401; doi:10.1186/1471-2105-14-263)
Supplement: Additional file 1 — OBAMS profiles for all mature B cells. Additional file 1 contains a zip archive of OBAMS profiles for all mature B cells, including for each cell type individual spreadsheets showing up and down regulated genes for that cell type relative to parental cell types, and VLAD (GO term enrichment) results for all mature B cells. [file 1471-2105-14-263-S1.zip › Additional File 1/B-2 B cell/VLAD.CL_0000822_down/auxfiles/vlad.results.molecular_function.map]

<map name="map_molecular_function">
<area id="area_GO:0005471" shape="rect" href="#GO:0005471" coords="1234,611,1332,709"  alt="GO:0005471 ATP:ADP antiporter activity (2.56e-03)" title="GO:0005471 ATP:ADP antiporter activity (2.56e-03)" onclick="return nodeClicked(this,event);" />
<area id="area_GO:0004766" shape="rect" href="#GO:0004766" coords="918,334,1022,438"  alt="GO:0004766 spermidine synthase activity (1.28e-03)" title="GO:0004766 spermidine synthase activity (1.28e-03)" onclick="return nodeClicked(this,event);" />
<area id="area_GO:0051393" shape="rect" href="#GO:0051393" coords="289,484,370,565"  alt="GO:0051393 alpha-actinin binding (1.65e-02)" title="GO:0051393 alpha-actinin binding (1.65e-02)" onclick="return nodeClicked(this,event);" />
<area id="area_GO:0008329" shape="rect" href="#GO:0008329" coords="616,207,698,289"  alt="GO:0008329 pattern recognition receptor activity (1.52e-02)" title="GO:0008329 pattern recognition receptor activity (1.52e-02)" onclick="return nodeClicked(this,event);" />
<area id="area_GO:0001875" shape="rect" href="#GO:0001875" coords="607,340,699,432"  alt="GO:0001875 lipopolysaccharide receptor activity (5.11e-03)" title="GO:0001875 lipopolysaccharide receptor activity (5.11e-03)" onclick="return nodeClicked(this,event);" />
<area id="area_GO:0043236" shape="rect" href="#GO:0043236" coords="4,348,79,424"  alt="GO:0043236 laminin binding (2.78e-02)" title="GO:0043236 laminin binding (2.78e-02)" onclick="return nodeClicked(this,event);" />
<area id="area_GO:0015293" shape="rect" href="#GO:0015293" coords="1350,617,1436,703"  alt="GO:0015293 symporter activity (9.96e-03)" title="GO:0015293 symporter activity (9.96e-03)" onclick="return nodeClicked(this,event);" />
<area id="area_GO:0022857" shape="rect" href="#GO:0022857" coords="1124,200,1218,295"  alt="GO:0022857 transmembrane transporter activity (3.53e-03)" title="GO:0022857 transmembrane transporter activity (3.53e-03)" onclick="return nodeClicked(this,event);" />
<area id="area_GO:0015114" shape="rect" href="#GO:0015114" coords="1129,482,1213,567"  alt="GO:0015114 phosphate ion transmembrane transporter activity (1.15e-02)" title="GO:0015114 phosphate ion transmembrane transporter activity (1.15e-02)" onclick="return nodeClicked(this,event);" />
<area id="area_GO:0022804" shape="rect" href="#GO:0022804" coords="1217,341,1307,431"  alt="GO:0022804 active transmembrane transporter activity (6.75e-03)" title="GO:0022804 active transmembrane transporter activity (6.75e-03)" onclick="return nodeClicked(this,event);" />
<area id="area_GO:0016493" shape="rect" href="#GO:0016493" coords="717,346,797,427"  alt="GO:0016493 C-C chemokine receptor activity (1.78e-02)" title="GO:0016493 C-C chemokine receptor activity (1.78e-02)" onclick="return nodeClicked(this,event);" />
<area id="area_GO:0050571" shape="rect" href="#GO:0050571" coords="812,196,915,300"  alt="GO:0050571 1,5-anhydro-D-fructose reductase activity (1.28e-03)" title="GO:0050571 1,5-anhydro-D-fructose reductase activity (1.28e-03)" onclick="return nodeClicked(this,event);" />
<area id="area_GO:0031492" shape="rect" href="#GO:0031492" coords="500,341,590,431"  alt="GO:0031492 nucleosomal DNA binding (6.38e-03)" title="GO:0031492 nucleosomal DNA binding (6.38e-03)" onclick="return nodeClicked(this,event);" />
<area id="area_GO:0005315" shape="rect" href="#GO:0005315" coords="1125,614,1217,706"  alt="GO:0005315 inorganic phosphate transmembrane transporter activity (5.11e-03)" title="GO:0005315 inorganic phosphate transmembrane transporter activity (5.11e-03)" onclick="return nodeClicked(this,event);" />
<area id="area_GO:0015291" shape="rect" href="#GO:0015291" coords="1231,473,1334,576"  alt="GO:0015291 secondary active transmembrane transporter activity (1.36e-03)" title="GO:0015291 secondary active transmembrane transporter activity (1.36e-03)" onclick="return nodeClicked(this,event);" />
<area id="area_GO:0005488" shape="rect" href="#GO:0005488" coords="529,102,560,133"  alt="GO:0005488 binding (5.72e-01)" title="GO:0005488 binding (5.72e-01)" onclick="return nodeClicked(this,event);" />
<area id="area_GO:0005515" shape="rect" href="#GO:0005515" coords="204,217,265,279"  alt="GO:0005515 protein binding (9.56e-02)" title="GO:0005515 protein binding (9.56e-02)" onclick="return nodeClicked(this,event);" />
<area id="area_GO:0031491" shape="rect" href="#GO:0031491" coords="503,207,586,289"  alt="GO:0031491 nucleosome binding (1.52e-02)" title="GO:0031491 nucleosome binding (1.52e-02)" onclick="return nodeClicked(this,event);" />
<area id="area_GO:0003674" shape="rect" href="#GO:0003674" coords="758,4,862,38"  alt="GO:0003674 molecular_function (1.00e+00)" title="GO:0003674 molecular_function (1.00e+00)" onclick="return nodeClicked(this,event);" />
<area id="area_GO:0004872" shape="rect" href="#GO:0004872" coords="733,93,781,141"  alt="GO:0004872 receptor activity (2.51e-01)" title="GO:0004872 receptor activity (2.51e-01)" onclick="return nodeClicked(this,event);" />
<area id="area_GO:0003824" shape="rect" href="#GO:0003824" coords="858,111,869,123"  alt="GO:0003824 catalytic activity (9.34e-01)" title="GO:0003824 catalytic activity (9.34e-01)" onclick="return nodeClicked(this,event);" />
<area id="area_GO:0005215" shape="rect" href="#GO:0005215" coords="1007,73,1093,161"  alt="GO:0005215 transporter activity (8.61e-03)" title="GO:0005215 transporter activity (8.61e-03)" onclick="return nodeClicked(this,event);" />
<area id="area_GO:0004950" shape="rect" href="#GO:0004950" coords="720,210,794,286"  alt="GO:0004950 chemokine receptor activity (2.90e-02)" title="GO:0004950 chemokine receptor activity (2.90e-02)" onclick="return nodeClicked(this,event);" />
<area id="area_GO:0019956" shape="rect" href="#GO:0019956" coords="96,345,179,427"  alt="GO:0019956 chemokine binding (1.52e-02)" title="GO:0019956 chemokine binding (1.52e-02)" onclick="return nodeClicked(this,event);" />
<area id="area_GO:0001968" shape="rect" href="#GO:0001968" coords="196,348,273,425"  alt="GO:0001968 fibronectin binding (2.53e-02)" title="GO:0001968 fibronectin binding (2.53e-02)" onclick="return nodeClicked(this,event);" />
<area id="area_GO:0042805" shape="rect" href="#GO:0042805" coords="290,347,369,426"  alt="GO:0042805 actinin binding (2.28e-02)" title="GO:0042805 actinin binding (2.28e-02)" onclick="return nodeClicked(this,event);" />
<area id="area_GO:0005178" shape="rect" href="#GO:0005178" coords="386,338,482,434"  alt="GO:0005178 integrin binding (3.36e-03)" title="GO:0005178 integrin binding (3.36e-03)" onclick="return nodeClicked(this,event);" />
<area id="area_GO:0016740" shape="rect" href="#GO:0016740" coords="933,228,973,268"  alt="GO:0016740 transferase activity (3.66e-01)" title="GO:0016740 transferase activity (3.66e-01)" onclick="return nodeClicked(this,event);" />
<area id="area_GO:0019206" shape="rect" href="#GO:0019206" coords="1039,343,1126,429"  alt="GO:0019206 nucleoside kinase activity (1.02e-02)" title="GO:0019206 nucleoside kinase activity (1.02e-02)" onclick="return nodeClicked(this,event);" />
<area id="area_GO:0004849" shape="rect" href="#GO:0004849" coords="1017,477,1111,572"  alt="GO:0004849 uridine kinase activity (3.83e-03)" title="GO:0004849 uridine kinase activity (3.83e-03)" onclick="return nodeClicked(this,event);" />
<area id="area_GO:0019957" shape="rect" href="#GO:0019957" coords="94,481,181,568"  alt="GO:0019957 C-C chemokine binding (8.92e-03)" title="GO:0019957 C-C chemokine binding (8.92e-03)" onclick="return nodeClicked(this,event);" />
<area id="area_GO:0016494" shape="rect" href="#GO:0016494" coords="815,343,901,429"  alt="GO:0016494 C-X-C chemokine receptor activity (1.02e-02)" title="GO:0016494 C-X-C chemokine receptor activity (1.02e-02)" onclick="return nodeClicked(this,event);" />
</map>
