# Supplementary material for: Ontology based molecular signatures for immune cell types via gene expression analysis
Source: BMC Bioinformatics. 2013 Aug 30;14:263. doi: 10.1186/1471-2105-14-263 (PMC3844401; doi:10.1186/1471-2105-14-263)
Supplement: Additional file 1 — OBAMS profiles for all mature B cells. Additional file 1 contains a zip archive of OBAMS profiles for all mature B cells, including for each cell type individual spreadsheets showing up and down regulated genes for that cell type relative to parental cell types, and VLAD (GO term enrichment) results for all mature B cells. [file 1471-2105-14-263-S1.zip › Additional File 1/B-2 B cell/VLAD.CL_0000822_down/resultsCL_0000822_down.xls]

## Sheet: Summary
CL_0000822_down			CL_0000822_down
Vlad version	v1.5.1		MGI:1917066	2010001M09Rik
Date	Wed Jun 20 07:20:35 2012		MGI:1914758	Akr1e1
Run time	61.82 sec		MGI:1916882	Arhgef12
Ontology file	gene_ontology.obo		MGI:3584458	Atxn7l1
Ontology date	Tue Jun 19 19:30:00 2012		MGI:1924059	Bri3bp
Annotation file	gene_association.mgi		MGI:3612702	C130026I21Rik
Annotation date	Wed Jun 6 00:00:00 2012		MGI:1891697	Ccbp2
Analysis type	enrichment		MGI:95321	Emb
Excluded evidence codes	ND		MGI:1915349	Fam92a
Number of query sets	1		MGI:2138069	Hmgn3
Query set 1	CL_0000822_down (n=26; 2 not found)		MGI:96610	Itgb1
Universe set	default (everything)		MGI:1336175	Kcnk5
Graph display	Top 25 scoring terms and their ancestors. Interior nodes have been culled.		MGI:1341909	Ly96
Jump to	biological_process		MGI:104558	Rps6ka1
	cellular_component		MGI:1919712	Rrp1b
	molecular_function		MGI:1306826	Sema7a
			MGI:2137677	Sfxn1
			MGI:97851	Slc20a2
Column Descriptions			MGI:1353495	Slc25a4
TermID	ID of the ontology term.		MGI:1919272	Slc35f2
Term	The text of the term.		MGI:2442595	Slc36a4
Term Min P	The smallest P-val for any query set for this term.		MGI:102690	Srm
Term Max P	The largest P-val for any query set for this term.		MGI:1922566	Taf1d
Term P ratio	Term Min P divided by Term Max P.		MGI:101934	Tfdp1
P	P value (significance score) for this query set for this ontology term.		MGI:2387176	Tmem18
Q	The False Discovery Rate (FDR) statistic.		MGI:1931744	Uck2
k	The number of objects in the query set annotated to this term (or a descendant).
n	The size of the query set.
K	The number of objects in the database annotated to this term (or a descendant).
N	Number of annotated objects in the database.
k/n	Percent of query set objects annotated to this term (or a descendant).
K/N	Percent of database objects annotated to this term (or a descendant).
k/K	Percent of all objects annotated to this term present in the query set.
n/N	Percent of database in the query set.
Qset	The name of the query set.
Symbols	The symbols query set objects annotated to this term (or a descendant).

## Sheet: biological_process
TermID	Term	P	Q	k	n	K	N	k/n	K/N	k/K	n/N	Qset	Symbols
GO:0015801	aromatic amino acid transport	0.00145339	0.171864	1	22	1	15137	0.0454545	6.60633e-05	1	0.00145339	CL_0000822_down	Slc36a4
GO:0002642	positive regulation of immunoglobulin biosynthetic process	0.00145339	0.171864	1	22	1	15137	0.0454545	6.60633e-05	1	0.00145339	CL_0000822_down	2010001M09Rik
GO:0002640	regulation of immunoglobulin biosynthetic process	0.00145339	0.171864	1	22	1	15137	0.0454545	6.60633e-05	1	0.00145339	CL_0000822_down	2010001M09Rik
GO:0015827	tryptophan transport	0.00145339	0.171864	1	22	1	15137	0.0454545	6.60633e-05	1	0.00145339	CL_0000822_down	Slc36a4
GO:2000491	positive regulation of hepatic stellate cell activation	0.00290477	0.178715	1	22	2	15137	0.0454545	0.000132127	0.5	0.00145339	CL_0000822_down	Rps6ka1
GO:0032594	protein transport within lipid bilayer	0.00290477	0.178715	1	22	2	15137	0.0454545	0.000132127	0.5	0.00145339	CL_0000822_down	Itgb1
GO:2000489	regulation of hepatic stellate cell activation	0.00290477	0.178715	1	22	2	15137	0.0454545	0.000132127	0.5	0.00145339	CL_0000822_down	Rps6ka1
GO:0002700	regulation of production of molecular mediator of immune response	0.0037324	0.178715	2	22	63	15137	0.0909091	0.00416199	0.031746	0.00145339	CL_0000822_down	2010001M09Rik,Sema7a
GO:0015866	ADP transport	0.00435413	0.178715	1	22	3	15137	0.0454545	0.00019819	0.333333	0.00145339	CL_0000822_down	Slc25a4
GO:0007161	calcium-independent cell-matrix adhesion	0.00435413	0.178715	1	22	3	15137	0.0454545	0.00019819	0.333333	0.00145339	CL_0000822_down	Itgb1
GO:0032497	detection of lipopolysaccharide	0.00435413	0.178715	1	22	3	15137	0.0454545	0.00019819	0.333333	0.00145339	CL_0000822_down	Ly96
GO:0007229	integrin-mediated signaling pathway	0.00511231	0.178715	2	22	74	15137	0.0909091	0.00488868	0.027027	0.00145339	CL_0000822_down	Itgb1,Sema7a
GO:0015867	ATP transport	0.00580148	0.178715	1	22	4	15137	0.0454545	0.000264253	0.25	0.00145339	CL_0000822_down	Slc25a4
GO:0051503	adenine nucleotide transport	0.00580148	0.178715	1	22	4	15137	0.0454545	0.000264253	0.25	0.00145339	CL_0000822_down	Slc25a4
GO:0008295	spermidine biosynthetic process	0.00580148	0.178715	1	22	4	15137	0.0454545	0.000264253	0.25	0.00145339	CL_0000822_down	Srm
GO:0015808	L-alanine transport	0.00724682	0.178715	1	22	5	15137	0.0454545	0.000330316	0.2	0.00145339	CL_0000822_down	Slc36a4
GO:0006862	nucleotide transport	0.00724682	0.178715	1	22	5	15137	0.0454545	0.000330316	0.2	0.00145339	CL_0000822_down	Slc25a4
GO:0015865	purine nucleotide transport	0.00724682	0.178715	1	22	5	15137	0.0454545	0.000330316	0.2	0.00145339	CL_0000822_down	Slc25a4
GO:0015868	purine ribonucleotide transport	0.00724682	0.178715	1	22	5	15137	0.0454545	0.000330316	0.2	0.00145339	CL_0000822_down	Slc25a4
GO:0008277	regulation of G-protein coupled receptor protein signaling pathway	0.00829692	0.178715	2	22	95	15137	0.0909091	0.00627601	0.0210526	0.00145339	CL_0000822_down	Arhgef12,Itgb1
GO:0032328	alanine transport	0.00869016	0.178715	1	22	6	15137	0.0454545	0.00039638	0.166667	0.00145339	CL_0000822_down	Slc36a4
GO:0060907	positive regulation of macrophage cytokine production	0.00869016	0.178715	1	22	6	15137	0.0454545	0.00039638	0.166667	0.00145339	CL_0000822_down	Sema7a
GO:0008216	spermidine metabolic process	0.00869016	0.178715	1	22	6	15137	0.0454545	0.00039638	0.166667	0.00145339	CL_0000822_down	Srm
GO:0060547	negative regulation of necrotic cell death	0.0115708	0.202704	1	22	8	15137	0.0454545	0.000528506	0.125	0.00145339	CL_0000822_down	Slc25a4
GO:0006596	polyamine biosynthetic process	0.0115708	0.202704	1	22	8	15137	0.0454545	0.000528506	0.125	0.00145339	CL_0000822_down	Srm
GO:0061081	positive regulation of myeloid leukocyte cytokine production involved in immune response	0.0115708	0.202704	1	22	8	15137	0.0454545	0.000528506	0.125	0.00145339	CL_0000822_down	Sema7a
GO:0015824	proline transport	0.0115708	0.202704	1	22	8	15137	0.0454545	0.000528506	0.125	0.00145339	CL_0000822_down	Slc36a4
GO:0032490	detection of molecule of bacterial origin	0.0130082	0.207215	1	22	9	15137	0.0454545	0.00059457	0.111111	0.00145339	CL_0000822_down	Ly96
GO:0051329	interphase of mitotic cell cycle	0.0136046	0.207215	2	22	123	15137	0.0909091	0.00812578	0.0162602	0.00145339	CL_0000822_down	Itgb1,Tfdp1
GO:0006817	phosphate ion transport	0.0144435	0.207215	1	22	10	15137	0.0454545	0.000660633	0.1	0.00145339	CL_0000822_down	Slc20a2
GO:0010935	regulation of macrophage cytokine production	0.0144435	0.207215	1	22	10	15137	0.0454545	0.000660633	0.1	0.00145339	CL_0000822_down	Sema7a
GO:0070830	tight junction assembly	0.0144435	0.207215	1	22	10	15137	0.0454545	0.000660633	0.1	0.00145339	CL_0000822_down	Itgb1
GO:0051325	interphase	0.0144569	0.207215	2	22	127	15137	0.0909091	0.00839004	0.015748	0.00145339	CL_0000822_down	Itgb1,Tfdp1
GO:0000084	S phase of mitotic cell cycle	0.0173082	0.233234	1	22	12	15137	0.0454545	0.000792759	0.0833333	0.00145339	CL_0000822_down	Tfdp1
GO:0008354	germ cell migration	0.0173082	0.233234	1	22	12	15137	0.0454545	0.000792759	0.0833333	0.00145339	CL_0000822_down	Itgb1
GO:0002042	cell migration involved in sprouting angiogenesis	0.0187376	0.233234	1	22	13	15137	0.0454545	0.000858823	0.0769231	0.00145339	CL_0000822_down	Itgb1
GO:0072530	purine-containing compound transmembrane transport	0.0187376	0.233234	1	22	13	15137	0.0454545	0.000858823	0.0769231	0.00145339	CL_0000822_down	Slc25a4
GO:0010939	regulation of necrotic cell death	0.0187376	0.233234	1	22	13	15137	0.0454545	0.000858823	0.0769231	0.00145339	CL_0000822_down	Slc25a4
GO:0031346	positive regulation of cell projection organization	0.0197902	0.24002	2	22	150	15137	0.0909091	0.00990949	0.0133333	0.00145339	CL_0000822_down	Itgb1,Sema7a
GO:0051320	S phase	0.0215904	0.255306	1	22	15	15137	0.0454545	0.000990949	0.0666667	0.00145339	CL_0000822_down	Tfdp1
GO:0071705	nitrogen compound transport	0.0236492	0.272831	2	22	165	15137	0.0909091	0.0109004	0.0121212	0.00145339	CL_0000822_down	Slc25a4,Slc36a4
GO:0006595	polyamine metabolic process	0.0244352	0.275187	1	22	17	15137	0.0454545	0.00112308	0.0588235	0.00145339	CL_0000822_down	Srm
GO:0043297	apical junction assembly	0.0258547	0.284402	1	22	18	15137	0.0454545	0.00118914	0.0555556	0.00145339	CL_0000822_down	Itgb1
GO:0002720	positive regulation of cytokine production involved in immune response	0.0272722	0.293176	1	22	19	15137	0.0454545	0.0012552	0.0526316	0.00145339	CL_0000822_down	Sema7a
GO:0043410	positive regulation of MAPK cascade	0.0286548	0.299469	2	22	183	15137	0.0909091	0.0120896	0.010929	0.00145339	CL_0000822_down	Itgb1,Sema7a
GO:0045214	sarcomere organization	0.0301013	0.299469	1	22	21	15137	0.0454545	0.00138733	0.047619	0.00145339	CL_0000822_down	Itgb1
GO:0043534	blood vessel endothelial cell migration	0.0315129	0.299469	1	22	22	15137	0.0454545	0.00145339	0.0454545	0.00145339	CL_0000822_down	Itgb1
GO:0015804	neutral amino acid transport	0.0315129	0.299469	1	22	22	15137	0.0454545	0.00145339	0.0454545	0.00145339	CL_0000822_down	Slc36a4
GO:0045773	positive regulation of axon extension	0.0315129	0.299469	1	22	22	15137	0.0454545	0.00145339	0.0454545	0.00145339	CL_0000822_down	Sema7a
GO:0002697	regulation of immune effector process	0.0322087	0.299469	2	22	195	15137	0.0909091	0.0128823	0.0102564	0.00145339	CL_0000822_down	2010001M09Rik,Sema7a
GO:0009595	detection of biotic stimulus	0.0329225	0.299469	1	22	23	15137	0.0454545	0.00151946	0.0434783	0.00145339	CL_0000822_down	Ly96
GO:0006826	iron ion transport	0.0329225	0.299469	1	22	23	15137	0.0454545	0.00151946	0.0434783	0.00145339	CL_0000822_down	Sfxn1
GO:0002702	positive regulation of production of molecular mediator of immune response	0.0343302	0.300707	1	22	24	15137	0.0454545	0.00158552	0.0416667	0.00145339	CL_0000822_down	Sema7a
GO:0061178	regulation of insulin secretion involved in cellular response to glucose stimulus	0.0343302	0.300707	1	22	24	15137	0.0454545	0.00158552	0.0416667	0.00145339	CL_0000822_down	Hmgn3
GO:0070098	chemokine-mediated signaling pathway	0.0385415	0.325538	1	22	27	15137	0.0454545	0.00178371	0.037037	0.00145339	CL_0000822_down	Ccbp2
GO:0031663	lipopolysaccharide-mediated signaling pathway	0.0385415	0.325538	1	22	27	15137	0.0454545	0.00178371	0.037037	0.00145339	CL_0000822_down	Ly96
GO:0007043	cell-cell junction assembly	0.0399414	0.331444	1	22	28	15137	0.0454545	0.00184977	0.0357143	0.00145339	CL_0000822_down	Itgb1
GO:0010975	regulation of neuron projection development	0.0424803	0.341772	2	22	227	15137	0.0909091	0.0149964	0.00881057	0.00145339	CL_0000822_down	Itgb1,Sema7a
GO:0038032	termination of G-protein coupled receptor signaling pathway	0.0441294	0.341772	1	22	31	15137	0.0454545	0.00204796	0.0322581	0.00145339	CL_0000822_down	Arhgef12
GO:0015807	L-amino acid transport	0.0455215	0.341772	1	22	32	15137	0.0454545	0.00211403	0.03125	0.00145339	CL_0000822_down	Slc36a4
GO:0007159	leukocyte cell-cell adhesion	0.0455215	0.341772	1	22	32	15137	0.0454545	0.00211403	0.03125	0.00145339	CL_0000822_down	Itgb1
GO:0030239	myofibril assembly	0.0455215	0.341772	1	22	32	15137	0.0454545	0.00211403	0.03125	0.00145339	CL_0000822_down	Itgb1
GO:0002040	sprouting angiogenesis	0.0455215	0.341772	1	22	32	15137	0.0454545	0.00211403	0.03125	0.00145339	CL_0000822_down	Itgb1
GO:0023021	termination of signal transduction	0.0482999	0.356084	1	22	34	15137	0.0454545	0.00224615	0.0294118	0.00145339	CL_0000822_down	Arhgef12
GO:0042401	cellular biogenic amine biosynthetic process	0.0496862	0.356084	1	22	35	15137	0.0454545	0.00231222	0.0285714	0.00145339	CL_0000822_down	Srm
GO:0002718	regulation of cytokine production involved in immune response	0.0496862	0.356084	1	22	35	15137	0.0454545	0.00231222	0.0285714	0.00145339	CL_0000822_down	Sema7a
GO:0006954	inflammatory response	0.0523453	0.364857	2	22	255	15137	0.0909091	0.0168461	0.00784314	0.00145339	CL_0000822_down	Ly96,Sema7a
GO:0002637	regulation of immunoglobulin production	0.052453	0.364857	1	22	37	15137	0.0454545	0.00244434	0.027027	0.00145339	CL_0000822_down	2010001M09Rik
GO:0008637	apoptotic mitochondrial changes	0.0552122	0.378483	1	22	39	15137	0.0454545	0.00257647	0.025641	0.00145339	CL_0000822_down	Slc25a4
GO:0030516	regulation of axon extension	0.0579637	0.391066	1	22	41	15137	0.0454545	0.00270859	0.0243902	0.00145339	CL_0000822_down	Sema7a
GO:0031344	regulation of cell projection organization	0.0587012	0.391066	2	22	272	15137	0.0909091	0.0179692	0.00735294	0.00145339	CL_0000822_down	Itgb1,Sema7a
GO:0048639	positive regulation of developmental growth	0.0607075	0.396786	1	22	43	15137	0.0454545	0.00284072	0.0232558	0.00145339	CL_0000822_down	Sema7a
GO:0031032	actomyosin structure organization	0.0620765	0.396786	1	22	44	15137	0.0454545	0.00290678	0.0227273	0.00145339	CL_0000822_down	Itgb1
GO:0043542	endothelial cell migration	0.0620765	0.396786	1	22	44	15137	0.0454545	0.00290678	0.0227273	0.00145339	CL_0000822_down	Itgb1
GO:0050772	positive regulation of axonogenesis	0.0648089	0.40335	1	22	46	15137	0.0454545	0.00303891	0.0217391	0.00145339	CL_0000822_down	Sema7a
GO:0061387	regulation of extent of cell growth	0.0648089	0.40335	1	22	46	15137	0.0454545	0.00303891	0.0217391	0.00145339	CL_0000822_down	Sema7a
GO:0055007	cardiac muscle cell differentiation	0.0675337	0.41485	1	22	48	15137	0.0454545	0.00317104	0.0208333	0.00145339	CL_0000822_down	Itgb1
GO:0006915	apoptotic process	0.0714242	0.426011	3	22	671	15137	0.136364	0.0443285	0.00447094	0.00145339	CL_0000822_down	Rps6ka1,Slc25a4,Tfdp1
GO:0010811	positive regulation of cell-substrate adhesion	0.0743126	0.426011	1	22	53	15137	0.0454545	0.00350135	0.0188679	0.00145339	CL_0000822_down	Itgb1
GO:0012501	programmed cell death	0.0747536	0.426011	3	22	684	15137	0.136364	0.0451873	0.00438596	0.00145339	CL_0000822_down	Rps6ka1,Slc25a4,Tfdp1
GO:0051346	negative regulation of hydrolase activity	0.0754776	0.426011	2	22	314	15137	0.0909091	0.0207439	0.00636943	0.00145339	CL_0000822_down	Rps6ka1,Rrp1b
GO:0043408	regulation of MAPK cascade	0.0754776	0.426011	2	22	314	15137	0.0909091	0.0207439	0.00636943	0.00145339	CL_0000822_down	Itgb1,Sema7a
GO:0010557	positive regulation of macromolecule biosynthetic process	0.0755536	0.426011	4	22	1123	15137	0.181818	0.0741891	0.00356189	0.00145339	CL_0000822_down	2010001M09Rik,Hmgn3,Rps6ka1,Tfdp1
GO:0009593	detection of chemical stimulus	0.0770109	0.426011	1	22	55	15137	0.0454545	0.00363348	0.0181818	0.00145339	CL_0000822_down	Ly96
GO:0006810	transport	0.077544	0.426011	7	22	2667	15137	0.318182	0.176191	0.00262467	0.00145339	CL_0000822_down	Itgb1,Kcnk5,Sfxn1,Slc20a2,Slc25a4,Slc35f2,Slc36a4
GO:0055072	iron ion homeostasis	0.0783573	0.426011	1	22	56	15137	0.0454545	0.00369954	0.0178571	0.00145339	CL_0000822_down	Sfxn1
GO:0045744	negative regulation of G-protein coupled receptor protein signaling pathway	0.0783573	0.426011	1	22	56	15137	0.0454545	0.00369954	0.0178571	0.00145339	CL_0000822_down	Arhgef12
GO:0034329	cell junction assembly	0.083724	0.431062	1	22	60	15137	0.0454545	0.0039638	0.0166667	0.00145339	CL_0000822_down	Itgb1
GO:0045665	negative regulation of neuron differentiation	0.083724	0.431062	1	22	60	15137	0.0454545	0.0039638	0.0166667	0.00145339	CL_0000822_down	Itgb1
GO:0010604	positive regulation of macromolecule metabolic process	0.0841576	0.431062	5	22	1653	15137	0.227273	0.109203	0.0030248	0.00145339	CL_0000822_down	2010001M09Rik,Hmgn3,Itgb1,Rps6ka1,Tfdp1
GO:0051234	establishment of localization	0.0844255	0.431062	7	22	2719	15137	0.318182	0.179626	0.00257448	0.00145339	CL_0000822_down	Itgb1,Kcnk5,Sfxn1,Slc20a2,Slc25a4,Slc35f2,Slc36a4
GO:0000082	G1/S transition of mitotic cell cycle	0.085061	0.431062	1	22	61	15137	0.0454545	0.00402986	0.0163934	0.00145339	CL_0000822_down	Itgb1
GO:0010923	negative regulation of phosphatase activity	0.085061	0.431062	1	22	61	15137	0.0454545	0.00402986	0.0163934	0.00145339	CL_0000822_down	Rrp1b
GO:0045216	cell-cell junction organization	0.0863961	0.431062	1	22	62	15137	0.0454545	0.00409592	0.016129	0.00145339	CL_0000822_down	Itgb1
GO:0001708	cell fate specification	0.0877294	0.431062	1	22	63	15137	0.0454545	0.00416199	0.015873	0.00145339	CL_0000822_down	Itgb1
GO:0010740	positive regulation of intracellular protein kinase cascade	0.0896185	0.431062	2	22	347	15137	0.0909091	0.022924	0.00576369	0.00145339	CL_0000822_down	Itgb1,Sema7a
GO:0051179	localization	0.0897309	0.431062	8	22	3328	15137	0.363636	0.219859	0.00240385	0.00145339	CL_0000822_down	Itgb1,Kcnk5,Sfxn1,Slc20a2,Slc25a4,Slc35f2,Slc36a4,Tmem18
GO:0043154	negative regulation of cysteine-type endopeptidase activity involved in apoptotic process	0.0903904	0.431062	1	22	65	15137	0.0454545	0.00429411	0.0153846	0.00145339	CL_0000822_down	Rps6ka1
GO:0008219	cell death	0.0904523	0.431062	3	22	742	15137	0.136364	0.049019	0.00404313	0.00145339	CL_0000822_down	Rps6ka1,Slc25a4,Tfdp1
GO:0045664	regulation of neuron differentiation	0.0922714	0.431062	2	22	353	15137	0.0909091	0.0233203	0.00566572	0.00145339	CL_0000822_down	Itgb1,Sema7a
GO:0016265	death	0.0930081	0.431062	3	22	751	15137	0.136364	0.0496135	0.00399467	0.00145339	CL_0000822_down	Rps6ka1,Slc25a4,Tfdp1
GO:0031345	negative regulation of cell projection organization	0.094368	0.431062	1	22	68	15137	0.0454545	0.0044923	0.0147059	0.00145339	CL_0000822_down	Itgb1
GO:2000117	negative regulation of cysteine-type endopeptidase activity	0.094368	0.431062	1	22	68	15137	0.0454545	0.0044923	0.0147059	0.00145339	CL_0000822_down	Rps6ka1
GO:0055080	cation homeostasis	0.0949479	0.431062	2	22	359	15137	0.0909091	0.0237167	0.00557103	0.00145339	CL_0000822_down	Itgb1,Sfxn1
GO:0000041	transition metal ion transport	0.0956902	0.431062	1	22	69	15137	0.0454545	0.00455837	0.0144928	0.00145339	CL_0000822_down	Sfxn1
GO:0030218	erythrocyte differentiation	0.0970105	0.431923	1	22	70	15137	0.0454545	0.00462443	0.0142857	0.00145339	CL_0000822_down	Sfxn1
GO:0009891	positive regulation of biosynthetic process	0.100674	0.431923	4	22	1241	15137	0.181818	0.0819845	0.00322321	0.00145339	CL_0000822_down	2010001M09Rik,Hmgn3,Rps6ka1,Tfdp1
GO:0006811	ion transport	0.100861	0.431923	3	22	778	15137	0.136364	0.0513972	0.00385604	0.00145339	CL_0000822_down	Kcnk5,Sfxn1,Slc20a2
GO:0007160	cell-matrix adhesion	0.100961	0.431923	1	22	73	15137	0.0454545	0.00482262	0.0136986	0.00145339	CL_0000822_down	Itgb1
GO:0010976	positive regulation of neuron projection development	0.100961	0.431923	1	22	73	15137	0.0454545	0.00482262	0.0136986	0.00145339	CL_0000822_down	Itgb1
GO:0000278	mitotic cell cycle	0.101739	0.431923	2	22	374	15137	0.0909091	0.0247077	0.00534759	0.00145339	CL_0000822_down	Itgb1,Tfdp1
GO:0035051	cardiac cell differentiation	0.102274	0.431923	1	22	74	15137	0.0454545	0.00488868	0.0135135	0.00145339	CL_0000822_down	Itgb1
GO:0045666	positive regulation of neuron differentiation	0.106201	0.440643	1	22	77	15137	0.0454545	0.00508687	0.012987	0.00145339	CL_0000822_down	Itgb1
GO:0008361	regulation of cell size	0.106201	0.440643	1	22	77	15137	0.0454545	0.00508687	0.012987	0.00145339	CL_0000822_down	Sema7a
GO:0034101	erythrocyte homeostasis	0.107507	0.442182	1	22	78	15137	0.0454545	0.00515294	0.0128205	0.00145339	CL_0000822_down	Sfxn1
GO:0009893	positive regulation of metabolic process	0.109349	0.44588	5	22	1788	15137	0.227273	0.118121	0.00279642	0.00145339	CL_0000822_down	2010001M09Rik,Hmgn3,Itgb1,Rps6ka1,Tfdp1
GO:0045807	positive regulation of endocytosis	0.111413	0.450414	1	22	81	15137	0.0454545	0.00535113	0.0123457	0.00145339	CL_0000822_down	Itgb1
GO:0070374	positive regulation of ERK1 and ERK2 cascade	0.115303	0.46219	1	22	84	15137	0.0454545	0.00554932	0.0119048	0.00145339	CL_0000822_down	Sema7a
GO:0001894	tissue homeostasis	0.117887	0.468577	1	22	86	15137	0.0454545	0.00568144	0.0116279	0.00145339	CL_0000822_down	Itgb1
GO:0055002	striated muscle cell development	0.120464	0.47483	1	22	88	15137	0.0454545	0.00581357	0.0113636	0.00145339	CL_0000822_down	Itgb1
GO:0010921	regulation of phosphatase activity	0.12175	0.475932	1	22	89	15137	0.0454545	0.00587963	0.011236	0.00145339	CL_0000822_down	Rrp1b
GO:0010646	regulation of cell communication	0.123757	0.478062	4	22	1337	15137	0.181818	0.0883266	0.00299177	0.00145339	CL_0000822_down	Arhgef12,Hmgn3,Itgb1,Sema7a
GO:0034330	cell junction organization	0.124316	0.478062	1	22	91	15137	0.0454545	0.00601176	0.010989	0.00145339	CL_0000822_down	Itgb1
GO:0050767	regulation of neurogenesis	0.126284	0.481643	2	22	426	15137	0.0909091	0.028143	0.00469484	0.00145339	CL_0000822_down	Itgb1,Sema7a
GO:0010810	regulation of cell-substrate adhesion	0.128152	0.481643	1	22	94	15137	0.0454545	0.00620995	0.0106383	0.00145339	CL_0000822_down	Itgb1
GO:0015931	nucleobase-containing compound transport	0.1307	0.481643	1	22	96	15137	0.0454545	0.00634208	0.0104167	0.00145339	CL_0000822_down	Slc25a4
GO:0006865	amino acid transport	0.131972	0.481643	1	22	97	15137	0.0454545	0.00640814	0.0103093	0.00145339	CL_0000822_down	Slc36a4
GO:0050770	regulation of axonogenesis	0.131972	0.481643	1	22	97	15137	0.0454545	0.00640814	0.0103093	0.00145339	CL_0000822_down	Sema7a
GO:0006576	cellular biogenic amine metabolic process	0.133242	0.481643	1	22	98	15137	0.0454545	0.0064742	0.0102041	0.00145339	CL_0000822_down	Srm
GO:0030307	positive regulation of cell growth	0.133242	0.481643	1	22	98	15137	0.0454545	0.0064742	0.0102041	0.00145339	CL_0000822_down	Sema7a
GO:0044419	interspecies interaction between organisms	0.13451	0.481643	1	22	99	15137	0.0454545	0.00654027	0.010101	0.00145339	CL_0000822_down	Slc20a2
GO:0009611	response to wounding	0.137078	0.481643	2	22	448	15137	0.0909091	0.0295964	0.00446429	0.00145339	CL_0000822_down	Ly96,Sema7a
GO:0006364	rRNA processing	0.139564	0.481643	1	22	103	15137	0.0454545	0.00680452	0.00970874	0.00145339	CL_0000822_down	Rrp1b
GO:0050796	regulation of insulin secretion	0.139564	0.481643	1	22	103	15137	0.0454545	0.00680452	0.00970874	0.00145339	CL_0000822_down	Hmgn3
GO:0071222	cellular response to lipopolysaccharide	0.14459	0.481643	1	22	107	15137	0.0454545	0.00706877	0.00934579	0.00145339	CL_0000822_down	Ly96
GO:0016072	rRNA metabolic process	0.14459	0.481643	1	22	107	15137	0.0454545	0.00706877	0.00934579	0.00145339	CL_0000822_down	Rrp1b
GO:0030001	metal ion transport	0.145564	0.481643	2	22	465	15137	0.0909091	0.0307194	0.00430108	0.00145339	CL_0000822_down	Sfxn1,Slc20a2
GO:0048738	cardiac muscle tissue development	0.145842	0.481643	1	22	108	15137	0.0454545	0.00713484	0.00925926	0.00145339	CL_0000822_down	Itgb1
GO:0031589	cell-substrate adhesion	0.145842	0.481643	1	22	108	15137	0.0454545	0.00713484	0.00925926	0.00145339	CL_0000822_down	Itgb1
GO:0015698	inorganic anion transport	0.145842	0.481643	1	22	108	15137	0.0454545	0.00713484	0.00925926	0.00145339	CL_0000822_down	Slc20a2
GO:0035303	regulation of dephosphorylation	0.145842	0.481643	1	22	108	15137	0.0454545	0.00713484	0.00925926	0.00145339	CL_0000822_down	Rrp1b
GO:0055001	muscle cell development	0.147092	0.481643	1	22	109	15137	0.0454545	0.0072009	0.00917431	0.00145339	CL_0000822_down	Itgb1
GO:0048638	regulation of developmental growth	0.147092	0.481643	1	22	109	15137	0.0454545	0.0072009	0.00917431	0.00145339	CL_0000822_down	Sema7a
GO:0051960	regulation of nervous system development	0.149092	0.481643	2	22	472	15137	0.0909091	0.0311819	0.00423729	0.00145339	CL_0000822_down	Itgb1,Sema7a
GO:0070372	regulation of ERK1 and ERK2 cascade	0.152076	0.481643	1	22	113	15137	0.0454545	0.00746515	0.00884956	0.00145339	CL_0000822_down	Sema7a
GO:0016477	cell migration	0.152639	0.481643	2	22	479	15137	0.0909091	0.0316443	0.00417537	0.00145339	CL_0000822_down	Itgb1,Tmem18
GO:0022403	cell cycle phase	0.153147	0.481643	2	22	480	15137	0.0909091	0.0317104	0.00416667	0.00145339	CL_0000822_down	Itgb1,Tfdp1
GO:0090276	regulation of peptide hormone secretion	0.153318	0.481643	1	22	114	15137	0.0454545	0.00753121	0.00877193	0.00145339	CL_0000822_down	Hmgn3
GO:0071219	cellular response to molecule of bacterial origin	0.154558	0.481643	1	22	115	15137	0.0454545	0.00759728	0.00869565	0.00145339	CL_0000822_down	Ly96
GO:0002699	positive regulation of immune effector process	0.154558	0.481643	1	22	115	15137	0.0454545	0.00759728	0.00869565	0.00145339	CL_0000822_down	Sema7a
GO:0045597	positive regulation of cell differentiation	0.155183	0.481643	2	22	484	15137	0.0909091	0.0319746	0.00413223	0.00145339	CL_0000822_down	Itgb1,Sema7a
GO:0002791	regulation of peptide secretion	0.155796	0.481643	1	22	116	15137	0.0454545	0.00766334	0.00862069	0.00145339	CL_0000822_down	Hmgn3
GO:0090087	regulation of peptide transport	0.155796	0.481643	1	22	116	15137	0.0454545	0.00766334	0.00862069	0.00145339	CL_0000822_down	Hmgn3
GO:0051130	positive regulation of cellular component organization	0.15876	0.483612	2	22	491	15137	0.0909091	0.0324371	0.00407332	0.00145339	CL_0000822_down	Itgb1,Sema7a
GO:0048871	multicellular organismal homeostasis	0.1595	0.483612	1	22	119	15137	0.0454545	0.00786153	0.00840336	0.00145339	CL_0000822_down	Itgb1
GO:0045785	positive regulation of cell adhesion	0.1595	0.483612	1	22	119	15137	0.0454545	0.00786153	0.00840336	0.00145339	CL_0000822_down	Itgb1
GO:0009309	amine biosynthetic process	0.160731	0.484241	1	22	120	15137	0.0454545	0.00792759	0.00833333	0.00145339	CL_0000822_down	Srm
GO:0010927	cellular component assembly involved in morphogenesis	0.163188	0.48546	1	22	122	15137	0.0454545	0.00805972	0.00819672	0.00145339	CL_0000822_down	Itgb1
GO:0050731	positive regulation of peptidyl-tyrosine phosphorylation	0.163188	0.48546	1	22	122	15137	0.0454545	0.00805972	0.00819672	0.00145339	CL_0000822_down	Itgb1
GO:0071216	cellular response to biotic stimulus	0.169302	0.496648	1	22	127	15137	0.0454545	0.00839004	0.00787402	0.00145339	CL_0000822_down	Ly96
GO:0045893	positive regulation of transcription, DNA-dependent	0.169549	0.496648	3	22	986	15137	0.136364	0.0651384	0.0030426	0.00145339	CL_0000822_down	Hmgn3,Rps6ka1,Tfdp1
GO:0006814	sodium ion transport	0.170519	0.496648	1	22	128	15137	0.0454545	0.0084561	0.0078125	0.00145339	CL_0000822_down	Slc20a2
GO:0060284	regulation of cell development	0.171149	0.496648	2	22	515	15137	0.0909091	0.0340226	0.0038835	0.00145339	CL_0000822_down	Itgb1,Sema7a
GO:0030100	regulation of endocytosis	0.174162	0.502308	1	22	131	15137	0.0454545	0.00865429	0.00763359	0.00145339	CL_0000822_down	Itgb1
GO:0051254	positive regulation of RNA metabolic process	0.177535	0.505091	3	22	1008	15137	0.136364	0.0665918	0.00297619	0.00145339	CL_0000822_down	Hmgn3,Rps6ka1,Tfdp1
GO:0060249	anatomical structure homeostasis	0.177789	0.505091	1	22	134	15137	0.0454545	0.00885248	0.00746269	0.00145339	CL_0000822_down	Itgb1
GO:0010627	regulation of intracellular protein kinase cascade	0.178981	0.505091	2	22	530	15137	0.0909091	0.0350135	0.00377358	0.00145339	CL_0000822_down	Itgb1,Sema7a
GO:0035023	regulation of Rho protein signal transduction	0.181401	0.505091	1	22	137	15137	0.0454545	0.00905067	0.00729927	0.00145339	CL_0000822_down	Arhgef12
GO:0048870	cell motility	0.182132	0.505091	2	22	536	15137	0.0909091	0.0354099	0.00373134	0.00145339	CL_0000822_down	Itgb1,Tmem18
GO:0051674	localization of cell	0.182132	0.505091	2	22	536	15137	0.0909091	0.0354099	0.00373134	0.00145339	CL_0000822_down	Itgb1,Tmem18
GO:0015837	amine transport	0.182602	0.505091	1	22	138	15137	0.0454545	0.00911673	0.00724638	0.00145339	CL_0000822_down	Slc36a4
GO:0050769	positive regulation of neurogenesis	0.186193	0.512031	1	22	141	15137	0.0454545	0.00931492	0.0070922	0.00145339	CL_0000822_down	Sema7a
GO:0043086	negative regulation of catalytic activity	0.187931	0.512632	2	22	547	15137	0.0909091	0.0361366	0.00365631	0.00145339	CL_0000822_down	Rps6ka1,Rrp1b
GO:0051606	detection of stimulus	0.188579	0.512632	1	22	143	15137	0.0454545	0.00944705	0.00699301	0.00145339	CL_0000822_down	Ly96
GO:0019221	cytokine-mediated signaling pathway	0.193332	0.521884	1	22	147	15137	0.0454545	0.0097113	0.00680272	0.00145339	CL_0000822_down	Ccbp2
GO:0030099	myeloid cell differentiation	0.195698	0.521884	1	22	149	15137	0.0454545	0.00984343	0.00671141	0.00145339	CL_0000822_down	Sfxn1
GO:0010951	negative regulation of endopeptidase activity	0.196878	0.521884	1	22	150	15137	0.0454545	0.00990949	0.00666667	0.00145339	CL_0000822_down	Rps6ka1
GO:0051091	positive regulation of sequence-specific DNA binding transcription factor activity	0.198057	0.521884	1	22	151	15137	0.0454545	0.00997556	0.00662252	0.00145339	CL_0000822_down	Hmgn3
GO:0051146	striated muscle cell differentiation	0.198057	0.521884	1	22	151	15137	0.0454545	0.00997556	0.00662252	0.00145339	CL_0000822_down	Itgb1
GO:0050801	ion homeostasis	0.199083	0.521884	2	22	568	15137	0.0909091	0.0375239	0.00352113	0.00145339	CL_0000822_down	Itgb1,Sfxn1
GO:0046883	regulation of hormone secretion	0.20041	0.521884	1	22	153	15137	0.0454545	0.0101077	0.00653595	0.00145339	CL_0000822_down	Hmgn3
GO:0010628	positive regulation of gene expression	0.203667	0.521884	3	22	1078	15137	0.136364	0.0712162	0.00278293	0.00145339	CL_0000822_down	Hmgn3,Rps6ka1,Tfdp1
GO:0042254	ribosome biogenesis	0.203927	0.521884	1	22	156	15137	0.0454545	0.0103059	0.00641026	0.00145339	CL_0000822_down	Rrp1b
GO:0046942	carboxylic acid transport	0.205096	0.521884	1	22	157	15137	0.0454545	0.0103719	0.00636943	0.00145339	CL_0000822_down	Slc36a4
GO:0045927	positive regulation of growth	0.206264	0.521884	1	22	158	15137	0.0454545	0.010438	0.00632911	0.00145339	CL_0000822_down	Sema7a
GO:0006812	cation transport	0.206569	0.521884	2	22	582	15137	0.0909091	0.0384488	0.00343643	0.00145339	CL_0000822_down	Sfxn1,Slc20a2
GO:0015849	organic acid transport	0.207429	0.521884	1	22	159	15137	0.0454545	0.0105041	0.00628931	0.00145339	CL_0000822_down	Slc36a4
GO:0043281	regulation of cysteine-type endopeptidase activity involved in apoptotic process	0.207429	0.521884	1	22	159	15137	0.0454545	0.0105041	0.00628931	0.00145339	CL_0000822_down	Rps6ka1
GO:0006820	anion transport	0.209756	0.522182	1	22	161	15137	0.0454545	0.0106362	0.00621118	0.00145339	CL_0000822_down	Slc20a2
GO:0050730	regulation of peptidyl-tyrosine phosphorylation	0.209756	0.522182	1	22	161	15137	0.0454545	0.0106362	0.00621118	0.00145339	CL_0000822_down	Itgb1
GO:2000116	regulation of cysteine-type endopeptidase activity	0.210917	0.522187	1	22	162	15137	0.0454545	0.0107023	0.00617284	0.00145339	CL_0000822_down	Rps6ka1
GO:0022402	cell cycle process	0.212477	0.522187	2	22	593	15137	0.0909091	0.0391755	0.00337268	0.00145339	CL_0000822_down	Itgb1,Tfdp1
GO:0006952	defense response	0.214091	0.522187	2	22	596	15137	0.0909091	0.0393737	0.0033557	0.00145339	CL_0000822_down	Ly96,Sema7a
GO:0050727	regulation of inflammatory response	0.215544	0.522187	1	22	166	15137	0.0454545	0.0109665	0.0060241	0.00145339	CL_0000822_down	Sema7a
GO:0048872	homeostasis of number of cells	0.216697	0.522187	1	22	167	15137	0.0454545	0.0110326	0.00598802	0.00145339	CL_0000822_down	Sfxn1
GO:0032535	regulation of cellular component size	0.216697	0.522187	1	22	167	15137	0.0454545	0.0110326	0.00598802	0.00145339	CL_0000822_down	Sema7a
GO:0010941	regulation of cell death	0.217486	0.522187	3	22	1114	15137	0.136364	0.0735945	0.002693	0.00145339	CL_0000822_down	Itgb1,Rps6ka1,Slc25a4
GO:0010769	regulation of cell morphogenesis involved in differentiation	0.220146	0.525403	1	22	170	15137	0.0454545	0.0112308	0.00588235	0.00145339	CL_0000822_down	Sema7a
GO:0010720	positive regulation of cell development	0.222437	0.525403	1	22	172	15137	0.0454545	0.0113629	0.00581395	0.00145339	CL_0000822_down	Sema7a
GO:0031325	positive regulation of cellular metabolic process	0.222499	0.525403	4	22	1680	15137	0.181818	0.110986	0.00238095	0.00145339	CL_0000822_down	Hmgn3,Itgb1,Rps6ka1,Tfdp1
GO:0060548	negative regulation of cell death	0.223268	0.525403	2	22	613	15137	0.0909091	0.0404968	0.00326264	0.00145339	CL_0000822_down	Rps6ka1,Slc25a4
GO:0045935	positive regulation of nucleobase-containing compound metabolic process	0.226432	0.53021	3	22	1137	15137	0.136364	0.075114	0.00263852	0.00145339	CL_0000822_down	Hmgn3,Rps6ka1,Tfdp1
GO:0001819	positive regulation of cytokine production	0.229271	0.534213	1	22	178	15137	0.0454545	0.0117593	0.00561798	0.00145339	CL_0000822_down	Sema7a
GO:0032496	response to lipopolysaccharide	0.231537	0.536822	1	22	180	15137	0.0454545	0.0118914	0.00555556	0.00145339	CL_0000822_down	Ly96
GO:0007155	cell adhesion	0.233028	0.536822	2	22	631	15137	0.0909091	0.0416859	0.00316957	0.00145339	CL_0000822_down	Emb,Itgb1
GO:0007005	mitochondrion organization	0.233796	0.536822	1	22	182	15137	0.0454545	0.0120235	0.00549451	0.00145339	CL_0000822_down	Slc25a4
GO:0051173	positive regulation of nitrogen compound metabolic process	0.235462	0.537333	3	22	1160	15137	0.136364	0.0766334	0.00258621	0.00145339	CL_0000822_down	Hmgn3,Rps6ka1,Tfdp1
GO:0022610	biological adhesion	0.23629	0.537333	2	22	637	15137	0.0909091	0.0420823	0.00313972	0.00145339	CL_0000822_down	Emb,Itgb1
GO:0023051	regulation of signaling	0.241182	0.544294	4	22	1738	15137	0.181818	0.114818	0.0023015	0.00145339	CL_0000822_down	Arhgef12,Hmgn3,Itgb1,Sema7a
GO:0050867	positive regulation of cell activation	0.241653	0.544294	1	22	189	15137	0.0454545	0.012486	0.00529101	0.00145339	CL_0000822_down	Rps6ka1
GO:0045087	innate immune response	0.246108	0.546588	1	22	193	15137	0.0454545	0.0127502	0.00518135	0.00145339	CL_0000822_down	Ly96
GO:0008544	epidermis development	0.248326	0.546588	1	22	195	15137	0.0454545	0.0128823	0.00512821	0.00145339	CL_0000822_down	Tfdp1
GO:0034470	ncRNA processing	0.248326	0.546588	1	22	195	15137	0.0454545	0.0128823	0.00512821	0.00145339	CL_0000822_down	Rrp1b
GO:0002682	regulation of immune system process	0.248826	0.546588	2	22	660	15137	0.0909091	0.0436018	0.0030303	0.00145339	CL_0000822_down	2010001M09Rik,Sema7a
GO:0009967	positive regulation of signal transduction	0.250464	0.546588	2	22	663	15137	0.0909091	0.0438	0.00301659	0.00145339	CL_0000822_down	Itgb1,Sema7a
GO:0055085	transmembrane transport	0.252649	0.546588	2	22	667	15137	0.0909091	0.0440642	0.0029985	0.00145339	CL_0000822_down	Sfxn1,Slc25a4
GO:0045165	cell fate commitment	0.252743	0.546588	1	22	199	15137	0.0454545	0.0131466	0.00502513	0.00145339	CL_0000822_down	Itgb1
GO:0051704	multi-organism process	0.253196	0.546588	2	22	668	15137	0.0909091	0.0441303	0.00299401	0.00145339	CL_0000822_down	Ly96,Slc20a2
GO:0002237	response to molecule of bacterial origin	0.253844	0.546588	1	22	200	15137	0.0454545	0.0132127	0.005	0.00145339	CL_0000822_down	Ly96
GO:0006928	cellular component movement	0.254836	0.546588	2	22	671	15137	0.0909091	0.0443285	0.00298063	0.00145339	CL_0000822_down	Itgb1,Tmem18
GO:0051094	positive regulation of developmental process	0.255383	0.546588	2	22	672	15137	0.0909091	0.0443945	0.00297619	0.00145339	CL_0000822_down	Itgb1,Sema7a
GO:0031328	positive regulation of cellular biosynthetic process	0.257751	0.547727	3	22	1216	15137	0.136364	0.080333	0.00246711	0.00145339	CL_0000822_down	Hmgn3,Rps6ka1,Tfdp1
GO:0022613	ribonucleoprotein complex biogenesis	0.258231	0.547727	1	22	204	15137	0.0454545	0.0134769	0.00490196	0.00145339	CL_0000822_down	Rrp1b
GO:0042692	muscle cell differentiation	0.261504	0.552194	1	22	207	15137	0.0454545	0.0136751	0.00483092	0.00145339	CL_0000822_down	Itgb1
GO:0051336	regulation of hydrolase activity	0.26359	0.554124	2	22	687	15137	0.0909091	0.0453855	0.00291121	0.00145339	CL_0000822_down	Rps6ka1,Rrp1b
GO:0071843	cellular component biogenesis at cellular level	0.270167	0.559743	1	22	215	15137	0.0454545	0.0142036	0.00465116	0.00145339	CL_0000822_down	Rrp1b
GO:0071345	cellular response to cytokine stimulus	0.270167	0.559743	1	22	215	15137	0.0454545	0.0142036	0.00465116	0.00145339	CL_0000822_down	Ccbp2
GO:0010466	negative regulation of peptidase activity	0.271243	0.559743	1	22	216	15137	0.0454545	0.0142697	0.00462963	0.00145339	CL_0000822_down	Rps6ka1
GO:0040011	locomotion	0.271258	0.559743	2	22	701	15137	0.0909091	0.0463104	0.00285307	0.00145339	CL_0000822_down	Itgb1,Tmem18
GO:0014706	striated muscle tissue development	0.273391	0.559743	1	22	218	15137	0.0454545	0.0144018	0.00458716	0.00145339	CL_0000822_down	Itgb1
GO:0044092	negative regulation of molecular function	0.27345	0.559743	2	22	705	15137	0.0909091	0.0465746	0.00283688	0.00145339	CL_0000822_down	Rps6ka1,Rrp1b
GO:0045944	positive regulation of transcription from RNA polymerase II promoter	0.274546	0.559743	2	22	707	15137	0.0909091	0.0467067	0.00282885	0.00145339	CL_0000822_down	Hmgn3,Rps6ka1
GO:0010647	positive regulation of cell communication	0.278383	0.559791	2	22	714	15137	0.0909091	0.0471692	0.00280112	0.00145339	CL_0000822_down	Itgb1,Sema7a
GO:0001525	angiogenesis	0.278733	0.559791	1	22	223	15137	0.0454545	0.0147321	0.0044843	0.00145339	CL_0000822_down	Itgb1
GO:0030335	positive regulation of cell migration	0.278733	0.559791	1	22	223	15137	0.0454545	0.0147321	0.0044843	0.00145339	CL_0000822_down	Itgb1
GO:0060627	regulation of vesicle-mediated transport	0.279797	0.559791	1	22	224	15137	0.0454545	0.0147982	0.00446429	0.00145339	CL_0000822_down	Itgb1
GO:0006874	cellular calcium ion homeostasis	0.280859	0.559791	1	22	225	15137	0.0454545	0.0148642	0.00444444	0.00145339	CL_0000822_down	Itgb1
GO:0023056	positive regulation of signaling	0.28222	0.559791	2	22	721	15137	0.0909091	0.0476316	0.00277393	0.00145339	CL_0000822_down	Itgb1,Sema7a
GO:0048878	chemical homeostasis	0.283316	0.559791	2	22	723	15137	0.0909091	0.0477638	0.00276625	0.00145339	CL_0000822_down	Itgb1,Sfxn1
GO:2000147	positive regulation of cell motility	0.284038	0.559791	1	22	228	15137	0.0454545	0.0150624	0.00438596	0.00145339	CL_0000822_down	Itgb1
GO:0090066	regulation of anatomical structure size	0.286149	0.561613	1	22	230	15137	0.0454545	0.0151946	0.00434783	0.00145339	CL_0000822_down	Sema7a
GO:0055074	calcium ion homeostasis	0.290355	0.564031	1	22	234	15137	0.0454545	0.0154588	0.0042735	0.00145339	CL_0000822_down	Itgb1
GO:0060537	muscle tissue development	0.291402	0.564031	1	22	235	15137	0.0454545	0.0155249	0.00425532	0.00145339	CL_0000822_down	Itgb1
GO:0051272	positive regulation of cellular component movement	0.291402	0.564031	1	22	235	15137	0.0454545	0.0155249	0.00425532	0.00145339	CL_0000822_down	Itgb1
GO:0016337	cell-cell adhesion	0.294536	0.564031	1	22	238	15137	0.0454545	0.0157231	0.00420168	0.00145339	CL_0000822_down	Itgb1
GO:0072503	cellular divalent inorganic cation homeostasis	0.294536	0.564031	1	22	238	15137	0.0454545	0.0157231	0.00420168	0.00145339	CL_0000822_down	Itgb1
GO:0040017	positive regulation of locomotion	0.294536	0.564031	1	22	238	15137	0.0454545	0.0157231	0.00420168	0.00145339	CL_0000822_down	Itgb1
GO:0032844	regulation of homeostatic process	0.297657	0.567708	1	22	241	15137	0.0454545	0.0159213	0.00414938	0.00145339	CL_0000822_down	Hmgn3
GO:0030155	regulation of cell adhesion	0.302829	0.575035	1	22	246	15137	0.0454545	0.0162516	0.00406504	0.00145339	CL_0000822_down	Itgb1
GO:0072507	divalent inorganic cation homeostasis	0.305914	0.575035	1	22	249	15137	0.0454545	0.0164498	0.00401606	0.00145339	CL_0000822_down	Itgb1
GO:0034660	ncRNA metabolic process	0.305914	0.575035	1	22	249	15137	0.0454545	0.0164498	0.00401606	0.00145339	CL_0000822_down	Rrp1b
GO:0048583	regulation of response to stimulus	0.306729	0.575035	4	22	1933	15137	0.181818	0.1277	0.00206932	0.00145339	CL_0000822_down	Arhgef12,Hmgn3,Itgb1,Sema7a
GO:0046578	regulation of Ras protein signal transduction	0.308987	0.575035	1	22	252	15137	0.0454545	0.0166479	0.00396825	0.00145339	CL_0000822_down	Arhgef12
GO:0048518	positive regulation of biological process	0.309703	0.575035	6	22	3183	15137	0.272727	0.210279	0.00188501	0.00145339	CL_0000822_down	2010001M09Rik,Hmgn3,Itgb1,Rps6ka1,Sema7a,Tfdp1
GO:0052548	regulation of endopeptidase activity	0.310008	0.575035	1	22	253	15137	0.0454545	0.016714	0.00395257	0.00145339	CL_0000822_down	Rps6ka1
GO:0016044	cellular membrane organization	0.313063	0.578434	1	22	256	15137	0.0454545	0.0169122	0.00390625	0.00145339	CL_0000822_down	Itgb1
GO:0061024	membrane organization	0.315093	0.579919	1	22	258	15137	0.0454545	0.0170443	0.00387597	0.00145339	CL_0000822_down	Itgb1
GO:0030036	actin cytoskeleton organization	0.322152	0.588332	1	22	265	15137	0.0454545	0.0175068	0.00377358	0.00145339	CL_0000822_down	Itgb1
GO:0001558	regulation of cell growth	0.322152	0.588332	1	22	265	15137	0.0454545	0.0175068	0.00377358	0.00145339	CL_0000822_down	Sema7a
GO:0006875	cellular metal ion homeostasis	0.327152	0.590621	1	22	270	15137	0.0454545	0.0178371	0.0037037	0.00145339	CL_0000822_down	Itgb1
GO:0022604	regulation of cell morphogenesis	0.327152	0.590621	1	22	270	15137	0.0454545	0.0178371	0.0037037	0.00145339	CL_0000822_down	Sema7a
GO:0031347	regulation of defense response	0.327152	0.590621	1	22	270	15137	0.0454545	0.0178371	0.0037037	0.00145339	CL_0000822_down	Sema7a
GO:0051056	regulation of small GTPase mediated signal transduction	0.334092	0.596415	1	22	277	15137	0.0454545	0.0182995	0.00361011	0.00145339	CL_0000822_down	Arhgef12
GO:0019220	regulation of phosphate metabolic process	0.334144	0.596415	2	22	816	15137	0.0909091	0.0539076	0.00245098	0.00145339	CL_0000822_down	Itgb1,Rrp1b
GO:0051174	regulation of phosphorus metabolic process	0.334144	0.596415	2	22	816	15137	0.0909091	0.0539076	0.00245098	0.00145339	CL_0000822_down	Itgb1,Rrp1b
GO:0051129	negative regulation of cellular component organization	0.339986	0.60091	1	22	283	15137	0.0454545	0.0186959	0.00353357	0.00145339	CL_0000822_down	Itgb1
GO:0030029	actin filament-based process	0.340964	0.60091	1	22	284	15137	0.0454545	0.018762	0.00352113	0.00145339	CL_0000822_down	Itgb1
GO:0055065	metal ion homeostasis	0.340964	0.60091	1	22	284	15137	0.0454545	0.018762	0.00352113	0.00145339	CL_0000822_down	Itgb1
GO:0007049	cell cycle	0.341744	0.60091	2	22	830	15137	0.0909091	0.0548325	0.00240964	0.00145339	CL_0000822_down	Itgb1,Tfdp1
GO:0034097	response to cytokine stimulus	0.345831	0.6053	1	22	289	15137	0.0454545	0.0190923	0.00346021	0.00145339	CL_0000822_down	Ccbp2
GO:0051090	regulation of sequence-specific DNA binding transcription factor activity	0.3468	0.6053	1	22	290	15137	0.0454545	0.0191584	0.00344828	0.00145339	CL_0000822_down	Hmgn3
GO:0007243	intracellular protein kinase cascade	0.3497	0.60756	1	22	293	15137	0.0454545	0.0193565	0.00341297	0.00145339	CL_0000822_down	Rps6ka1
GO:0015672	monovalent inorganic cation transport	0.350663	0.60756	1	22	294	15137	0.0454545	0.0194226	0.00340136	0.00145339	CL_0000822_down	Slc20a2
GO:0030003	cellular cation homeostasis	0.359276	0.620211	1	22	303	15137	0.0454545	0.0200172	0.00330033	0.00145339	CL_0000822_down	Itgb1
GO:0048514	blood vessel morphogenesis	0.366841	0.63029	1	22	311	15137	0.0454545	0.0205457	0.00321543	0.00145339	CL_0000822_down	Itgb1
GO:0050865	regulation of cell activation	0.36778	0.63029	1	22	312	15137	0.0454545	0.0206117	0.00320513	0.00145339	CL_0000822_down	Rps6ka1
GO:0010556	regulation of macromolecule biosynthetic process	0.372933	0.635485	5	22	2760	15137	0.227273	0.182335	0.00181159	0.00145339	CL_0000822_down	2010001M09Rik,Hmgn3,Rps6ka1,Taf1d,Tfdp1
GO:0009966	regulation of signal transduction	0.373499	0.635485	3	22	1498	15137	0.136364	0.0989628	0.00200267	0.00145339	CL_0000822_down	Arhgef12,Itgb1,Sema7a
GO:0061061	muscle structure development	0.378028	0.640886	1	22	323	15137	0.0454545	0.0213384	0.00309598	0.00145339	CL_0000822_down	Itgb1
GO:0052547	regulation of peptidase activity	0.382633	0.643159	1	22	328	15137	0.0454545	0.0216688	0.00304878	0.00145339	CL_0000822_down	Rps6ka1
GO:0044271	cellular nitrogen compound biosynthetic process	0.385381	0.643159	1	22	331	15137	0.0454545	0.0218669	0.00302115	0.00145339	CL_0000822_down	Srm
GO:0009617	response to bacterium	0.385381	0.643159	1	22	331	15137	0.0454545	0.0218669	0.00302115	0.00145339	CL_0000822_down	Ly96
GO:0048699	generation of neurons	0.385776	0.643159	2	22	912	15137	0.0909091	0.0602497	0.00219298	0.00145339	CL_0000822_down	Itgb1,Sema7a
GO:0050776	regulation of immune response	0.387206	0.643159	1	22	333	15137	0.0454545	0.0219991	0.003003	0.00145339	CL_0000822_down	Sema7a
GO:0048610	cellular process involved in reproduction	0.389934	0.643159	1	22	336	15137	0.0454545	0.0221973	0.00297619	0.00145339	CL_0000822_down	Itgb1
GO:0032101	regulation of response to external stimulus	0.389934	0.643159	1	22	336	15137	0.0454545	0.0221973	0.00297619	0.00145339	CL_0000822_down	Sema7a
GO:0001817	regulation of cytokine production	0.390841	0.643159	1	22	337	15137	0.0454545	0.0222633	0.00296736	0.00145339	CL_0000822_down	Sema7a
GO:0048584	positive regulation of response to stimulus	0.391607	0.643159	2	22	923	15137	0.0909091	0.0609764	0.00216685	0.00145339	CL_0000822_down	Itgb1,Sema7a
GO:0001701	in utero embryonic development	0.398944	0.652496	1	22	346	15137	0.0454545	0.0228579	0.00289017	0.00145339	CL_0000822_down	Itgb1
GO:0035556	intracellular signal transduction	0.400051	0.652496	2	22	939	15137	0.0909091	0.0620334	0.00212993	0.00145339	CL_0000822_down	Arhgef12,Rps6ka1
GO:0007507	heart development	0.404289	0.657144	1	22	352	15137	0.0454545	0.0232543	0.00284091	0.00145339	CL_0000822_down	Itgb1
GO:0048522	positive regulation of cellular process	0.410104	0.66125	5	22	2878	15137	0.227273	0.19013	0.00173732	0.00145339	CL_0000822_down	Hmgn3,Itgb1,Rps6ka1,Sema7a,Tfdp1
GO:0071702	organic substance transport	0.413097	0.66125	1	22	362	15137	0.0454545	0.0239149	0.00276243	0.00145339	CL_0000822_down	Slc36a4
GO:0016568	chromatin modification	0.415715	0.66125	1	22	365	15137	0.0454545	0.0241131	0.00273973	0.00145339	CL_0000822_down	Hmgn3
GO:0006886	intracellular protein transport	0.415715	0.66125	1	22	365	15137	0.0454545	0.0241131	0.00273973	0.00145339	CL_0000822_down	Itgb1
GO:0009889	regulation of biosynthetic process	0.418622	0.66125	5	22	2905	15137	0.227273	0.191914	0.00172117	0.00145339	CL_0000822_down	2010001M09Rik,Hmgn3,Rps6ka1,Taf1d,Tfdp1
GO:0022008	neurogenesis	0.419396	0.66125	2	22	976	15137	0.0909091	0.0644778	0.00204918	0.00145339	CL_0000822_down	Itgb1,Sema7a
GO:0016070	RNA metabolic process	0.419397	0.66125	4	22	2255	15137	0.181818	0.148973	0.00177384	0.00145339	CL_0000822_down	Rrp1b,Taf1d,Tfdp1,Tmem18
GO:0006996	organelle organization	0.419513	0.66125	3	22	1610	15137	0.136364	0.106362	0.00186335	0.00145339	CL_0000822_down	Hmgn3,Itgb1,Slc25a4
GO:0016310	phosphorylation	0.421471	0.66125	2	22	980	15137	0.0909091	0.064742	0.00204082	0.00145339	CL_0000822_down	Rps6ka1,Uck2
GO:0001568	blood vessel development	0.42178	0.66125	1	22	372	15137	0.0454545	0.0245755	0.00268817	0.00145339	CL_0000822_down	Itgb1
GO:0044106	cellular amine metabolic process	0.423502	0.66125	1	22	374	15137	0.0454545	0.0247077	0.0026738	0.00145339	CL_0000822_down	Srm
GO:0030334	regulation of cell migration	0.425219	0.66125	1	22	376	15137	0.0454545	0.0248398	0.00265957	0.00145339	CL_0000822_down	Itgb1
GO:0007166	cell surface receptor signaling pathway	0.425561	0.66125	5	22	2927	15137	0.227273	0.193367	0.00170823	0.00145339	CL_0000822_down	Arhgef12,Ccbp2,Itgb1,Ly96,Sema7a
GO:0045595	regulation of cell differentiation	0.426645	0.66125	2	22	990	15137	0.0909091	0.0654027	0.0020202	0.00145339	CL_0000822_down	Itgb1,Sema7a
GO:0031175	neuron projection development	0.427785	0.66125	1	22	379	15137	0.0454545	0.025038	0.00263852	0.00145339	CL_0000822_down	Itgb1
GO:0030097	hemopoiesis	0.432038	0.665649	1	22	384	15137	0.0454545	0.0253683	0.00260417	0.00145339	CL_0000822_down	Sfxn1
GO:2000145	regulation of cell motility	0.437102	0.668233	1	22	390	15137	0.0454545	0.0257647	0.0025641	0.00145339	CL_0000822_down	Itgb1
GO:0042592	homeostatic process	0.437442	0.668233	2	22	1011	15137	0.0909091	0.06679	0.00197824	0.00145339	CL_0000822_down	Itgb1,Sfxn1
GO:0051049	regulation of transport	0.437954	0.668233	2	22	1012	15137	0.0909091	0.066856	0.00197628	0.00145339	CL_0000822_down	Hmgn3,Itgb1
GO:0002684	positive regulation of immune system process	0.442123	0.671689	1	22	396	15137	0.0454545	0.0261611	0.00252525	0.00145339	CL_0000822_down	Sema7a
GO:0002376	immune system process	0.443059	0.671689	2	22	1022	15137	0.0909091	0.0675167	0.00195695	0.00145339	CL_0000822_down	Ly96,Sfxn1
GO:0007276	gamete generation	0.444617	0.671897	1	22	399	15137	0.0454545	0.0263593	0.00250627	0.00145339	CL_0000822_down	Itgb1
GO:0009888	tissue development	0.449663	0.675827	2	22	1035	15137	0.0909091	0.0683755	0.00193237	0.00145339	CL_0000822_down	Itgb1,Tfdp1
GO:0001944	vasculature development	0.452036	0.675827	1	22	408	15137	0.0454545	0.0269538	0.00245098	0.00145339	CL_0000822_down	Itgb1
GO:0006351	transcription, DNA-dependent	0.453508	0.675827	3	22	1694	15137	0.136364	0.111911	0.00177096	0.00145339	CL_0000822_down	Taf1d,Tfdp1,Tmem18
GO:0032774	RNA biosynthetic process	0.454311	0.675827	3	22	1696	15137	0.136364	0.112043	0.00176887	0.00145339	CL_0000822_down	Taf1d,Tfdp1,Tmem18
GO:0051270	regulation of cellular component movement	0.456117	0.675827	1	22	413	15137	0.0454545	0.0272841	0.00242131	0.00145339	CL_0000822_down	Itgb1
GO:0060255	regulation of macromolecule metabolic process	0.460505	0.675827	6	22	3706	15137	0.272727	0.244831	0.001619	0.00145339	CL_0000822_down	2010001M09Rik,Hmgn3,Itgb1,Rps6ka1,Taf1d,Tfdp1
GO:0051046	regulation of secretion	0.461781	0.675827	1	22	420	15137	0.0454545	0.0277466	0.00238095	0.00145339	CL_0000822_down	Hmgn3
GO:0040012	regulation of locomotion	0.462585	0.675827	1	22	421	15137	0.0454545	0.0278126	0.0023753	0.00145339	CL_0000822_down	Itgb1
GO:0065009	regulation of molecular function	0.463906	0.675827	3	22	1720	15137	0.136364	0.113629	0.00174419	0.00145339	CL_0000822_down	Hmgn3,Rps6ka1,Rrp1b
GO:0042981	regulation of apoptotic process	0.464753	0.675827	2	22	1065	15137	0.0909091	0.0703574	0.00187793	0.00145339	CL_0000822_down	Itgb1,Rps6ka1
GO:0006325	chromatin organization	0.464992	0.675827	1	22	424	15137	0.0454545	0.0280108	0.00235849	0.00145339	CL_0000822_down	Hmgn3
GO:0071840	cellular component organization or biogenesis	0.465169	0.675827	5	22	3053	15137	0.227273	0.201691	0.00163773	0.00145339	CL_0000822_down	Hmgn3,Itgb1,Rrp1b,Sema7a,Slc25a4
GO:0045596	negative regulation of cell differentiation	0.465792	0.675827	1	22	425	15137	0.0454545	0.0280769	0.00235294	0.00145339	CL_0000822_down	Itgb1
GO:0048534	hemopoietic or lymphoid organ development	0.468981	0.677393	1	22	429	15137	0.0454545	0.0283412	0.002331	0.00145339	CL_0000822_down	Sfxn1
GO:0043067	regulation of programmed cell death	0.469735	0.677393	2	22	1075	15137	0.0909091	0.071018	0.00186047	0.00145339	CL_0000822_down	Itgb1,Rps6ka1
GO:0019222	regulation of metabolic process	0.473458	0.680686	7	22	4423	15137	0.318182	0.292198	0.00158264	0.00145339	CL_0000822_down	2010001M09Rik,Hmgn3,Itgb1,Rps6ka1,Rrp1b,Taf1d,Tfdp1
GO:0031323	regulation of cellular metabolic process	0.476207	0.682564	6	22	3760	15137	0.272727	0.248398	0.00159574	0.00145339	CL_0000822_down	Hmgn3,Itgb1,Rps6ka1,Rrp1b,Taf1d,Tfdp1
GO:0006955	immune response	0.478438	0.683323	1	22	441	15137	0.0454545	0.0291339	0.00226757	0.00145339	CL_0000822_down	Ly96
GO:2000026	regulation of multicellular organismal development	0.479626	0.683323	2	22	1095	15137	0.0909091	0.0723393	0.00182648	0.00145339	CL_0000822_down	Itgb1,Sema7a
GO:0002520	immune system development	0.486195	0.688132	1	22	451	15137	0.0454545	0.0297945	0.00221729	0.00145339	CL_0000822_down	Sfxn1
GO:0008285	negative regulation of cell proliferation	0.486195	0.688132	1	22	451	15137	0.0454545	0.0297945	0.00221729	0.00145339	CL_0000822_down	Itgb1
GO:0001934	positive regulation of protein phosphorylation	0.488501	0.688132	1	22	454	15137	0.0454545	0.0299927	0.00220264	0.00145339	CL_0000822_down	Itgb1
GO:0019953	sexual reproduction	0.490033	0.688132	1	22	456	15137	0.0454545	0.0301249	0.00219298	0.00145339	CL_0000822_down	Itgb1
GO:0006355	regulation of transcription, DNA-dependent	0.494535	0.688132	4	22	2472	15137	0.181818	0.163308	0.00161812	0.00145339	CL_0000822_down	Hmgn3,Rps6ka1,Taf1d,Tfdp1
GO:2001141	regulation of RNA biosynthetic process	0.495895	0.688132	4	22	2476	15137	0.181818	0.163573	0.00161551	0.00145339	CL_0000822_down	Hmgn3,Rps6ka1,Taf1d,Tfdp1
GO:0009308	amine metabolic process	0.497626	0.688132	1	22	466	15137	0.0454545	0.0307855	0.00214592	0.00145339	CL_0000822_down	Srm
GO:0051707	response to other organism	0.499132	0.688132	1	22	468	15137	0.0454545	0.0309176	0.00213675	0.00145339	CL_0000822_down	Ly96
GO:0010467	gene expression	0.499291	0.688132	4	22	2486	15137	0.181818	0.164233	0.00160901	0.00145339	CL_0000822_down	Rrp1b,Taf1d,Tfdp1,Tmem18
GO:0071841	cellular component organization or biogenesis at cellular level	0.500647	0.688132	4	22	2490	15137	0.181818	0.164498	0.00160643	0.00145339	CL_0000822_down	Hmgn3,Itgb1,Rrp1b,Slc25a4
GO:0042327	positive regulation of phosphorylation	0.50213	0.688132	1	22	472	15137	0.0454545	0.0311819	0.00211864	0.00145339	CL_0000822_down	Itgb1
GO:0006357	regulation of transcription from RNA polymerase II promoter	0.504386	0.688132	2	22	1146	15137	0.0909091	0.0757085	0.0017452	0.00145339	CL_0000822_down	Hmgn3,Rps6ka1
GO:0045937	positive regulation of phosphate metabolic process	0.507336	0.688132	1	22	479	15137	0.0454545	0.0316443	0.00208768	0.00145339	CL_0000822_down	Itgb1
GO:0010562	positive regulation of phosphorus metabolic process	0.507336	0.688132	1	22	479	15137	0.0454545	0.0316443	0.00208768	0.00145339	CL_0000822_down	Itgb1
GO:0051128	regulation of cellular component organization	0.508684	0.688132	2	22	1155	15137	0.0909091	0.0763031	0.0017316	0.00145339	CL_0000822_down	Itgb1,Sema7a
GO:0006796	phosphate-containing compound metabolic process	0.512012	0.688132	2	22	1162	15137	0.0909091	0.0767655	0.00172117	0.00145339	CL_0000822_down	Rps6ka1,Uck2
GO:0006793	phosphorus metabolic process	0.512961	0.688132	2	22	1164	15137	0.0909091	0.0768977	0.00171821	0.00145339	CL_0000822_down	Rps6ka1,Uck2
GO:0051050	positive regulation of transport	0.513222	0.688132	1	22	487	15137	0.0454545	0.0321728	0.00205339	0.00145339	CL_0000822_down	Itgb1
GO:0048666	neuron development	0.513953	0.688132	1	22	488	15137	0.0454545	0.0322389	0.00204918	0.00145339	CL_0000822_down	Itgb1
GO:0043065	positive regulation of apoptotic process	0.513953	0.688132	1	22	488	15137	0.0454545	0.0322389	0.00204918	0.00145339	CL_0000822_down	Itgb1
GO:0051252	regulation of RNA metabolic process	0.514812	0.688132	4	22	2532	15137	0.181818	0.167272	0.00157978	0.00145339	CL_0000822_down	Hmgn3,Rps6ka1,Taf1d,Tfdp1
GO:0043068	positive regulation of programmed cell death	0.517592	0.688132	1	22	493	15137	0.0454545	0.0325692	0.0020284	0.00145339	CL_0000822_down	Itgb1
GO:0009607	response to biotic stimulus	0.517592	0.688132	1	22	493	15137	0.0454545	0.0325692	0.0020284	0.00145339	CL_0000822_down	Ly96
GO:0051240	positive regulation of multicellular organismal process	0.518317	0.688132	1	22	494	15137	0.0454545	0.0326353	0.00202429	0.00145339	CL_0000822_down	Sema7a
GO:0040008	regulation of growth	0.521925	0.688132	1	22	499	15137	0.0454545	0.0329656	0.00200401	0.00145339	CL_0000822_down	Sema7a
GO:0048523	negative regulation of cellular process	0.522176	0.688132	4	22	2554	15137	0.181818	0.168726	0.00156617	0.00145339	CL_0000822_down	Arhgef12,Itgb1,Rps6ka1,Slc25a4
GO:0006396	RNA processing	0.524077	0.688132	1	22	502	15137	0.0454545	0.0331638	0.00199203	0.00145339	CL_0000822_down	Rrp1b
GO:0065008	regulation of biological quality	0.524692	0.688132	3	22	1876	15137	0.136364	0.123935	0.00159915	0.00145339	CL_0000822_down	Itgb1,Sema7a,Sfxn1
GO:0044085	cellular component biogenesis	0.525191	0.688132	2	22	1190	15137	0.0909091	0.0786153	0.00168067	0.00145339	CL_0000822_down	Itgb1,Rrp1b
GO:0010942	positive regulation of cell death	0.528354	0.689272	1	22	508	15137	0.0454545	0.0335602	0.0019685	0.00145339	CL_0000822_down	Itgb1
GO:0006873	cellular ion homeostasis	0.530479	0.689272	1	22	511	15137	0.0454545	0.0337583	0.00195695	0.00145339	CL_0000822_down	Itgb1
GO:0032504	multicellular organism reproduction	0.531891	0.689272	1	22	513	15137	0.0454545	0.0338905	0.00194932	0.00145339	CL_0000822_down	Itgb1
GO:0048609	multicellular organismal reproductive process	0.531891	0.689272	1	22	513	15137	0.0454545	0.0338905	0.00194932	0.00145339	CL_0000822_down	Itgb1
GO:0009968	negative regulation of signal transduction	0.543037	0.701794	1	22	529	15137	0.0454545	0.0349475	0.00189036	0.00145339	CL_0000822_down	Arhgef12
GO:0051093	negative regulation of developmental process	0.545784	0.70239	1	22	533	15137	0.0454545	0.0352117	0.00187617	0.00145339	CL_0000822_down	Itgb1
GO:0055082	cellular chemical homeostasis	0.546469	0.70239	1	22	534	15137	0.0454545	0.0352778	0.00187266	0.00145339	CL_0000822_down	Itgb1
GO:0080134	regulation of response to stress	0.550553	0.705546	1	22	540	15137	0.0454545	0.0356742	0.00185185	0.00145339	CL_0000822_down	Sema7a
GO:0031401	positive regulation of protein modification process	0.552583	0.705546	1	22	543	15137	0.0454545	0.0358724	0.00184162	0.00145339	CL_0000822_down	Itgb1
GO:0022603	regulation of anatomical structure morphogenesis	0.553931	0.705546	1	22	545	15137	0.0454545	0.0360045	0.00183486	0.00145339	CL_0000822_down	Sema7a
GO:0007010	cytoskeleton organization	0.559284	0.705546	1	22	553	15137	0.0454545	0.036533	0.00180832	0.00145339	CL_0000822_down	Itgb1
GO:0051276	chromosome organization	0.562598	0.705546	1	22	558	15137	0.0454545	0.0368633	0.00179211	0.00145339	CL_0000822_down	Hmgn3
GO:0043009	chordate embryonic development	0.564576	0.705546	1	22	561	15137	0.0454545	0.0370615	0.00178253	0.00145339	CL_0000822_down	Itgb1
GO:0051726	regulation of cell cycle	0.564576	0.705546	1	22	561	15137	0.0454545	0.0370615	0.00178253	0.00145339	CL_0000822_down	Itgb1
GO:0060341	regulation of cellular localization	0.567199	0.705546	1	22	565	15137	0.0454545	0.0373258	0.00176991	0.00145339	CL_0000822_down	Hmgn3
GO:0090304	nucleic acid metabolic process	0.567351	0.705546	4	22	2692	15137	0.181818	0.177842	0.00148588	0.00145339	CL_0000822_down	Rrp1b,Taf1d,Tfdp1,Tmem18
GO:2000112	regulation of cellular macromolecule biosynthetic process	0.567992	0.705546	4	22	2694	15137	0.181818	0.177974	0.00148478	0.00145339	CL_0000822_down	Hmgn3,Rps6ka1,Taf1d,Tfdp1
GO:0009792	embryo development ending in birth or egg hatching	0.568505	0.705546	1	22	567	15137	0.0454545	0.0374579	0.00176367	0.00145339	CL_0000822_down	Itgb1
GO:0007165	signal transduction	0.56862	0.705546	6	22	4085	15137	0.272727	0.269869	0.00146879	0.00145339	CL_0000822_down	Arhgef12,Ccbp2,Itgb1,Ly96,Rps6ka1,Sema7a
GO:0023057	negative regulation of signaling	0.569156	0.705546	1	22	568	15137	0.0454545	0.0375239	0.00176056	0.00145339	CL_0000822_down	Arhgef12
GO:0010648	negative regulation of cell communication	0.569807	0.705546	1	22	569	15137	0.0454545	0.03759	0.00175747	0.00145339	CL_0000822_down	Arhgef12
GO:0048513	organ development	0.575321	0.708998	3	22	2013	15137	0.136364	0.132985	0.00149031	0.00145339	CL_0000822_down	Itgb1,Sfxn1,Tfdp1
GO:0043066	negative regulation of apoptotic process	0.576261	0.708998	1	22	579	15137	0.0454545	0.0382506	0.00172712	0.00145339	CL_0000822_down	Rps6ka1
GO:0030030	cell projection organization	0.577541	0.708998	1	22	581	15137	0.0454545	0.0383828	0.00172117	0.00145339	CL_0000822_down	Itgb1
GO:0043069	negative regulation of programmed cell death	0.579454	0.708998	1	22	584	15137	0.0454545	0.038581	0.00171233	0.00145339	CL_0000822_down	Rps6ka1
GO:0034613	cellular protein localization	0.58009	0.708998	1	22	585	15137	0.0454545	0.038647	0.0017094	0.00145339	CL_0000822_down	Itgb1
GO:0070727	cellular macromolecule localization	0.581991	0.70949	1	22	588	15137	0.0454545	0.0388452	0.00170068	0.00145339	CL_0000822_down	Itgb1
GO:0032989	cellular component morphogenesis	0.583885	0.709968	1	22	591	15137	0.0454545	0.0390434	0.00169205	0.00145339	CL_0000822_down	Itgb1
GO:0048731	system development	0.591078	0.712662	4	22	2767	15137	0.181818	0.182797	0.00144561	0.00145339	CL_0000822_down	Itgb1,Sema7a,Sfxn1,Tfdp1
GO:0050790	regulation of catalytic activity	0.591571	0.712662	2	22	1339	15137	0.0909091	0.0884587	0.00149365	0.00145339	CL_0000822_down	Rps6ka1,Rrp1b
GO:0032879	regulation of localization	0.593686	0.712662	2	22	1344	15137	0.0909091	0.0887891	0.0014881	0.00145339	CL_0000822_down	Hmgn3,Itgb1
GO:0008284	positive regulation of cell proliferation	0.595075	0.712662	1	22	609	15137	0.0454545	0.0402325	0.00164204	0.00145339	CL_0000822_down	Itgb1
GO:0032270	positive regulation of cellular protein metabolic process	0.595075	0.712662	1	22	609	15137	0.0454545	0.0402325	0.00164204	0.00145339	CL_0000822_down	Itgb1
GO:0019725	cellular homeostasis	0.595688	0.712662	1	22	610	15137	0.0454545	0.0402986	0.00163934	0.00145339	CL_0000822_down	Itgb1
GO:0030182	neuron differentiation	0.598741	0.712662	1	22	615	15137	0.0454545	0.0406289	0.00162602	0.00145339	CL_0000822_down	Itgb1
GO:0010033	response to organic substance	0.599567	0.712662	2	22	1358	15137	0.0909091	0.0897139	0.00147275	0.00145339	CL_0000822_down	Ccbp2,Ly96
GO:0072358	cardiovascular system development	0.601167	0.712662	1	22	619	15137	0.0454545	0.0408932	0.00161551	0.00145339	CL_0000822_down	Itgb1
GO:0072359	circulatory system development	0.601167	0.712662	1	22	619	15137	0.0454545	0.0408932	0.00161551	0.00145339	CL_0000822_down	Itgb1
GO:0007399	nervous system development	0.60539	0.715874	2	22	1372	15137	0.0909091	0.0906388	0.00145773	0.00145339	CL_0000822_down	Itgb1,Sema7a
GO:0046907	intracellular transport	0.610142	0.719693	1	22	634	15137	0.0454545	0.0418841	0.00157729	0.00145339	CL_0000822_down	Itgb1
GO:0048519	negative regulation of biological process	0.613242	0.720667	4	22	2839	15137	0.181818	0.187554	0.00140895	0.00145339	CL_0000822_down	Arhgef12,Itgb1,Rps6ka1,Slc25a4
GO:0050793	regulation of developmental process	0.614014	0.720667	2	22	1393	15137	0.0909091	0.0920262	0.00143575	0.00145339	CL_0000822_down	Itgb1,Sema7a
GO:0034641	cellular nitrogen compound metabolic process	0.615822	0.721	5	22	3557	15137	0.227273	0.234987	0.00140568	0.00145339	CL_0000822_down	Rrp1b,Srm,Taf1d,Tfdp1,Tmem18
GO:0031326	regulation of cellular biosynthetic process	0.623189	0.727824	4	22	2872	15137	0.181818	0.189734	0.00139276	0.00145339	CL_0000822_down	Hmgn3,Rps6ka1,Taf1d,Tfdp1
GO:0048646	anatomical structure formation involved in morphogenesis	0.628082	0.731348	1	22	665	15137	0.0454545	0.0439321	0.00150376	0.00145339	CL_0000822_down	Itgb1
GO:0001932	regulation of protein phosphorylation	0.631462	0.731348	1	22	671	15137	0.0454545	0.0443285	0.00149031	0.00145339	CL_0000822_down	Itgb1
GO:0019219	regulation of nucleobase-containing compound metabolic process	0.632112	0.731348	4	22	2902	15137	0.181818	0.191716	0.00137836	0.00145339	CL_0000822_down	Hmgn3,Rps6ka1,Taf1d,Tfdp1
GO:0071844	cellular component assembly at cellular level	0.635368	0.731348	1	22	678	15137	0.0454545	0.0447909	0.00147493	0.00145339	CL_0000822_down	Itgb1
GO:0048585	negative regulation of response to stimulus	0.635368	0.731348	1	22	678	15137	0.0454545	0.0447909	0.00147493	0.00145339	CL_0000822_down	Arhgef12
GO:0016043	cellular component organization	0.635649	0.731348	4	22	2914	15137	0.181818	0.192508	0.00137268	0.00145339	CL_0000822_down	Hmgn3,Itgb1,Sema7a,Slc25a4
GO:0051247	positive regulation of protein metabolic process	0.63703	0.731348	1	22	681	15137	0.0454545	0.0449891	0.00146843	0.00145339	CL_0000822_down	Itgb1
GO:0051171	regulation of nitrogen compound metabolic process	0.641793	0.735032	4	22	2935	15137	0.181818	0.193896	0.00136286	0.00145339	CL_0000822_down	Hmgn3,Rps6ka1,Taf1d,Tfdp1
GO:0006807	nitrogen compound metabolic process	0.645419	0.736189	5	22	3665	15137	0.227273	0.242122	0.00136426	0.00145339	CL_0000822_down	Rrp1b,Srm,Taf1d,Tfdp1,Tmem18
GO:0065007	biological regulation	0.645916	0.736189	13	22	9171	15137	0.590909	0.605866	0.00141751	0.00145339	CL_0000822_down	2010001M09Rik,Arhgef12,Ccbp2,Hmgn3,Itgb1,Ly96,Rps6ka1,Rrp1b,Sema7a,Sfxn1,Slc25a4,Taf1d,Tfdp1
GO:0023052	signaling	0.648795	0.737692	6	22	4387	15137	0.272727	0.28982	0.00136768	0.00145339	CL_0000822_down	Arhgef12,Ccbp2,Itgb1,Ly96,Rps6ka1,Sema7a
GO:0044249	cellular biosynthetic process	0.655332	0.741717	4	22	2982	15137	0.181818	0.197001	0.00134138	0.00145339	CL_0000822_down	Srm,Taf1d,Tfdp1,Tmem18
GO:0030154	cell differentiation	0.65616	0.741717	3	22	2252	15137	0.136364	0.148775	0.00133215	0.00145339	CL_0000822_down	Itgb1,Sema7a,Sfxn1
GO:0010468	regulation of gene expression	0.657039	0.741717	4	22	2988	15137	0.181818	0.197397	0.00133869	0.00145339	CL_0000822_down	Hmgn3,Rps6ka1,Taf1d,Tfdp1
GO:0080090	regulation of primary metabolic process	0.661076	0.744498	5	22	3724	15137	0.227273	0.24602	0.00134264	0.00145339	CL_0000822_down	Hmgn3,Itgb1,Rps6ka1,Taf1d,Tfdp1
GO:0042325	regulation of phosphorylation	0.664714	0.746817	1	22	733	15137	0.0454545	0.0484244	0.00136426	0.00145339	CL_0000822_down	Itgb1
GO:0006468	protein phosphorylation	0.668283	0.749047	1	22	740	15137	0.0454545	0.0488868	0.00135135	0.00145339	CL_0000822_down	Rps6ka1
GO:0034645	cellular macromolecule biosynthetic process	0.677264	0.755872	3	22	2320	15137	0.136364	0.153267	0.0012931	0.00145339	CL_0000822_down	Taf1d,Tfdp1,Tmem18
GO:0007154	cell communication	0.677568	0.755872	6	22	4503	15137	0.272727	0.297483	0.00133245	0.00145339	CL_0000822_down	Arhgef12,Ccbp2,Itgb1,Ly96,Rps6ka1,Sema7a
GO:0071310	cellular response to organic substance	0.679266	0.755983	1	22	762	15137	0.0454545	0.0503402	0.00131234	0.00145339	CL_0000822_down	Ccbp2
GO:0009058	biosynthetic process	0.683135	0.757135	4	22	3082	15137	0.181818	0.203607	0.00129786	0.00145339	CL_0000822_down	Srm,Taf1d,Tfdp1,Tmem18
GO:0048869	cellular developmental process	0.684804	0.757135	3	22	2345	15137	0.136364	0.154918	0.00127932	0.00145339	CL_0000822_down	Itgb1,Sema7a,Sfxn1
GO:0009059	macromolecule biosynthetic process	0.685104	0.757135	3	22	2346	15137	0.136364	0.154984	0.00127877	0.00145339	CL_0000822_down	Taf1d,Tfdp1,Tmem18
GO:0015031	protein transport	0.690376	0.760151	1	22	785	15137	0.0454545	0.0518597	0.00127389	0.00145339	CL_0000822_down	Itgb1
GO:0071842	cellular component organization at cellular level	0.691046	0.760151	3	22	2366	15137	0.136364	0.156306	0.00126796	0.00145339	CL_0000822_down	Hmgn3,Itgb1,Slc25a4
GO:0031399	regulation of protein modification process	0.701577	0.768664	1	22	809	15137	0.0454545	0.0534452	0.00123609	0.00145339	CL_0000822_down	Itgb1
GO:0045184	establishment of protein localization	0.702035	0.768664	1	22	810	15137	0.0454545	0.0535113	0.00123457	0.00145339	CL_0000822_down	Itgb1
GO:0050789	regulation of biological process	0.714889	0.779401	12	22	8805	15137	0.545455	0.581687	0.00136286	0.00145339	CL_0000822_down	2010001M09Rik,Arhgef12,Ccbp2,Hmgn3,Itgb1,Ly96,Rps6ka1,Rrp1b,Sema7a,Slc25a4,Taf1d,Tfdp1
GO:0022414	reproductive process	0.715474	0.779401	1	22	840	15137	0.0454545	0.0554932	0.00119048	0.00145339	CL_0000822_down	Itgb1
GO:0000003	reproduction	0.716785	0.779401	1	22	843	15137	0.0454545	0.0556914	0.00118624	0.00145339	CL_0000822_down	Itgb1
GO:0006139	nucleobase-containing compound metabolic process	0.718929	0.779589	4	22	3219	15137	0.181818	0.212658	0.00124262	0.00145339	CL_0000822_down	Rrp1b,Taf1d,Tfdp1,Tmem18
GO:0044093	positive regulation of molecular function	0.720254	0.779589	1	22	851	15137	0.0454545	0.0562199	0.00117509	0.00145339	CL_0000822_down	Hmgn3
GO:0048856	anatomical structure development	0.722185	0.779894	4	22	3232	15137	0.181818	0.213517	0.00123762	0.00145339	CL_0000822_down	Itgb1,Sema7a,Sfxn1,Tfdp1
GO:0055114	oxidation-reduction process	0.728332	0.784741	1	22	870	15137	0.0454545	0.0574751	0.00114943	0.00145339	CL_0000822_down	Akr1e1
GO:0050794	regulation of cellular process	0.733655	0.788679	11	22	8223	15137	0.5	0.543238	0.00133771	0.00145339	CL_0000822_down	Arhgef12,Ccbp2,Hmgn3,Itgb1,Ly96,Rps6ka1,Rrp1b,Sema7a,Slc25a4,Taf1d,Tfdp1
GO:0051239	regulation of multicellular organismal process	0.741688	0.793773	2	22	1754	15137	0.0909091	0.115875	0.00114025	0.00145339	CL_0000822_down	Itgb1,Sema7a
GO:0051649	establishment of localization in cell	0.741836	0.793773	1	22	903	15137	0.0454545	0.0596551	0.00110742	0.00145339	CL_0000822_down	Itgb1
GO:0009790	embryo development	0.743428	0.793773	1	22	907	15137	0.0454545	0.0599194	0.00110254	0.00145339	CL_0000822_down	Itgb1
GO:0007275	multicellular organismal development	0.745226	0.793901	4	22	3327	15137	0.181818	0.219793	0.00120228	0.00145339	CL_0000822_down	Itgb1,Sema7a,Sfxn1,Tfdp1
GO:0006950	response to stress	0.747952	0.795014	2	22	1775	15137	0.0909091	0.117262	0.00112676	0.00145339	CL_0000822_down	Ly96,Sema7a
GO:0070887	cellular response to chemical stimulus	0.775833	0.8228	1	22	994	15137	0.0454545	0.0656669	0.00100604	0.00145339	CL_0000822_down	Ccbp2
GO:0051716	cellular response to stimulus	0.785268	0.829232	6	22	4999	15137	0.272727	0.33025	0.00120024	0.00145339	CL_0000822_down	Arhgef12,Ccbp2,Itgb1,Ly96,Rps6ka1,Sema7a
GO:0032268	regulation of cellular protein metabolic process	0.785403	0.829232	1	22	1022	15137	0.0454545	0.0675167	0.000978474	0.00145339	CL_0000822_down	Itgb1
GO:0048468	cell development	0.793295	0.833343	1	22	1046	15137	0.0454545	0.0691022	0.000956023	0.00145339	CL_0000822_down	Itgb1
GO:0022607	cellular component assembly	0.794261	0.833343	1	22	1049	15137	0.0454545	0.0693004	0.000953289	0.00145339	CL_0000822_down	Itgb1
GO:0042127	regulation of cell proliferation	0.794583	0.833343	1	22	1050	15137	0.0454545	0.0693665	0.000952381	0.00145339	CL_0000822_down	Itgb1
GO:0007186	G-protein coupled receptor signaling pathway	0.801454	0.838212	2	22	1974	15137	0.0909091	0.130409	0.00101317	0.00145339	CL_0000822_down	Arhgef12,Ccbp2
GO:0008104	protein localization	0.80277	0.838212	1	22	1076	15137	0.0454545	0.0710841	0.000929368	0.00145339	CL_0000822_down	Itgb1
GO:0051641	cellular localization	0.817361	0.851567	1	22	1125	15137	0.0454545	0.0743212	0.000888889	0.00145339	CL_0000822_down	Itgb1
GO:0032502	developmental process	0.819308	0.851721	4	22	3680	15137	0.181818	0.243113	0.00108696	0.00145339	CL_0000822_down	Itgb1,Sema7a,Sfxn1,Tfdp1
GO:0042221	response to chemical stimulus	0.830418	0.861377	2	22	2101	15137	0.0909091	0.138799	0.000951928	0.00145339	CL_0000822_down	Ccbp2,Ly96
GO:0051246	regulation of protein metabolic process	0.838992	0.868366	1	22	1205	15137	0.0454545	0.0796063	0.000829876	0.00145339	CL_0000822_down	Itgb1
GO:0033036	macromolecule localization	0.850773	0.878637	1	22	1253	15137	0.0454545	0.0827773	0.000798085	0.00145339	CL_0000822_down	Itgb1
GO:0044260	cellular macromolecule metabolic process	0.854295	0.880352	5	22	4660	15137	0.227273	0.307855	0.00107296	0.00145339	CL_0000822_down	Rps6ka1,Rrp1b,Taf1d,Tfdp1,Tmem18
GO:0044237	cellular metabolic process	0.888191	0.913292	7	22	6399	15137	0.318182	0.422739	0.00109392	0.00145339	CL_0000822_down	Rps6ka1,Rrp1b,Srm,Taf1d,Tfdp1,Tmem18,Uck2
GO:0009653	anatomical structure morphogenesis	0.912559	0.936313	1	22	1586	15137	0.0454545	0.104776	0.000630517	0.00145339	CL_0000822_down	Itgb1
GO:0009987	cellular process	0.920639	0.941372	16	22	12456	15137	0.727273	0.822884	0.00128452	0.00145339	CL_0000822_down	Arhgef12,Ccbp2,Emb,Hmgn3,Itgb1,Ly96,Rps6ka1,Rrp1b,Sema7a,Sfxn1,Slc25a4,Srm,Taf1d,Tfdp1,Tmem18,Uck2
GO:0043170	macromolecule metabolic process	0.92147	0.941372	5	22	5219	15137	0.227273	0.344784	0.000958038	0.00145339	CL_0000822_down	Rps6ka1,Rrp1b,Taf1d,Tfdp1,Tmem18
GO:0008152	metabolic process	0.931163	0.945443	8	22	7543	15137	0.363636	0.498315	0.00106059	0.00145339	CL_0000822_down	Akr1e1,Rps6ka1,Rrp1b,Srm,Taf1d,Tfdp1,Tmem18,Uck2
GO:0006464	cellular protein modification process	0.931452	0.945443	1	22	1735	15137	0.0454545	0.11462	0.000576369	0.00145339	CL_0000822_down	Rps6ka1
GO:0036211	protein modification process	0.931452	0.945443	1	22	1735	15137	0.0454545	0.11462	0.000576369	0.00145339	CL_0000822_down	Rps6ka1
GO:0043412	macromolecule modification	0.940116	0.952194	1	22	1817	15137	0.0454545	0.120037	0.000550358	0.00145339	CL_0000822_down	Rps6ka1
GO:0050896	response to stimulus	0.949706	0.959853	6	22	6348	15137	0.272727	0.41937	0.00094518	0.00145339	CL_0000822_down	Arhgef12,Ccbp2,Itgb1,Ly96,Rps6ka1,Sema7a
GO:0044267	cellular protein metabolic process	0.971805	0.980093	1	22	2265	15137	0.0454545	0.149633	0.000441501	0.00145339	CL_0000822_down	Rps6ka1
GO:0032501	multicellular organismal process	0.978667	0.984914	4	22	5391	15137	0.181818	0.356147	0.000741977	0.00145339	CL_0000822_down	Itgb1,Sema7a,Sfxn1,Tfdp1
GO:0044238	primary metabolic process	0.987193	0.990803	5	22	6542	15137	0.227273	0.432186	0.000764292	0.00145339	CL_0000822_down	Rps6ka1,Rrp1b,Taf1d,Tfdp1,Tmem18
GO:0019538	protein metabolic process	0.988709	0.990803	1	22	2789	15137	0.0454545	0.184251	0.000358551	0.00145339	CL_0000822_down	Rps6ka1
GO:0008150	biological_process	1	1	22	22	15137	15137	1	1	0.00145339	0.00145339	CL_0000822_down	2010001M09Rik,Akr1e1,Arhgef12,Ccbp2,Emb,Hmgn3,Itgb1,Kcnk5,Ly96,Rps6ka1,Rrp1b,Sema7a,Sfxn1,Slc20a2,Slc25a4,Slc35f2,Slc36a4,Srm,Taf1d,Tfdp1,Tmem18,Uck2

## Sheet: cellular_component
TermID	Term	P	Q	k	n	K	N	k/n	K/N	k/K	n/N	Qset	Symbols
GO:0034667	alpha3-beta1 integrin complex	0.00133828	0.110267	1	22	1	16439	0.0454545	6.0831e-05	1	0.00133828	CL_0000822_down	Itgb1
GO:0030688	preribosome, small subunit precursor	0.00267485	0.110267	1	22	2	16439	0.0454545	0.000121662	0.5	0.00133828	CL_0000822_down	Rrp1b
GO:0034679	alpha9-beta1 integrin complex	0.00400972	0.110267	1	22	3	16439	0.0454545	0.000182493	0.333333	0.00133828	CL_0000822_down	Itgb1
GO:0034663	endoplasmic reticulum chaperone complex	0.00400972	0.110267	1	22	3	16439	0.0454545	0.000182493	0.333333	0.00133828	CL_0000822_down	2010001M09Rik
GO:0046696	lipopolysaccharide receptor complex	0.00534287	0.117543	1	22	4	16439	0.0454545	0.000243324	0.25	0.00133828	CL_0000822_down	Ly96
GO:0035748	myelin sheath abaxonal region	0.00933214	0.118491	1	22	7	16439	0.0454545	0.000425817	0.142857	0.00133828	CL_0000822_down	Itgb1
GO:0005741	mitochondrial outer membrane	0.00955667	0.118491	2	22	111	16439	0.0909091	0.00675224	0.018018	0.00133828	CL_0000822_down	Bri3bp,Slc25a4
GO:0030056	hemidesmosome	0.0106585	0.118491	1	22	8	16439	0.0454545	0.000486648	0.125	0.00133828	CL_0000822_down	Itgb1
GO:0031967	organelle envelope	0.0113658	0.118491	4	22	674	16439	0.181818	0.0410001	0.00593472	0.00133828	CL_0000822_down	Bri3bp,Sfxn1,Slc25a4,Tmem18
GO:0031975	envelope	0.0120107	0.118491	4	22	685	16439	0.181818	0.0416692	0.00583942	0.00133828	CL_0000822_down	Bri3bp,Sfxn1,Slc25a4,Tmem18
GO:0031968	organelle outer membrane	0.0121792	0.118491	2	22	126	16439	0.0909091	0.0076647	0.015873	0.00133828	CL_0000822_down	Bri3bp,Slc25a4
GO:0019867	outer membrane	0.0129263	0.118491	2	22	130	16439	0.0909091	0.00790802	0.0153846	0.00133828	CL_0000822_down	Bri3bp,Slc25a4
GO:0043235	receptor complex	0.0171659	0.144876	2	22	151	16439	0.0909091	0.00918547	0.013245	0.00133828	CL_0000822_down	Itgb1,Ly96
GO:0030684	preribosome	0.0198956	0.144876	1	22	15	16439	0.0454545	0.000912464	0.0666667	0.00133828	CL_0000822_down	Rrp1b
GO:0031224	intrinsic to membrane	0.0199179	0.144876	13	22	5824	16439	0.590909	0.354279	0.00223214	0.00133828	CL_0000822_down	Bri3bp,Ccbp2,Emb,Itgb1,Kcnk5,Ly96,Sema7a,Sfxn1,Slc20a2,Slc25a4,Slc35f2,Slc36a4,Tmem18
GO:0031966	mitochondrial membrane	0.0210728	0.144876	3	22	448	16439	0.136364	0.0272523	0.00669643	0.00133828	CL_0000822_down	Bri3bp,Sfxn1,Slc25a4
GO:0005740	mitochondrial envelope	0.0240151	0.155392	3	22	471	16439	0.136364	0.0286514	0.00636943	0.00133828	CL_0000822_down	Bri3bp,Sfxn1,Slc25a4
GO:0008305	integrin complex	0.0355395	0.205755	1	22	27	16439	0.0454545	0.00164244	0.037037	0.00133828	CL_0000822_down	Itgb1
GO:0014704	intercalated disc	0.0355395	0.205755	1	22	27	16439	0.0454545	0.00164244	0.037037	0.00133828	CL_0000822_down	Itgb1
GO:0044291	cell-cell contact zone	0.0381236	0.20952	1	22	29	16439	0.0454545	0.0017641	0.0344828	0.00133828	CL_0000822_down	Itgb1
GO:0044429	mitochondrial part	0.0399993	0.20952	3	22	575	16439	0.136364	0.0349778	0.00521739	0.00133828	CL_0000822_down	Bri3bp,Sfxn1,Slc25a4
GO:0016021	integral to membrane	0.0434883	0.210082	12	22	5690	16439	0.545455	0.346128	0.00210896	0.00133828	CL_0000822_down	Bri3bp,Ccbp2,Emb,Itgb1,Kcnk5,Ly96,Sfxn1,Slc20a2,Slc25a4,Slc35f2,Slc36a4,Tmem18
GO:0009897	external side of plasma membrane	0.0445244	0.210082	2	22	253	16439	0.0909091	0.0153902	0.00790514	0.00133828	CL_0000822_down	Itgb1,Sema7a
GO:0009925	basal plasma membrane	0.0458361	0.210082	1	22	35	16439	0.0454545	0.00212908	0.0285714	0.00133828	CL_0000822_down	Itgb1
GO:0044425	membrane part	0.052467	0.223094	13	22	6537	16439	0.590909	0.397652	0.00198868	0.00133828	CL_0000822_down	Bri3bp,Ccbp2,Emb,Itgb1,Kcnk5,Ly96,Sema7a,Sfxn1,Slc20a2,Slc25a4,Slc35f2,Slc36a4,Tmem18
GO:0045178	basal part of cell	0.0534895	0.223094	1	22	41	16439	0.0454545	0.00249407	0.0243902	0.00133828	CL_0000822_down	Itgb1
GO:0043209	myelin sheath	0.0547594	0.223094	1	22	42	16439	0.0454545	0.0025549	0.0238095	0.00133828	CL_0000822_down	Itgb1
GO:0031594	neuromuscular junction	0.0572942	0.225084	1	22	44	16439	0.0454545	0.00267656	0.0227273	0.00133828	CL_0000822_down	Itgb1
GO:0031090	organelle membrane	0.0623552	0.23652	4	22	1143	16439	0.181818	0.0695298	0.00349956	0.00133828	CL_0000822_down	Bri3bp,Sfxn1,Slc25a4,Tmem18
GO:0005743	mitochondrial inner membrane	0.0735748	0.269774	2	22	336	16439	0.0909091	0.0204392	0.00595238	0.00133828	CL_0000822_down	Sfxn1,Slc25a4
GO:0044446	intracellular organelle part	0.0795222	0.276794	9	22	4160	16439	0.409091	0.253057	0.00216346	0.00133828	CL_0000822_down	2010001M09Rik,Bri3bp,Hmgn3,Rps6ka1,Rrp1b,Sfxn1,Slc25a4,Tfdp1,Tmem18
GO:0019866	organelle inner membrane	0.0805218	0.276794	2	22	354	16439	0.0909091	0.0215342	0.00564972	0.00133828	CL_0000822_down	Sfxn1,Slc25a4
GO:0044422	organelle part	0.0893896	0.290084	9	22	4252	16439	0.409091	0.258653	0.00211665	0.00133828	CL_0000822_down	2010001M09Rik,Bri3bp,Hmgn3,Rps6ka1,Rrp1b,Sfxn1,Slc25a4,Tfdp1,Tmem18
GO:0001669	acrosomal vesicle	0.0896625	0.290084	1	22	70	16439	0.0454545	0.00425817	0.0142857	0.00133828	CL_0000822_down	Itgb1
GO:0042383	sarcolemma	0.112642	0.352124	1	22	89	16439	0.0454545	0.00541395	0.011236	0.00133828	CL_0000822_down	Itgb1
GO:0005604	basement membrane	0.117409	0.352124	1	22	93	16439	0.0454545	0.00565728	0.0107527	0.00133828	CL_0000822_down	Itgb1
GO:0005925	focal adhesion	0.118597	0.352124	1	22	94	16439	0.0454545	0.00571811	0.0106383	0.00133828	CL_0000822_down	Itgb1
GO:0005924	cell-substrate adherens junction	0.124514	0.352124	1	22	99	16439	0.0454545	0.00602226	0.010101	0.00133828	CL_0000822_down	Itgb1
GO:0016020	membrane	0.127903	0.352124	14	22	8099	16439	0.636364	0.49267	0.00172861	0.00133828	CL_0000822_down	Arhgef12,Bri3bp,Ccbp2,Emb,Itgb1,Kcnk5,Ly96,Sema7a,Sfxn1,Slc20a2,Slc25a4,Slc35f2,Slc36a4,Tmem18
GO:0031965	nuclear membrane	0.128045	0.352124	1	22	102	16439	0.0454545	0.00620476	0.00980392	0.00133828	CL_0000822_down	Tmem18
GO:0030055	cell-substrate junction	0.131563	0.352975	1	22	105	16439	0.0454545	0.00638725	0.00952381	0.00133828	CL_0000822_down	Itgb1
GO:0009986	cell surface	0.165287	0.424669	2	22	547	16439	0.0909091	0.0332745	0.00365631	0.00133828	CL_0000822_down	Itgb1,Sema7a
GO:0031225	anchored to membrane	0.166007	0.424669	1	22	135	16439	0.0454545	0.00821218	0.00740741	0.00133828	CL_0000822_down	Sema7a
GO:0005819	spindle	0.1705	0.426249	1	22	139	16439	0.0454545	0.0084555	0.00719424	0.00133828	CL_0000822_down	Rps6ka1
GO:0030529	ribonucleoprotein complex	0.181119	0.436379	2	22	580	16439	0.0909091	0.035282	0.00344828	0.00133828	CL_0000822_down	Rps6ka1,Rrp1b
GO:0005912	adherens junction	0.18384	0.436379	1	22	151	16439	0.0454545	0.00918547	0.00662252	0.00133828	CL_0000822_down	Itgb1
GO:0005624	membrane fraction	0.186453	0.436379	2	22	591	16439	0.0909091	0.0359511	0.00338409	0.00133828	CL_0000822_down	Itgb1,Uck2
GO:0070161	anchoring junction	0.19806	0.453888	1	22	164	16439	0.0454545	0.00997628	0.00609756	0.00133828	CL_0000822_down	Itgb1
GO:0005626	insoluble fraction	0.207037	0.464777	2	22	633	16439	0.0909091	0.038506	0.00315956	0.00133828	CL_0000822_down	Itgb1,Uck2
GO:0044420	extracellular matrix part	0.219477	0.48285	1	22	184	16439	0.0454545	0.0111929	0.00543478	0.00133828	CL_0000822_down	Itgb1
GO:0005635	nuclear envelope	0.246504	0.516646	1	22	210	16439	0.0454545	0.0127745	0.0047619	0.00133828	CL_0000822_down	Tmem18
GO:0005792	microsome	0.247525	0.516646	1	22	211	16439	0.0454545	0.0128353	0.00473934	0.00133828	CL_0000822_down	Uck2
GO:0045121	membrane raft	0.252613	0.516646	1	22	216	16439	0.0454545	0.0131395	0.00462963	0.00133828	CL_0000822_down	Itgb1
GO:0042598	vesicular fraction	0.253626	0.516646	1	22	217	16439	0.0454545	0.0132003	0.00460829	0.00133828	CL_0000822_down	Uck2
GO:0030141	secretory granule	0.258674	0.517349	1	22	222	16439	0.0454545	0.0135045	0.0045045	0.00133828	CL_0000822_down	Itgb1
GO:0005840	ribosome	0.275595	0.541347	1	22	239	16439	0.0454545	0.0145386	0.0041841	0.00133828	CL_0000822_down	Rps6ka1
GO:0016323	basolateral plasma membrane	0.287316	0.55447	1	22	251	16439	0.0454545	0.0152686	0.00398406	0.00133828	CL_0000822_down	Itgb1
GO:0000785	chromatin	0.303612	0.570454	1	22	268	16439	0.0454545	0.0163027	0.00373134	0.00133828	CL_0000822_down	Hmgn3
GO:0044432	endoplasmic reticulum part	0.309278	0.570454	1	22	274	16439	0.0454545	0.0166677	0.00364964	0.00133828	CL_0000822_down	2010001M09Rik
GO:0005911	cell-cell junction	0.311157	0.570454	1	22	276	16439	0.0454545	0.0167893	0.00362319	0.00133828	CL_0000822_down	Itgb1
GO:0000267	cell fraction	0.327033	0.589732	2	22	872	16439	0.0909091	0.0530446	0.00229358	0.00133828	CL_0000822_down	Itgb1,Uck2
GO:0032991	macromolecular complex	0.336966	0.597843	6	22	3562	16439	0.272727	0.21668	0.00168445	0.00133828	CL_0000822_down	2010001M09Rik,Itgb1,Ly96,Rps6ka1,Rrp1b,Tfdp1
GO:0005739	mitochondrion	0.35376	0.601592	3	22	1575	16439	0.136364	0.0958087	0.00190476	0.00133828	CL_0000822_down	Bri3bp,Sfxn1,Slc25a4
GO:0005667	transcription factor complex	0.356574	0.601592	1	22	326	16439	0.0454545	0.0198309	0.00306748	0.00133828	CL_0000822_down	Tfdp1
GO:0005829	cytosol	0.357967	0.601592	2	22	934	16439	0.0909091	0.0568161	0.00214133	0.00133828	CL_0000822_down	Rrp1b,Uck2
GO:0005578	proteinaceous extracellular matrix	0.360955	0.601592	1	22	331	16439	0.0454545	0.020135	0.00302115	0.00133828	CL_0000822_down	Itgb1
GO:0031012	extracellular matrix	0.396649	0.651214	1	22	373	16439	0.0454545	0.0226899	0.00268097	0.00133828	CL_0000822_down	Itgb1
GO:0044428	nuclear part	0.425704	0.68864	3	22	1765	16439	0.136364	0.107367	0.00169972	0.00133828	CL_0000822_down	Rrp1b,Tfdp1,Tmem18
GO:0005737	cytoplasm	0.441117	0.703229	12	22	8331	16439	0.545455	0.506783	0.0014404	0.00133828	CL_0000822_down	2010001M09Rik,Akr1e1,Arhgef12,Bri3bp,Hmgn3,Itgb1,Rps6ka1,Rrp1b,Sfxn1,Slc25a4,Tmem18,Uck2
GO:0044444	cytoplasmic part	0.460029	0.722903	8	22	5480	16439	0.363636	0.333354	0.00145985	0.00133828	CL_0000822_down	2010001M09Rik,Bri3bp,Itgb1,Rps6ka1,Rrp1b,Sfxn1,Slc25a4,Uck2
GO:0005730	nucleolus	0.472682	0.732324	1	22	471	16439	0.0454545	0.0286514	0.00212314	0.00133828	CL_0000822_down	Rrp1b
GO:0044427	chromosomal part	0.48348	0.73865	1	22	486	16439	0.0454545	0.0295638	0.00205761	0.00133828	CL_0000822_down	Hmgn3
GO:0016023	cytoplasmic membrane-bounded vesicle	0.518636	0.773911	1	22	537	16439	0.0454545	0.0326662	0.0018622	0.00133828	CL_0000822_down	Itgb1
GO:0045202	synapse	0.520631	0.773911	1	22	540	16439	0.0454545	0.0328487	0.00185185	0.00133828	CL_0000822_down	Itgb1
GO:0005694	chromosome	0.538877	0.783646	1	22	568	16439	0.0454545	0.034552	0.00176056	0.00133828	CL_0000822_down	Hmgn3
GO:0031988	membrane-bounded vesicle	0.541428	0.783646	1	22	572	16439	0.0454545	0.0347953	0.00174825	0.00133828	CL_0000822_down	Itgb1
GO:0031981	nuclear lumen	0.570861	0.789301	2	22	1402	16439	0.0909091	0.085285	0.00142653	0.00133828	CL_0000822_down	Rrp1b,Tfdp1
GO:0043234	protein complex	0.573357	0.789301	4	22	2944	16439	0.181818	0.179086	0.0013587	0.00133828	CL_0000822_down	2010001M09Rik,Itgb1,Ly96,Tfdp1
GO:0005887	integral to plasma membrane	0.58338	0.789301	1	22	641	16439	0.0454545	0.0389926	0.00156006	0.00133828	CL_0000822_down	Itgb1
GO:0031226	intrinsic to plasma membrane	0.607643	0.789301	1	22	684	16439	0.0454545	0.0416084	0.00146199	0.00133828	CL_0000822_down	Itgb1
GO:0015630	microtubule cytoskeleton	0.621123	0.789301	1	22	709	16439	0.0454545	0.0431291	0.00141044	0.00133828	CL_0000822_down	Rps6ka1
GO:0030054	cell junction	0.622182	0.789301	1	22	711	16439	0.0454545	0.0432508	0.00140647	0.00133828	CL_0000822_down	Itgb1
GO:0044451	nucleoplasm part	0.633134	0.789301	1	22	732	16439	0.0454545	0.0445283	0.00136612	0.00133828	CL_0000822_down	Tfdp1
GO:0012505	endomembrane system	0.634161	0.789301	1	22	734	16439	0.0454545	0.0446499	0.0013624	0.00133828	CL_0000822_down	Tmem18
GO:0044459	plasma membrane part	0.639346	0.789301	2	22	1582	16439	0.0909091	0.0962346	0.00126422	0.00133828	CL_0000822_down	Itgb1,Sema7a
GO:0043231	intracellular membrane-bounded organelle	0.641698	0.789301	11	22	8480	16439	0.5	0.515846	0.00129717	0.00133828	CL_0000822_down	2010001M09Rik,Bri3bp,Hmgn3,Itgb1,Rps6ka1,Rrp1b,Sfxn1,Slc25a4,Taf1d,Tfdp1,Tmem18
GO:0070013	intracellular organelle lumen	0.643264	0.789301	2	22	1593	16439	0.0909091	0.0969037	0.00125549	0.00133828	CL_0000822_down	Rrp1b,Tfdp1
GO:0031410	cytoplasmic vesicle	0.64478	0.789301	1	22	755	16439	0.0454545	0.0459274	0.0013245	0.00133828	CL_0000822_down	Itgb1
GO:0043233	organelle lumen	0.645034	0.789301	2	22	1598	16439	0.0909091	0.0972079	0.00125156	0.00133828	CL_0000822_down	Rrp1b,Tfdp1
GO:0043227	membrane-bounded organelle	0.645792	0.789301	11	22	8499	16439	0.5	0.517002	0.00129427	0.00133828	CL_0000822_down	2010001M09Rik,Bri3bp,Hmgn3,Itgb1,Rps6ka1,Rrp1b,Sfxn1,Slc25a4,Taf1d,Tfdp1,Tmem18
GO:0031974	membrane-enclosed lumen	0.659312	0.79697	2	22	1639	16439	0.0909091	0.0997019	0.00122026	0.00133828	CL_0000822_down	Rrp1b,Tfdp1
GO:0031982	vesicle	0.671216	0.80097	1	22	810	16439	0.0454545	0.0492731	0.00123457	0.00133828	CL_0000822_down	Itgb1
GO:0005654	nucleoplasm	0.677184	0.80097	1	22	823	16439	0.0454545	0.0500639	0.00121507	0.00133828	CL_0000822_down	Tfdp1
GO:0005576	extracellular region	0.714881	0.817151	2	22	1812	16439	0.0909091	0.110226	0.00110375	0.00133828	CL_0000822_down	Itgb1,Ly96
GO:0044424	intracellular part	0.724544	0.817151	14	22	11042	16439	0.636364	0.671695	0.00126789	0.00133828	CL_0000822_down	2010001M09Rik,Akr1e1,Arhgef12,Bri3bp,Hmgn3,Itgb1,Rps6ka1,Rrp1b,Sfxn1,Slc25a4,Taf1d,Tfdp1,Tmem18,Uck2
GO:0044464	cell part	0.738312	0.817151	17	22	13174	16439	0.772727	0.801387	0.00129042	0.00133828	CL_0000822_down	2010001M09Rik,Akr1e1,Arhgef12,Bri3bp,Ccbp2,Hmgn3,Itgb1,Rps6ka1,Rrp1b,Sema7a,Sfxn1,Slc20a2,Slc25a4,Taf1d,Tfdp1,Tmem18,Uck2
GO:0005623	cell	0.738556	0.817151	17	22	13175	16439	0.772727	0.801448	0.00129032	0.00133828	CL_0000822_down	2010001M09Rik,Akr1e1,Arhgef12,Bri3bp,Ccbp2,Hmgn3,Itgb1,Rps6ka1,Rrp1b,Sema7a,Sfxn1,Slc20a2,Slc25a4,Taf1d,Tfdp1,Tmem18,Uck2
GO:0005634	nucleus	0.74266	0.817151	6	22	5200	16439	0.272727	0.316321	0.00115385	0.00133828	CL_0000822_down	Hmgn3,Rps6ka1,Rrp1b,Taf1d,Tfdp1,Tmem18
GO:0005886	plasma membrane	0.752904	0.817151	4	22	3649	16439	0.181818	0.221972	0.00109619	0.00133828	CL_0000822_down	Ccbp2,Itgb1,Sema7a,Slc20a2
GO:0044421	extracellular region part	0.759014	0.817151	1	22	1029	16439	0.0454545	0.062595	0.000971817	0.00133828	CL_0000822_down	Itgb1
GO:0043232	intracellular non-membrane-bounded organelle	0.761175	0.817151	3	22	2851	16439	0.136364	0.173429	0.00105226	0.00133828	CL_0000822_down	Hmgn3,Rps6ka1,Rrp1b
GO:0043228	non-membrane-bounded organelle	0.761175	0.817151	3	22	2851	16439	0.136364	0.173429	0.00105226	0.00133828	CL_0000822_down	Hmgn3,Rps6ka1,Rrp1b
GO:0071944	cell periphery	0.771118	0.817151	4	22	3737	16439	0.181818	0.227325	0.00107038	0.00133828	CL_0000822_down	Ccbp2,Itgb1,Sema7a,Slc20a2
GO:0005622	intracellular	0.77258	0.817151	14	22	11282	16439	0.636364	0.686295	0.00124091	0.00133828	CL_0000822_down	2010001M09Rik,Akr1e1,Arhgef12,Bri3bp,Hmgn3,Itgb1,Rps6ka1,Rrp1b,Sfxn1,Slc25a4,Taf1d,Tfdp1,Tmem18,Uck2
GO:0005783	endoplasmic reticulum	0.780113	0.817261	1	22	1093	16439	0.0454545	0.0664882	0.000914913	0.00133828	CL_0000822_down	2010001M09Rik
GO:0044430	cytoskeletal part	0.789687	0.819486	1	22	1124	16439	0.0454545	0.068374	0.00088968	0.00133828	CL_0000822_down	Rps6ka1
GO:0043229	intracellular organelle	0.844461	0.863098	11	22	9595	16439	0.5	0.583673	0.00114643	0.00133828	CL_0000822_down	2010001M09Rik,Bri3bp,Hmgn3,Itgb1,Rps6ka1,Rrp1b,Sfxn1,Slc25a4,Taf1d,Tfdp1,Tmem18
GO:0043226	organelle	0.847406	0.863098	11	22	9616	16439	0.5	0.58495	0.00114393	0.00133828	CL_0000822_down	2010001M09Rik,Bri3bp,Hmgn3,Itgb1,Rps6ka1,Rrp1b,Sfxn1,Slc25a4,Taf1d,Tfdp1,Tmem18
GO:0005856	cytoskeleton	0.904291	0.912587	1	22	1662	16439	0.0454545	0.101101	0.000601685	0.00133828	CL_0000822_down	Rps6ka1
GO:0005575	cellular_component	1	1	22	22	16439	16439	1	1	0.00133828	0.00133828	CL_0000822_down	2010001M09Rik,Akr1e1,Arhgef12,Bri3bp,Ccbp2,Emb,Hmgn3,Itgb1,Kcnk5,Ly96,Rps6ka1,Rrp1b,Sema7a,Sfxn1,Slc20a2,Slc25a4,Slc35f2,Slc36a4,Taf1d,Tfdp1,Tmem18,Uck2

## Sheet: molecular_function
TermID	Term	P	Q	k	n	K	N	k/n	K/N	k/K	n/N	Qset	Symbols
GO:0050571	1,5-anhydro-D-fructose reductase activity	0.0012792	0.0551391	1	19	1	14853	0.0526316	6.73265e-05	1	0.0012792	CL_0000822_down	Akr1e1
GO:0004766	spermidine synthase activity	0.0012792	0.0551391	1	19	1	14853	0.0526316	6.73265e-05	1	0.0012792	CL_0000822_down	Srm
GO:0015291	secondary active transmembrane transporter activity	0.00135588	0.0551391	3	19	175	14853	0.157895	0.0117821	0.0171429	0.0012792	CL_0000822_down	Slc20a2,Slc25a4,Slc36a4
GO:0005471	ATP:ADP antiporter activity	0.00255686	0.066803	1	19	2	14853	0.0526316	0.000134653	0.5	0.0012792	CL_0000822_down	Slc25a4
GO:0005178	integrin binding	0.00335839	0.066803	2	19	68	14853	0.105263	0.0045782	0.0294118	0.0012792	CL_0000822_down	Itgb1,Sema7a
GO:0022857	transmembrane transporter activity	0.00352557	0.066803	5	19	846	14853	0.263158	0.0569582	0.00591017	0.0012792	CL_0000822_down	Kcnk5,Sfxn1,Slc20a2,Slc25a4,Slc36a4
GO:0004849	uridine kinase activity	0.00383296	0.066803	1	19	3	14853	0.0526316	0.000201979	0.333333	0.0012792	CL_0000822_down	Uck2
GO:0005315	inorganic phosphate transmembrane transporter activity	0.00510752	0.0692352	1	19	4	14853	0.0526316	0.000269306	0.25	0.0012792	CL_0000822_down	Slc20a2
GO:0001875	lipopolysaccharide receptor activity	0.00510752	0.0692352	1	19	4	14853	0.0526316	0.000269306	0.25	0.0012792	CL_0000822_down	Ly96
GO:0031492	nucleosomal DNA binding	0.00638053	0.0748485	1	19	5	14853	0.0526316	0.000336632	0.2	0.0012792	CL_0000822_down	Hmgn3
GO:0022804	active transmembrane transporter activity	0.00674863	0.0748485	3	19	309	14853	0.157895	0.0208039	0.00970874	0.0012792	CL_0000822_down	Slc20a2,Slc25a4,Slc36a4
GO:0005215	transporter activity	0.0086132	0.0777011	5	19	1044	14853	0.263158	0.0702888	0.00478927	0.0012792	CL_0000822_down	Kcnk5,Sfxn1,Slc20a2,Slc25a4,Slc36a4
GO:0019957	C-C chemokine binding	0.00892192	0.0777011	1	19	7	14853	0.0526316	0.000471285	0.142857	0.0012792	CL_0000822_down	Ccbp2
GO:0015293	symporter activity	0.00995723	0.0777011	2	19	119	14853	0.105263	0.00801185	0.0168067	0.0012792	CL_0000822_down	Slc20a2,Slc36a4
GO:0016494	C-X-C chemokine receptor activity	0.0101903	0.0777011	1	19	8	14853	0.0526316	0.000538612	0.125	0.0012792	CL_0000822_down	Ccbp2
GO:0019206	nucleoside kinase activity	0.0101903	0.0777011	1	19	8	14853	0.0526316	0.000538612	0.125	0.0012792	CL_0000822_down	Uck2
GO:0015114	phosphate ion transmembrane transporter activity	0.0114572	0.082222	1	19	9	14853	0.0526316	0.000605938	0.111111	0.0012792	CL_0000822_down	Slc20a2
GO:0019956	chemokine binding	0.0152485	0.0930159	1	19	12	14853	0.0526316	0.000807918	0.0833333	0.0012792	CL_0000822_down	Ccbp2
GO:0031491	nucleosome binding	0.0152485	0.0930159	1	19	12	14853	0.0526316	0.000807918	0.0833333	0.0012792	CL_0000822_down	Hmgn3
GO:0008329	pattern recognition receptor activity	0.0152485	0.0930159	1	19	12	14853	0.0526316	0.000807918	0.0833333	0.0012792	CL_0000822_down	Ly96
GO:0051393	alpha-actinin binding	0.0165092	0.0959107	1	19	13	14853	0.0526316	0.000875244	0.0769231	0.0012792	CL_0000822_down	Itgb1
GO:0016493	C-C chemokine receptor activity	0.0177684	0.0985339	1	19	14	14853	0.0526316	0.000942571	0.0714286	0.0012792	CL_0000822_down	Ccbp2
GO:0042805	actinin binding	0.0227899	0.120886	1	19	18	14853	0.0526316	0.00121188	0.0555556	0.0012792	CL_0000822_down	Itgb1
GO:0001968	fibronectin binding	0.0252915	0.128565	1	19	20	14853	0.0526316	0.00134653	0.05	0.0012792	CL_0000822_down	Itgb1
GO:0043236	laminin binding	0.0277871	0.131184	1	19	22	14853	0.0526316	0.00148118	0.0454545	0.0012792	CL_0000822_down	Itgb1
GO:0001637	G-protein coupled chemoattractant receptor activity	0.0290326	0.131184	1	19	23	14853	0.0526316	0.00154851	0.0434783	0.0012792	CL_0000822_down	Ccbp2
GO:0004950	chemokine receptor activity	0.0290326	0.131184	1	19	23	14853	0.0526316	0.00154851	0.0434783	0.0012792	CL_0000822_down	Ccbp2
GO:0043027	cysteine-type endopeptidase inhibitor activity involved in apoptotic process	0.0302765	0.131919	1	19	24	14853	0.0526316	0.00161584	0.0416667	0.0012792	CL_0000822_down	Rps6ka1
GO:0031490	chromatin DNA binding	0.0389423	0.163826	1	19	31	14853	0.0526316	0.00208712	0.0322581	0.0012792	CL_0000822_down	Hmgn3
GO:0019205	nucleobase-containing compound kinase activity	0.0450871	0.172741	1	19	36	14853	0.0526316	0.00242375	0.0277778	0.0012792	CL_0000822_down	Uck2
GO:0043028	cysteine-type endopeptidase regulator activity involved in apoptotic process	0.0463116	0.172741	1	19	37	14853	0.0526316	0.00249108	0.027027	0.0012792	CL_0000822_down	Rps6ka1
GO:0050840	extracellular matrix binding	0.0475347	0.172741	1	19	38	14853	0.0526316	0.00255841	0.0263158	0.0012792	CL_0000822_down	Itgb1
GO:0015300	solute:solute antiporter activity	0.0475347	0.172741	1	19	38	14853	0.0526316	0.00255841	0.0263158	0.0012792	CL_0000822_down	Slc25a4
GO:0015075	ion transmembrane transporter activity	0.048141	0.172741	3	19	651	14853	0.157895	0.0438295	0.00460829	0.0012792	CL_0000822_down	Kcnk5,Sfxn1,Slc20a2
GO:0005518	collagen binding	0.0511948	0.17845	1	19	41	14853	0.0526316	0.00276039	0.0243902	0.0012792	CL_0000822_down	Itgb1
GO:0015297	antiporter activity	0.0620953	0.210434	1	19	50	14853	0.0526316	0.00336632	0.02	0.0012792	CL_0000822_down	Slc25a4
GO:0016765	transferase activity, transferring alkyl or aryl (other than methyl) groups	0.0669018	0.214999	1	19	54	14853	0.0526316	0.00363563	0.0185185	0.0012792	CL_0000822_down	Srm
GO:0004869	cysteine-type endopeptidase inhibitor activity	0.0680998	0.214999	1	19	55	14853	0.0526316	0.00370296	0.0181818	0.0012792	CL_0000822_down	Rps6ka1
GO:0022891	substrate-specific transmembrane transporter activity	0.0693319	0.214999	3	19	756	14853	0.157895	0.0508988	0.00396825	0.0012792	CL_0000822_down	Kcnk5,Sfxn1,Slc20a2
GO:0019955	cytokine binding	0.0704914	0.214999	1	19	57	14853	0.0526316	0.00383761	0.0175439	0.0012792	CL_0000822_down	Ccbp2
GO:0005089	Rho guanyl-nucleotide exchange factor activity	0.0764449	0.22747	1	19	62	14853	0.0526316	0.00417424	0.016129	0.0012792	CL_0000822_down	Arhgef12
GO:0002020	protease binding	0.0788162	0.228942	1	19	64	14853	0.0526316	0.00430889	0.015625	0.0012792	CL_0000822_down	Itgb1
GO:0001948	glycoprotein binding	0.0835415	0.237025	1	19	68	14853	0.0526316	0.0045782	0.0147059	0.0012792	CL_0000822_down	Itgb1
GO:0004896	cytokine receptor activity	0.0905864	0.243014	1	19	74	14853	0.0526316	0.00498216	0.0135135	0.0012792	CL_0000822_down	Ccbp2
GO:0005088	Ras guanyl-nucleotide exchange factor activity	0.0940896	0.243014	1	19	77	14853	0.0526316	0.00518414	0.012987	0.0012792	CL_0000822_down	Arhgef12
GO:0008134	transcription factor binding	0.0943145	0.243014	2	19	407	14853	0.105263	0.0274019	0.004914	0.0012792	CL_0000822_down	Rps6ka1,Tfdp1
GO:0022892	substrate-specific transporter activity	0.0954502	0.243014	3	19	866	14853	0.157895	0.0583047	0.0034642	0.0012792	CL_0000822_down	Kcnk5,Sfxn1,Slc20a2
GO:0005515	protein binding	0.095612	0.243014	11	19	6013	14853	0.578947	0.404834	0.00182937	0.0012792	CL_0000822_down	Arhgef12,Ccbp2,Fam92a,Itgb1,Ly96,Rps6ka1,Sema7a,Slc25a4,Srm,Tfdp1,Uck2
GO:0032403	protein complex binding	0.0978766	0.243693	2	19	416	14853	0.105263	0.0280078	0.00480769	0.0012792	CL_0000822_down	Itgb1,Sema7a
GO:0015103	inorganic anion transmembrane transporter activity	0.119392	0.291316	1	19	99	14853	0.0526316	0.00666532	0.010101	0.0012792	CL_0000822_down	Slc20a2
GO:0008528	G-protein coupled peptide receptor activity	0.132909	0.317066	1	19	111	14853	0.0526316	0.00747324	0.00900901	0.0012792	CL_0000822_down	Ccbp2
GO:0001653	peptide receptor activity	0.135143	0.317066	1	19	113	14853	0.0526316	0.00760789	0.00884956	0.0012792	CL_0000822_down	Ccbp2
GO:0016616	oxidoreductase activity, acting on the CH-OH group of donors, NAD or NADP as acceptor	0.14953	0.3442	1	19	126	14853	0.0526316	0.00848313	0.00793651	0.0012792	CL_0000822_down	Akr1e1
GO:0008509	anion transmembrane transporter activity	0.15827	0.357573	1	19	134	14853	0.0526316	0.00902175	0.00746269	0.0012792	CL_0000822_down	Slc20a2
GO:0016614	oxidoreductase activity, acting on CH-OH group of donors	0.161526	0.358293	1	19	137	14853	0.0526316	0.00922373	0.00729927	0.0012792	CL_0000822_down	Akr1e1
GO:0005085	guanyl-nucleotide exchange factor activity	0.165848	0.361312	1	19	141	14853	0.0526316	0.00949303	0.0070922	0.0012792	CL_0000822_down	Arhgef12
GO:0019904	protein domain specific binding	0.17819	0.370077	2	19	601	14853	0.105263	0.0404632	0.00332779	0.0012792	CL_0000822_down	Itgb1,Tfdp1
GO:0042277	peptide binding	0.17975	0.370077	1	19	154	14853	0.0526316	0.0103683	0.00649351	0.0012792	CL_0000822_down	Itgb1
GO:0005102	receptor binding	0.181168	0.370077	3	19	1159	14853	0.157895	0.0780314	0.00258844	0.0012792	CL_0000822_down	Arhgef12,Itgb1,Sema7a
GO:0003677	DNA binding	0.184347	0.370077	4	19	1774	14853	0.210526	0.119437	0.00225479	0.0012792	CL_0000822_down	Hmgn3,Taf1d,Tfdp1,Tmem18
GO:0000287	magnesium ion binding	0.185039	0.370077	1	19	159	14853	0.0526316	0.0107049	0.00628931	0.0012792	CL_0000822_down	Rps6ka1
GO:0004866	endopeptidase inhibitor activity	0.201745	0.394109	1	19	175	14853	0.0526316	0.0117821	0.00571429	0.0012792	CL_0000822_down	Rps6ka1
GO:0061135	endopeptidase regulator activity	0.207926	0.394109	1	19	181	14853	0.0526316	0.0121861	0.00552486	0.0012792	CL_0000822_down	Rps6ka1
GO:0016773	phosphotransferase activity, alcohol group as acceptor	0.208621	0.394109	2	19	666	14853	0.105263	0.0448394	0.003003	0.0012792	CL_0000822_down	Rps6ka1,Uck2
GO:0030414	peptidase inhibitor activity	0.209976	0.394109	1	19	183	14853	0.0526316	0.0123207	0.00546448	0.0012792	CL_0000822_down	Rps6ka1
GO:0001664	G-protein coupled receptor binding	0.224187	0.414407	1	19	197	14853	0.0526316	0.0132633	0.00507614	0.0012792	CL_0000822_down	Arhgef12
GO:0005096	GTPase activator activity	0.230203	0.419176	1	19	203	14853	0.0526316	0.0136673	0.00492611	0.0012792	CL_0000822_down	Arhgef12
GO:0061134	peptidase regulator activity	0.239145	0.429053	1	19	212	14853	0.0526316	0.0142732	0.00471698	0.0012792	CL_0000822_down	Rps6ka1
GO:0005083	small GTPase regulator activity	0.245051	0.431147	1	19	218	14853	0.0526316	0.0146772	0.00458716	0.0012792	CL_0000822_down	Arhgef12
GO:0004872	receptor activity	0.25091	0.431147	5	19	2687	14853	0.263158	0.180906	0.00186081	0.0012792	CL_0000822_down	Ccbp2,Itgb1,Ly96,Sema7a,Slc20a2
GO:0043566	structure-specific DNA binding	0.250913	0.431147	1	19	224	14853	0.0526316	0.0150811	0.00446429	0.0012792	CL_0000822_down	Hmgn3
GO:0016301	kinase activity	0.262332	0.444506	2	19	778	14853	0.105263	0.05238	0.00257069	0.0012792	CL_0000822_down	Rps6ka1,Uck2
GO:0046983	protein dimerization activity	0.285569	0.473998	2	19	826	14853	0.105263	0.0556117	0.00242131	0.0012792	CL_0000822_down	Itgb1,Srm
GO:0030234	enzyme regulator activity	0.287507	0.473998	2	19	830	14853	0.105263	0.055881	0.00240964	0.0012792	CL_0000822_down	Arhgef12,Rps6ka1
GO:0003682	chromatin binding	0.301771	0.490881	1	19	278	14853	0.0526316	0.0187168	0.00359712	0.0012792	CL_0000822_down	Hmgn3
GO:0004857	enzyme inhibitor activity	0.320651	0.512231	1	19	299	14853	0.0526316	0.0201306	0.00334448	0.0012792	CL_0000822_down	Rps6ka1
GO:0016772	transferase activity, transferring phosphorus-containing groups	0.323293	0.512231	2	19	904	14853	0.105263	0.0608631	0.00221239	0.0012792	CL_0000822_down	Rps6ka1,Uck2
GO:0003779	actin binding	0.339047	0.530247	1	19	320	14853	0.0526316	0.0215445	0.003125	0.0012792	CL_0000822_down	Itgb1
GO:0008047	enzyme activator activity	0.343357	0.530247	1	19	325	14853	0.0526316	0.0218811	0.00307692	0.0012792	CL_0000822_down	Arhgef12
GO:0046982	protein heterodimerization activity	0.350197	0.534051	1	19	333	14853	0.0526316	0.0224197	0.003003	0.0012792	CL_0000822_down	Itgb1
GO:0030695	GTPase regulator activity	0.365342	0.544763	1	19	351	14853	0.0526316	0.0236316	0.002849	0.0012792	CL_0000822_down	Arhgef12
GO:0016740	transferase activity	0.366152	0.544763	3	19	1681	14853	0.157895	0.113176	0.00178465	0.0012792	CL_0000822_down	Rps6ka1,Srm,Uck2
GO:0060589	nucleoside-triphosphatase regulator activity	0.375253	0.550944	1	19	363	14853	0.0526316	0.0244395	0.00275482	0.0012792	CL_0000822_down	Arhgef12
GO:0005216	ion channel activity	0.379338	0.550944	1	19	368	14853	0.0526316	0.0247761	0.00271739	0.0012792	CL_0000822_down	Kcnk5
GO:0022838	substrate-specific channel activity	0.386629	0.551508	1	19	377	14853	0.0526316	0.0253821	0.00265252	0.0012792	CL_0000822_down	Kcnk5
GO:0019901	protein kinase binding	0.390644	0.551508	1	19	382	14853	0.0526316	0.0257187	0.0026178	0.0012792	CL_0000822_down	Itgb1
GO:0015267	channel activity	0.397809	0.551508	1	19	391	14853	0.0526316	0.0263246	0.00255754	0.0012792	CL_0000822_down	Kcnk5
GO:0022803	passive transmembrane transporter activity	0.397809	0.551508	1	19	391	14853	0.0526316	0.0263246	0.00255754	0.0012792	CL_0000822_down	Kcnk5
GO:0004674	protein serine/threonine kinase activity	0.4119	0.564627	1	19	409	14853	0.0526316	0.0275365	0.00244499	0.0012792	CL_0000822_down	Rps6ka1
GO:0005543	phospholipid binding	0.420357	0.567663	1	19	420	14853	0.0526316	0.0282771	0.00238095	0.0012792	CL_0000822_down	Arhgef12
GO:0019899	enzyme binding	0.423421	0.567663	2	19	1116	14853	0.105263	0.0751363	0.00179211	0.0012792	CL_0000822_down	Itgb1,Slc25a4
GO:0003676	nucleic acid binding	0.430155	0.570243	4	19	2594	14853	0.210526	0.174645	0.00154202	0.0012792	CL_0000822_down	Hmgn3,Taf1d,Tfdp1,Tmem18
GO:0019900	kinase binding	0.434693	0.570243	1	19	439	14853	0.0526316	0.0295563	0.0022779	0.0012792	CL_0000822_down	Itgb1
GO:0008324	cation transmembrane transporter activity	0.462365	0.60009	1	19	477	14853	0.0526316	0.0321147	0.00209644	0.0012792	CL_0000822_down	Sfxn1
GO:0042803	protein homodimerization activity	0.517767	0.659624	1	19	559	14853	0.0526316	0.0376355	0.00178891	0.0012792	CL_0000822_down	Srm
GO:0004672	protein kinase activity	0.519049	0.659624	1	19	561	14853	0.0526316	0.0377701	0.00178253	0.0012792	CL_0000822_down	Rps6ka1
GO:0008092	cytoskeletal protein binding	0.527927	0.663991	1	19	575	14853	0.0526316	0.0387127	0.00173913	0.0012792	CL_0000822_down	Itgb1
GO:0005524	ATP binding	0.55272	0.682485	2	19	1416	14853	0.105263	0.0953343	0.00141243	0.0012792	CL_0000822_down	Rps6ka1,Uck2
GO:0008289	lipid binding	0.558385	0.682485	1	19	625	14853	0.0526316	0.042079	0.0016	0.0012792	CL_0000822_down	Arhgef12
GO:0032559	adenyl ribonucleotide binding	0.562252	0.682485	2	19	1440	14853	0.105263	0.0969501	0.00138889	0.0012792	CL_0000822_down	Rps6ka1,Uck2
GO:0030554	adenyl nucleotide binding	0.565008	0.682485	2	19	1447	14853	0.105263	0.0974214	0.00138217	0.0012792	CL_0000822_down	Rps6ka1,Uck2
GO:0005488	binding	0.57235	0.684576	14	19	10773	14853	0.736842	0.725308	0.00129955	0.0012792	CL_0000822_down	Arhgef12,Ccbp2,Fam92a,Hmgn3,Itgb1,Ly96,Rps6ka1,Sema7a,Slc25a4,Srm,Taf1d,Tfdp1,Tmem18,Uck2
GO:0016491	oxidoreductase activity	0.616395	0.730099	1	19	730	14853	0.0526316	0.0491483	0.00136986	0.0012792	CL_0000822_down	Akr1e1
GO:0003700	sequence-specific DNA binding transcription factor activity	0.628601	0.731537	1	19	754	14853	0.0526316	0.0507642	0.00132626	0.0012792	CL_0000822_down	Tfdp1
GO:0001071	nucleic acid binding transcription factor activity	0.629601	0.731537	1	19	756	14853	0.0526316	0.0508988	0.00132275	0.0012792	CL_0000822_down	Tfdp1
GO:0042802	identical protein binding	0.664416	0.753581	1	19	829	14853	0.0526316	0.0558136	0.00120627	0.0012792	CL_0000822_down	Srm
GO:0035639	purine ribonucleoside triphosphate binding	0.666238	0.753581	2	19	1728	14853	0.105263	0.11634	0.00115741	0.0012792	CL_0000822_down	Rps6ka1,Uck2
GO:0032555	purine ribonucleotide binding	0.67691	0.753581	2	19	1761	14853	0.105263	0.118562	0.00113572	0.0012792	CL_0000822_down	Rps6ka1,Uck2
GO:0032553	ribonucleotide binding	0.677229	0.753581	2	19	1762	14853	0.105263	0.118629	0.00113507	0.0012792	CL_0000822_down	Rps6ka1,Uck2
GO:0017076	purine nucleotide binding	0.679458	0.753581	2	19	1769	14853	0.105263	0.119101	0.00113058	0.0012792	CL_0000822_down	Rps6ka1,Uck2
GO:0000166	nucleotide binding	0.799295	0.878505	2	19	2217	14853	0.105263	0.149263	0.00090212	0.0012792	CL_0000822_down	Rps6ka1,Uck2
GO:0036094	small molecule binding	0.834895	0.909439	2	19	2392	14853	0.105263	0.161045	0.00083612	0.0012792	CL_0000822_down	Rps6ka1,Uck2
GO:0004930	G-protein coupled receptor activity	0.888398	0.959155	1	19	1618	14853	0.0526316	0.108934	0.000618047	0.0012792	CL_0000822_down	Ccbp2
GO:0003824	catalytic activity	0.933523	0.994903	4	19	5097	14853	0.210526	0.343163	0.000784775	0.0012792	CL_0000822_down	Akr1e1,Rps6ka1,Srm,Uck2
GO:0004888	transmembrane signaling receptor activity	0.940265	0.994903	1	19	2046	14853	0.0526316	0.13775	0.000488759	0.0012792	CL_0000822_down	Ccbp2
GO:0038023	signaling receptor activity	0.947132	0.994903	1	19	2128	14853	0.0526316	0.143271	0.000469925	0.0012792	CL_0000822_down	Ccbp2
GO:0060089	molecular transducer activity	0.962283	0.994903	1	19	2352	14853	0.0526316	0.158352	0.00042517	0.0012792	CL_0000822_down	Ccbp2
GO:0004871	signal transducer activity	0.962283	0.994903	1	19	2352	14853	0.0526316	0.158352	0.00042517	0.0012792	CL_0000822_down	Ccbp2
GO:0046872	metal ion binding	0.993154	1	1	19	3425	14853	0.0526316	0.230593	0.000291971	0.0012792	CL_0000822_down	Rps6ka1
GO:0043169	cation binding	0.993616	1	1	19	3467	14853	0.0526316	0.233421	0.000288434	0.0012792	CL_0000822_down	Rps6ka1
GO:0043167	ion binding	0.993743	1	1	19	3479	14853	0.0526316	0.234229	0.000287439	0.0012792	CL_0000822_down	Rps6ka1
GO:0003674	molecular_function	1	1	19	19	14853	14853	1	1	0.0012792	0.0012792	CL_0000822_down	Akr1e1,Arhgef12,Ccbp2,Fam92a,Hmgn3,Itgb1,Kcnk5,Ly96,Rps6ka1,Sema7a,Sfxn1,Slc20a2,Slc25a4,Slc36a4,Srm,Taf1d,Tfdp1,Tmem18,Uck2
