# Supplementary material for: Ontology based molecular signatures for immune cell types via gene expression analysis
Source: BMC Bioinformatics. 2013 Aug 30;14:263. doi: 10.1186/1471-2105-14-263 (PMC3844401; doi:10.1186/1471-2105-14-263)
Supplement: Additional file 1 — OBAMS profiles for all mature B cells. Additional file 1 contains a zip archive of OBAMS profiles for all mature B cells, including for each cell type individual spreadsheets showing up and down regulated genes for that cell type relative to parental cell types, and VLAD (GO term enrichment) results for all mature B cells. [file 1471-2105-14-263-S1.zip › Additional File 1/follicular B cell/CL_0000843-down.xls]

	FoldChange	Stdv	symbol	entrezIDs	mgiID
10531126	10.5357288921812	0.886050312187921	Igj	16069	MGI:96493
10481627	8.79649777278718	1.38872987297033	Lcn2	16819	MGI:96757
10499861	7.96151518346251	0.94139854376244	S100a9	20202	MGI:1338947
10589535	7.65416942646314	0.46538006129667	Ngp	18054	MGI:105983
10372648	5.74430013264389	0.596142682040006	Lyz2	17105	MGI:96897
10493831	4.94231129277951	0.145610091588500	S100a8	20201	MGI:88244
10589703	3.82089868488326	0.339568714527236	Ltf	17002	MGI:96837
10583100	3.17276251250225	0.441372811423252	Mmp8	17394	MGI:1202395
10549276	2.94764759535461	1.06941043203419	Bhlhe41	79362	MGI:1930704
10347291	2.61033167716081	0.00784383445731824	Cxcr2	12765	MGI:105303
10456904	2.43653414131334	0.0744381688877679	Pstpip2	19201	MGI:1335088
10424683	1.95044002563004	0.0308064516013571	Ly6g	546644	MGI:109440
10388591	1.77563595408947	0.0630509449426857	Cpd	12874	MGI:107265
10401244	1.69033277951232	0.00704541020817498	Actn1	109711	MGI:2137706
