# Supplementary material for: Ontology based molecular signatures for immune cell types via gene expression analysis
Source: BMC Bioinformatics. 2013 Aug 30;14:263. doi: 10.1186/1471-2105-14-263 (PMC3844401; doi:10.1186/1471-2105-14-263)
Supplement: Additional file 1 — OBAMS profiles for all mature B cells. Additional file 1 contains a zip archive of OBAMS profiles for all mature B cells, including for each cell type individual spreadsheets showing up and down regulated genes for that cell type relative to parental cell types, and VLAD (GO term enrichment) results for all mature B cells. [file 1471-2105-14-263-S1.zip › Additional File 1/follicular B cell/CL_0000843-up.xls]

	FoldChange	Stdv	symbol	entrezIDs	mgiID
10548333	3.37891062878199	1.39376439883455	Cd69	12515	MGI:88343
10441601	2.68383504088432	1.31127282817442	Tagap	72536	MGI:3615484
10354157	1.61003402413864	0.00140896665916235	Chst10	98388	MGI:2138283
