# Supplementary material for: Ontology based molecular signatures for immune cell types via gene expression analysis
Source: BMC Bioinformatics. 2013 Aug 30;14:263. doi: 10.1186/1471-2105-14-263 (PMC3844401; doi:10.1186/1471-2105-14-263)
Supplement: Additional file 1 — OBAMS profiles for all mature B cells. Additional file 1 contains a zip archive of OBAMS profiles for all mature B cells, including for each cell type individual spreadsheets showing up and down regulated genes for that cell type relative to parental cell types, and VLAD (GO term enrichment) results for all mature B cells. [file 1471-2105-14-263-S1.zip › Additional File 1/follicular B cell/VLAD.CL_0000843-up/resultsCL_0000843-up.xls]

## Sheet: Summary
CL_0000843-up			CL_0000843-up
Vlad version	v1.5		MGI:88343	Cd69
Date	Tue Oct 25 10:13:50 2011		MGI:2138283	Chst10
Run time	52.97 sec		MGI:3615484	Tagap
Ontology file	gene_ontology.obo
Ontology date	Mon Oct 24 19:30:00 2011
Annotation file	gene_association.mgi
Annotation date	Wed Oct 19 00:00:00 2011
Analysis type	enrichment
Excluded evidence codes	ND
Number of query sets	1
Query set 1	CL_0000843-up (n=3; 0 not found)
Universe set	default (everything)
Graph display	Top 25 scoring terms and their ancestors. Interior nodes have been culled.
Jump to	biological_process
	cellular_component
	molecular_function
Column Descriptions
TermID	ID of the ontology term.
Term	The text of the term.
Term Min Pval	The smallest P-val for any query set for this term.
Term Max Pval	The largest P-val for any query set for this term.
Term P ratio	Term Min Pval divided by Term Max Pval.
Pval	Pval (significance score) for this query set for this ontology term.
k	The number of objects in the query set annotated to this term (or a descendant).
n	The size of the query set.
K	The number of objects in the database annotated to this term (or a descendant).
N	Number of annotated objects in the database.
k/n	Percent of query set objects annotated to this term (or a descendant).
K/N	Percent of database objects annotated to this term (or a descendant).
k/K	Percent of all objects annotated to this term present in the query set.
n/N	Percent of database in the query set.
Qset	The name of the query set.
Symbols	The symbols query set objects annotated to this term (or a descendant).

## Sheet: biological_process
TermID	Term	Pval	k	n	K	N	k/n	K/N	k/K	n/N	Qset	Symbols
GO:0007616	long-term memory	0.00272396	1	2	20	14675	0.5	0.00136286	0.05	0.000136286	CL_0000843-up	Chst10
GO:0007613	memory	0.00897497	1	2	66	14675	0.5	0.00449744	0.0151515	0.000136286	CL_0000843-up	Chst10
GO:0007612	learning	0.0118222	1	2	87	14675	0.5	0.00592845	0.0114943	0.000136286	CL_0000843-up	Chst10
GO:0016051	carbohydrate biosynthetic process	0.0148005	1	2	109	14675	0.5	0.0074276	0.00917431	0.000136286	CL_0000843-up	Chst10
GO:0007611	learning or memory	0.0202042	1	2	149	14675	0.5	0.0101533	0.00671141	0.000136286	CL_0000843-up	Chst10
GO:0050890	cognition	0.0215528	1	2	159	14675	0.5	0.0108348	0.00628931	0.000136286	CL_0000843-up	Chst10
GO:0007610	behavior	0.056423	1	2	420	14675	0.5	0.0286201	0.00238095	0.000136286	CL_0000843-up	Chst10
GO:0005975	carbohydrate metabolic process	0.0648769	1	2	484	14675	0.5	0.0329813	0.00206612	0.000136286	CL_0000843-up	Chst10
GO:0050896	response to stimulus	0.169049	2	2	6034	14675	1	0.411175	0.000331455	0.000136286	CL_0000843-up	Chst10,Tagap
GO:0050877	neurological system process	0.247163	1	2	1942	14675	0.5	0.132334	0.000514933	0.000136286	CL_0000843-up	Chst10
GO:0003008	system process	0.275045	1	2	2180	14675	0.5	0.148552	0.000458716	0.000136286	CL_0000843-up	Chst10
GO:0009058	biosynthetic process	0.367512	1	2	3004	14675	0.5	0.204702	0.000332889	0.000136286	CL_0000843-up	Chst10
GO:0007165	signal transduction	0.464698	1	2	3938	14675	0.5	0.268348	0.000253936	0.000136286	CL_0000843-up	Tagap
GO:0023052	signaling	0.491088	1	2	4206	14675	0.5	0.28661	0.000237756	0.000136286	CL_0000843-up	Tagap
GO:0007154	cell communication	0.502593	1	2	4325	14675	0.5	0.294719	0.000231214	0.000136286	CL_0000843-up	Tagap
GO:0051716	cellular response to stimulus	0.538541	1	2	4706	14675	0.5	0.320681	0.000212495	0.000136286	CL_0000843-up	Tagap
GO:0032501	multicellular organismal process	0.574654	1	2	5104	14675	0.5	0.347802	0.000195925	0.000136286	CL_0000843-up	Chst10
GO:0044238	primary metabolic process	0.682282	1	2	6403	14675	0.5	0.43632	0.000156177	0.000136286	CL_0000843-up	Chst10
GO:0008152	metabolic process	0.756415	1	2	7432	14675	0.5	0.50644	0.000134553	0.000136286	CL_0000843-up	Chst10
GO:0050794	regulation of cellular process	0.78105	1	2	7808	14675	0.5	0.532061	0.000128074	0.000136286	CL_0000843-up	Tagap
GO:0050789	regulation of biological process	0.813487	1	2	8337	14675	0.5	0.568109	0.000119947	0.000136286	CL_0000843-up	Tagap
GO:0065007	biological regulation	0.833408	1	2	8685	14675	0.5	0.591823	0.000115141	0.000136286	CL_0000843-up	Tagap
GO:0009987	cellular process	0.970732	1	2	12164	14675	0.5	0.828893	8.22098e-05	0.000136286	CL_0000843-up	Tagap
GO:0008150	biological_process	1	2	2	14675	14675	1	1	0.000136286	0.000136286	CL_0000843-up	Chst10,Tagap

## Sheet: cellular_component
TermID	Term	Pval	k	n	K	N	k/n	K/N	k/K	n/N	Qset	Symbols
GO:0009897	external side of plasma membrane	0.0431369	1	3	235	16107	0.333333	0.0145899	0.00425532	0.000186254	CL_0000843-up	Cd69
GO:0009986	cell surface	0.0918447	1	3	509	16107	0.333333	0.0316012	0.00196464	0.000186254	CL_0000843-up	Cd69
GO:0005794	Golgi apparatus	0.164905	1	3	939	16107	0.333333	0.0582976	0.00106496	0.000186254	CL_0000843-up	Chst10
GO:0044459	plasma membrane part	0.256175	1	3	1513	16107	0.333333	0.0939343	0.000660939	0.000186254	CL_0000843-up	Cd69
GO:0016021	integral to membrane	0.282462	2	3	5646	16107	0.666667	0.350531	0.000354233	0.000186254	CL_0000843-up	Cd69,Chst10
GO:0031224	intrinsic to membrane	0.293716	2	3	5778	16107	0.666667	0.358726	0.000346141	0.000186254	CL_0000843-up	Cd69,Chst10
GO:0044425	membrane part	0.353082	2	3	6455	16107	0.666667	0.400757	0.000309837	0.000186254	CL_0000843-up	Cd69,Chst10
GO:0016020	membrane	0.483565	2	3	7877	16107	0.666667	0.489042	0.000253904	0.000186254	CL_0000843-up	Cd69,Chst10
GO:0005886	plasma membrane	0.510988	1	3	3417	16107	0.333333	0.212144	0.000292654	0.000186254	CL_0000843-up	Cd69
GO:0071944	cell periphery	0.520294	1	3	3498	16107	0.333333	0.217173	0.000285878	0.000186254	CL_0000843-up	Cd69
GO:0044444	cytoplasmic part	0.69114	1	3	5219	16107	0.333333	0.324021	0.000191608	0.000186254	CL_0000843-up	Chst10
GO:0005622	intracellular	0.753981	2	3	10899	16107	0.666667	0.676662	0.000183503	0.000186254	CL_0000843-up	Chst10,Tagap
GO:0005623	cell	0.838072	3	3	15186	16107	1	0.94282	0.00019755	0.000186254	CL_0000843-up	Cd69,Chst10,Tagap
GO:0044464	cell part	0.838072	3	3	15186	16107	1	0.94282	0.00019755	0.000186254	CL_0000843-up	Cd69,Chst10,Tagap
GO:0005737	cytoplasm	0.869903	1	3	7945	16107	0.333333	0.493264	0.000125865	0.000186254	CL_0000843-up	Chst10
GO:0043231	intracellular membrane-bounded organelle	0.877452	1	3	8106	16107	0.333333	0.503259	0.000123365	0.000186254	CL_0000843-up	Chst10
GO:0043227	membrane-bounded organelle	0.878186	1	3	8122	16107	0.333333	0.504253	0.000123122	0.000186254	CL_0000843-up	Chst10
GO:0043229	intracellular organelle	0.920582	1	3	9183	16107	0.333333	0.570125	0.000108897	0.000186254	CL_0000843-up	Chst10
GO:0043226	organelle	0.921439	1	3	9208	16107	0.333333	0.571677	0.000108601	0.000186254	CL_0000843-up	Chst10
GO:0044424	intracellular part	0.96119	1	3	10653	16107	0.333333	0.661389	9.38703e-05	0.000186254	CL_0000843-up	Chst10
GO:0005575	cellular_component	1	3	3	16107	16107	1	1	0.000186254	0.000186254	CL_0000843-up	Cd69,Chst10,Tagap

## Sheet: molecular_function
TermID	Term	Pval	k	n	K	N	k/n	K/N	k/K	n/N	Qset	Symbols
GO:0016232	HNK-1 sulfotransferase activity	0.000203417	1	3	1	14748	0.333333	6.78058e-05	1	0.000203417	CL_0000843-up	Chst10
GO:0008146	sulfotransferase activity	0.00973295	1	3	48	14748	0.333333	0.00325468	0.0208333	0.000203417	CL_0000843-up	Chst10
GO:0016782	transferase activity, transferring sulfur-containing groups	0.0113489	1	3	56	14748	0.333333	0.00379713	0.0178571	0.000203417	CL_0000843-up	Chst10
GO:0005085	guanyl-nucleotide exchange factor activity	0.0278116	1	3	138	14748	0.333333	0.0093572	0.00724638	0.000203417	CL_0000843-up	Tagap
GO:0005529	sugar binding	0.0450772	1	3	225	14748	0.333333	0.0152563	0.00444444	0.000203417	CL_0000843-up	Cd69
GO:0030695	GTPase regulator activity	0.0689426	1	3	347	14748	0.333333	0.0235286	0.00288184	0.000203417	CL_0000843-up	Tagap
GO:0060589	nucleoside-triphosphatase regulator activity	0.0712683	1	3	359	14748	0.333333	0.0243423	0.00278552	0.000203417	CL_0000843-up	Tagap
GO:0030246	carbohydrate binding	0.0778368	1	3	393	14748	0.333333	0.0266477	0.00254453	0.000203417	CL_0000843-up	Cd69
GO:0005509	calcium ion binding	0.0988754	1	3	503	14748	0.333333	0.0341063	0.00198807	0.000203417	CL_0000843-up	Cd69
GO:0030234	enzyme regulator activity	0.152073	1	3	789	14748	0.333333	0.0534988	0.00126743	0.000203417	CL_0000843-up	Tagap
GO:0016740	transferase activity	0.30351	1	3	1675	14748	0.333333	0.113575	0.000597015	0.000203417	CL_0000843-up	Chst10
GO:0046872	metal ion binding	0.53877	1	3	3353	14748	0.333333	0.227353	0.00029824	0.000203417	CL_0000843-up	Cd69
GO:0043169	cation binding	0.543369	1	3	3391	14748	0.333333	0.229929	0.000294898	0.000203417	CL_0000843-up	Cd69
GO:0043167	ion binding	0.544815	1	3	3403	14748	0.333333	0.230743	0.000293858	0.000203417	CL_0000843-up	Cd69
GO:0003824	catalytic activity	0.715244	1	3	5045	14748	0.333333	0.34208	0.000198216	0.000203417	CL_0000843-up	Chst10
GO:0005488	binding	0.979713	1	3	10725	14748	0.333333	0.727217	9.32401e-05	0.000203417	CL_0000843-up	Cd69
GO:0003674	molecular_function	1	3	3	14748	14748	1	1	0.000203417	0.000203417	CL_0000843-up	Cd69,Chst10,Tagap
