# Supplementary material for: Ontology based molecular signatures for immune cell types via gene expression analysis
Source: BMC Bioinformatics. 2013 Aug 30;14:263. doi: 10.1186/1471-2105-14-263 (PMC3844401; doi:10.1186/1471-2105-14-263)
Supplement: Additional file 1 — OBAMS profiles for all mature B cells. Additional file 1 contains a zip archive of OBAMS profiles for all mature B cells, including for each cell type individual spreadsheets showing up and down regulated genes for that cell type relative to parental cell types, and VLAD (GO term enrichment) results for all mature B cells. [file 1471-2105-14-263-S1.zip › Additional File 1/follicular B cell/VLAD.CL_0000843_down/auxfiles/vlad.results.biological_process.dot]

digraph "biological_process" {
graph [ bgcolor = "#ffffff", label = <<TABLE COLOR="black" BGCOLOR="white"><TR><TD COLSPAN="2" BGCOLOR="#d0d0d0"><FONT COLOR="black">biological_process</FONT></TD></TR><TR><TD BORDER="0">CL_0000843_down</TD></TR></TABLE>> ];
node [ fontname = "Arial" ];

subgraph "nodes" {

node [ style = "filled", fixedsize = "true", width = 1, shape = "box", fontsize = 9, fillcolor = "#d0d0d0", fontcolor = "black", color = "black" ];

"GO:0008150" [ URL = "#GO:0008150", label = <<TABLE BORDER="0"><TR><TD>GO:0008150<BR/>biological_process</TD></TR></TABLE>>, width = 1.5, shape = "box", fontsize = 10.8 ];
"GO:0042330" [ URL = "#GO:0042330", label = <<TABLE BORDER="0"><TR><TD>GO:0042330<BR/>taxis<BR/>(1.53e-03)</TD></TR></TABLE>>, width = 1.28547917233, shape = "box", fontsize = 9.25545004077, height = 1.28547917233 ];
"GO:0050900" [ URL = "#GO:0050900", label = <<TABLE BORDER="0"><TR><TD>GO:0050900<BR/>leukocyte<BR/>migration<BR/>(2.73e-03)</TD></TR></TABLE>>, width = 1.22690581833, shape = "box", fontsize = 8.83372189195, height = 1.22690581833 ];
"GO:0055065" [ URL = "#GO:0055065", label = <<TABLE BORDER="0"><TR><TD>GO:0055065<BR/>metal ion<BR/>homeostasis<BR/>(1.27e-03)</TD></TR></TABLE>>, width = 1.30371665072, shape = "box", fontsize = 9.38675988515, height = 1.30371665072 ];
"GO:0009635" [ URL = "#GO:0009635", label = <<TABLE BORDER="0"><TR><TD>GO:0009635<BR/>response to<BR/>herbicide<BR/>(7.93e-04)</TD></TR></TABLE>>, width = 1.34857621968, shape = "box", fontsize = 9.70974878171, height = 1.34857621968 ];
"GO:0055080" [ URL = "#GO:0055080", label = <<TABLE BORDER="0"><TR><TD>GO:0055080<BR/>cation<BR/>homeostasis<BR/>(2.48e-03)</TD></TR></TABLE>>, width = 1.23675376466, shape = "box", fontsize = 8.90462710556, height = 1.23675376466 ];
"GO:0016477" [ URL = "#GO:0016477", label = <<TABLE BORDER="0"><TR><TD>GO:0016477<BR/>cell migration<BR/>(5.35e-02)</TD></TR></TABLE>>, width = 0.867086339848, shape = "box", fontsize = 6.24302164691, height = 0.867086339848 ];
"GO:0006826" [ URL = "#GO:0006826", label = <<TABLE BORDER="0"><TR><TD>GO:0006826<BR/>iron ion<BR/>transport<BR/>(1.44e-04)</TD></TR></TABLE>>, width = 1.5, shape = "box", fontsize = 10.8, height = 1.5 ];
"GO:0006879" [ URL = "#GO:0006879", label = <<TABLE BORDER="0"><TR><TD>GO:0006879<BR/>cellular iron<BR/>ion homeostasis<BR/>(2.65e-04)</TD></TR></TABLE>>, width = 1.44800339204, shape = "box", fontsize = 10.4256244227, height = 1.44800339204 ];
"GO:0048523" [ URL = "#GO:0048523", label = "", width = 0.358661914996, shape = "box", height = 0.358661914996 ];
"GO:0033212" [ URL = "#GO:0033212", label = <<TABLE BORDER="0"><TR><TD>GO:0033212<BR/>iron<BR/>assimilation<BR/>(1.58e-03)</TD></TR></TABLE>>, width = 1.28186043414, shape = "box", fontsize = 9.22939512583, height = 1.28186043414 ];
"GO:0009649" [ URL = "#GO:0009649", label = <<TABLE BORDER="0"><TR><TD>GO:0009649<BR/>entrainment of<BR/>circadian clock<BR/>(5.54e-03)</TD></TR></TABLE>>, width = 1.15164417253, shape = "box", fontsize = 8.29183804222, height = 1.15164417253 ];
"GO:0009987" [ URL = "#GO:0009987", label = "", width = 0.148024078795, shape = "box", height = 0.148024078795 ];
"GO:0030595" [ URL = "#GO:0030595", label = <<TABLE BORDER="0"><TR><TD>GO:0030595<BR/>leukocyte<BR/>chemotaxis<BR/>(1.24e-03)</TD></TR></TABLE>>, width = 1.30605249329, shape = "box", fontsize = 9.40357795172, height = 1.30605249329 ];
"GO:0040011" [ URL = "#GO:0040011", label = <<TABLE BORDER="0"><TR><TD>GO:0040011<BR/>locomotion<BR/>(1.59e-02)</TD></TR></TABLE>>, width = 1.02911141598, shape = "box", fontsize = 7.40960219505, height = 1.02911141598 ];
"GO:0050794" [ URL = "#GO:0050794", label = "", width = 0.206608856988, shape = "box", height = 0.206608856988 ];
"GO:0071350" [ URL = "#GO:0071350", label = <<TABLE BORDER="0"><TR><TD>GO:0071350<BR/>cellular<BR/>response to<BR/>interleukin-15<BR/>(4.75e-03)</TD></TR></TABLE>>, width = 1.16843517515, shape = "box", fontsize = 8.41273326112, height = 1.16843517515 ];
"GO:0045113" [ URL = "#GO:0045113", label = <<TABLE BORDER="0"><TR><TD>GO:0045113<BR/>regulation of<BR/>integrin<BR/>biosynthetic process<BR/>(3.17e-03)</TD></TR></TABLE>>, width = 1.21151416315, shape = "box", fontsize = 8.72290197469, height = 1.21151416315 ];
"GO:0010944" [ URL = "#GO:0010944", label = <<TABLE BORDER="0"><TR><TD>GO:0010944<BR/>negative<BR/>regulation of<BR/>transcription<BR/>by competitive<BR/>promoter binding<BR/>(6.33e-03)</TD></TR></TABLE>>, width = 1.13690412241, shape = "box", fontsize = 8.18570968138, height = 1.13690412241 ];
"GO:0033214" [ URL = "#GO:0033214", label = <<TABLE BORDER="0"><TR><TD>GO:0033214<BR/>iron<BR/>assimilation by<BR/>chelation and<BR/>transport<BR/>(1.58e-03)</TD></TR></TABLE>>, width = 1.28186043414, shape = "box", fontsize = 9.22939512583, height = 1.28186043414 ];
"GO:0070887" [ URL = "#GO:0070887", label = <<TABLE BORDER="0"><TR><TD>GO:0070887<BR/>cellular<BR/>response to<BR/>chemical<BR/>stimulus<BR/>(3.97e-02)</TD></TR></TABLE>>, width = 0.909420190868, shape = "box", fontsize = 6.54782537425, height = 0.909420190868 ];
"GO:0010832" [ URL = "#GO:0010832", label = <<TABLE BORDER="0"><TR><TD>GO:0010832<BR/>negative<BR/>regulation of<BR/>myotube<BR/>differentiation<BR/>(4.75e-03)</TD></TR></TABLE>>, width = 1.16843517515, shape = "box", fontsize = 8.41273326112, height = 1.16843517515 ];
"GO:0006875" [ URL = "#GO:0006875", label = <<TABLE BORDER="0"><TR><TD>GO:0006875<BR/>cellular metal<BR/>ion homeostasis<BR/>(1.10e-03)</TD></TR></TABLE>>, width = 1.3178170067, shape = "box", fontsize = 9.48828244825, height = 1.3178170067 ];
"GO:0000041" [ URL = "#GO:0000041", label = <<TABLE BORDER="0"><TR><TD>GO:0000041<BR/>transition<BR/>metal ion<BR/>transport<BR/>(1.31e-03)</TD></TR></TABLE>>, width = 1.30037807161, shape = "box", fontsize = 9.36272211561, height = 1.30037807161 ];
"GO:0051179" [ URL = "#GO:0051179", label = <<TABLE BORDER="0"><TR><TD>GO:0051179<BR/>localization<BR/>(2.61e-01)</TD></TR></TABLE>>, width = 0.592199884309, shape = "box", fontsize = 5.0, height = 0.592199884309 ];
"GO:0030003" [ URL = "#GO:0030003", label = <<TABLE BORDER="0"><TR><TD>GO:0030003<BR/>cellular cation<BR/>homeostasis<BR/>(1.53e-03)</TD></TR></TABLE>>, width = 1.28547917233, shape = "box", fontsize = 9.25545004077, height = 1.28547917233 ];
"GO:0038112" [ URL = "#GO:0038112", label = <<TABLE BORDER="0"><TR><TD>GO:0038112<BR/>interleukin-8-mediated<BR/>signaling pathway<BR/>(1.58e-03)</TD></TR></TABLE>>, width = 1.28186043414, shape = "box", fontsize = 9.22939512583, height = 1.28186043414 ];
"GO:0009605" [ URL = "#GO:0009605", label = <<TABLE BORDER="0"><TR><TD>GO:0009605<BR/>response to<BR/>external<BR/>stimulus<BR/>(1.33e-03)</TD></TR></TABLE>>, width = 1.2989493718, shape = "box", fontsize = 9.35243547692, height = 1.2989493718 ];
"GO:0055072" [ URL = "#GO:0055072", label = <<TABLE BORDER="0"><TR><TD>GO:0055072<BR/>iron ion<BR/>homeostasis<BR/>(8.66e-04)</TD></TR></TABLE>>, width = 1.34020893035, shape = "box", fontsize = 9.6495042985, height = 1.34020893035 ];
"GO:0010556" [ URL = "#GO:0010556", label = "", width = 0.332814127148, shape = "box", height = 0.332814127148 ];
"GO:0065007" [ URL = "#GO:0065007", label = "", width = 0.224859854912, shape = "box", height = 0.224859854912 ];
"GO:0006935" [ URL = "#GO:0006935", label = <<TABLE BORDER="0"><TR><TD>GO:0006935<BR/>chemotaxis<BR/>(1.51e-03)</TD></TR></TABLE>>, width = 1.28641497831, shape = "box", fontsize = 9.2621878438, height = 1.28641497831 ];
"GO:0050896" [ URL = "#GO:0050896", label = <<TABLE BORDER="0"><TR><TD>GO:0050896<BR/>response to<BR/>stimulus<BR/>(1.95e-01)</TD></TR></TABLE>>, width = 0.6517220934, shape = "box", fontsize = 5.0, height = 0.6517220934 ];
"GO:0060326" [ URL = "#GO:0060326", label = <<TABLE BORDER="0"><TR><TD>GO:0060326<BR/>cell chemotaxis<BR/>(2.22e-03)</TD></TR></TABLE>>, width = 1.24813680099, shape = "box", fontsize = 8.98658496711, height = 1.24813680099 ];
"GO:0015891" [ URL = "#GO:0015891", label = <<TABLE BORDER="0"><TR><TD>GO:0015891<BR/>siderophore<BR/>transport<BR/>(1.58e-03)</TD></TR></TABLE>>, width = 1.28186043414, shape = "box", fontsize = 9.22939512583, height = 1.28186043414 ];
"GO:0015688" [ URL = "#GO:0015688", label = <<TABLE BORDER="0"><TR><TD>GO:0015688<BR/>iron chelate<BR/>transport<BR/>(1.58e-03)</TD></TR></TABLE>>, width = 1.28186043414, shape = "box", fontsize = 9.22939512583, height = 1.28186043414 ];
"GO:0050789" [ URL = "#GO:0050789", label = "", width = 0.17184816996, shape = "box", height = 0.17184816996 ];
"GO:0042221" [ URL = "#GO:0042221", label = <<TABLE BORDER="0"><TR><TD>GO:0042221<BR/>response to<BR/>chemical<BR/>stimulus<BR/>(7.30e-02)</TD></TR></TABLE>>, width = 0.82046247978, shape = "box", fontsize = 5.90732985441, height = 0.82046247978 ];
}
subgraph "edges" {


edge [ dir = "back", weight = 1 ];
subgraph "regulates" {


edge [ color = "cyan", arrowtail = "none" ];
subgraph "positive" {


edge [ color = "green", arrowtail = "vee" ];
}
subgraph "negative" {


edge [ color = "red", arrowtail = "tee" ];
"GO:0009987" -> "GO:0048523";
}
"GO:0009987" -> "GO:0050794";
"GO:0008150" -> "GO:0050789";
}
subgraph "part_of" {


edge [ color = "purple", arrowtail = "diamond", weight = 2.5 ];
"GO:0033214" -> "GO:0015891";
}
subgraph "is_a" {


edge [ color = "blue", arrowtail = "empty", weight = 5.0 ];
"GO:0006879" -> "GO:0033212";
"GO:0033212" -> "GO:0033214";
"GO:0040011" -> "GO:0042330";
"GO:0050896" -> "GO:0042221";
"GO:0009605" -> "GO:0042330";
"GO:0050896" -> "GO:0009605";
"GO:0008150" -> "GO:0040011";
"GO:0050794" -> "GO:0045113";
"GO:0070887" -> "GO:0060326";
"GO:0009605" -> "GO:0009649";
"GO:0000041" -> "GO:0006826";
"GO:0042221" -> "GO:0070887";
"GO:0008150" -> "GO:0009987";
"GO:0030003" -> "GO:0006875";
"GO:0006935" -> "GO:0060326";
"GO:0008150" -> "GO:0051179";
"GO:0055080" -> "GO:0055065";
"GO:0016477" -> "GO:0050900";
"GO:0008150" -> "GO:0065007";
"GO:0060326" -> "GO:0030595";
"GO:0010556" -> "GO:0045113";
"GO:0050900" -> "GO:0030595";
"GO:0006875" -> "GO:0006879";
"GO:0042330" -> "GO:0006935";
"GO:0055072" -> "GO:0006879";
"GO:0055065" -> "GO:0006875";
"GO:0065007" -> "GO:0050789";
"GO:0055080" -> "GO:0030003";
"GO:0050789" -> "GO:0050794";
"GO:0042221" -> "GO:0006935";
"GO:0015688" -> "GO:0015891";
"GO:0008150" -> "GO:0050896";
"GO:0016477" -> "GO:0060326";
"GO:0071350" -> "GO:0038112";
"GO:0050794" -> "GO:0048523";
"GO:0055080" -> "GO:0055072";
"GO:0006826" -> "GO:0015688";
}
"GO:0050789" -> "GO:0009649";
"GO:0009987" -> "GO:0016477";
"GO:0048523" -> "GO:0010832";
"GO:0042221" -> "GO:0009635";
"GO:0009987" -> "GO:0070887";
"GO:0009987" -> "GO:0030003";
"GO:0048523" -> "GO:0010944";
"GO:0040011" -> "GO:0016477";
"GO:0065007" -> "GO:0055080";
"GO:0010556" -> "GO:0010944";
"GO:0050789" -> "GO:0010556";
"GO:0070887" -> "GO:0071350";
"GO:0050794" -> "GO:0038112";
"GO:0051179" -> "GO:0016477";
"GO:0051179" -> "GO:0000041";
}
}
