# Supplementary material for: Ontology based molecular signatures for immune cell types via gene expression analysis
Source: BMC Bioinformatics. 2013 Aug 30;14:263. doi: 10.1186/1471-2105-14-263 (PMC3844401; doi:10.1186/1471-2105-14-263)
Supplement: Additional file 1 — OBAMS profiles for all mature B cells. Additional file 1 contains a zip archive of OBAMS profiles for all mature B cells, including for each cell type individual spreadsheets showing up and down regulated genes for that cell type relative to parental cell types, and VLAD (GO term enrichment) results for all mature B cells. [file 1471-2105-14-263-S1.zip › Additional File 1/follicular B cell/VLAD.CL_0000843_down/auxfiles/vlad.results.biological_process.map]

<map name="map_biological_process">
<area id="area_GO:0008150" shape="rect" href="#GO:0008150" coords="449,5,593,53"  alt="GO:0008150 biological_process (1.00e+00)" title="GO:0008150 biological_process (1.00e+00)" onclick="return nodeClicked(this,event);" />
<area id="area_GO:0009987" shape="rect" href="#GO:0009987" coords="576,126,589,141"  alt="GO:0009987 cellular process (9.54e-01)" title="GO:0009987 cellular process (9.54e-01)" onclick="return nodeClicked(this,event);" />
<area id="area_GO:0040011" shape="rect" href="#GO:0040011" coords="191,227,289,325"  alt="GO:0040011 locomotion (1.59e-02)" title="GO:0040011 locomotion (1.59e-02)" onclick="return nodeClicked(this,event);" />
<area id="area_GO:0051179" shape="rect" href="#GO:0051179" coords="360,105,416,162"  alt="GO:0051179 localization (2.61e-01)" title="GO:0051179 localization (2.61e-01)" onclick="return nodeClicked(this,event);" />
<area id="area_GO:0065007" shape="rect" href="#GO:0065007" coords="776,123,797,144"  alt="GO:0065007 biological regulation (8.52e-01)" title="GO:0065007 biological regulation (8.52e-01)" onclick="return nodeClicked(this,event);" />
<area id="area_GO:0050896" shape="rect" href="#GO:0050896" coords="491,102,552,165"  alt="GO:0050896 response to stimulus (1.95e-01)" title="GO:0050896 response to stimulus (1.95e-01)" onclick="return nodeClicked(this,event);" />
<area id="area_GO:0050789" shape="rect" href="#GO:0050789" coords="779,268,795,284"  alt="GO:0050789 regulation of biological process (9.26e-01)" title="GO:0050789 regulation of biological process (9.26e-01)" onclick="return nodeClicked(this,event);" />
<area id="area_GO:0042330" shape="rect" href="#GO:0042330" coords="304,387,427,511"  alt="GO:0042330 taxis (1.53e-03)" title="GO:0042330 taxis (1.53e-03)" onclick="return nodeClicked(this,event);" />
<area id="area_GO:0006935" shape="rect" href="#GO:0006935" coords="296,563,419,687"  alt="GO:0006935 chemotaxis (1.51e-03)" title="GO:0006935 chemotaxis (1.51e-03)" onclick="return nodeClicked(this,event);" />
<area id="area_GO:0050900" shape="rect" href="#GO:0050900" coords="164,749,281,867"  alt="GO:0050900 leukocyte migration (2.73e-03)" title="GO:0050900 leukocyte migration (2.73e-03)" onclick="return nodeClicked(this,event);" />
<area id="area_GO:0030595" shape="rect" href="#GO:0030595" coords="235,935,360,1060"  alt="GO:0030595 leukocyte chemotaxis (1.24e-03)" title="GO:0030595 leukocyte chemotaxis (1.24e-03)" onclick="return nodeClicked(this,event);" />
<area id="area_GO:0055065" shape="rect" href="#GO:0055065" coords="1057,387,1183,512"  alt="GO:0055065 metal ion homeostasis (1.27e-03)" title="GO:0055065 metal ion homeostasis (1.27e-03)" onclick="return nodeClicked(this,event);" />
<area id="area_GO:0006875" shape="rect" href="#GO:0006875" coords="1007,562,1132,689"  alt="GO:0006875 cellular metal ion homeostasis (1.10e-03)" title="GO:0006875 cellular metal ion homeostasis (1.10e-03)" onclick="return nodeClicked(this,event);" />
<area id="area_GO:0009635" shape="rect" href="#GO:0009635" coords="443,561,571,690"  alt="GO:0009635 response to herbicide (7.93e-04)" title="GO:0009635 response to herbicide (7.93e-04)" onclick="return nodeClicked(this,event);" />
<area id="area_GO:0055080" shape="rect" href="#GO:0055080" coords="1061,217,1179,335"  alt="GO:0055080 cation homeostasis (2.48e-03)" title="GO:0055080 cation homeostasis (2.48e-03)" onclick="return nodeClicked(this,event);" />
<area id="area_GO:0030003" shape="rect" href="#GO:0030003" coords="911,387,1033,511"  alt="GO:0030003 cellular cation homeostasis (1.53e-03)" title="GO:0030003 cellular cation homeostasis (1.53e-03)" onclick="return nodeClicked(this,event);" />
<area id="area_GO:0055072" shape="rect" href="#GO:0055072" coords="1156,561,1284,689"  alt="GO:0055072 iron ion homeostasis (8.66e-04)" title="GO:0055072 iron ion homeostasis (8.66e-04)" onclick="return nodeClicked(this,event);" />
<area id="area_GO:0016477" shape="rect" href="#GO:0016477" coords="181,584,264,667"  alt="GO:0016477 cell migration (5.35e-02)" title="GO:0016477 cell migration (5.35e-02)" onclick="return nodeClicked(this,event);" />
<area id="area_GO:0060326" shape="rect" href="#GO:0060326" coords="305,748,425,868"  alt="GO:0060326 cell chemotaxis (2.22e-03)" title="GO:0060326 cell chemotaxis (2.22e-03)" onclick="return nodeClicked(this,event);" />
<area id="area_GO:0006826" shape="rect" href="#GO:0006826" coords="5,925,149,1069"  alt="GO:0006826 iron ion transport (1.44e-04)" title="GO:0006826 iron ion transport (1.44e-04)" onclick="return nodeClicked(this,event);" />
<area id="area_GO:0015688" shape="rect" href="#GO:0015688" coords="16,1117,139,1240"  alt="GO:0015688 iron chelate transport (1.58e-03)" title="GO:0015688 iron chelate transport (1.58e-03)" onclick="return nodeClicked(this,event);" />
<area id="area_GO:0006879" shape="rect" href="#GO:0006879" coords="1000,739,1139,877"  alt="GO:0006879 cellular iron ion homeostasis (2.65e-04)" title="GO:0006879 cellular iron ion homeostasis (2.65e-04)" onclick="return nodeClicked(this,event);" />
<area id="area_GO:0033212" shape="rect" href="#GO:0033212" coords="1008,936,1131,1059"  alt="GO:0033212 iron assimilation (1.58e-03)" title="GO:0033212 iron assimilation (1.58e-03)" onclick="return nodeClicked(this,event);" />
<area id="area_GO:0048523" shape="rect" href="#GO:0048523" coords="704,608,739,643"  alt="GO:0048523 negative regulation of cellular process (6.26e-01)" title="GO:0048523 negative regulation of cellular process (6.26e-01)" onclick="return nodeClicked(this,event);" />
<area id="area_GO:0010944" shape="rect" href="#GO:0010944" coords="721,753,831,863"  alt="GO:0010944 negative regulation of transcription by competitive promoter binding (6.33e-03)" title="GO:0010944 negative regulation of transcription by competitive promoter binding (6.33e-03)" onclick="return nodeClicked(this,event);" />
<area id="area_GO:0010832" shape="rect" href="#GO:0010832" coords="585,752,697,864"  alt="GO:0010832 negative regulation of myotube differentiation (4.75e-03)" title="GO:0010832 negative regulation of myotube differentiation (4.75e-03)" onclick="return nodeClicked(this,event);" />
<area id="area_GO:0033214" shape="rect" href="#GO:0033214" coords="1008,1117,1131,1240"  alt="GO:0033214 iron assimilation by chelation and transport (1.58e-03)" title="GO:0033214 iron assimilation by chelation and transport (1.58e-03)" onclick="return nodeClicked(this,event);" />
<area id="area_GO:0009649" shape="rect" href="#GO:0009649" coords="665,394,775,505"  alt="GO:0009649 entrainment of circadian clock (5.54e-03)" title="GO:0009649 entrainment of circadian clock (5.54e-03)" onclick="return nodeClicked(this,event);" />
<area id="area_GO:0050794" shape="rect" href="#GO:0050794" coords="799,439,817,459"  alt="GO:0050794 regulation of cellular process (8.79e-01)" title="GO:0050794 regulation of cellular process (8.79e-01)" onclick="return nodeClicked(this,event);" />
<area id="area_GO:0070887" shape="rect" href="#GO:0070887" coords="595,582,680,669"  alt="GO:0070887 cellular response to chemical stimulus (3.97e-02)" title="GO:0070887 cellular response to chemical stimulus (3.97e-02)" onclick="return nodeClicked(this,event);" />
<area id="area_GO:0045113" shape="rect" href="#GO:0045113" coords="813,567,928,683"  alt="GO:0045113 regulation of integrin biosynthetic process (3.17e-03)" title="GO:0045113 regulation of integrin biosynthetic process (3.17e-03)" onclick="return nodeClicked(this,event);" />
<area id="area_GO:0038112" shape="rect" href="#GO:0038112" coords="444,936,567,1059"  alt="GO:0038112 interleukin-8-mediated signaling pathway (1.58e-03)" title="GO:0038112 interleukin-8-mediated signaling pathway (1.58e-03)" onclick="return nodeClicked(this,event);" />
<area id="area_GO:0071350" shape="rect" href="#GO:0071350" coords="449,752,561,864"  alt="GO:0071350 cellular response to interleukin-15 (4.75e-03)" title="GO:0071350 cellular response to interleukin-15 (4.75e-03)" onclick="return nodeClicked(this,event);" />
<area id="area_GO:0015891" shape="rect" href="#GO:0015891" coords="16,1288,139,1411"  alt="GO:0015891 siderophore transport (1.58e-03)" title="GO:0015891 siderophore transport (1.58e-03)" onclick="return nodeClicked(this,event);" />
<area id="area_GO:0000041" shape="rect" href="#GO:0000041" coords="15,745,140,871"  alt="GO:0000041 transition metal ion transport (1.31e-03)" title="GO:0000041 transition metal ion transport (1.31e-03)" onclick="return nodeClicked(this,event);" />
<area id="area_GO:0009605" shape="rect" href="#GO:0009605" coords="364,213,489,339"  alt="GO:0009605 response to external stimulus (1.33e-03)" title="GO:0009605 response to external stimulus (1.33e-03)" onclick="return nodeClicked(this,event);" />
<area id="area_GO:0010556" shape="rect" href="#GO:0010556" coords="855,433,887,465"  alt="GO:0010556 regulation of macromolecule biosynthetic process (6.72e-01)" title="GO:0010556 regulation of macromolecule biosynthetic process (6.72e-01)" onclick="return nodeClicked(this,event);" />
<area id="area_GO:0042221" shape="rect" href="#GO:0042221" coords="463,410,540,489"  alt="GO:0042221 response to chemical stimulus (7.30e-02)" title="GO:0042221 response to chemical stimulus (7.30e-02)" onclick="return nodeClicked(this,event);" />
</map>
