# Supplementary material for: Ontology based molecular signatures for immune cell types via gene expression analysis
Source: BMC Bioinformatics. 2013 Aug 30;14:263. doi: 10.1186/1471-2105-14-263 (PMC3844401; doi:10.1186/1471-2105-14-263)
Supplement: Additional file 1 — OBAMS profiles for all mature B cells. Additional file 1 contains a zip archive of OBAMS profiles for all mature B cells, including for each cell type individual spreadsheets showing up and down regulated genes for that cell type relative to parental cell types, and VLAD (GO term enrichment) results for all mature B cells. [file 1471-2105-14-263-S1.zip › Additional File 1/follicular B cell/VLAD.CL_0000843_down/auxfiles/vlad.results.molecular_function.dot]

digraph "molecular_function" {
graph [ bgcolor = "#ffffff", label = <<TABLE COLOR="black" BGCOLOR="white"><TR><TD COLSPAN="2" BGCOLOR="#d0d0d0"><FONT COLOR="black">molecular_function</FONT></TD></TR><TR><TD BORDER="0">CL_0000843_down</TD></TR></TABLE>> ];
node [ fontname = "Arial" ];

subgraph "nodes" {

node [ style = "filled", fixedsize = "true", width = 1, shape = "box", fontsize = 9, fillcolor = "#d0d0d0", fontcolor = "black", color = "black" ];

"GO:0016787" [ URL = "#GO:0016787", label = <<TABLE BORDER="0"><TR><TD>GO:0016787<BR/>hydrolase<BR/>activity<BR/>(8.89e-02)</TD></TR></TABLE>>, width = 0.851910109342, shape = "box", fontsize = 6.13375278726, height = 0.851910109342 ];
"GO:0046872" [ URL = "#GO:0046872", label = <<TABLE BORDER="0"><TR><TD>GO:0046872<BR/>metal ion binding<BR/>(8.97e-03)</TD></TR></TABLE>>, width = 1.18484992403, shape = "box", fontsize = 8.53091945303, height = 1.18484992403 ];
"GO:0005515" [ URL = "#GO:0005515", label = "", width = 0.416351491608, shape = "box", height = 0.416351491608 ];
"GO:0019956" [ URL = "#GO:0019956", label = <<TABLE BORDER="0"><TR><TD>GO:0019956<BR/>chemokine binding<BR/>(9.66e-03)</TD></TR></TABLE>>, width = 1.17557102193, shape = "box", fontsize = 8.46411135792, height = 1.17557102193 ];
"GO:0042803" [ URL = "#GO:0042803", label = <<TABLE BORDER="0"><TR><TD>GO:0042803<BR/>protein<BR/>homodimerization<BR/>activity<BR/>(9.05e-03)</TD></TR></TABLE>>, width = 1.18373149195, shape = "box", fontsize = 8.52286674206, height = 1.18373149195 ];
"GO:0005509" [ URL = "#GO:0005509", label = <<TABLE BORDER="0"><TR><TD>GO:0005509<BR/>calcium ion binding<BR/>(5.79e-04)</TD></TR></TABLE>>, width = 1.48795522979, shape = "box", fontsize = 10.7132776545, height = 1.48795522979 ];
"GO:0004918" [ URL = "#GO:0004918", label = <<TABLE BORDER="0"><TR><TD>GO:0004918<BR/>interleukin-8<BR/>receptor<BR/>activity<BR/>(1.62e-03)</TD></TR></TABLE>>, width = 1.38225899885, shape = "box", fontsize = 9.95226479172, height = 1.38225899885 ];
"GO:0016494" [ URL = "#GO:0016494", label = <<TABLE BORDER="0"><TR><TD>GO:0016494<BR/>C-X-C chemokine<BR/>receptor<BR/>activity<BR/>(6.45e-03)</TD></TR></TABLE>>, width = 1.22532152949, shape = "box", fontsize = 8.82231501234, height = 1.22532152949 ];
"GO:0008237" [ URL = "#GO:0008237", label = <<TABLE BORDER="0"><TR><TD>GO:0008237<BR/>metallopeptidase<BR/>activity<BR/>(8.15e-03)</TD></TR></TABLE>>, width = 1.19664821, shape = "box", fontsize = 8.61586711197, height = 1.19664821 ];
"GO:0004185" [ URL = "#GO:0004185", label = <<TABLE BORDER="0"><TR><TD>GO:0004185<BR/>serine-type<BR/>carboxypeptidase<BR/>activity<BR/>(3.23e-03)</TD></TR></TABLE>>, width = 1.30610755583, shape = "box", fontsize = 9.40397440197, height = 1.30610755583 ];
"GO:0003796" [ URL = "#GO:0003796", label = <<TABLE BORDER="0"><TR><TD>GO:0003796<BR/>lysozyme<BR/>activity<BR/>(7.25e-03)</TD></TR></TABLE>>, width = 1.21107288574, shape = "box", fontsize = 8.71972477734, height = 1.21107288574 ];
"GO:0017166" [ URL = "#GO:0017166", label = <<TABLE BORDER="0"><TR><TD>GO:0017166<BR/>vinculin binding<BR/>(8.05e-03)</TD></TR></TABLE>>, width = 1.19818828296, shape = "box", fontsize = 8.62695563729, height = 1.19818828296 ];
"GO:0070011" [ URL = "#GO:0070011", label = <<TABLE BORDER="0"><TR><TD>GO:0070011<BR/>peptidase<BR/>activity,<BR/>acting on<BR/>L-amino acid<BR/>peptides<BR/>(9.54e-03)</TD></TR></TABLE>>, width = 1.17703077174, shape = "box", fontsize = 8.47462155652, height = 1.17703077174 ];
"GO:0001191" [ URL = "#GO:0001191", label = <<TABLE BORDER="0"><TR><TD>GO:0001191<BR/>RNA polymerase<BR/>II<BR/>transcription<BR/>factor binding<BR/>transcription<BR/>factor activity<BR/>involved in<BR/>negative<BR/>regulation of<BR/>transcription<BR/>(1.76e-02)</TD></TR></TABLE>>, width = 1.09719896674, shape = "box", fontsize = 7.89983256056, height = 1.09719896674 ];
"GO:0008199" [ URL = "#GO:0008199", label = <<TABLE BORDER="0"><TR><TD>GO:0008199<BR/>ferric iron binding<BR/>(8.05e-03)</TD></TR></TABLE>>, width = 1.19818828296, shape = "box", fontsize = 8.62695563729, height = 1.19818828296 ];
"GO:0004181" [ URL = "#GO:0004181", label = <<TABLE BORDER="0"><TR><TD>GO:0004181<BR/>metallocarboxypeptidase<BR/>activity<BR/>(1.68e-02)</TD></TR></TABLE>>, width = 1.10339963283, shape = "box", fontsize = 7.9444773564, height = 1.10339963283 ];
"GO:0005506" [ URL = "#GO:0005506", label = <<TABLE BORDER="0"><TR><TD>GO:0005506<BR/>iron ion binding<BR/>(9.87e-03)</TD></TR></TABLE>>, width = 1.17274647275, shape = "box", fontsize = 8.44377460378, height = 1.17274647275 ];
"GO:0019958" [ URL = "#GO:0019958", label = <<TABLE BORDER="0"><TR><TD>GO:0019958<BR/>C-X-C chemokine binding<BR/>(2.42e-03)</TD></TR></TABLE>>, width = 1.33823244014, shape = "box", fontsize = 9.635273569, height = 1.33823244014 ];
"GO:0019959" [ URL = "#GO:0019959", label = <<TABLE BORDER="0"><TR><TD>GO:0019959<BR/>interleukin-8 binding<BR/>(2.42e-03)</TD></TR></TABLE>>, width = 1.33823244014, shape = "box", fontsize = 9.635273569, height = 1.33823244014 ];
"GO:0008233" [ URL = "#GO:0008233", label = <<TABLE BORDER="0"><TR><TD>GO:0008233<BR/>peptidase<BR/>activity<BR/>(1.09e-02)</TD></TR></TABLE>>, width = 1.15985168046, shape = "box", fontsize = 8.3509320993, height = 1.15985168046 ];
"GO:0001637" [ URL = "#GO:0001637", label = <<TABLE BORDER="0"><TR><TD>GO:0001637<BR/>G-protein<BR/>coupled<BR/>chemoattractant<BR/>receptor<BR/>activity<BR/>(1.84e-02)</TD></TR></TABLE>>, width = 1.09124328394, shape = "box", fontsize = 7.85695164439, height = 1.09124328394 ];
"GO:0008238" [ URL = "#GO:0008238", label = <<TABLE BORDER="0"><TR><TD>GO:0008238<BR/>exopeptidase<BR/>activity<BR/>(6.81e-02)</TD></TR></TABLE>>, width = 0.896899727843, shape = "box", fontsize = 6.45767804047, height = 0.896899727843 ];
"GO:0070008" [ URL = "#GO:0070008", label = <<TABLE BORDER="0"><TR><TD>GO:0070008<BR/>serine-type<BR/>exopeptidase<BR/>activity<BR/>(7.25e-03)</TD></TR></TABLE>>, width = 1.21107288574, shape = "box", fontsize = 8.71972477734, height = 1.21107288574 ];
"GO:0043426" [ URL = "#GO:0043426", label = <<TABLE BORDER="0"><TR><TD>GO:0043426<BR/>MRF binding<BR/>(4.03e-03)</TD></TR></TABLE>>, width = 1.28064431015, shape = "box", fontsize = 9.22063903305, height = 1.28064431015 ];
"GO:0004180" [ URL = "#GO:0004180", label = <<TABLE BORDER="0"><TR><TD>GO:0004180<BR/>carboxypeptidase<BR/>activity<BR/>(2.79e-02)</TD></TR></TABLE>>, width = 1.03343385015, shape = "box", fontsize = 7.44072372111, height = 1.03343385015 ];
"GO:0008236" [ URL = "#GO:0008236", label = <<TABLE BORDER="0"><TR><TD>GO:0008236<BR/>serine-type<BR/>peptidase<BR/>activity<BR/>(5.13e-04)</TD></TR></TABLE>>, width = 1.5, shape = "box", fontsize = 10.8, height = 1.5 ];
"GO:0043167" [ URL = "#GO:0043167", label = <<TABLE BORDER="0"><TR><TD>GO:0043167<BR/>ion binding<BR/>(9.81e-03)</TD></TR></TABLE>>, width = 1.1735595021, shape = "box", fontsize = 8.44962841515, height = 1.1735595021 ];
"GO:0005488" [ URL = "#GO:0005488", label = <<TABLE BORDER="0"><TR><TD>GO:0005488<BR/>binding<BR/>(1.17e-01)</TD></TR></TABLE>>, width = 0.802057543309, shape = "box", fontsize = 5.77481431182, height = 0.802057543309 ];
"GO:0043169" [ URL = "#GO:0043169", label = <<TABLE BORDER="0"><TR><TD>GO:0043169<BR/>cation binding<BR/>(9.62e-03)</TD></TR></TABLE>>, width = 1.17605853137, shape = "box", fontsize = 8.46762142589, height = 1.17605853137 ];
"GO:0003674" [ URL = "#GO:0003674", label = <<TABLE BORDER="0"><TR><TD>GO:0003674<BR/>molecular_function</TD></TR></TABLE>>, width = 1.5, shape = "box", fontsize = 10.8 ];
"GO:0017171" [ URL = "#GO:0017171", label = <<TABLE BORDER="0"><TR><TD>GO:0017171<BR/>serine<BR/>hydrolase<BR/>activity<BR/>(5.35e-04)</TD></TR></TABLE>>, width = 1.49579156033, shape = "box", fontsize = 10.7696992344, height = 1.49579156033 ];
}
subgraph "edges" {


edge [ dir = "back", weight = 1 ];
subgraph "regulates" {


edge [ color = "cyan", arrowtail = "none" ];
subgraph "positive" {


edge [ color = "green", arrowtail = "vee" ];
}
subgraph "negative" {


edge [ color = "red", arrowtail = "tee" ];
}
}
subgraph "part_of" {


edge [ color = "purple", arrowtail = "diamond", weight = 2.5 ];
}
subgraph "is_a" {


edge [ color = "blue", arrowtail = "empty", weight = 5.0 ];
"GO:0008236" -> "GO:0070008";
"GO:0008233" -> "GO:0070011";
"GO:0070008" -> "GO:0004185";
"GO:0016494" -> "GO:0004918";
"GO:0043169" -> "GO:0046872";
"GO:0016787" -> "GO:0017171";
"GO:0070011" -> "GO:0008238";
"GO:0005488" -> "GO:0043167";
"GO:0019958" -> "GO:0019959";
"GO:0008238" -> "GO:0004180";
"GO:0017171" -> "GO:0008236";
"GO:0016787" -> "GO:0008233";
"GO:0070011" -> "GO:0008236";
"GO:0046872" -> "GO:0005509";
"GO:0019956" -> "GO:0019958";
"GO:0070011" -> "GO:0008237";
"GO:0003674" -> "GO:0005488";
"GO:0005488" -> "GO:0005515";
"GO:0043167" -> "GO:0043169";
"GO:0005506" -> "GO:0008199";
"GO:0004180" -> "GO:0004185";
"GO:0004180" -> "GO:0004181";
"GO:0008238" -> "GO:0070008";
}
"GO:0005515" -> "GO:0017166";
"GO:0001637" -> "GO:0016494";
"GO:0003674" -> "GO:0016787";
"GO:0003674" -> "GO:0001637";
"GO:0008237" -> "GO:0004181";
"GO:0003674" -> "GO:0001191";
"GO:0016787" -> "GO:0003796";
"GO:0046872" -> "GO:0005506";
"GO:0005515" -> "GO:0042803";
"GO:0005515" -> "GO:0043426";
"GO:0005515" -> "GO:0019956";
}
}
