# Supplementary material for: Ontology based molecular signatures for immune cell types via gene expression analysis
Source: BMC Bioinformatics. 2013 Aug 30;14:263. doi: 10.1186/1471-2105-14-263 (PMC3844401; doi:10.1186/1471-2105-14-263)
Supplement: Additional file 1 — OBAMS profiles for all mature B cells. Additional file 1 contains a zip archive of OBAMS profiles for all mature B cells, including for each cell type individual spreadsheets showing up and down regulated genes for that cell type relative to parental cell types, and VLAD (GO term enrichment) results for all mature B cells. [file 1471-2105-14-263-S1.zip › Additional File 1/follicular B cell/VLAD.CL_0000843_down/results_CL_0000843_down.xls]

## Sheet: Summary
CL_0000843_down			CL_0000843_down
Vlad version	v1.5.1		MGI:2137706	Actn1
Date	Wed Jun 20 07:24:29 2012		MGI:1930704	Bhlhe41
Run time	61.23 sec		MGI:107265	Cpd
Ontology file	gene_ontology.obo		MGI:105303	Cxcr2
Ontology date	Tue Jun 19 19:30:00 2012		MGI:96493	Igj
Annotation file	gene_association.mgi		MGI:96757	Lcn2
Annotation date	Wed Jun 6 00:00:00 2012		MGI:96837	Ltf
Analysis type	enrichment		MGI:109440	Ly6g
Excluded evidence codes	ND		MGI:96897	Lyz2
Number of query sets	1		MGI:1202395	Mmp8
Query set 1	CL_0000843_down (n=14; 0 not found)		MGI:105983	Ngp
Universe set	default (everything)		MGI:1335088	Pstpip2
Graph display	Top 25 scoring terms and their ancestors. Interior nodes have been culled.		MGI:88244	S100a8
Jump to	biological_process		MGI:1338947	S100a9
	cellular_component
	molecular_function
Column Descriptions
TermID	ID of the ontology term.
Term	The text of the term.
Term Min P	The smallest P-val for any query set for this term.
Term Max P	The largest P-val for any query set for this term.
Term P ratio	Term Min P divided by Term Max P.
P	P value (significance score) for this query set for this ontology term.
Q	The False Discovery Rate (FDR) statistic.
k	The number of objects in the query set annotated to this term (or a descendant).
n	The size of the query set.
K	The number of objects in the database annotated to this term (or a descendant).
N	Number of annotated objects in the database.
k/n	Percent of query set objects annotated to this term (or a descendant).
K/N	Percent of database objects annotated to this term (or a descendant).
k/K	Percent of all objects annotated to this term present in the query set.
n/N	Percent of database in the query set.
Qset	The name of the query set.
Symbols	The symbols query set objects annotated to this term (or a descendant).

## Sheet: biological_process
TermID	Term	P	Q	k	n	K	N	k/n	K/N	k/K	n/N	Qset	Symbols
GO:0006826	iron ion transport	0.000144419	0.0224689	2	12	23	15137	0.166667	0.00151946	0.0869565	0.000792759	CL_0000843_down	Lcn2,Ltf
GO:0006879	cellular iron ion homeostasis	0.000264501	0.0224689	2	12	31	15137	0.166667	0.00204796	0.0645161	0.000792759	CL_0000843_down	Lcn2,Ltf
GO:0009635	response to herbicide	0.000792759	0.0224689	1	12	1	15137	0.0833333	6.60633e-05	1	0.000792759	CL_0000843_down	Lcn2
GO:0055072	iron ion homeostasis	0.000866389	0.0224689	2	12	56	15137	0.166667	0.00369954	0.0357143	0.000792759	CL_0000843_down	Lcn2,Ltf
GO:0006875	cellular metal ion homeostasis	0.00109586	0.0224689	3	12	270	15137	0.25	0.0178371	0.0111111	0.000792759	CL_0000843_down	Cxcr2,Lcn2,Ltf
GO:0030595	leukocyte chemotaxis	0.00123788	0.0224689	2	12	67	15137	0.166667	0.00442624	0.0298507	0.000792759	CL_0000843_down	Cxcr2,S100a9
GO:0055065	metal ion homeostasis	0.00126803	0.0224689	3	12	284	15137	0.25	0.018762	0.0105634	0.000792759	CL_0000843_down	Cxcr2,Lcn2,Ltf
GO:0000041	transition metal ion transport	0.0013123	0.0224689	2	12	69	15137	0.166667	0.00455837	0.0289855	0.000792759	CL_0000843_down	Lcn2,Ltf
GO:0009605	response to external stimulus	0.00133168	0.0224689	4	12	659	15137	0.333333	0.0435357	0.0060698	0.000792759	CL_0000843_down	Bhlhe41,Cxcr2,S100a8,S100a9
GO:0006935	chemotaxis	0.00151342	0.0224689	3	12	302	15137	0.25	0.0199511	0.00993377	0.000792759	CL_0000843_down	Cxcr2,S100a8,S100a9
GO:0030003	cellular cation homeostasis	0.00152787	0.0224689	3	12	303	15137	0.25	0.0200172	0.00990099	0.000792759	CL_0000843_down	Cxcr2,Lcn2,Ltf
GO:0042330	taxis	0.00152787	0.0224689	3	12	303	15137	0.25	0.0200172	0.00990099	0.000792759	CL_0000843_down	Cxcr2,S100a8,S100a9
GO:0038112	interleukin-8-mediated signaling pathway	0.00158494	0.0224689	1	12	2	15137	0.0833333	0.000132127	0.5	0.000792759	CL_0000843_down	Cxcr2
GO:0033212	iron assimilation	0.00158494	0.0224689	1	12	2	15137	0.0833333	0.000132127	0.5	0.000792759	CL_0000843_down	Lcn2
GO:0033214	iron assimilation by chelation and transport	0.00158494	0.0224689	1	12	2	15137	0.0833333	0.000132127	0.5	0.000792759	CL_0000843_down	Lcn2
GO:0015688	iron chelate transport	0.00158494	0.0224689	1	12	2	15137	0.0833333	0.000132127	0.5	0.000792759	CL_0000843_down	Lcn2
GO:0015891	siderophore transport	0.00158494	0.0224689	1	12	2	15137	0.0833333	0.000132127	0.5	0.000792759	CL_0000843_down	Lcn2
GO:0060326	cell chemotaxis	0.00221969	0.0297192	2	12	90	15137	0.166667	0.0059457	0.0222222	0.000792759	CL_0000843_down	Cxcr2,S100a9
GO:0055080	cation homeostasis	0.00248191	0.0314811	3	12	359	15137	0.25	0.0237167	0.00835655	0.000792759	CL_0000843_down	Cxcr2,Lcn2,Ltf
GO:0050900	leukocyte migration	0.00273138	0.0329131	2	12	100	15137	0.166667	0.00660633	0.02	0.000792759	CL_0000843_down	Cxcr2,S100a9
GO:0045113	regulation of integrin biosynthetic process	0.00316758	0.0363518	1	12	4	15137	0.0833333	0.000264253	0.25	0.000792759	CL_0000843_down	S100a9
GO:0071350	cellular response to interleukin-15	0.00474792	0.04975	1	12	6	15137	0.0833333	0.00039638	0.166667	0.000792759	CL_0000843_down	Cxcr2
GO:0010832	negative regulation of myotube differentiation	0.00474792	0.04975	1	12	6	15137	0.0833333	0.00039638	0.166667	0.000792759	CL_0000843_down	Bhlhe41
GO:0009649	entrainment of circadian clock	0.00553723	0.055603	1	12	7	15137	0.0833333	0.000462443	0.142857	0.000792759	CL_0000843_down	Bhlhe41
GO:0010944	negative regulation of transcription by competitive promoter binding	0.00632597	0.057674	1	12	8	15137	0.0833333	0.000528506	0.125	0.000792759	CL_0000843_down	Bhlhe41
GO:0070672	response to interleukin-15	0.00632597	0.057674	1	12	8	15137	0.0833333	0.000528506	0.125	0.000792759	CL_0000843_down	Cxcr2
GO:0002376	immune system process	0.00659652	0.057674	4	12	1022	15137	0.333333	0.0675167	0.00391389	0.000792759	CL_0000843_down	Cxcr2,Igj,Lcn2,S100a9
GO:0006873	cellular ion homeostasis	0.00670072	0.057674	3	12	511	15137	0.25	0.0337583	0.00587084	0.000792759	CL_0000843_down	Cxcr2,Lcn2,Ltf
GO:0055082	cellular chemical homeostasis	0.00756983	0.0629079	3	12	534	15137	0.25	0.0352778	0.00561798	0.000792759	CL_0000843_down	Cxcr2,Lcn2,Ltf
GO:0007010	cytoskeleton organization	0.00833677	0.0668354	3	12	553	15137	0.25	0.036533	0.00542495	0.000792759	CL_0000843_down	Actn1,Pstpip2,S100a9
GO:0050801	ion homeostasis	0.00897405	0.0668354	3	12	568	15137	0.25	0.0375239	0.00528169	0.000792759	CL_0000843_down	Cxcr2,Lcn2,Ltf
GO:0042119	neutrophil activation	0.00947517	0.0668354	1	12	12	15137	0.0833333	0.000792759	0.0833333	0.000792759	CL_0000843_down	Cxcr2
GO:0006952	defense response	0.01024	0.0668354	3	12	596	15137	0.25	0.0393737	0.00503356	0.000792759	CL_0000843_down	Cxcr2,Lcn2,Lyz2
GO:0016998	cell wall macromolecule catabolic process	0.010261	0.0668354	1	12	13	15137	0.0833333	0.000858823	0.0769231	0.000792759	CL_0000843_down	Lyz2
GO:0044036	cell wall macromolecule metabolic process	0.010261	0.0668354	1	12	13	15137	0.0833333	0.000858823	0.0769231	0.000792759	CL_0000843_down	Lyz2
GO:0071554	cell wall organization or biogenesis	0.010261	0.0668354	1	12	13	15137	0.0833333	0.000858823	0.0769231	0.000792759	CL_0000843_down	Lyz2
GO:0032922	circadian regulation of gene expression	0.010261	0.0668354	1	12	13	15137	0.0833333	0.000858823	0.0769231	0.000792759	CL_0000843_down	Bhlhe41
GO:0019725	cellular homeostasis	0.0109107	0.0682607	3	12	610	15137	0.25	0.0402986	0.00491803	0.000792759	CL_0000843_down	Cxcr2,Lcn2,Ltf
GO:0006968	cellular defense response	0.0110463	0.0682607	1	12	14	15137	0.0833333	0.000924886	0.0714286	0.000792759	CL_0000843_down	Cxcr2
GO:0010830	regulation of myotube differentiation	0.0118311	0.0712822	1	12	15	15137	0.0833333	0.000990949	0.0666667	0.000792759	CL_0000843_down	Bhlhe41
GO:0030574	collagen catabolic process	0.0133988	0.0750957	1	12	17	15137	0.0833333	0.00112308	0.0588235	0.000792759	CL_0000843_down	Mmp8
GO:0048041	focal adhesion assembly	0.0133988	0.0750957	1	12	17	15137	0.0833333	0.00112308	0.0588235	0.000792759	CL_0000843_down	Actn1
GO:2001015	negative regulation of skeletal muscle cell differentiation	0.0133988	0.0750957	1	12	17	15137	0.0833333	0.00112308	0.0588235	0.000792759	CL_0000843_down	Bhlhe41
GO:0070207	protein homotrimerization	0.0149643	0.0819634	1	12	19	15137	0.0833333	0.0012552	0.0526316	0.000792759	CL_0000843_down	Lcn2
GO:0044243	multicellular organismal catabolic process	0.0157462	0.0833063	1	12	20	15137	0.0833333	0.00132127	0.05	0.000792759	CL_0000843_down	Mmp8
GO:0040011	locomotion	0.0159008	0.0833063	3	12	701	15137	0.25	0.0463104	0.0042796	0.000792759	CL_0000843_down	Cxcr2,S100a8,S100a9
GO:0048878	chemical homeostasis	0.0172747	0.0834256	3	12	723	15137	0.25	0.0477638	0.00414938	0.000792759	CL_0000843_down	Cxcr2,Lcn2,Ltf
GO:0030865	cortical cytoskeleton organization	0.0173082	0.0834256	1	12	22	15137	0.0833333	0.00145339	0.0454545	0.000792759	CL_0000843_down	Actn1
GO:0050829	defense response to Gram-negative bacterium	0.0173082	0.0834256	1	12	22	15137	0.0833333	0.00145339	0.0454545	0.000792759	CL_0000843_down	Lyz2
GO:0051154	negative regulation of striated muscle cell differentiation	0.0173082	0.0834256	1	12	22	15137	0.0833333	0.00145339	0.0454545	0.000792759	CL_0000843_down	Bhlhe41
GO:0030036	actin cytoskeleton organization	0.01795	0.0838327	2	12	265	15137	0.166667	0.0175068	0.00754717	0.000792759	CL_0000843_down	Actn1,S100a9
GO:0019835	cytolysis	0.0180884	0.0838327	1	12	23	15137	0.0833333	0.00151946	0.0434783	0.000792759	CL_0000843_down	Lyz2
GO:0008219	cell death	0.0185146	0.0841892	3	12	742	15137	0.25	0.049019	0.00404313	0.000792759	CL_0000843_down	Cxcr2,Lcn2,Lyz2
GO:0016265	death	0.0191194	0.085329	3	12	751	15137	0.25	0.0496135	0.00399467	0.000792759	CL_0000843_down	Cxcr2,Lcn2,Lyz2
GO:0006508	proteolysis	0.0198044	0.0867794	3	12	761	15137	0.25	0.0502742	0.00394218	0.000792759	CL_0000843_down	Cpd,Ltf,Mmp8
GO:0030029	actin filament-based process	0.0204499	0.0880076	2	12	284	15137	0.166667	0.018762	0.00704225	0.000792759	CL_0000843_down	Actn1,S100a9
GO:0070098	chemokine-mediated signaling pathway	0.0212034	0.0896494	1	12	27	15137	0.0833333	0.00178371	0.037037	0.000792759	CL_0000843_down	Cxcr2
GO:0007044	cell-substrate junction assembly	0.0219807	0.0913337	1	12	28	15137	0.0833333	0.00184977	0.0357143	0.000792759	CL_0000843_down	Actn1
GO:0030593	neutrophil chemotaxis	0.0227575	0.0914093	1	12	29	15137	0.0833333	0.00191584	0.0344828	0.000792759	CL_0000843_down	Cxcr2
GO:2001014	regulation of skeletal muscle cell differentiation	0.0227575	0.0914093	1	12	29	15137	0.0833333	0.00191584	0.0344828	0.000792759	CL_0000843_down	Bhlhe41
GO:0051017	actin filament bundle assembly	0.0235337	0.0929774	1	12	30	15137	0.0833333	0.0019819	0.0333333	0.000792759	CL_0000843_down	Actn1
GO:0032963	collagen metabolic process	0.0243093	0.0944928	1	12	31	15137	0.0833333	0.00204796	0.0322581	0.000792759	CL_0000843_down	Mmp8
GO:0070301	cellular response to hydrogen peroxide	0.0258589	0.097375	1	12	33	15137	0.0833333	0.00218009	0.030303	0.000792759	CL_0000843_down	Lcn2
GO:0044259	multicellular organismal macromolecule metabolic process	0.0258589	0.097375	1	12	33	15137	0.0833333	0.00218009	0.030303	0.000792759	CL_0000843_down	Mmp8
GO:0031532	actin cytoskeleton reorganization	0.0266329	0.0985807	1	12	34	15137	0.0833333	0.00224615	0.0294118	0.000792759	CL_0000843_down	S100a9
GO:0070206	protein trimerization	0.0274063	0.0985807	1	12	35	15137	0.0833333	0.00231222	0.0285714	0.000792759	CL_0000843_down	Lcn2
GO:0042752	regulation of circadian rhythm	0.0274063	0.0985807	1	12	35	15137	0.0833333	0.00231222	0.0285714	0.000792759	CL_0000843_down	Bhlhe41
GO:0044236	multicellular organismal metabolic process	0.029723	0.105342	1	12	38	15137	0.0833333	0.0025104	0.0263158	0.000792759	CL_0000843_down	Mmp8
GO:0031623	receptor internalization	0.0304942	0.106509	1	12	39	15137	0.0833333	0.00257647	0.025641	0.000792759	CL_0000843_down	Cxcr2
GO:0051148	negative regulation of muscle cell differentiation	0.0312647	0.10764	1	12	40	15137	0.0833333	0.00264253	0.025	0.000792759	CL_0000843_down	Bhlhe41
GO:0048742	regulation of skeletal muscle fiber development	0.0320347	0.108738	1	12	41	15137	0.0833333	0.00270859	0.0243902	0.000792759	CL_0000843_down	Bhlhe41
GO:0007200	phospholipase C-activating G-protein coupled receptor signaling pathway	0.036643	0.122652	1	12	47	15137	0.0833333	0.00310497	0.0212766	0.000792759	CL_0000843_down	Cxcr2
GO:0050830	defense response to Gram-positive bacterium	0.0374091	0.123501	1	12	48	15137	0.0833333	0.00317104	0.0208333	0.000792759	CL_0000843_down	Lyz2
GO:0034614	cellular response to reactive oxygen species	0.0381746	0.124326	1	12	49	15137	0.0833333	0.0032371	0.0204082	0.000792759	CL_0000843_down	Lcn2
GO:0070887	cellular response to chemical stimulus	0.0397388	0.127694	3	12	994	15137	0.25	0.0656669	0.00301811	0.000792759	CL_0000843_down	Cxcr2,Lcn2,S100a9
GO:0042592	homeostatic process	0.0414926	0.131575	3	12	1011	15137	0.25	0.06679	0.00296736	0.000792759	CL_0000843_down	Cxcr2,Lcn2,Ltf
GO:0048641	regulation of skeletal muscle tissue development	0.0435178	0.134459	1	12	56	15137	0.0833333	0.00369954	0.0178571	0.000792759	CL_0000843_down	Bhlhe41
GO:0042542	response to hydrogen peroxide	0.0435178	0.134459	1	12	56	15137	0.0833333	0.00369954	0.0178571	0.000792759	CL_0000843_down	Lcn2
GO:0006955	immune response	0.0460811	0.138527	2	12	441	15137	0.166667	0.0291339	0.00453515	0.000792759	CL_0000843_down	Igj,Lcn2
GO:0034329	cell junction assembly	0.0465587	0.138527	1	12	60	15137	0.0833333	0.0039638	0.0166667	0.000792759	CL_0000843_down	Actn1
GO:0043112	receptor metabolic process	0.0465587	0.138527	1	12	60	15137	0.0833333	0.0039638	0.0166667	0.000792759	CL_0000843_down	Cxcr2
GO:0007623	circadian rhythm	0.0480759	0.141296	1	12	62	15137	0.0833333	0.00409592	0.016129	0.000792759	CL_0000843_down	Bhlhe41
GO:0009636	response to toxin	0.0488336	0.141794	1	12	63	15137	0.0833333	0.00416199	0.015873	0.000792759	CL_0000843_down	Lcn2
GO:0030001	metal ion transport	0.0507023	0.145427	2	12	465	15137	0.166667	0.0307194	0.00430108	0.000792759	CL_0000843_down	Lcn2,Ltf
GO:0051707	response to other organism	0.0512918	0.145427	2	12	468	15137	0.166667	0.0309176	0.0042735	0.000792759	CL_0000843_down	Lcn2,Lyz2
GO:0006959	humoral immune response	0.0526141	0.147442	1	12	68	15137	0.0833333	0.0044923	0.0147059	0.000792759	CL_0000843_down	Igj
GO:0016477	cell migration	0.0534752	0.147693	2	12	479	15137	0.166667	0.0316443	0.00417537	0.000792759	CL_0000843_down	Cxcr2,S100a9
GO:0002274	myeloid leukocyte activation	0.0541224	0.147693	1	12	70	15137	0.0833333	0.00462443	0.0142857	0.000792759	CL_0000843_down	Cxcr2
GO:0006898	receptor-mediated endocytosis	0.0556286	0.147693	1	12	72	15137	0.0833333	0.00475656	0.0138889	0.000792759	CL_0000843_down	Cxcr2
GO:0051153	regulation of striated muscle cell differentiation	0.0556286	0.147693	1	12	72	15137	0.0833333	0.00475656	0.0138889	0.000792759	CL_0000843_down	Bhlhe41
GO:0009607	response to biotic stimulus	0.0563033	0.147693	2	12	493	15137	0.166667	0.0325692	0.0040568	0.000792759	CL_0000843_down	Lcn2,Lyz2
GO:0007160	cell-matrix adhesion	0.0563808	0.147693	1	12	73	15137	0.0833333	0.00482262	0.0136986	0.000792759	CL_0000843_down	Actn1
GO:0034599	cellular response to oxidative stress	0.0608827	0.157771	1	12	79	15137	0.0833333	0.005219	0.0126582	0.000792759	CL_0000843_down	Lcn2
GO:0048870	cell motility	0.0653206	0.165708	2	12	536	15137	0.166667	0.0354099	0.00373134	0.000792759	CL_0000843_down	Cxcr2,S100a9
GO:0051674	localization of cell	0.0653206	0.165708	2	12	536	15137	0.166667	0.0354099	0.00373134	0.000792759	CL_0000843_down	Cxcr2,S100a9
GO:0000302	response to reactive oxygen species	0.06611	0.165964	1	12	86	15137	0.0833333	0.00568144	0.0116279	0.000792759	CL_0000843_down	Lcn2
GO:0007015	actin filament organization	0.0690851	0.169984	1	12	90	15137	0.0833333	0.0059457	0.0111111	0.000792759	CL_0000843_down	Actn1
GO:0034330	cell junction organization	0.0698275	0.169984	1	12	91	15137	0.0833333	0.00601176	0.010989	0.000792759	CL_0000843_down	Actn1
GO:0051147	regulation of muscle cell differentiation	0.0698275	0.169984	1	12	91	15137	0.0833333	0.00601176	0.010989	0.000792759	CL_0000843_down	Bhlhe41
GO:0042221	response to chemical stimulus	0.0729534	0.175818	4	12	2101	15137	0.333333	0.138799	0.00190386	0.000792759	CL_0000843_down	Cxcr2,Lcn2,S100a8,S100a9
GO:0071840	cellular component organization or biogenesis	0.0747444	0.177234	5	12	3053	15137	0.416667	0.201691	0.00163773	0.000792759	CL_0000843_down	Actn1,Lcn2,Lyz2,Pstpip2,S100a9
GO:0006812	cation transport	0.0754874	0.177234	2	12	582	15137	0.166667	0.0384488	0.00343643	0.000792759	CL_0000843_down	Lcn2,Ltf
GO:0016202	regulation of striated muscle tissue development	0.0757472	0.177234	1	12	99	15137	0.0833333	0.00654027	0.010101	0.000792759	CL_0000843_down	Bhlhe41
GO:0048634	regulation of muscle organ development	0.0764848	0.177239	1	12	100	15137	0.0833333	0.00660633	0.01	0.000792759	CL_0000843_down	Bhlhe41
GO:0031589	cell-substrate adhesion	0.0823656	0.189049	1	12	108	15137	0.0833333	0.00713484	0.00925926	0.000792759	CL_0000843_down	Actn1
GO:0051271	negative regulation of cellular component movement	0.0932999	0.212125	1	12	123	15137	0.0833333	0.00812578	0.00813008	0.000792759	CL_0000843_down	Actn1
GO:0051704	multi-organism process	0.0957903	0.213421	2	12	668	15137	0.166667	0.0441303	0.00299401	0.000792759	CL_0000843_down	Lcn2,Lyz2
GO:0006915	apoptotic process	0.0965265	0.213421	2	12	671	15137	0.166667	0.0443285	0.00298063	0.000792759	CL_0000843_down	Cxcr2,Lcn2
GO:0006928	cellular component movement	0.0965265	0.213421	2	12	671	15137	0.166667	0.0443285	0.00298063	0.000792759	CL_0000843_down	Cxcr2,S100a9
GO:0012501	programmed cell death	0.0997368	0.218514	2	12	684	15137	0.166667	0.0451873	0.00292398	0.000792759	CL_0000843_down	Cxcr2,Lcn2
GO:0007204	elevation of cytosolic calcium ion concentration	0.102679	0.222489	1	12	136	15137	0.0833333	0.00898461	0.00735294	0.000792759	CL_0000843_down	Cxcr2
GO:0009615	response to virus	0.103397	0.222489	1	12	137	15137	0.0833333	0.00905067	0.00729927	0.000792759	CL_0000843_down	Lcn2
GO:0019221	cytokine-mediated signaling pathway	0.110546	0.235767	1	12	147	15137	0.0833333	0.0097113	0.00680272	0.000792759	CL_0000843_down	Cxcr2
GO:0031346	positive regulation of cell projection organization	0.112681	0.238212	1	12	150	15137	0.0833333	0.00990949	0.00666667	0.000792759	CL_0000843_down	Lcn2
GO:0042742	defense response to bacterium	0.114101	0.239117	1	12	152	15137	0.0833333	0.0100416	0.00657895	0.000792759	CL_0000843_down	Lyz2
GO:0051480	cytosolic calcium ion homeostasis	0.11552	0.240002	1	12	154	15137	0.0833333	0.0101737	0.00649351	0.000792759	CL_0000843_down	Cxcr2
GO:0048511	rhythmic process	0.12258	0.252494	1	12	164	15137	0.0833333	0.0108344	0.00609756	0.000792759	CL_0000843_down	Bhlhe41
GO:0006811	ion transport	0.12386	0.252968	2	12	778	15137	0.166667	0.0513972	0.00257069	0.000792759	CL_0000843_down	Lcn2,Ltf
GO:0006996	organelle organization	0.127568	0.258352	3	12	1610	15137	0.25	0.106362	0.00186335	0.000792759	CL_0000843_down	Actn1,Pstpip2,S100a9
GO:0042493	response to drug	0.129589	0.260258	1	12	174	15137	0.0833333	0.011495	0.00574713	0.000792759	CL_0000843_down	Lcn2
GO:0006979	response to oxidative stress	0.138624	0.276102	1	12	187	15137	0.0833333	0.0123538	0.00534759	0.000792759	CL_0000843_down	Lcn2
GO:0045087	innate immune response	0.142765	0.282019	1	12	193	15137	0.0833333	0.0127502	0.00518135	0.000792759	CL_0000843_down	Lcn2
GO:0071345	cellular response to cytokine stimulus	0.157792	0.305579	1	12	215	15137	0.0833333	0.0142036	0.00465116	0.000792759	CL_0000843_down	Cxcr2
GO:0051260	protein homooligomerization	0.157792	0.305579	1	12	215	15137	0.0833333	0.0142036	0.00465116	0.000792759	CL_0000843_down	Lcn2
GO:0006950	response to stress	0.158495	0.305579	3	12	1775	15137	0.25	0.117262	0.00169014	0.000792759	CL_0000843_down	Cxcr2,Lcn2,Lyz2
GO:0006874	cellular calcium ion homeostasis	0.164542	0.31472	1	12	225	15137	0.0833333	0.0148642	0.00444444	0.000792759	CL_0000843_down	Cxcr2
GO:0055074	calcium ion homeostasis	0.170575	0.323657	1	12	234	15137	0.0833333	0.0154588	0.0042735	0.000792759	CL_0000843_down	Cxcr2
GO:0010035	response to inorganic substance	0.171911	0.323657	1	12	236	15137	0.0833333	0.0155909	0.00423729	0.000792759	CL_0000843_down	Lcn2
GO:0072503	cellular divalent inorganic cation homeostasis	0.173244	0.323657	1	12	238	15137	0.0833333	0.0157231	0.00420168	0.000792759	CL_0000843_down	Cxcr2
GO:0065008	regulation of biological quality	0.178642	0.331174	3	12	1876	15137	0.25	0.123935	0.00159915	0.000792759	CL_0000843_down	Cxcr2,Lcn2,Ltf
GO:0072507	divalent inorganic cation homeostasis	0.180542	0.332141	1	12	249	15137	0.0833333	0.0164498	0.00401606	0.000792759	CL_0000843_down	Cxcr2
GO:0016043	cellular component organization	0.185832	0.339284	4	12	2914	15137	0.333333	0.192508	0.00137268	0.000792759	CL_0000843_down	Actn1,Lcn2,Pstpip2,S100a9
GO:0006897	endocytosis	0.193659	0.3492	1	12	269	15137	0.0833333	0.017771	0.00371747	0.000792759	CL_0000843_down	Cxcr2
GO:0050896	response to stimulus	0.194511	0.3492	7	12	6348	15137	0.583333	0.41937	0.00110271	0.000792759	CL_0000843_down	Bhlhe41,Cxcr2,Igj,Lcn2,Lyz2,S100a8,S100a9
GO:0031344	regulation of cell projection organization	0.19561	0.3492	1	12	272	15137	0.0833333	0.0179692	0.00367647	0.000792759	CL_0000843_down	Lcn2
GO:0022607	cellular component assembly	0.200157	0.354197	2	12	1049	15137	0.166667	0.0693004	0.00190658	0.000792759	CL_0000843_down	Actn1,Lcn2
GO:0043170	macromolecule metabolic process	0.201349	0.354197	6	12	5219	15137	0.5	0.344784	0.00114965	0.000792759	CL_0000843_down	Bhlhe41,Cpd,Cxcr2,Ltf,Lyz2,Mmp8
GO:0034097	response to cytokine stimulus	0.206584	0.360774	1	12	289	15137	0.0833333	0.0190923	0.00346021	0.000792759	CL_0000843_down	Cxcr2
GO:0045321	leukocyte activation	0.228747	0.396604	1	12	324	15137	0.0833333	0.0214045	0.00308642	0.000792759	CL_0000843_down	Cxcr2
GO:0051128	regulation of cellular component organization	0.231757	0.398437	2	12	1155	15137	0.166667	0.0763031	0.0017316	0.000792759	CL_0000843_down	Lcn2,S100a9
GO:0009617	response to bacterium	0.23311	0.398437	1	12	331	15137	0.0833333	0.0218669	0.00302115	0.000792759	CL_0000843_down	Lyz2
GO:0044085	cellular component biogenesis	0.242317	0.408495	2	12	1190	15137	0.166667	0.0786153	0.00168067	0.000792759	CL_0000843_down	Actn1,Lcn2
GO:0051259	protein oligomerization	0.242385	0.408495	1	12	346	15137	0.0833333	0.0228579	0.00289017	0.000792759	CL_0000843_down	Lcn2
GO:0051179	localization	0.260546	0.433181	4	12	3328	15137	0.333333	0.219859	0.00120192	0.000792759	CL_0000843_down	Cxcr2,Lcn2,Ltf,S100a9
GO:0001775	cell activation	0.260627	0.433181	1	12	376	15137	0.0833333	0.0248398	0.00265957	0.000792759	CL_0000843_down	Cxcr2
GO:0051270	regulation of cellular component movement	0.282571	0.466436	1	12	413	15137	0.0833333	0.0272841	0.00242131	0.000792759	CL_0000843_down	Actn1
GO:0071842	cellular component organization at cellular level	0.286012	0.468905	3	12	2366	15137	0.25	0.156306	0.00126796	0.000792759	CL_0000843_down	Actn1,Pstpip2,S100a9
GO:0045596	negative regulation of cell differentiation	0.289559	0.471511	1	12	425	15137	0.0833333	0.0280769	0.00235294	0.000792759	CL_0000843_down	Bhlhe41
GO:0071841	cellular component organization or biogenesis at cellular level	0.314855	0.509262	3	12	2490	15137	0.25	0.164498	0.00120482	0.000792759	CL_0000843_down	Actn1,Pstpip2,S100a9
GO:0051130	positive regulation of cellular component organization	0.326888	0.525201	1	12	491	15137	0.0833333	0.0324371	0.00203666	0.000792759	CL_0000843_down	Lcn2
GO:0060284	regulation of cell development	0.340011	0.542666	1	12	515	15137	0.0833333	0.0340226	0.00194175	0.000792759	CL_0000843_down	Bhlhe41
GO:0000122	negative regulation of transcription from RNA polymerase II promoter	0.347557	0.550832	1	12	529	15137	0.0833333	0.0349475	0.00189036	0.000792759	CL_0000843_down	Bhlhe41
GO:0051093	negative regulation of developmental process	0.349698	0.550832	1	12	533	15137	0.0833333	0.0352117	0.00187617	0.000792759	CL_0000843_down	Bhlhe41
GO:0006810	transport	0.356558	0.555003	3	12	2667	15137	0.25	0.176191	0.00112486	0.000792759	CL_0000843_down	Cxcr2,Lcn2,Ltf
GO:0006461	protein complex assembly	0.3582	0.555003	1	12	549	15137	0.0833333	0.0362687	0.00182149	0.000792759	CL_0000843_down	Lcn2
GO:0070271	protein complex biogenesis	0.359255	0.555003	1	12	551	15137	0.0833333	0.0364009	0.00181488	0.000792759	CL_0000843_down	Lcn2
GO:0071822	protein complex subunit organization	0.367642	0.562644	1	12	567	15137	0.0833333	0.0374579	0.00176367	0.000792759	CL_0000843_down	Lcn2
GO:0051234	establishment of localization	0.36887	0.562644	3	12	2719	15137	0.25	0.179626	0.00110335	0.000792759	CL_0000843_down	Cxcr2,Lcn2,Ltf
GO:0019538	protein metabolic process	0.385453	0.58424	3	12	2789	15137	0.25	0.184251	0.00107565	0.000792759	CL_0000843_down	Cpd,Ltf,Mmp8
GO:0008284	positive regulation of cell proliferation	0.389181	0.586203	1	12	609	15137	0.0833333	0.0402325	0.00164204	0.000792759	CL_0000843_down	Cxcr2
GO:0007155	cell adhesion	0.400192	0.599046	1	12	631	15137	0.0833333	0.0416859	0.00158479	0.000792759	CL_0000843_down	Actn1
GO:0022610	biological adhesion	0.403164	0.599769	1	12	637	15137	0.0833333	0.0420823	0.00156986	0.000792759	CL_0000843_down	Actn1
GO:0016192	vesicle-mediated transport	0.410534	0.606985	1	12	652	15137	0.0833333	0.0430733	0.00153374	0.000792759	CL_0000843_down	Cxcr2
GO:0071844	cellular component assembly at cellular level	0.423111	0.621766	1	12	678	15137	0.0833333	0.0447909	0.00147493	0.000792759	CL_0000843_down	Actn1
GO:0065003	macromolecular complex assembly	0.429781	0.62774	1	12	692	15137	0.0833333	0.0457158	0.00144509	0.000792759	CL_0000843_down	Lcn2
GO:0043933	macromolecular complex subunit organization	0.456213	0.662333	1	12	749	15137	0.0833333	0.0494814	0.00133511	0.000792759	CL_0000843_down	Lcn2
GO:0071310	cellular response to organic substance	0.462082	0.666837	1	12	762	15137	0.0833333	0.0503402	0.00131234	0.000792759	CL_0000843_down	Cxcr2
GO:0033554	cellular response to stress	0.466557	0.669287	1	12	772	15137	0.0833333	0.0510009	0.00129534	0.000792759	CL_0000843_down	Lcn2
GO:0045892	negative regulation of transcription, DNA-dependent	0.47672	0.67982	1	12	795	15137	0.0833333	0.0525203	0.00125786	0.000792759	CL_0000843_down	Bhlhe41
GO:0051253	negative regulation of RNA metabolic process	0.48971	0.694236	1	12	825	15137	0.0833333	0.0545022	0.00121212	0.000792759	CL_0000843_down	Bhlhe41
GO:2000113	negative regulation of cellular macromolecule biosynthetic process	0.513989	0.723045	1	12	883	15137	0.0833333	0.0583339	0.0011325	0.000792759	CL_0000843_down	Bhlhe41
GO:0045934	negative regulation of nucleobase-containing compound metabolic process	0.516032	0.723045	1	12	888	15137	0.0833333	0.0586642	0.00112613	0.000792759	CL_0000843_down	Bhlhe41
GO:0051172	negative regulation of nitrogen compound metabolic process	0.521306	0.725942	1	12	901	15137	0.0833333	0.059523	0.00110988	0.000792759	CL_0000843_down	Bhlhe41
GO:0010558	negative regulation of macromolecule biosynthetic process	0.524124	0.725942	1	12	908	15137	0.0833333	0.0599855	0.00110132	0.000792759	CL_0000843_down	Bhlhe41
GO:0010629	negative regulation of gene expression	0.535637	0.737649	1	12	937	15137	0.0833333	0.0619013	0.00106724	0.000792759	CL_0000843_down	Bhlhe41
GO:0031327	negative regulation of cellular biosynthetic process	0.539937	0.739346	1	12	948	15137	0.0833333	0.062628	0.00105485	0.000792759	CL_0000843_down	Bhlhe41
GO:0009890	negative regulation of biosynthetic process	0.546126	0.743596	1	12	964	15137	0.0833333	0.063685	0.00103734	0.000792759	CL_0000843_down	Bhlhe41
GO:0045595	regulation of cell differentiation	0.556022	0.752816	1	12	990	15137	0.0833333	0.0654027	0.0010101	0.000792759	CL_0000843_down	Bhlhe41
GO:0042127	regulation of cell proliferation	0.578106	0.778016	1	12	1050	15137	0.0833333	0.0693665	0.000952381	0.000792759	CL_0000843_down	Cxcr2
GO:0042981	regulation of apoptotic process	0.583468	0.778016	1	12	1065	15137	0.0833333	0.0703574	0.000938967	0.000792759	CL_0000843_down	Lcn2
GO:0043067	regulation of programmed cell death	0.587007	0.778016	1	12	1075	15137	0.0833333	0.071018	0.000930233	0.000792759	CL_0000843_down	Lcn2
GO:0010628	positive regulation of gene expression	0.588064	0.778016	1	12	1078	15137	0.0833333	0.0712162	0.000927644	0.000792759	CL_0000843_down	Lcn2
GO:0060255	regulation of macromolecule metabolic process	0.593223	0.778016	3	12	3706	15137	0.25	0.244831	0.000809498	0.000792759	CL_0000843_down	Bhlhe41,Lcn2,S100a9
GO:2000026	regulation of multicellular organismal development	0.594004	0.778016	1	12	1095	15137	0.0833333	0.0723393	0.000913242	0.000792759	CL_0000843_down	Bhlhe41
GO:0010941	regulation of cell death	0.60055	0.782337	1	12	1114	15137	0.0833333	0.0735945	0.000897666	0.000792759	CL_0000843_down	Lcn2
GO:0008152	metabolic process	0.608268	0.787897	6	12	7543	15137	0.5	0.498315	0.000795439	0.000792759	CL_0000843_down	Bhlhe41,Cpd,Cxcr2,Ltf,Lyz2,Mmp8
GO:0006357	regulation of transcription from RNA polymerase II promoter	0.611356	0.787897	1	12	1146	15137	0.0833333	0.0757085	0.0008726	0.000792759	CL_0000843_down	Bhlhe41
GO:0048523	negative regulation of cellular process	0.626037	0.802526	2	12	2554	15137	0.166667	0.168726	0.000783085	0.000792759	CL_0000843_down	Actn1,Bhlhe41
GO:0031324	negative regulation of cellular metabolic process	0.632486	0.806503	1	12	1211	15137	0.0833333	0.0800026	0.000825764	0.000792759	CL_0000843_down	Bhlhe41
GO:0009056	catabolic process	0.64893	0.823116	1	12	1264	15137	0.0833333	0.083504	0.000791139	0.000792759	CL_0000843_down	Lyz2
GO:0010605	negative regulation of macromolecule metabolic process	0.656747	0.828671	1	12	1290	15137	0.0833333	0.0852216	0.000775194	0.000792759	CL_0000843_down	Bhlhe41
GO:0010556	regulation of macromolecule biosynthetic process	0.671804	0.839725	2	12	2760	15137	0.166667	0.182335	0.000724638	0.000792759	CL_0000843_down	Bhlhe41,S100a9
GO:0032879	regulation of localization	0.672476	0.839725	1	12	1344	15137	0.0833333	0.0887891	0.000744048	0.000792759	CL_0000843_down	Actn1
GO:0010033	response to organic substance	0.676445	0.840326	1	12	1358	15137	0.0833333	0.0897139	0.000736377	0.000792759	CL_0000843_down	Cxcr2
GO:0009892	negative regulation of metabolic process	0.68037	0.840867	1	12	1372	15137	0.0833333	0.0906388	0.000728863	0.000792759	CL_0000843_down	Bhlhe41
GO:0050793	regulation of developmental process	0.686175	0.842021	1	12	1393	15137	0.0833333	0.0920262	0.000717875	0.000792759	CL_0000843_down	Bhlhe41
GO:0048519	negative regulation of biological process	0.688291	0.842021	2	12	2839	15137	0.166667	0.187554	0.000704473	0.000792759	CL_0000843_down	Actn1,Bhlhe41
GO:0048522	positive regulation of cellular process	0.696212	0.84741	2	12	2878	15137	0.166667	0.19013	0.000694927	0.000792759	CL_0000843_down	Cxcr2,Lcn2
GO:0009889	regulation of biosynthetic process	0.701612	0.849691	2	12	2905	15137	0.166667	0.191914	0.000688468	0.000792759	CL_0000843_down	Bhlhe41,S100a9
GO:0010468	regulation of gene expression	0.717783	0.864929	2	12	2988	15137	0.166667	0.197397	0.000669344	0.000792759	CL_0000843_down	Bhlhe41,Lcn2
GO:0019222	regulation of metabolic process	0.728133	0.873035	3	12	4423	15137	0.25	0.292198	0.000678273	0.000792759	CL_0000843_down	Bhlhe41,Lcn2,S100a9
GO:0010604	positive regulation of macromolecule metabolic process	0.750475	0.8933	1	12	1653	15137	0.0833333	0.109203	0.000604961	0.000792759	CL_0000843_down	Lcn2
GO:0048518	positive regulation of biological process	0.75326	0.8933	2	12	3183	15137	0.166667	0.210279	0.000628338	0.000792759	CL_0000843_down	Cxcr2,Lcn2
GO:0006351	transcription, DNA-dependent	0.759432	0.8933	1	12	1694	15137	0.0833333	0.111911	0.000590319	0.000792759	CL_0000843_down	Bhlhe41
GO:0032774	RNA biosynthetic process	0.759861	0.8933	1	12	1696	15137	0.0833333	0.112043	0.000589623	0.000792759	CL_0000843_down	Bhlhe41
GO:0051239	regulation of multicellular organismal process	0.77201	0.903177	1	12	1754	15137	0.0833333	0.115875	0.000570125	0.000792759	CL_0000843_down	Bhlhe41
GO:0009893	positive regulation of metabolic process	0.778867	0.906797	1	12	1788	15137	0.0833333	0.118121	0.000559284	0.000792759	CL_0000843_down	Lcn2
GO:0051716	cellular response to stimulus	0.813034	0.93765	3	12	4999	15137	0.25	0.33025	0.00060012	0.000792759	CL_0000843_down	Cxcr2,Lcn2,S100a9
GO:0007186	G-protein coupled receptor signaling pathway	0.813148	0.93765	1	12	1974	15137	0.0833333	0.130409	0.000506586	0.000792759	CL_0000843_down	Cxcr2
GO:0044238	primary metabolic process	0.836804	0.960332	4	12	6542	15137	0.333333	0.432186	0.000611434	0.000792759	CL_0000843_down	Bhlhe41,Cpd,Ltf,Mmp8
GO:0065007	biological regulation	0.852037	0.972858	6	12	9171	15137	0.5	0.605866	0.000654236	0.000792759	CL_0000843_down	Actn1,Bhlhe41,Cxcr2,Lcn2,Ltf,S100a9
GO:0016070	RNA metabolic process	0.855792	0.972858	1	12	2255	15137	0.0833333	0.148973	0.000443459	0.000792759	CL_0000843_down	Bhlhe41
GO:0034645	cellular macromolecule biosynthetic process	0.864289	0.977015	1	12	2320	15137	0.0833333	0.153267	0.000431034	0.000792759	CL_0000843_down	Bhlhe41
GO:0009059	macromolecule biosynthetic process	0.867557	0.977015	1	12	2346	15137	0.0833333	0.154984	0.000426257	0.000792759	CL_0000843_down	Bhlhe41
GO:0050794	regulation of cellular process	0.87894	0.97721	5	12	8223	15137	0.416667	0.543238	0.000608051	0.000792759	CL_0000843_down	Actn1,Bhlhe41,Cxcr2,Lcn2,S100a9
GO:0006355	regulation of transcription, DNA-dependent	0.882398	0.97721	1	12	2472	15137	0.0833333	0.163308	0.000404531	0.000792759	CL_0000843_down	Bhlhe41
GO:2001141	regulation of RNA biosynthetic process	0.882843	0.97721	1	12	2476	15137	0.0833333	0.163573	0.000403877	0.000792759	CL_0000843_down	Bhlhe41
GO:0010467	gene expression	0.883949	0.97721	1	12	2486	15137	0.0833333	0.164233	0.000402253	0.000792759	CL_0000843_down	Bhlhe41
GO:0051252	regulation of RNA metabolic process	0.888915	0.978212	1	12	2532	15137	0.0833333	0.167272	0.000394945	0.000792759	CL_0000843_down	Bhlhe41
GO:0090304	nucleic acid metabolic process	0.904709	0.981125	1	12	2692	15137	0.0833333	0.177842	0.000371471	0.000792759	CL_0000843_down	Bhlhe41
GO:2000112	regulation of cellular macromolecule biosynthetic process	0.904893	0.981125	1	12	2694	15137	0.0833333	0.177974	0.000371195	0.000792759	CL_0000843_down	Bhlhe41
GO:0031326	regulation of cellular biosynthetic process	0.92	0.981125	1	12	2872	15137	0.0833333	0.189734	0.000348189	0.000792759	CL_0000843_down	Bhlhe41
GO:0019219	regulation of nucleobase-containing compound metabolic process	0.922318	0.981125	1	12	2902	15137	0.0833333	0.191716	0.00034459	0.000792759	CL_0000843_down	Bhlhe41
GO:0044260	cellular macromolecule metabolic process	0.923472	0.981125	2	12	4660	15137	0.166667	0.307855	0.000429185	0.000792759	CL_0000843_down	Bhlhe41,Cxcr2
GO:0007166	cell surface receptor signaling pathway	0.924202	0.981125	1	12	2927	15137	0.0833333	0.193367	0.000341647	0.000792759	CL_0000843_down	Cxcr2
GO:0051171	regulation of nitrogen compound metabolic process	0.924796	0.981125	1	12	2935	15137	0.0833333	0.193896	0.000340716	0.000792759	CL_0000843_down	Bhlhe41
GO:0050789	regulation of biological process	0.925793	0.981125	5	12	8805	15137	0.416667	0.581687	0.000567859	0.000792759	CL_0000843_down	Actn1,Bhlhe41,Cxcr2,Lcn2,S100a9
GO:0044249	cellular biosynthetic process	0.928201	0.981125	1	12	2982	15137	0.0833333	0.197001	0.000335345	0.000792759	CL_0000843_down	Bhlhe41
GO:0009058	biosynthetic process	0.93498	0.983975	1	12	3082	15137	0.0833333	0.203607	0.000324465	0.000792759	CL_0000843_down	Bhlhe41
GO:0006139	nucleobase-containing compound metabolic process	0.943317	0.988432	1	12	3219	15137	0.0833333	0.212658	0.000310655	0.000792759	CL_0000843_down	Bhlhe41
GO:0009987	cellular process	0.954067	0.992252	8	12	12456	15137	0.666667	0.822884	0.000642261	0.000792759	CL_0000843_down	Actn1,Bhlhe41,Cxcr2,Lcn2,Ltf,Lyz2,Pstpip2,S100a9
GO:0034641	cellular nitrogen compound metabolic process	0.959872	0.992252	1	12	3557	15137	0.0833333	0.234987	0.000281136	0.000792759	CL_0000843_down	Bhlhe41
GO:0006807	nitrogen compound metabolic process	0.964142	0.992252	1	12	3665	15137	0.0833333	0.242122	0.000272851	0.000792759	CL_0000843_down	Bhlhe41
GO:0080090	regulation of primary metabolic process	0.966294	0.992252	1	12	3724	15137	0.0833333	0.24602	0.000268528	0.000792759	CL_0000843_down	Bhlhe41
GO:0031323	regulation of cellular metabolic process	0.967549	0.992252	1	12	3760	15137	0.0833333	0.248398	0.000265957	0.000792759	CL_0000843_down	Bhlhe41
GO:0007165	signal transduction	0.977085	0.994882	1	12	4085	15137	0.0833333	0.269869	0.000244798	0.000792759	CL_0000843_down	Cxcr2
GO:0023052	signaling	0.98357	0.994882	1	12	4387	15137	0.0833333	0.28982	0.000227946	0.000792759	CL_0000843_down	Cxcr2
GO:0007154	cell communication	0.985576	0.994882	1	12	4503	15137	0.0833333	0.297483	0.000222074	0.000792759	CL_0000843_down	Cxcr2
GO:0044237	cellular metabolic process	0.986626	0.994882	2	12	6399	15137	0.166667	0.422739	0.000312549	0.000792759	CL_0000843_down	Bhlhe41,Cxcr2
GO:0032501	multicellular organismal process	0.994937	0.999083	1	12	5391	15137	0.0833333	0.356147	0.000185494	0.000792759	CL_0000843_down	Mmp8
GO:0008150	biological_process	1	1	12	12	15137	15137	1	1	0.000792759	0.000792759	CL_0000843_down	Actn1,Bhlhe41,Cpd,Cxcr2,Igj,Lcn2,Ltf,Lyz2,Mmp8,Pstpip2,S100a8,S100a9

## Sheet: cellular_component
TermID	Term	P	Q	k	n	K	N	k/n	K/N	k/K	n/N	Qset	Symbols
GO:0005576	extracellular region	3.49291e-05	0.00408671	8	14	1812	16439	0.571429	0.110226	0.00441501	0.000851633	CL_0000843_down	Igj,Lcn2,Ltf,Lyz2,Mmp8,Ngp,S100a8,S100a9
GO:0030141	secretory granule	0.000792307	0.04635	3	14	222	16439	0.214286	0.0135045	0.0135135	0.000851633	CL_0000843_down	Actn1,Ltf,Lyz2
GO:0032127	dense core granule membrane	0.00255288	0.0576016	1	14	3	16439	0.0714286	0.000182493	0.333333	0.000851633	CL_0000843_down	Actn1
GO:0042629	mast cell granule	0.00255288	0.0576016	1	14	3	16439	0.0714286	0.000182493	0.333333	0.000851633	CL_0000843_down	Cxcr2
GO:0048237	rough endoplasmic reticulum lumen	0.00255288	0.0576016	1	14	3	16439	0.0714286	0.000182493	0.333333	0.000851633	CL_0000843_down	Lyz2
GO:0031410	cytoplasmic vesicle	0.00305385	0.0576016	4	14	755	16439	0.285714	0.0459274	0.00529801	0.000851633	CL_0000843_down	Actn1,Ltf,Lyz2,Ngp
GO:0005615	extracellular space	0.00361525	0.0576016	4	14	791	16439	0.285714	0.0481173	0.00505689	0.000851633	CL_0000843_down	Lcn2,Mmp8,S100a8,S100a9
GO:0031982	vesicle	0.00393857	0.0576016	4	14	810	16439	0.285714	0.0492731	0.00493827	0.000851633	CL_0000843_down	Actn1,Ltf,Lyz2,Ngp
GO:0000137	Golgi cis cisterna	0.00509971	0.0662962	1	14	6	16439	0.0714286	0.000364986	0.166667	0.000851633	CL_0000843_down	Lyz2
GO:0044421	extracellular region part	0.00920877	0.094012	4	14	1029	16439	0.285714	0.062595	0.00388727	0.000851633	CL_0000843_down	Lcn2,Mmp8,S100a8,S100a9
GO:0031045	dense core granule	0.009331	0.094012	1	14	11	16439	0.0714286	0.00066914	0.0909091	0.000851633	CL_0000843_down	Actn1
GO:0016023	cytoplasmic membrane-bounded vesicle	0.00964226	0.094012	3	14	537	16439	0.214286	0.0326662	0.00558659	0.000851633	CL_0000843_down	Actn1,Ltf,Lyz2
GO:0005916	fascia adherens	0.0110188	0.0957115	1	14	13	16439	0.0714286	0.000790802	0.0769231	0.000851633	CL_0000843_down	Actn1
GO:0031988	membrane-bounded vesicle	0.0114527	0.0957115	3	14	572	16439	0.214286	0.0347953	0.00524476	0.000851633	CL_0000843_down	Actn1,Ltf,Lyz2
GO:0030140	trans-Golgi network transport vesicle	0.0160663	0.125317	1	14	19	16439	0.0714286	0.00115579	0.0526316	0.000851633	CL_0000843_down	Lyz2
GO:0031985	Golgi cisterna	0.0210899	0.147934	1	14	25	16439	0.0714286	0.00152077	0.04	0.000851633	CL_0000843_down	Lyz2
GO:0031984	organelle subcompartment	0.0219248	0.147934	1	14	26	16439	0.0714286	0.0015816	0.0384615	0.000851633	CL_0000843_down	Lyz2
GO:0014704	intercalated disc	0.0227591	0.147934	1	14	27	16439	0.0714286	0.00164244	0.037037	0.000851633	CL_0000843_down	Actn1
GO:0044291	cell-cell contact zone	0.0244257	0.150411	1	14	29	16439	0.0714286	0.0017641	0.0344828	0.000851633	CL_0000843_down	Actn1
GO:0030864	cortical actin cytoskeleton	0.027751	0.162343	1	14	33	16439	0.0714286	0.00200742	0.030303	0.000851633	CL_0000843_down	Actn1
GO:0005788	endoplasmic reticulum lumen	0.0318927	0.175021	1	14	38	16439	0.0714286	0.00231158	0.0263158	0.000851633	CL_0000843_down	Lyz2
GO:0000267	cell fraction	0.0349185	0.175021	3	14	872	16439	0.214286	0.0530446	0.00344037	0.000851633	CL_0000843_down	Cpd,Lyz2,Pstpip2
GO:0005795	Golgi stack	0.0376636	0.175021	1	14	45	16439	0.0714286	0.00273739	0.0222222	0.000851633	CL_0000843_down	Lyz2
GO:0030667	secretory granule membrane	0.0393066	0.175021	1	14	47	16439	0.0714286	0.00285905	0.0212766	0.000851633	CL_0000843_down	Actn1
GO:0005791	rough endoplasmic reticulum	0.040947	0.175021	1	14	49	16439	0.0714286	0.00298072	0.0204082	0.000851633	CL_0000843_down	Lyz2
GO:0005913	cell-cell adherens junction	0.0417662	0.175021	1	14	50	16439	0.0714286	0.00304155	0.02	0.000851633	CL_0000843_down	Actn1
GO:0005798	Golgi-associated vesicle	0.0434026	0.175021	1	14	52	16439	0.0714286	0.00316321	0.0192308	0.000851633	CL_0000843_down	Lyz2
GO:0001725	stress fiber	0.0442199	0.175021	1	14	53	16439	0.0714286	0.00322404	0.0188679	0.000851633	CL_0000843_down	Actn1
GO:0005856	cytoskeleton	0.045613	0.175021	4	14	1662	16439	0.285714	0.101101	0.00240674	0.000851633	CL_0000843_down	Actn1,Pstpip2,S100a8,S100a9
GO:0032432	actin filament bundle	0.0466678	0.175021	1	14	56	16439	0.0714286	0.00340653	0.0178571	0.000851633	CL_0000843_down	Actn1
GO:0017053	transcriptional repressor complex	0.0466678	0.175021	1	14	56	16439	0.0714286	0.00340653	0.0178571	0.000851633	CL_0000843_down	Bhlhe41
GO:0030863	cortical cytoskeleton	0.0499225	0.175021	1	14	60	16439	0.0714286	0.00364986	0.0166667	0.000851633	CL_0000843_down	Actn1
GO:0042641	actomyosin	0.0515461	0.175021	1	14	62	16439	0.0714286	0.00377152	0.016129	0.000851633	CL_0000843_down	Actn1
GO:0005902	microvillus	0.0523569	0.175021	1	14	63	16439	0.0714286	0.00383235	0.015873	0.000851633	CL_0000843_down	Lyz2
GO:0030133	transport vesicle	0.0523569	0.175021	1	14	63	16439	0.0714286	0.00383235	0.015873	0.000851633	CL_0000843_down	Lyz2
GO:0030018	Z disc	0.0555936	0.180679	1	14	67	16439	0.0714286	0.00407567	0.0149254	0.000851633	CL_0000843_down	Actn1
GO:0031674	I band	0.0652423	0.206307	1	14	79	16439	0.0714286	0.00480565	0.0126582	0.000851633	CL_0000843_down	Actn1
GO:0044448	cell cortex part	0.0771745	0.225923	1	14	94	16439	0.0714286	0.00571811	0.0106383	0.000851633	CL_0000843_down	Actn1
GO:0005925	focal adhesion	0.0771745	0.225923	1	14	94	16439	0.0714286	0.00571811	0.0106383	0.000851633	CL_0000843_down	Actn1
GO:0009986	cell surface	0.0772386	0.225923	2	14	547	16439	0.142857	0.0332745	0.00365631	0.000851633	CL_0000843_down	Cxcr2,Ly6g
GO:0005924	cell-substrate adherens junction	0.0811204	0.23149	1	14	99	16439	0.0714286	0.00602226	0.010101	0.000851633	CL_0000843_down	Actn1
GO:0030055	cell-substrate junction	0.0858347	0.234762	1	14	105	16439	0.0714286	0.00638725	0.00952381	0.000851633	CL_0000843_down	Actn1
GO:0005802	trans-Golgi network	0.0881835	0.234762	1	14	108	16439	0.0714286	0.00656974	0.00925926	0.000851633	CL_0000843_down	Cpd
GO:0005624	membrane fraction	0.0882865	0.234762	2	14	591	16439	0.142857	0.0359511	0.00338409	0.000851633	CL_0000843_down	Cpd,Pstpip2
GO:0030017	sarcomere	0.0905266	0.235369	1	14	111	16439	0.0714286	0.00675224	0.00900901	0.000851633	CL_0000843_down	Actn1
GO:0005626	insoluble fraction	0.0992668	0.250469	2	14	633	16439	0.142857	0.038506	0.00315956	0.000851633	CL_0000843_down	Cpd,Pstpip2
GO:0044449	contractile fiber part	0.100616	0.250469	1	14	124	16439	0.0714286	0.00754304	0.00806452	0.000851633	CL_0000843_down	Actn1
GO:0031225	anchored to membrane	0.109071	0.257017	1	14	135	16439	0.0714286	0.00821218	0.00740741	0.000851633	CL_0000843_down	Ly6g
GO:0030016	myofibril	0.109071	0.257017	1	14	135	16439	0.0714286	0.00821218	0.00740741	0.000851633	CL_0000843_down	Actn1
GO:0030659	cytoplasmic vesicle membrane	0.109836	0.257017	1	14	136	16439	0.0714286	0.00827301	0.00735294	0.000851633	CL_0000843_down	Actn1
GO:0044433	cytoplasmic vesicle part	0.114414	0.262479	1	14	142	16439	0.0714286	0.008638	0.00704225	0.000851633	CL_0000843_down	Actn1
GO:0043292	contractile fiber	0.118969	0.262765	1	14	148	16439	0.0714286	0.00900298	0.00675676	0.000851633	CL_0000843_down	Actn1
GO:0005912	adherens junction	0.121239	0.262765	1	14	151	16439	0.0714286	0.00918547	0.00662252	0.000851633	CL_0000843_down	Actn1
GO:0012506	vesicle membrane	0.126514	0.262765	1	14	158	16439	0.0714286	0.00961129	0.00632911	0.000851633	CL_0000843_down	Actn1
GO:0030136	clathrin-coated vesicle	0.127265	0.262765	1	14	159	16439	0.0714286	0.00967212	0.00628931	0.000851633	CL_0000843_down	Lyz2
GO:0043197	dendritic spine	0.129514	0.262765	1	14	162	16439	0.0714286	0.00985461	0.00617284	0.000851633	CL_0000843_down	Actn1
GO:0044309	neuron spine	0.129514	0.262765	1	14	162	16439	0.0714286	0.00985461	0.00617284	0.000851633	CL_0000843_down	Actn1
GO:0070161	anchoring junction	0.131011	0.262765	1	14	164	16439	0.0714286	0.00997628	0.00609756	0.000851633	CL_0000843_down	Actn1
GO:0005938	cell cortex	0.132506	0.262765	1	14	166	16439	0.0714286	0.0100979	0.0060241	0.000851633	CL_0000843_down	Actn1
GO:0030135	coated vesicle	0.145849	0.284405	1	14	184	16439	0.0714286	0.0111929	0.00543478	0.000851633	CL_0000843_down	Lyz2
GO:0044444	cytoplasmic part	0.149403	0.286561	7	14	5480	16439	0.5	0.333354	0.00127737	0.000851633	CL_0000843_down	Actn1,Cxcr2,Lcn2,Ltf,Lyz2,Ngp,Pstpip2
GO:0005792	microsome	0.165506	0.310447	1	14	211	16439	0.0714286	0.0128353	0.00473934	0.000851633	CL_0000843_down	Cpd
GO:0044431	Golgi apparatus part	0.169817	0.310447	1	14	217	16439	0.0714286	0.0132003	0.00460829	0.000851633	CL_0000843_down	Lyz2
GO:0042598	vesicular fraction	0.169817	0.310447	1	14	217	16439	0.0714286	0.0132003	0.00460829	0.000851633	CL_0000843_down	Cpd
GO:0005886	plasma membrane	0.181356	0.326441	5	14	3649	16439	0.357143	0.221972	0.00137024	0.000851633	CL_0000843_down	Actn1,Cxcr2,Ly6g,S100a8,S100a9
GO:0005829	cytosol	0.187213	0.331078	2	14	934	16439	0.142857	0.0568161	0.00214133	0.000851633	CL_0000843_down	Lcn2,Pstpip2
GO:0016323	basolateral plasma membrane	0.193857	0.331078	1	14	251	16439	0.0714286	0.0152686	0.00398406	0.000851633	CL_0000843_down	Actn1
GO:0071944	cell periphery	0.195179	0.331078	5	14	3737	16439	0.357143	0.227325	0.00133797	0.000851633	CL_0000843_down	Actn1,Cxcr2,Ly6g,S100a8,S100a9
GO:0009897	external side of plasma membrane	0.195251	0.331078	1	14	253	16439	0.0714286	0.0153902	0.00395257	0.000851633	CL_0000843_down	Ly6g
GO:0005764	lysosome	0.203567	0.334293	1	14	265	16439	0.0714286	0.0161202	0.00377358	0.000851633	CL_0000843_down	Cxcr2
GO:0000323	lytic vacuole	0.203567	0.334293	1	14	265	16439	0.0714286	0.0161202	0.00377358	0.000851633	CL_0000843_down	Cxcr2
GO:0044432	endoplasmic reticulum part	0.209752	0.334293	1	14	274	16439	0.0714286	0.0166677	0.00364964	0.000851633	CL_0000843_down	Lyz2
GO:0005911	cell-cell junction	0.21112	0.334293	1	14	276	16439	0.0714286	0.0167893	0.00362319	0.000851633	CL_0000843_down	Actn1
GO:0043232	intracellular non-membrane-bounded organelle	0.21429	0.334293	4	14	2851	16439	0.285714	0.173429	0.00140302	0.000851633	CL_0000843_down	Actn1,Pstpip2,S100a8,S100a9
GO:0043228	non-membrane-bounded organelle	0.21429	0.334293	4	14	2851	16439	0.285714	0.173429	0.00140302	0.000851633	CL_0000843_down	Actn1,Pstpip2,S100a8,S100a9
GO:0005737	cytoplasm	0.227097	0.349609	9	14	8331	16439	0.642857	0.506783	0.0010803	0.000851633	CL_0000843_down	Actn1,Cxcr2,Lcn2,Ltf,Lyz2,Ngp,Pstpip2,S100a8,S100a9
GO:0005773	vacuole	0.234046	0.35557	1	14	310	16439	0.0714286	0.0188576	0.00322581	0.000851633	CL_0000843_down	Cxcr2
GO:0043229	intracellular organelle	0.238754	0.35557	10	14	9595	16439	0.714286	0.583673	0.00104221	0.000851633	CL_0000843_down	Actn1,Bhlhe41,Cpd,Cxcr2,Ltf,Lyz2,Ngp,Pstpip2,S100a8,S100a9
GO:0043226	organelle	0.241786	0.35557	10	14	9616	16439	0.714286	0.58495	0.00103993	0.000851633	CL_0000843_down	Actn1,Bhlhe41,Cpd,Cxcr2,Ltf,Lyz2,Ngp,Pstpip2,S100a8,S100a9
GO:0015629	actin cytoskeleton	0.243306	0.35557	1	14	324	16439	0.0714286	0.0197092	0.00308642	0.000851633	CL_0000843_down	Actn1
GO:0005578	proteinaceous extracellular matrix	0.247896	0.35557	1	14	331	16439	0.0714286	0.020135	0.00302115	0.000851633	CL_0000843_down	Mmp8
GO:0005625	soluble fraction	0.249203	0.35557	1	14	333	16439	0.0714286	0.0202567	0.003003	0.000851633	CL_0000843_down	Lyz2
GO:0044424	intracellular part	0.274218	0.382898	11	14	11042	16439	0.785714	0.671695	0.000996196	0.000851633	CL_0000843_down	Actn1,Bhlhe41,Cpd,Cxcr2,Lcn2,Ltf,Lyz2,Ngp,Pstpip2,S100a8,S100a9
GO:0031012	extracellular matrix	0.274901	0.382898	1	14	373	16439	0.0714286	0.0226899	0.00268097	0.000851633	CL_0000843_down	Mmp8
GO:0030425	dendrite	0.28495	0.392225	1	14	389	16439	0.0714286	0.0236632	0.00257069	0.000851633	CL_0000843_down	Actn1
GO:0042995	cell projection	0.302436	0.411454	2	14	1292	16439	0.142857	0.0785936	0.00154799	0.000851633	CL_0000843_down	Actn1,Lyz2
GO:0005622	intracellular	0.314493	0.422938	11	14	11282	16439	0.785714	0.686295	0.000975004	0.000851633	CL_0000843_down	Actn1,Bhlhe41,Cpd,Cxcr2,Lcn2,Ltf,Lyz2,Ngp,Pstpip2,S100a8,S100a9
GO:0044463	cell projection part	0.391045	0.515566	1	14	572	16439	0.0714286	0.0347953	0.00174825	0.000851633	CL_0000843_down	Actn1
GO:0044459	plasma membrane part	0.395939	0.515566	2	14	1582	16439	0.142857	0.0962346	0.00126422	0.000851633	CL_0000843_down	Actn1,Ly6g
GO:0070013	intracellular organelle lumen	0.399417	0.515566	2	14	1593	16439	0.142857	0.0969037	0.00125549	0.000851633	CL_0000843_down	Bhlhe41,Lyz2
GO:0043233	organelle lumen	0.400995	0.515566	2	14	1598	16439	0.142857	0.0972079	0.00125156	0.000851633	CL_0000843_down	Bhlhe41,Lyz2
GO:0031974	membrane-enclosed lumen	0.413884	0.526353	2	14	1639	16439	0.142857	0.0997019	0.00122026	0.000851633	CL_0000843_down	Bhlhe41,Lyz2
GO:0044464	cell part	0.453202	0.561438	12	14	13174	16439	0.857143	0.801387	0.000910885	0.000851633	CL_0000843_down	Actn1,Bhlhe41,Cpd,Cxcr2,Lcn2,Ltf,Ly6g,Lyz2,Ngp,Pstpip2,S100a8,S100a9
GO:0005623	cell	0.453431	0.561438	12	14	13175	16439	0.857143	0.801448	0.000910816	0.000851633	CL_0000843_down	Actn1,Bhlhe41,Cpd,Cxcr2,Lcn2,Ltf,Ly6g,Lyz2,Ngp,Pstpip2,S100a8,S100a9
GO:0043005	neuron projection	0.455869	0.561438	1	14	699	16439	0.0714286	0.0425208	0.00143062	0.000851633	CL_0000843_down	Actn1
GO:0030054	cell junction	0.46165	0.562636	1	14	711	16439	0.0714286	0.0432508	0.00140647	0.000851633	CL_0000843_down	Actn1
GO:0044451	nucleoplasm part	0.47163	0.564193	1	14	732	16439	0.0714286	0.0445283	0.00136612	0.000851633	CL_0000843_down	Bhlhe41
GO:0012505	endomembrane system	0.472572	0.564193	1	14	734	16439	0.0714286	0.0446499	0.0013624	0.000851633	CL_0000843_down	Actn1
GO:0005654	nucleoplasm	0.512926	0.606185	1	14	823	16439	0.0714286	0.0500639	0.00121507	0.000851633	CL_0000843_down	Bhlhe41
GO:0005794	Golgi apparatus	0.578351	0.675505	1	14	983	16439	0.0714286	0.0597968	0.00101729	0.000851633	CL_0000843_down	Lyz2
GO:0016020	membrane	0.583128	0.675505	7	14	8099	16439	0.5	0.49267	0.000864304	0.000851633	CL_0000843_down	Actn1,Cpd,Cxcr2,Ly6g,Pstpip2,S100a8,S100a9
GO:0005783	endoplasmic reticulum	0.61849	0.709444	1	14	1093	16439	0.0714286	0.0664882	0.000914913	0.000851633	CL_0000843_down	Lyz2
GO:0044430	cytoskeletal part	0.629143	0.714658	1	14	1124	16439	0.0714286	0.068374	0.00088968	0.000851633	CL_0000843_down	Actn1
GO:0031090	organelle membrane	0.635536	0.714978	1	14	1143	16439	0.0714286	0.0695298	0.000874891	0.000851633	CL_0000843_down	Actn1
GO:0043231	intracellular membrane-bounded organelle	0.650441	0.721536	7	14	8480	16439	0.5	0.515846	0.000825472	0.000851633	CL_0000843_down	Actn1,Bhlhe41,Cpd,Cxcr2,Ltf,Lyz2,S100a9
GO:0043227	membrane-bounded organelle	0.653699	0.721536	7	14	8499	16439	0.5	0.517002	0.000823626	0.000851633	CL_0000843_down	Actn1,Bhlhe41,Cpd,Cxcr2,Ltf,Lyz2,S100a9
GO:0005634	nucleus	0.692954	0.757717	4	14	5200	16439	0.285714	0.316321	0.000769231	0.000851633	CL_0000843_down	Actn1,Bhlhe41,Cpd,S100a9
GO:0031981	nuclear lumen	0.713069	0.772492	1	14	1402	16439	0.0714286	0.085285	0.000713267	0.000851633	CL_0000843_down	Bhlhe41
GO:0044446	intracellular organelle part	0.727705	0.781114	3	14	4160	16439	0.214286	0.253057	0.000721154	0.000851633	CL_0000843_down	Actn1,Bhlhe41,Lyz2
GO:0044422	organelle part	0.743207	0.790502	3	14	4252	16439	0.214286	0.258653	0.00070555	0.000851633	CL_0000843_down	Actn1,Bhlhe41,Lyz2
GO:0044428	nuclear part	0.796233	0.839272	1	14	1765	16439	0.0714286	0.107367	0.000566572	0.000851633	CL_0000843_down	Bhlhe41
GO:0044425	membrane part	0.872118	0.911052	4	14	6537	16439	0.285714	0.397652	0.000611901	0.000851633	CL_0000843_down	Actn1,Cpd,Cxcr2,Ly6g
GO:0031224	intrinsic to membrane	0.921052	0.953656	3	14	5824	16439	0.214286	0.354279	0.00051511	0.000851633	CL_0000843_down	Cpd,Cxcr2,Ly6g
GO:0043234	protein complex	0.936957	0.961613	1	14	2944	16439	0.0714286	0.179086	0.000339674	0.000851633	CL_0000843_down	Bhlhe41
GO:0032991	macromolecular complex	0.967305	0.984127	1	14	3562	16439	0.0714286	0.21668	0.000280741	0.000851633	CL_0000843_down	Bhlhe41
GO:0016021	integral to membrane	0.978075	0.986507	2	14	5690	16439	0.142857	0.346128	0.000351494	0.000851633	CL_0000843_down	Cpd,Cxcr2
GO:0005575	cellular_component	1	1	14	14	16439	16439	1	1	0.000851633	0.000851633	CL_0000843_down	Actn1,Bhlhe41,Cpd,Cxcr2,Igj,Lcn2,Ltf,Ly6g,Lyz2,Mmp8,Ngp,Pstpip2,S100a8,S100a9

## Sheet: molecular_function
TermID	Term	P	Q	k	n	K	N	k/n	K/N	k/K	n/N	Qset	Symbols
GO:0008236	serine-type peptidase activity	0.000512585	0.0198767	3	12	204	14853	0.25	0.0137346	0.0147059	0.000807918	CL_0000843_down	Cpd,Ltf,Mmp8
GO:0017171	serine hydrolase activity	0.000534914	0.0198767	3	12	207	14853	0.25	0.0139366	0.0144928	0.000807918	CL_0000843_down	Cpd,Ltf,Mmp8
GO:0005509	calcium ion binding	0.000578933	0.0198767	4	12	518	14853	0.333333	0.0348751	0.00772201	0.000807918	CL_0000843_down	Actn1,Mmp8,S100a8,S100a9
GO:0004918	interleukin-8 receptor activity	0.00161524	0.0415769	1	12	2	14853	0.0833333	0.000134653	0.5	0.000807918	CL_0000843_down	Cxcr2
GO:0019958	C-X-C chemokine binding	0.00242196	0.0415769	1	12	3	14853	0.0833333	0.000201979	0.333333	0.000807918	CL_0000843_down	Cxcr2
GO:0019959	interleukin-8 binding	0.00242196	0.0415769	1	12	3	14853	0.0833333	0.000201979	0.333333	0.000807918	CL_0000843_down	Cxcr2
GO:0004185	serine-type carboxypeptidase activity	0.00322808	0.0474989	1	12	4	14853	0.0833333	0.000269306	0.25	0.000807918	CL_0000843_down	Cpd
GO:0043426	MRF binding	0.00403361	0.0484329	1	12	5	14853	0.0833333	0.000336632	0.2	0.000807918	CL_0000843_down	Bhlhe41
GO:0016494	C-X-C chemokine receptor activity	0.00644661	0.0484329	1	12	8	14853	0.0833333	0.000538612	0.125	0.000807918	CL_0000843_down	Cxcr2
GO:0003796	lysozyme activity	0.00724975	0.0484329	1	12	9	14853	0.0833333	0.000605938	0.111111	0.000807918	CL_0000843_down	Lyz2
GO:0070008	serine-type exopeptidase activity	0.00724975	0.0484329	1	12	9	14853	0.0833333	0.000605938	0.111111	0.000807918	CL_0000843_down	Cpd
GO:0008199	ferric iron binding	0.0080523	0.0484329	1	12	10	14853	0.0833333	0.000673265	0.1	0.000807918	CL_0000843_down	Ltf
GO:0017166	vinculin binding	0.0080523	0.0484329	1	12	10	14853	0.0833333	0.000673265	0.1	0.000807918	CL_0000843_down	Actn1
GO:0008237	metallopeptidase activity	0.00815337	0.0484329	2	12	172	14853	0.166667	0.0115802	0.0116279	0.000807918	CL_0000843_down	Cpd,Mmp8
GO:0046872	metal ion binding	0.0089662	0.0484329	7	12	3425	14853	0.583333	0.230593	0.0020438	0.000807918	CL_0000843_down	Actn1,Cpd,Lcn2,Ltf,Mmp8,S100a8,S100a9
GO:0042803	protein homodimerization activity	0.0090469	0.0484329	3	12	559	14853	0.25	0.0376355	0.00536673	0.000807918	CL_0000843_down	Actn1,Bhlhe41,Lcn2
GO:0070011	peptidase activity, acting on L-amino acid peptides	0.00954411	0.0484329	3	12	570	14853	0.25	0.0383761	0.00526316	0.000807918	CL_0000843_down	Cpd,Ltf,Mmp8
GO:0043169	cation binding	0.00961824	0.0484329	7	12	3467	14853	0.583333	0.233421	0.00201904	0.000807918	CL_0000843_down	Actn1,Cpd,Lcn2,Ltf,Mmp8,S100a8,S100a9
GO:0019956	chemokine binding	0.00965561	0.0484329	1	12	12	14853	0.0833333	0.000807918	0.0833333	0.000807918	CL_0000843_down	Cxcr2
GO:0043167	ion binding	0.00981116	0.0484329	7	12	3479	14853	0.583333	0.234229	0.00201207	0.000807918	CL_0000843_down	Actn1,Cpd,Lcn2,Ltf,Mmp8,S100a8,S100a9
GO:0005506	iron ion binding	0.00987467	0.0484329	2	12	190	14853	0.166667	0.012792	0.0105263	0.000807918	CL_0000843_down	Lcn2,Ltf
GO:0008233	peptidase activity	0.0109321	0.0511821	3	12	599	14853	0.25	0.0403286	0.00500835	0.000807918	CL_0000843_down	Cpd,Ltf,Mmp8
GO:0004181	metallocarboxypeptidase activity	0.0168411	0.0660082	1	12	21	14853	0.0833333	0.00141386	0.047619	0.000807918	CL_0000843_down	Cpd
GO:0001191	RNA polymerase II transcription factor binding transcription factor activity involved in negative regulation of transcription	0.0176366	0.0660082	1	12	22	14853	0.0833333	0.00148118	0.0454545	0.000807918	CL_0000843_down	Bhlhe41
GO:0001637	G-protein coupled chemoattractant receptor activity	0.0184314	0.0660082	1	12	23	14853	0.0833333	0.00154851	0.0434783	0.000807918	CL_0000843_down	Cxcr2
GO:0004950	chemokine receptor activity	0.0184314	0.0660082	1	12	23	14853	0.0833333	0.00154851	0.0434783	0.000807918	CL_0000843_down	Cxcr2
GO:0070888	E-box binding	0.0192257	0.0660082	1	12	24	14853	0.0833333	0.00161584	0.0416667	0.000807918	CL_0000843_down	Bhlhe41
GO:0001102	RNA polymerase II activating transcription factor binding	0.0192257	0.0660082	1	12	24	14853	0.0833333	0.00161584	0.0416667	0.000807918	CL_0000843_down	Bhlhe41
GO:0043425	bHLH transcription factor binding	0.0192257	0.0660082	1	12	24	14853	0.0833333	0.00161584	0.0416667	0.000807918	CL_0000843_down	Bhlhe41
GO:0044325	ion channel binding	0.0192257	0.0660082	1	12	24	14853	0.0833333	0.00161584	0.0416667	0.000807918	CL_0000843_down	Actn1
GO:0000978	RNA polymerase II core promoter proximal region sequence-specific DNA binding	0.0208124	0.069151	1	12	26	14853	0.0833333	0.00175049	0.0384615	0.000807918	CL_0000843_down	Bhlhe41
GO:0001078	RNA polymerase II core promoter proximal region sequence-specific DNA binding transcription factor activity involved in negative regulation of transcription	0.024769	0.0755405	1	12	31	14853	0.0833333	0.00208712	0.0322581	0.000807918	CL_0000843_down	Bhlhe41
GO:0001227	RNA polymerase II transcription regulatory region sequence-specific DNA binding transcription factor activity involved in negative regulation of transcription	0.024769	0.0755405	1	12	31	14853	0.0833333	0.00208712	0.0322581	0.000807918	CL_0000843_down	Bhlhe41
GO:0046983	protein dimerization activity	0.0258499	0.0755405	3	12	826	14853	0.25	0.0556117	0.00363196	0.000807918	CL_0000843_down	Actn1,Bhlhe41,Lcn2
GO:0042802	identical protein binding	0.0260966	0.0755405	3	12	829	14853	0.25	0.0558136	0.00361882	0.000807918	CL_0000843_down	Actn1,Bhlhe41,Lcn2
GO:0003779	actin binding	0.0264816	0.0755405	2	12	320	14853	0.166667	0.0215445	0.00625	0.000807918	CL_0000843_down	Actn1,Pstpip2
GO:0008235	metalloexopeptidase activity	0.0271359	0.0755405	1	12	34	14853	0.0833333	0.0022891	0.0294118	0.000807918	CL_0000843_down	Cpd
GO:0004180	carboxypeptidase activity	0.0279237	0.0756879	1	12	35	14853	0.0833333	0.00235643	0.0285714	0.000807918	CL_0000843_down	Cpd
GO:0000987	core promoter proximal region sequence-specific DNA binding	0.0302836	0.0799797	1	12	38	14853	0.0833333	0.00255841	0.0263158	0.000807918	CL_0000843_down	Bhlhe41
GO:0046914	transition metal ion binding	0.0326367	0.0819936	4	12	1599	14853	0.333333	0.107655	0.00250156	0.000807918	CL_0000843_down	Cpd,Lcn2,Ltf,Mmp8
GO:0001159	core promoter proximal region DNA binding	0.0326382	0.0819936	1	12	41	14853	0.0833333	0.00276039	0.0243902	0.000807918	CL_0000843_down	Bhlhe41
GO:0033613	activating transcription factor binding	0.0349876	0.0856806	1	12	44	14853	0.0833333	0.00296236	0.0227273	0.000807918	CL_0000843_down	Bhlhe41
GO:0003823	antigen binding	0.0357696	0.0856806	1	12	45	14853	0.0833333	0.00302969	0.0222222	0.000807918	CL_0000843_down	Igj
GO:0019955	cytokine binding	0.045108	0.105594	1	12	57	14853	0.0833333	0.00383761	0.0175439	0.000807918	CL_0000843_down	Cxcr2
GO:0001085	RNA polymerase II transcription factor binding	0.0482023	0.11033	1	12	61	14853	0.0833333	0.00410691	0.0163934	0.000807918	CL_0000843_down	Bhlhe41
GO:0042826	histone deacetylase binding	0.050517	0.110708	1	12	64	14853	0.0833333	0.00430889	0.015625	0.000807918	CL_0000843_down	Bhlhe41
GO:0002020	protease binding	0.050517	0.110708	1	12	64	14853	0.0833333	0.00430889	0.015625	0.000807918	CL_0000843_down	Lcn2
GO:0051015	actin filament binding	0.0528266	0.112659	1	12	67	14853	0.0833333	0.00451087	0.0149254	0.000807918	CL_0000843_down	Actn1
GO:0005178	integrin binding	0.0535953	0.112659	1	12	68	14853	0.0833333	0.0045782	0.0147059	0.000807918	CL_0000843_down	Actn1
GO:0004896	cytokine receptor activity	0.0581955	0.119883	1	12	74	14853	0.0833333	0.00498216	0.0135135	0.000807918	CL_0000843_down	Cxcr2
GO:0000977	RNA polymerase II regulatory region sequence-specific DNA binding	0.0604879	0.122162	1	12	77	14853	0.0833333	0.00518414	0.012987	0.000807918	CL_0000843_down	Bhlhe41
GO:0001076	RNA polymerase II transcription factor binding transcription factor activity	0.0642973	0.127358	1	12	82	14853	0.0833333	0.00552077	0.0121951	0.000807918	CL_0000843_down	Bhlhe41
GO:0001012	RNA polymerase II regulatory region DNA binding	0.0665761	0.127519	1	12	85	14853	0.0833333	0.00572275	0.0117647	0.000807918	CL_0000843_down	Bhlhe41
GO:0008238	exopeptidase activity	0.0680925	0.127519	1	12	87	14853	0.0833333	0.0058574	0.0114943	0.000807918	CL_0000843_down	Cpd
GO:0004553	hydrolase activity, hydrolyzing O-glycosyl compounds	0.0680925	0.127519	1	12	87	14853	0.0833333	0.0058574	0.0114943	0.000807918	CL_0000843_down	Lyz2
GO:0008092	cytoskeletal protein binding	0.0763929	0.136996	2	12	575	14853	0.166667	0.0387127	0.00347826	0.000807918	CL_0000843_down	Actn1,Pstpip2
GO:0000982	RNA polymerase II core promoter proximal region sequence-specific DNA binding transcription factor activity	0.0771434	0.136996	1	12	99	14853	0.0833333	0.00666532	0.010101	0.000807918	CL_0000843_down	Bhlhe41
GO:0004222	metalloendopeptidase activity	0.0771434	0.136996	1	12	99	14853	0.0833333	0.00666532	0.010101	0.000807918	CL_0000843_down	Mmp8
GO:0003705	RNA polymerase II distal enhancer sequence-specific DNA binding transcription factor activity	0.078644	0.137294	1	12	101	14853	0.0833333	0.00679997	0.00990099	0.000807918	CL_0000843_down	Bhlhe41
GO:0016798	hydrolase activity, acting on glycosyl bonds	0.0838786	0.143992	1	12	108	14853	0.0833333	0.00727126	0.00925926	0.000807918	CL_0000843_down	Lyz2
GO:0008528	G-protein coupled peptide receptor activity	0.0861137	0.144566	1	12	111	14853	0.0833333	0.00747324	0.00900901	0.000807918	CL_0000843_down	Cxcr2
GO:0001653	peptide receptor activity	0.0876009	0.144566	1	12	113	14853	0.0833333	0.00760789	0.00884956	0.000807918	CL_0000843_down	Cxcr2
GO:0016787	hydrolase activity	0.0888518	0.144566	4	12	2201	14853	0.333333	0.148186	0.00181736	0.000807918	CL_0000843_down	Cpd,Ltf,Lyz2,Mmp8
GO:0008201	heparin binding	0.0898277	0.144566	1	12	116	14853	0.0833333	0.00780987	0.00862069	0.000807918	CL_0000843_down	Ltf
GO:0003714	transcription corepressor activity	0.0942662	0.149376	1	12	122	14853	0.0833333	0.00821383	0.00819672	0.000807918	CL_0000843_down	Bhlhe41
GO:0000976	transcription regulatory region sequence-specific DNA binding	0.102352	0.159731	1	12	133	14853	0.0833333	0.00895442	0.0075188	0.000807918	CL_0000843_down	Bhlhe41
GO:0005539	glycosaminoglycan binding	0.113995	0.175246	1	12	149	14853	0.0833333	0.0100316	0.00671141	0.000807918	CL_0000843_down	Ltf
GO:0005488	binding	0.11743	0.176631	11	12	10773	14853	0.916667	0.725308	0.00102107	0.000807918	CL_0000843_down	Actn1,Bhlhe41,Cpd,Cxcr2,Igj,Lcn2,Ltf,Mmp8,Pstpip2,S100a8,S100a9
GO:0004252	serine-type endopeptidase activity	0.118325	0.176631	1	12	155	14853	0.0833333	0.0104356	0.00645161	0.000807918	CL_0000843_down	Mmp8
GO:0001871	pattern binding	0.130489	0.189302	1	12	172	14853	0.0833333	0.0115802	0.00581395	0.000807918	CL_0000843_down	Ltf
GO:0030247	polysaccharide binding	0.130489	0.189302	1	12	172	14853	0.0833333	0.0115802	0.00581395	0.000807918	CL_0000843_down	Ltf
GO:0000981	sequence-specific DNA binding RNA polymerase II transcription factor activity	0.174917	0.250229	1	12	236	14853	0.0833333	0.015889	0.00423729	0.000807918	CL_0000843_down	Bhlhe41
GO:0019899	enzyme binding	0.226448	0.314543	2	12	1116	14853	0.166667	0.0751363	0.00179211	0.000807918	CL_0000843_down	Bhlhe41,Lcn2
GO:0003712	transcription cofactor activity	0.230071	0.314543	1	12	320	14853	0.0833333	0.0215445	0.003125	0.000807918	CL_0000843_down	Bhlhe41
GO:0044212	transcription regulatory region DNA binding	0.230071	0.314543	1	12	320	14853	0.0833333	0.0215445	0.003125	0.000807918	CL_0000843_down	Bhlhe41
GO:0000975	regulatory region DNA binding	0.235144	0.314543	1	12	328	14853	0.0833333	0.0220831	0.00304878	0.000807918	CL_0000843_down	Bhlhe41
GO:0001067	regulatory region nucleic acid binding	0.235144	0.314543	1	12	328	14853	0.0833333	0.0220831	0.00304878	0.000807918	CL_0000843_down	Bhlhe41
GO:0046982	protein heterodimerization activity	0.238298	0.314676	1	12	333	14853	0.0833333	0.0224197	0.003003	0.000807918	CL_0000843_down	Bhlhe41
GO:0000989	transcription factor binding transcription factor activity	0.241441	0.31479	1	12	338	14853	0.0833333	0.0227563	0.00295858	0.000807918	CL_0000843_down	Bhlhe41
GO:0030246	carbohydrate binding	0.246445	0.317298	1	12	346	14853	0.0833333	0.023295	0.00289017	0.000807918	CL_0000843_down	Ltf
GO:0000988	protein binding transcription factor activity	0.249557	0.317337	1	12	351	14853	0.0833333	0.0236316	0.002849	0.000807918	CL_0000843_down	Bhlhe41
GO:0004175	endopeptidase activity	0.253275	0.318139	1	12	357	14853	0.0833333	0.0240355	0.00280112	0.000807918	CL_0000843_down	Mmp8
GO:0008134	transcription factor binding	0.283615	0.351955	1	12	407	14853	0.0833333	0.0274019	0.002457	0.000807918	CL_0000843_down	Bhlhe41
GO:0032403	protein complex binding	0.288954	0.354313	1	12	416	14853	0.0833333	0.0280078	0.00240385	0.000807918	CL_0000843_down	Actn1
GO:0008270	zinc ion binding	0.294876	0.357321	2	12	1337	14853	0.166667	0.0900155	0.00149589	0.000807918	CL_0000843_down	Cpd,Mmp8
GO:0019904	protein domain specific binding	0.390943	0.468222	1	12	601	14853	0.0833333	0.0404632	0.00166389	0.000807918	CL_0000843_down	Actn1
GO:0043565	sequence-specific DNA binding	0.402638	0.476686	1	12	624	14853	0.0833333	0.0420117	0.00160256	0.000807918	CL_0000843_down	Bhlhe41
GO:0003700	sequence-specific DNA binding transcription factor activity	0.46496	0.539153	1	12	754	14853	0.0833333	0.0507642	0.00132626	0.000807918	CL_0000843_down	Bhlhe41
GO:0001071	nucleic acid binding transcription factor activity	0.46587	0.539153	1	12	756	14853	0.0833333	0.0508988	0.00132275	0.000807918	CL_0000843_down	Bhlhe41
GO:0005515	protein binding	0.575526	0.658657	5	12	6013	14853	0.416667	0.404834	0.000831532	0.000807918	CL_0000843_down	Actn1,Bhlhe41,Cxcr2,Lcn2,Pstpip2
GO:0005215	transporter activity	0.583101	0.659994	1	12	1044	14853	0.0833333	0.0702888	0.000957854	0.000807918	CL_0000843_down	Lcn2
GO:0005102	receptor binding	0.622923	0.697403	1	12	1159	14853	0.0833333	0.0780314	0.000862813	0.000807918	CL_0000843_down	Actn1
GO:0003824	catalytic activity	0.634693	0.70294	4	12	5097	14853	0.333333	0.343163	0.000784775	0.000807918	CL_0000843_down	Cpd,Ltf,Lyz2,Mmp8
GO:0004930	G-protein coupled receptor activity	0.749573	0.821341	1	12	1618	14853	0.0833333	0.108934	0.000618047	0.000807918	CL_0000843_down	Cxcr2
GO:0003677	DNA binding	0.782799	0.848719	1	12	1774	14853	0.0833333	0.119437	0.000563698	0.000807918	CL_0000843_down	Bhlhe41
GO:0004888	transmembrane signaling receptor activity	0.831232	0.891843	1	12	2046	14853	0.0833333	0.13775	0.000488759	0.000807918	CL_0000843_down	Cxcr2
GO:0038023	signaling receptor activity	0.843757	0.895948	1	12	2128	14853	0.0833333	0.143271	0.000469925	0.000807918	CL_0000843_down	Cxcr2
GO:0060089	molecular transducer activity	0.873758	0.904879	1	12	2352	14853	0.0833333	0.158352	0.00042517	0.000807918	CL_0000843_down	Cxcr2
GO:0004871	signal transducer activity	0.873758	0.904879	1	12	2352	14853	0.0833333	0.158352	0.00042517	0.000807918	CL_0000843_down	Cxcr2
GO:0036094	small molecule binding	0.878523	0.904879	1	12	2392	14853	0.0833333	0.161045	0.00041806	0.000807918	CL_0000843_down	Lcn2
GO:0003676	nucleic acid binding	0.900165	0.917798	1	12	2594	14853	0.0833333	0.174645	0.000385505	0.000807918	CL_0000843_down	Bhlhe41
GO:0004872	receptor activity	0.908888	0.917798	1	12	2687	14853	0.0833333	0.180906	0.000372162	0.000807918	CL_0000843_down	Cxcr2
GO:0003674	molecular_function	1	1	12	12	14853	14853	1	1	0.000807918	0.000807918	CL_0000843_down	Actn1,Bhlhe41,Cpd,Cxcr2,Igj,Lcn2,Ltf,Lyz2,Mmp8,Pstpip2,S100a8,S100a9
