# Supplementary material for: Ontology based molecular signatures for immune cell types via gene expression analysis
Source: BMC Bioinformatics. 2013 Aug 30;14:263. doi: 10.1186/1471-2105-14-263 (PMC3844401; doi:10.1186/1471-2105-14-263)
Supplement: Additional file 1 — OBAMS profiles for all mature B cells. Additional file 1 contains a zip archive of OBAMS profiles for all mature B cells, including for each cell type individual spreadsheets showing up and down regulated genes for that cell type relative to parental cell types, and VLAD (GO term enrichment) results for all mature B cells. [file 1471-2105-14-263-S1.zip › Additional File 1/Fraction F mature B cell/VLAD.fraction_F-down/auxfiles/vlad.results.biological_process.dot]

digraph "biological_process" {
graph [ bgcolor = "#ffffff", label = <<TABLE COLOR="black" BGCOLOR="white"><TR><TD COLSPAN="2" BGCOLOR="#d0d0d0"><FONT COLOR="black">biological_process</FONT></TD></TR><TR><TD BORDER="0">fraction_f_mature_down</TD></TR></TABLE>> ];
node [ fontname = "Arial" ];

subgraph "nodes" {

node [ style = "filled", fixedsize = "true", width = 1, shape = "box", fontsize = 9, fillcolor = "#d0d0d0", fontcolor = "black", color = "black" ];

"GO:0009058" [ URL = "#GO:0009058", label = <<TABLE BORDER="0"><TR><TD>GO:0009058<BR/>biosynthetic process<BR/>(3.66e-01)</TD></TR></TABLE>>, width = 0.626602570737, shape = "box", fontsize = 5.0, height = 0.626602570737 ];
"GO:0051716" [ URL = "#GO:0051716", label = "", width = 0.486251567242, shape = "box", height = 0.486251567242 ];
"GO:0009987" [ URL = "#GO:0009987", label = "", width = 0.148734225261, shape = "box", height = 0.148734225261 ];
"GO:0007610" [ URL = "#GO:0007610", label = <<TABLE BORDER="0"><TR><TD>GO:0007610<BR/>behavior<BR/>(5.79e-02)</TD></TR></TABLE>>, width = 1.04578704241, shape = "box", fontsize = 7.52966670533, height = 1.04578704241 ];
"GO:0007611" [ URL = "#GO:0007611", label = <<TABLE BORDER="0"><TR><TD>GO:0007611<BR/>learning or memory<BR/>(2.14e-02)</TD></TR></TABLE>>, width = 1.21333330058, shape = "box", fontsize = 8.73599976417, height = 1.21333330058 ];
"GO:0007612" [ URL = "#GO:0007612", label = <<TABLE BORDER="0"><TR><TD>GO:0007612<BR/>learning<BR/>(1.24e-02)</TD></TR></TABLE>>, width = 1.29642709947, shape = "box", fontsize = 9.3342751162, height = 1.29642709947 ];
"GO:0050877" [ URL = "#GO:0050877", label = <<TABLE BORDER="0"><TR><TD>GO:0050877<BR/>neurological<BR/>system process<BR/>(2.48e-01)</TD></TR></TABLE>>, width = 0.735093139948, shape = "box", fontsize = 5.29267060763, height = 0.735093139948 ];
"GO:0008150" [ URL = "#GO:0008150", label = <<TABLE BORDER="0"><TR><TD>GO:0008150<BR/>biological_process</TD></TR></TABLE>>, width = 1.5, shape = "box", fontsize = 10.8 ];
"GO:0032501" [ URL = "#GO:0032501", label = "", width = 0.462241036911, shape = "box", height = 0.462241036911 ];
"GO:0023052" [ URL = "#GO:0023052", label = <<TABLE BORDER="0"><TR><TD>GO:0023052<BR/>signaling<BR/>(4.96e-01)</TD></TR></TABLE>>, width = 0.526327732564, shape = "box", fontsize = 5.0, height = 0.526327732564 ];
"GO:0050794" [ URL = "#GO:0050794", label = "", width = 0.314661969554, shape = "box", height = 0.314661969554 ];
"GO:0003008" [ URL = "#GO:0003008", label = <<TABLE BORDER="0"><TR><TD>GO:0003008<BR/>system process<BR/>(2.78e-01)</TD></TR></TABLE>>, width = 0.704986285656, shape = "box", fontsize = 5.07590125672, height = 0.704986285656 ];
"GO:0007165" [ URL = "#GO:0007165", label = <<TABLE BORDER="0"><TR><TD>GO:0007165<BR/>signal<BR/>transduction<BR/>(4.67e-01)</TD></TR></TABLE>>, width = 0.547487657935, shape = "box", fontsize = 5.0, height = 0.547487657935 ];
"GO:0005975" [ URL = "#GO:0005975", label = <<TABLE BORDER="0"><TR><TD>GO:0005975<BR/>carbohydrate<BR/>metabolic process<BR/>(6.68e-02)</TD></TR></TABLE>>, width = 1.01966234382, shape = "box", fontsize = 7.34156887551, height = 1.01966234382 ];
"GO:0050890" [ URL = "#GO:0050890", label = <<TABLE BORDER="0"><TR><TD>GO:0050890<BR/>cognition<BR/>(2.30e-02)</TD></TR></TABLE>>, width = 1.20220811813, shape = "box", fontsize = 8.65589845056, height = 1.20220811813 ];
"GO:0007613" [ URL = "#GO:0007613", label = <<TABLE BORDER="0"><TR><TD>GO:0007613<BR/>memory<BR/>(1.00e-02)</TD></TR></TABLE>>, width = 1.3271637714, shape = "box", fontsize = 9.55557915408, height = 1.3271637714 ];
"GO:0007154" [ URL = "#GO:0007154", label = <<TABLE BORDER="0"><TR><TD>GO:0007154<BR/>cell<BR/>communication<BR/>(5.06e-01)</TD></TR></TABLE>>, width = 0.5184599182, shape = "box", fontsize = 5.0, height = 0.5184599182 ];
"GO:0007616" [ URL = "#GO:0007616", label = <<TABLE BORDER="0"><TR><TD>GO:0007616<BR/>long-term memory<BR/>(2.77e-03)</TD></TR></TABLE>>, width = 1.5, shape = "box", fontsize = 10.8, height = 1.5 ];
"GO:0065007" [ URL = "#GO:0065007", label = "", width = 0.272433667683, shape = "box", height = 0.272433667683 ];
"GO:0044238" [ URL = "#GO:0044238", label = "", width = 0.397574315206, shape = "box", height = 0.397574315206 ];
"GO:0050896" [ URL = "#GO:0050896", label = <<TABLE BORDER="0"><TR><TD>GO:0050896<BR/>response to<BR/>stimulus<BR/>(1.76e-01)</TD></TR></TABLE>>, width = 0.819295240508, shape = "box", fontsize = 5.89892573166, height = 0.819295240508 ];
"GO:0050789" [ URL = "#GO:0050789", label = "", width = 0.288396025482, shape = "box", height = 0.288396025482 ];
"GO:0016051" [ URL = "#GO:0016051", label = <<TABLE BORDER="0"><TR><TD>GO:0016051<BR/>carbohydrate<BR/>biosynthetic process<BR/>(1.53e-02)</TD></TR></TABLE>>, width = 1.26530449301, shape = "box", fontsize = 9.11019234964, height = 1.26530449301 ];
"GO:0008152" [ URL = "#GO:0008152", label = "", width = 0.346835514547, shape = "box", height = 0.346835514547 ];
}
subgraph "edges" {


edge [ dir = "back", weight = 1 ];
subgraph "regulates" {


edge [ color = "cyan", arrowtail = "none" ];
subgraph "positive" {


edge [ color = "green", arrowtail = "vee" ];
}
subgraph "negative" {


edge [ color = "red", arrowtail = "tee" ];
}
"GO:0009987" -> "GO:0050794";
"GO:0008150" -> "GO:0050789";
}
subgraph "part_of" {


edge [ color = "purple", arrowtail = "diamond", weight = 2.5 ];
"GO:0023052" -> "GO:0007165";
"GO:0007154" -> "GO:0007165";
}
subgraph "is_a" {


edge [ color = "blue", arrowtail = "empty", weight = 5.0 ];
"GO:0007613" -> "GO:0007616";
"GO:0050896" -> "GO:0051716";
"GO:0008150" -> "GO:0032501";
"GO:0003008" -> "GO:0050877";
"GO:0008150" -> "GO:0065007";
"GO:0050896" -> "GO:0007610";
"GO:0008150" -> "GO:0009987";
"GO:0008152" -> "GO:0044238";
"GO:0050890" -> "GO:0007611";
"GO:0007610" -> "GO:0007611";
"GO:0008150" -> "GO:0023052";
"GO:0044238" -> "GO:0005975";
"GO:0008150" -> "GO:0008152";
"GO:0050794" -> "GO:0007165";
"GO:0051716" -> "GO:0007165";
"GO:0009987" -> "GO:0007154";
"GO:0007611" -> "GO:0007612";
"GO:0009987" -> "GO:0051716";
"GO:0008152" -> "GO:0009058";
"GO:0032501" -> "GO:0003008";
"GO:0005975" -> "GO:0016051";
"GO:0065007" -> "GO:0050789";
"GO:0050789" -> "GO:0050794";
"GO:0009058" -> "GO:0016051";
"GO:0008150" -> "GO:0050896";
"GO:0050877" -> "GO:0050890";
"GO:0007611" -> "GO:0007613";
}
}
}
