# Supplementary material for: Ontology based molecular signatures for immune cell types via gene expression analysis
Source: BMC Bioinformatics. 2013 Aug 30;14:263. doi: 10.1186/1471-2105-14-263 (PMC3844401; doi:10.1186/1471-2105-14-263)
Supplement: Additional file 1 — OBAMS profiles for all mature B cells. Additional file 1 contains a zip archive of OBAMS profiles for all mature B cells, including for each cell type individual spreadsheets showing up and down regulated genes for that cell type relative to parental cell types, and VLAD (GO term enrichment) results for all mature B cells. [file 1471-2105-14-263-S1.zip › Additional File 1/Fraction F mature B cell/VLAD.fraction_F-down/auxfiles/vlad.results.biological_process.map]

<map name="map_biological_process">
<area id="area_GO:0009058" shape="rect" href="#GO:0009058" coords="5,210,64,270"  alt="GO:0009058 biosynthetic process (3.66e-01)" title="GO:0009058 biosynthetic process (3.66e-01)" onclick="return nodeClicked(this,event);" />
<area id="area_GO:0016051" shape="rect" href="#GO:0016051" coords="11,475,131,597"  alt="GO:0016051 carbohydrate biosynthetic process (1.53e-02)" title="GO:0016051 carbohydrate biosynthetic process (1.53e-02)" onclick="return nodeClicked(this,event);" />
<area id="area_GO:0051716" shape="rect" href="#GO:0051716" coords="361,354,407,401"  alt="GO:0051716 cellular response to stimulus (5.51e-01)" title="GO:0051716 cellular response to stimulus (5.51e-01)" onclick="return nodeClicked(this,event);" />
<area id="area_GO:0007165" shape="rect" href="#GO:0007165" coords="256,510,307,562"  alt="GO:0007165 signal transduction (4.67e-01)" title="GO:0007165 signal transduction (4.67e-01)" onclick="return nodeClicked(this,event);" />
<area id="area_GO:0009987" shape="rect" href="#GO:0009987" coords="317,233,331,247"  alt="GO:0009987 cellular process (9.69e-01)" title="GO:0009987 cellular process (9.69e-01)" onclick="return nodeClicked(this,event);" />
<area id="area_GO:0050794" shape="rect" href="#GO:0050794" coords="236,362,265,393"  alt="GO:0050794 regulation of cellular process (7.91e-01)" title="GO:0050794 regulation of cellular process (7.91e-01)" onclick="return nodeClicked(this,event);" />
<area id="area_GO:0007154" shape="rect" href="#GO:0007154" coords="289,353,337,402"  alt="GO:0007154 cell communication (5.06e-01)" title="GO:0007154 cell communication (5.06e-01)" onclick="return nodeClicked(this,event);" />
<area id="area_GO:0007610" shape="rect" href="#GO:0007610" coords="380,486,479,586"  alt="GO:0007610 behavior (5.79e-02)" title="GO:0007610 behavior (5.79e-02)" onclick="return nodeClicked(this,event);" />
<area id="area_GO:0007611" shape="rect" href="#GO:0007611" coords="437,646,552,762"  alt="GO:0007611 learning or memory (2.14e-02)" title="GO:0007611 learning or memory (2.14e-02)" onclick="return nodeClicked(this,event);" />
<area id="area_GO:0007612" shape="rect" href="#GO:0007612" coords="359,813,481,937"  alt="GO:0007612 learning (1.24e-02)" title="GO:0007612 learning (1.24e-02)" onclick="return nodeClicked(this,event);" />
<area id="area_GO:0007613" shape="rect" href="#GO:0007613" coords="505,811,633,939"  alt="GO:0007613 memory (1.00e-02)" title="GO:0007613 memory (1.00e-02)" onclick="return nodeClicked(this,event);" />
<area id="area_GO:0050877" shape="rect" href="#GO:0050877" coords="511,342,580,413"  alt="GO:0050877 neurological system process (2.48e-01)" title="GO:0050877 neurological system process (2.48e-01)" onclick="return nodeClicked(this,event);" />
<area id="area_GO:0050890" shape="rect" href="#GO:0050890" coords="503,478,617,594"  alt="GO:0050890 cognition (2.30e-02)" title="GO:0050890 cognition (2.30e-02)" onclick="return nodeClicked(this,event);" />
<area id="area_GO:0008150" shape="rect" href="#GO:0008150" coords="220,5,364,53"  alt="GO:0008150 biological_process (1.00e+00)" title="GO:0008150 biological_process (1.00e+00)" onclick="return nodeClicked(this,event);" />
<area id="area_GO:0032501" shape="rect" href="#GO:0032501" coords="449,105,492,149"  alt="GO:0032501 multicellular organismal process (5.85e-01)" title="GO:0032501 multicellular organismal process (5.85e-01)" onclick="return nodeClicked(this,event);" />
<area id="area_GO:0023052" shape="rect" href="#GO:0023052" coords="153,101,204,152"  alt="GO:0023052 signaling (4.96e-01)" title="GO:0023052 signaling (4.96e-01)" onclick="return nodeClicked(this,event);" />
<area id="area_GO:0065007" shape="rect" href="#GO:0065007" coords="279,113,305,140"  alt="GO:0065007 biological regulation (8.45e-01)" title="GO:0065007 biological regulation (8.45e-01)" onclick="return nodeClicked(this,event);" />
<area id="area_GO:0050896" shape="rect" href="#GO:0050896" coords="355,201,432,279"  alt="GO:0050896 response to stimulus (1.76e-01)" title="GO:0050896 response to stimulus (1.76e-01)" onclick="return nodeClicked(this,event);" />
<area id="area_GO:0050789" shape="rect" href="#GO:0050789" coords="237,226,264,254"  alt="GO:0050789 regulation of biological process (8.25e-01)" title="GO:0050789 regulation of biological process (8.25e-01)" onclick="return nodeClicked(this,event);" />
<area id="area_GO:0008152" shape="rect" href="#GO:0008152" coords="97,110,129,143"  alt="GO:0008152 metabolic process (7.48e-01)" title="GO:0008152 metabolic process (7.48e-01)" onclick="return nodeClicked(this,event);" />
<area id="area_GO:0003008" shape="rect" href="#GO:0003008" coords="469,206,536,274"  alt="GO:0003008 system process (2.78e-01)" title="GO:0003008 system process (2.78e-01)" onclick="return nodeClicked(this,event);" />
<area id="area_GO:0005975" shape="rect" href="#GO:0005975" coords="65,329,161,426"  alt="GO:0005975 carbohydrate metabolic process (6.68e-02)" title="GO:0005975 carbohydrate metabolic process (6.68e-02)" onclick="return nodeClicked(this,event);" />
<area id="area_GO:0007616" shape="rect" href="#GO:0007616" coords="497,987,641,1131"  alt="GO:0007616 long-term memory (2.77e-03)" title="GO:0007616 long-term memory (2.77e-03)" onclick="return nodeClicked(this,event);" />
<area id="area_GO:0044238" shape="rect" href="#GO:0044238" coords="95,221,132,259"  alt="GO:0044238 primary metabolic process (6.78e-01)" title="GO:0044238 primary metabolic process (6.78e-01)" onclick="return nodeClicked(this,event);" />
</map>
