# Supplementary material for: Ontology based molecular signatures for immune cell types via gene expression analysis
Source: BMC Bioinformatics. 2013 Aug 30;14:263. doi: 10.1186/1471-2105-14-263 (PMC3844401; doi:10.1186/1471-2105-14-263)
Supplement: Additional file 1 — OBAMS profiles for all mature B cells. Additional file 1 contains a zip archive of OBAMS profiles for all mature B cells, including for each cell type individual spreadsheets showing up and down regulated genes for that cell type relative to parental cell types, and VLAD (GO term enrichment) results for all mature B cells. [file 1471-2105-14-263-S1.zip › Additional File 1/Fraction F mature B cell/VLAD.fraction_F-down/auxfiles/vlad.results.cellular_component.dot]

digraph "cellular_component" {
graph [ bgcolor = "#ffffff", label = <<TABLE COLOR="black" BGCOLOR="white"><TR><TD COLSPAN="2" BGCOLOR="#d0d0d0"><FONT COLOR="black">cellular_component</FONT></TD></TR><TR><TD BORDER="0">fraction_f_mature_down</TD></TR></TABLE>> ];
node [ fontname = "Arial" ];

subgraph "nodes" {

node [ style = "filled", fixedsize = "true", width = 1, shape = "box", fontsize = 9, fillcolor = "#d0d0d0", fontcolor = "black", color = "black" ];

"GO:0044459" [ URL = "#GO:0044459", label = <<TABLE BORDER="0"><TR><TD>GO:0044459<BR/>plasma membrane part<BR/>(2.62e-01)</TD></TR></TABLE>>, width = 0.990555863297, shape = "box", fontsize = 7.13200221574, height = 0.990555863297 ];
"GO:0044425" [ URL = "#GO:0044425", label = <<TABLE BORDER="0"><TR><TD>GO:0044425<BR/>membrane part<BR/>(3.49e-01)</TD></TR></TABLE>>, width = 0.879614393286, shape = "box", fontsize = 6.33322363166, height = 0.879614393286 ];
"GO:0043229" [ URL = "#GO:0043229", label = "", width = 0.253508082128, shape = "box", height = 0.253508082128 ];
"GO:0009986" [ URL = "#GO:0009986", label = <<TABLE BORDER="0"><TR><TD>GO:0009986<BR/>cell surface<BR/>(9.65e-02)</TD></TR></TABLE>>, width = 1.30547030658, shape = "box", fontsize = 9.39938620741, height = 1.30547030658 ];
"GO:0043231" [ URL = "#GO:0043231", label = "", width = 0.311903824584, shape = "box", height = 0.311903824584 ];
"GO:0005794" [ URL = "#GO:0005794", label = <<TABLE BORDER="0"><TR><TD>GO:0005794<BR/>Golgi apparatus<BR/>(1.69e-01)</TD></TR></TABLE>>, width = 1.13972010743, shape = "box", fontsize = 8.20598477346, height = 1.13972010743 ];
"GO:0044444" [ URL = "#GO:0044444", label = <<TABLE BORDER="0"><TR><TD>GO:0044444<BR/>cytoplasmic part<BR/>(7.04e-01)</TD></TR></TABLE>>, width = 0.514407498945, shape = "box", fontsize = 5.0, height = 0.514407498945 ];
"GO:0005575" [ URL = "#GO:0005575", label = <<TABLE BORDER="0"><TR><TD>GO:0005575<BR/>cellular_component</TD></TR></TABLE>>, width = 1.5, shape = "box", fontsize = 10.8 ];
"GO:0005886" [ URL = "#GO:0005886", label = <<TABLE BORDER="0"><TR><TD>GO:0005886<BR/>plasma membrane<BR/>(5.29e-01)</TD></TR></TABLE>>, width = 0.686586991173, shape = "box", fontsize = 5.0, height = 0.686586991173 ];
"GO:0044464" [ URL = "#GO:0044464", label = <<TABLE BORDER="0"><TR><TD>GO:0044464<BR/>cell part<BR/>(5.15e-01)</TD></TR></TABLE>>, width = 0.701018740738, shape = "box", fontsize = 5.04733493331, height = 0.701018740738 ];
"GO:0071944" [ URL = "#GO:0071944", label = <<TABLE BORDER="0"><TR><TD>GO:0071944<BR/>cell periphery<BR/>(5.39e-01)</TD></TR></TABLE>>, width = 0.676975225517, shape = "box", fontsize = 5.0, height = 0.676975225517 ];
"GO:0016021" [ URL = "#GO:0016021", label = <<TABLE BORDER="0"><TR><TD>GO:0016021<BR/>integral to<BR/>membrane<BR/>(2.76e-01)</TD></TR></TABLE>>, width = 0.970448512908, shape = "box", fontsize = 6.98722929294, height = 0.970448512908 ];
"GO:0009897" [ URL = "#GO:0009897", label = <<TABLE BORDER="0"><TR><TD>GO:0009897<BR/>external side<BR/>of plasma<BR/>membrane<BR/>(4.55e-02)</TD></TR></TABLE>>, width = 1.5, shape = "box", fontsize = 10.8, height = 1.5 ];
"GO:0005622" [ URL = "#GO:0005622", label = "", width = 0.450219781637, shape = "box", height = 0.450219781637 ];
"GO:0043226" [ URL = "#GO:0043226", label = "", width = 0.252486316255, shape = "box", height = 0.252486316255 ];
"GO:0005623" [ URL = "#GO:0005623", label = <<TABLE BORDER="0"><TR><TD>GO:0005623<BR/>cell<BR/>(5.15e-01)</TD></TR></TABLE>>, width = 0.700901013523, shape = "box", fontsize = 5.04648729737, height = 0.700901013523 ];
"GO:0031224" [ URL = "#GO:0031224", label = <<TABLE BORDER="0"><TR><TD>GO:0031224<BR/>intrinsic to<BR/>membrane<BR/>(2.88e-01)</TD></TR></TABLE>>, width = 0.955597275421, shape = "box", fontsize = 6.88030038303, height = 0.955597275421 ];
"GO:0044424" [ URL = "#GO:0044424", label = "", width = 0.190000804273, shape = "box", height = 0.190000804273 ];
"GO:0016020" [ URL = "#GO:0016020", label = <<TABLE BORDER="0"><TR><TD>GO:0016020<BR/>membrane<BR/>(4.89e-01)</TD></TR></TABLE>>, width = 0.726955115007, shape = "box", fontsize = 5.23407682805, height = 0.726955115007 ];
"GO:0043227" [ URL = "#GO:0043227", label = "", width = 0.310839987831, shape = "box", height = 0.310839987831 ];
"GO:0005737" [ URL = "#GO:0005737", label = "", width = 0.32033088274, shape = "box", height = 0.32033088274 ];
}
subgraph "edges" {


edge [ dir = "back", weight = 1 ];
subgraph "regulates" {


edge [ color = "cyan", arrowtail = "none" ];
subgraph "positive" {


edge [ color = "green", arrowtail = "vee" ];
}
subgraph "negative" {


edge [ color = "red", arrowtail = "tee" ];
}
}
subgraph "part_of" {


edge [ color = "purple", arrowtail = "diamond", weight = 2.5 ];
"GO:0005623" -> "GO:0044464";
"GO:0005622" -> "GO:0044424";
"GO:0016020" -> "GO:0044425";
"GO:0009986" -> "GO:0009897";
"GO:0071944" -> "GO:0005886";
"GO:0005737" -> "GO:0044444";
"GO:0005886" -> "GO:0044459";
}
subgraph "is_a" {


edge [ color = "blue", arrowtail = "empty", weight = 5.0 ];
"GO:0043229" -> "GO:0043231";
"GO:0044425" -> "GO:0031224";
"GO:0016020" -> "GO:0005886";
"GO:0005575" -> "GO:0044464";
"GO:0043226" -> "GO:0043227";
"GO:0044424" -> "GO:0043229";
"GO:0044464" -> "GO:0044424";
"GO:0044464" -> "GO:0071944";
"GO:0005575" -> "GO:0005623";
"GO:0043227" -> "GO:0043231";
"GO:0005575" -> "GO:0044425";
"GO:0031224" -> "GO:0016021";
"GO:0005575" -> "GO:0016020";
"GO:0044444" -> "GO:0005794";
"GO:0044464" -> "GO:0009986";
"GO:0005575" -> "GO:0043226";
"GO:0044424" -> "GO:0044444";
"GO:0044425" -> "GO:0044459";
"GO:0043231" -> "GO:0005794";
"GO:0044464" -> "GO:0005622";
"GO:0043226" -> "GO:0043229";
"GO:0044424" -> "GO:0005737";
"GO:0044459" -> "GO:0009897";
}
}
}
