# Supplementary material for: Ontology based molecular signatures for immune cell types via gene expression analysis
Source: BMC Bioinformatics. 2013 Aug 30;14:263. doi: 10.1186/1471-2105-14-263 (PMC3844401; doi:10.1186/1471-2105-14-263)
Supplement: Additional file 1 — OBAMS profiles for all mature B cells. Additional file 1 contains a zip archive of OBAMS profiles for all mature B cells, including for each cell type individual spreadsheets showing up and down regulated genes for that cell type relative to parental cell types, and VLAD (GO term enrichment) results for all mature B cells. [file 1471-2105-14-263-S1.zip › Additional File 1/Fraction F mature B cell/VLAD.fraction_F-down/auxfiles/vlad.results.cellular_component.map]

<map name="map_cellular_component">
<area id="area_GO:0044459" shape="rect" href="#GO:0044459" coords="545,667,639,762"  alt="GO:0044459 plasma membrane part (2.62e-01)" title="GO:0044459 plasma membrane part (2.62e-01)" onclick="return nodeClicked(this,event);" />
<area id="area_GO:0009897" shape="rect" href="#GO:0009897" coords="520,811,664,955"  alt="GO:0009897 external side of plasma membrane (4.55e-02)" title="GO:0009897 external side of plasma membrane (4.55e-02)" onclick="return nodeClicked(this,event);" />
<area id="area_GO:0044425" shape="rect" href="#GO:0044425" coords="467,219,549,303"  alt="GO:0044425 membrane part (3.49e-01)" title="GO:0044425 membrane part (3.49e-01)" onclick="return nodeClicked(this,event);" />
<area id="area_GO:0031224" shape="rect" href="#GO:0031224" coords="463,369,553,461"  alt="GO:0031224 intrinsic to membrane (2.88e-01)" title="GO:0031224 intrinsic to membrane (2.88e-01)" onclick="return nodeClicked(this,event);" />
<area id="area_GO:0043229" shape="rect" href="#GO:0043229" coords="59,703,83,727"  alt="GO:0043229 intracellular organelle (9.28e-01)" title="GO:0043229 intracellular organelle (9.28e-01)" onclick="return nodeClicked(this,event);" />
<area id="area_GO:0043231" shape="rect" href="#GO:0043231" coords="56,868,85,897"  alt="GO:0043231 intracellular membrane-bounded organelle (8.87e-01)" title="GO:0043231 intracellular membrane-bounded organelle (8.87e-01)" onclick="return nodeClicked(this,event);" />
<area id="area_GO:0009986" shape="rect" href="#GO:0009986" coords="175,352,300,477"  alt="GO:0009986 cell surface (9.65e-02)" title="GO:0009986 cell surface (9.65e-02)" onclick="return nodeClicked(this,event);" />
<area id="area_GO:0005794" shape="rect" href="#GO:0005794" coords="47,1003,156,1112"  alt="GO:0005794 Golgi apparatus (1.69e-01)" title="GO:0005794 Golgi apparatus (1.69e-01)" onclick="return nodeClicked(this,event);" />
<area id="area_GO:0044444" shape="rect" href="#GO:0044444" coords="109,858,157,907"  alt="GO:0044444 cytoplasmic part (7.04e-01)" title="GO:0044444 cytoplasmic part (7.04e-01)" onclick="return nodeClicked(this,event);" />
<area id="area_GO:0005575" shape="rect" href="#GO:0005575" coords="236,5,380,53"  alt="GO:0005575 cellular_component (1.00e+00)" title="GO:0005575 cellular_component (1.00e+00)" onclick="return nodeClicked(this,event);" />
<area id="area_GO:0044464" shape="rect" href="#GO:0044464" coords="204,228,271,295"  alt="GO:0044464 cell part (5.15e-01)" title="GO:0044464 cell part (5.15e-01)" onclick="return nodeClicked(this,event);" />
<area id="area_GO:0043226" shape="rect" href="#GO:0043226" coords="8,560,32,584"  alt="GO:0043226 organelle (9.29e-01)" title="GO:0043226 organelle (9.29e-01)" onclick="return nodeClicked(this,event);" />
<area id="area_GO:0005623" shape="rect" href="#GO:0005623" coords="275,103,341,169"  alt="GO:0005623 cell (5.15e-01)" title="GO:0005623 cell (5.15e-01)" onclick="return nodeClicked(this,event);" />
<area id="area_GO:0016020" shape="rect" href="#GO:0016020" coords="391,101,460,171"  alt="GO:0016020 membrane (4.89e-01)" title="GO:0016020 membrane (4.89e-01)" onclick="return nodeClicked(this,event);" />
<area id="area_GO:0005886" shape="rect" href="#GO:0005886" coords="373,539,437,605"  alt="GO:0005886 plasma membrane (5.29e-01)" title="GO:0005886 plasma membrane (5.29e-01)" onclick="return nodeClicked(this,event);" />
<area id="area_GO:0071944" shape="rect" href="#GO:0071944" coords="324,382,388,447"  alt="GO:0071944 cell periphery (5.39e-01)" title="GO:0071944 cell periphery (5.39e-01)" onclick="return nodeClicked(this,event);" />
<area id="area_GO:0005622" shape="rect" href="#GO:0005622" coords="57,393,100,436"  alt="GO:0005622 intracellular (7.67e-01)" title="GO:0005622 intracellular (7.67e-01)" onclick="return nodeClicked(this,event);" />
<area id="area_GO:0044424" shape="rect" href="#GO:0044424" coords="112,563,131,581"  alt="GO:0044424 intracellular part (9.65e-01)" title="GO:0044424 intracellular part (9.65e-01)" onclick="return nodeClicked(this,event);" />
<area id="area_GO:0016021" shape="rect" href="#GO:0016021" coords="461,525,555,619"  alt="GO:0016021 integral to membrane (2.76e-01)" title="GO:0016021 integral to membrane (2.76e-01)" onclick="return nodeClicked(this,event);" />
<area id="area_GO:0043227" shape="rect" href="#GO:0043227" coords="5,700,35,729"  alt="GO:0043227 membrane-bounded organelle (8.87e-01)" title="GO:0043227 membrane-bounded organelle (8.87e-01)" onclick="return nodeClicked(this,event);" />
<area id="area_GO:0005737" shape="rect" href="#GO:0005737" coords="107,699,136,730"  alt="GO:0005737 cytoplasm (8.80e-01)" title="GO:0005737 cytoplasm (8.80e-01)" onclick="return nodeClicked(this,event);" />
</map>
