# Supplementary material for: Ontology based molecular signatures for immune cell types via gene expression analysis
Source: BMC Bioinformatics. 2013 Aug 30;14:263. doi: 10.1186/1471-2105-14-263 (PMC3844401; doi:10.1186/1471-2105-14-263)
Supplement: Additional file 1 — OBAMS profiles for all mature B cells. Additional file 1 contains a zip archive of OBAMS profiles for all mature B cells, including for each cell type individual spreadsheets showing up and down regulated genes for that cell type relative to parental cell types, and VLAD (GO term enrichment) results for all mature B cells. [file 1471-2105-14-263-S1.zip › Additional File 1/Fraction F mature B cell/VLAD.fraction_F-down/auxfiles/vlad.results.molecular_function.map]

<map name="map_molecular_function">
<area id="area_GO:0030695" shape="rect" href="#GO:0030695" coords="160,362,240,443"  alt="GO:0030695 GTPase regulator activity (6.92e-02)" title="GO:0030695 GTPase regulator activity (6.92e-02)" onclick="return nodeClicked(this,event);" />
<area id="area_GO:0005085" shape="rect" href="#GO:0005085" coords="155,511,248,604"  alt="GO:0005085 guanyl-nucleotide exchange factor activity (2.82e-02)" title="GO:0005085 guanyl-nucleotide exchange factor activity (2.82e-02)" onclick="return nodeClicked(this,event);" />
<area id="area_GO:0016782" shape="rect" href="#GO:0016782" coords="29,350,133,455"  alt="GO:0016782 transferase activity, transferring sulfur-containing groups (1.13e-02)" title="GO:0016782 transferase activity, transferring sulfur-containing groups (1.13e-02)" onclick="return nodeClicked(this,event);" />
<area id="area_GO:0008146" shape="rect" href="#GO:0008146" coords="24,504,131,611"  alt="GO:0008146 sulfotransferase activity (9.66e-03)" title="GO:0008146 sulfotransferase activity (9.66e-03)" onclick="return nodeClicked(this,event);" />
<area id="area_GO:0003824" shape="rect" href="#GO:0003824" coords="93,121,123,151"  alt="GO:0003824 catalytic activity (7.17e-01)" title="GO:0003824 catalytic activity (7.17e-01)" onclick="return nodeClicked(this,event);" />
<area id="area_GO:0016740" shape="rect" href="#GO:0016740" coords="68,233,121,287"  alt="GO:0016740 transferase activity (3.03e-01)" title="GO:0016740 transferase activity (3.03e-01)" onclick="return nodeClicked(this,event);" />
<area id="area_GO:0030234" shape="rect" href="#GO:0030234" coords="159,102,225,170"  alt="GO:0030234 enzyme regulator activity (1.58e-01)" title="GO:0030234 enzyme regulator activity (1.58e-01)" onclick="return nodeClicked(this,event);" />
<area id="area_GO:0060589" shape="rect" href="#GO:0060589" coords="152,220,232,300"  alt="GO:0060589 nucleoside-triphosphatase regulator activity (7.15e-02)" title="GO:0060589 nucleoside-triphosphatase regulator activity (7.15e-02)" onclick="return nodeClicked(this,event);" />
<area id="area_GO:0030246" shape="rect" href="#GO:0030246" coords="256,219,336,301"  alt="GO:0030246 carbohydrate binding (6.83e-02)" title="GO:0030246 carbohydrate binding (6.83e-02)" onclick="return nodeClicked(this,event);" />
<area id="area_GO:0046872" shape="rect" href="#GO:0046872" coords="359,537,399,577"  alt="GO:0046872 metal ion binding (5.45e-01)" title="GO:0046872 metal ion binding (5.45e-01)" onclick="return nodeClicked(this,event);" />
<area id="area_GO:0005509" shape="rect" href="#GO:0005509" coords="341,693,416,768"  alt="GO:0005509 calcium ion binding (1.01e-01)" title="GO:0005509 calcium ion binding (1.01e-01)" onclick="return nodeClicked(this,event);" />
<area id="area_GO:0016232" shape="rect" href="#GO:0016232" coords="5,659,149,803"  alt="GO:0016232 HNK-1 sulfotransferase activity (2.02e-04)" title="GO:0016232 HNK-1 sulfotransferase activity (2.02e-04)" onclick="return nodeClicked(this,event);" />
<area id="area_GO:0043167" shape="rect" href="#GO:0043167" coords="360,241,397,279"  alt="GO:0043167 ion binding (5.51e-01)" title="GO:0043167 ion binding (5.51e-01)" onclick="return nodeClicked(this,event);" />
<area id="area_GO:0043169" shape="rect" href="#GO:0043169" coords="360,383,397,422"  alt="GO:0043169 cation binding (5.50e-01)" title="GO:0043169 cation binding (5.50e-01)" onclick="return nodeClicked(this,event);" />
<area id="area_GO:0005488" shape="rect" href="#GO:0005488" coords="291,130,301,142"  alt="GO:0005488 binding (9.79e-01)" title="GO:0005488 binding (9.79e-01)" onclick="return nodeClicked(this,event);" />
<area id="area_GO:0003674" shape="rect" href="#GO:0003674" coords="120,5,264,53"  alt="GO:0003674 molecular_function (1.00e+00)" title="GO:0003674 molecular_function (1.00e+00)" onclick="return nodeClicked(this,event);" />
</map>
