# Supplementary material for: Ontology based molecular signatures for immune cell types via gene expression analysis
Source: BMC Bioinformatics. 2013 Aug 30;14:263. doi: 10.1186/1471-2105-14-263 (PMC3844401; doi:10.1186/1471-2105-14-263)
Supplement: Additional file 1 — OBAMS profiles for all mature B cells. Additional file 1 contains a zip archive of OBAMS profiles for all mature B cells, including for each cell type individual spreadsheets showing up and down regulated genes for that cell type relative to parental cell types, and VLAD (GO term enrichment) results for all mature B cells. [file 1471-2105-14-263-S1.zip › Additional File 1/Fraction F mature B cell/VLAD.fraction_F-down/resultsfraction_F-down.xls]

## Sheet: Summary
fraction_f_mature_down			fraction_f_mature_down
Vlad version	v1.5.1		MGI:88343	Cd69
Date	Wed Jun 20 07:30:05 2012		MGI:2138283	Chst10
Run time	60.47 sec		MGI:3615484	Tagap
Ontology file	gene_ontology.obo
Ontology date	Tue Jun 19 19:30:00 2012
Annotation file	gene_association.mgi
Annotation date	Wed Jun 6 00:00:00 2012
Analysis type	enrichment
Excluded evidence codes	ND
Number of query sets	1
Query set 1	fraction_f_mature_down (n=3; 0 not found)
Universe set	default (everything)
Graph display	Top 25 scoring terms and their ancestors. Interior nodes have been culled.
Jump to	biological_process
	cellular_component
	molecular_function
Column Descriptions
TermID	ID of the ontology term.
Term	The text of the term.
Term Min P	The smallest P-val for any query set for this term.
Term Max P	The largest P-val for any query set for this term.
Term P ratio	Term Min P divided by Term Max P.
P	P value (significance score) for this query set for this ontology term.
Q	The False Discovery Rate (FDR) statistic.
k	The number of objects in the query set annotated to this term (or a descendant).
n	The size of the query set.
K	The number of objects in the database annotated to this term (or a descendant).
N	Number of annotated objects in the database.
k/n	Percent of query set objects annotated to this term (or a descendant).
K/N	Percent of database objects annotated to this term (or a descendant).
k/K	Percent of all objects annotated to this term present in the query set.
n/N	Percent of database in the query set.
Qset	The name of the query set.
Symbols	The symbols query set objects annotated to this term (or a descendant).

## Sheet: biological_process
TermID	Term	P	Q	k	n	K	N	k/n	K/N	k/K	n/N	Qset	Symbols
GO:0007616	long-term memory	0.00277282	0.0665478	1	2	21	15137	0.5	0.00138733	0.047619	0.000132127	fraction_f_mature_down	Chst10
GO:0007613	memory	0.0100167	0.0916108	1	2	76	15137	0.5	0.00502081	0.0131579	0.000132127	fraction_f_mature_down	Chst10
GO:0007612	learning	0.0123817	0.0916108	1	2	94	15137	0.5	0.00620995	0.0106383	0.000132127	fraction_f_mature_down	Chst10
GO:0016051	carbohydrate biosynthetic process	0.0152685	0.0916108	1	2	116	15137	0.5	0.00766334	0.00862069	0.000132127	fraction_f_mature_down	Chst10
GO:0007611	learning or memory	0.0214214	0.091957	1	2	163	15137	0.5	0.0107683	0.00613497	0.000132127	fraction_f_mature_down	Chst10
GO:0050890	cognition	0.0229892	0.091957	1	2	175	15137	0.5	0.0115611	0.00571429	0.000132127	fraction_f_mature_down	Chst10
GO:0007610	behavior	0.057934	0.198631	1	2	445	15137	0.5	0.0293982	0.00224719	0.000132127	fraction_f_mature_down	Chst10
GO:0005975	carbohydrate metabolic process	0.0667622	0.200287	1	2	514	15137	0.5	0.0339565	0.00194553	0.000132127	fraction_f_mature_down	Chst10
GO:0050896	response to stimulus	0.175855	0.468946	2	2	6348	15137	1	0.41937	0.00031506	0.000132127	fraction_f_mature_down	Chst10,Tagap
GO:0050877	neurological system process	0.248064	0.595354	1	2	2011	15137	0.5	0.132853	0.000497265	0.000132127	fraction_f_mature_down	Chst10
GO:0003008	system process	0.278008	0.606563	1	2	2275	15137	0.5	0.150294	0.00043956	0.000132127	fraction_f_mature_down	Chst10
GO:0009058	biosynthetic process	0.365769	0.731538	1	2	3082	15137	0.5	0.203607	0.000324465	0.000132127	fraction_f_mature_down	Chst10
GO:0007165	signal transduction	0.466921	0.810374	1	2	4085	15137	0.5	0.269869	0.000244798	0.000132127	fraction_f_mature_down	Tagap
GO:0023052	signaling	0.495657	0.810374	1	2	4387	15137	0.5	0.28982	0.000227946	0.000132127	fraction_f_mature_down	Tagap
GO:0007154	cell communication	0.506484	0.810374	1	2	4503	15137	0.5	0.297483	0.000222074	0.000132127	fraction_f_mature_down	Tagap
GO:0051716	cellular response to stimulus	0.55145	0.826544	1	2	4999	15137	0.5	0.33025	0.00020004	0.000132127	fraction_f_mature_down	Tagap
GO:0032501	multicellular organismal process	0.585469	0.826544	1	2	5391	15137	0.5	0.356147	0.000185494	0.000132127	fraction_f_mature_down	Chst10
GO:0044238	primary metabolic process	0.677604	0.903471	1	2	6542	15137	0.5	0.432186	0.000152858	0.000132127	fraction_f_mature_down	Chst10
GO:0008152	metabolic process	0.748329	0.921463	1	2	7543	15137	0.5	0.498315	0.000132573	0.000132127	fraction_f_mature_down	Chst10
GO:0050794	regulation of cellular process	0.791385	0.921463	1	2	8223	15137	0.5	0.543238	0.00012161	0.000132127	fraction_f_mature_down	Tagap
GO:0050789	regulation of biological process	0.825031	0.921463	1	2	8805	15137	0.5	0.581687	0.000113572	0.000132127	fraction_f_mature_down	Tagap
GO:0065007	biological regulation	0.844674	0.921463	1	2	9171	15137	0.5	0.605866	0.000109039	0.000132127	fraction_f_mature_down	Tagap
GO:0009987	cellular process	0.96864	1	1	2	12456	15137	0.5	0.822884	8.02826e-05	0.000132127	fraction_f_mature_down	Tagap
GO:0008150	biological_process	1	1	2	2	15137	15137	1	1	0.000132127	0.000132127	fraction_f_mature_down	Chst10,Tagap

## Sheet: cellular_component
TermID	Term	P	Q	k	n	K	N	k/n	K/N	k/K	n/N	Qset	Symbols
GO:0009897	external side of plasma membrane	0.0454665	0.942756	1	3	253	16439	0.333333	0.0153902	0.00395257	0.000182493	fraction_f_mature_down	Cd69
GO:0009986	cell surface	0.0965445	0.942756	1	3	547	16439	0.333333	0.0332745	0.00182815	0.000182493	fraction_f_mature_down	Cd69
GO:0005794	Golgi apparatus	0.168887	0.942756	1	3	983	16439	0.333333	0.0597968	0.00101729	0.000182493	fraction_f_mature_down	Chst10
GO:0044459	plasma membrane part	0.261826	0.942756	1	3	1582	16439	0.333333	0.0962346	0.000632111	0.000182493	fraction_f_mature_down	Cd69
GO:0016021	integral to membrane	0.276466	0.942756	2	3	5690	16439	0.666667	0.346128	0.000351494	0.000182493	fraction_f_mature_down	Cd69,Chst10
GO:0031224	intrinsic to membrane	0.287596	0.942756	2	3	5824	16439	0.666667	0.354279	0.000343407	0.000182493	fraction_f_mature_down	Cd69,Chst10
GO:0044425	membrane part	0.348613	0.942756	2	3	6537	16439	0.666667	0.397652	0.000305951	0.000182493	fraction_f_mature_down	Cd69,Chst10
GO:0016020	membrane	0.489005	0.942756	2	3	8099	16439	0.666667	0.49267	0.000246944	0.000182493	fraction_f_mature_down	Cd69,Chst10
GO:0044464	cell part	0.514644	0.942756	3	3	13174	16439	1	0.801387	0.000227721	0.000182493	fraction_f_mature_down	Cd69,Chst10,Tagap
GO:0005623	cell	0.514761	0.942756	3	3	13175	16439	1	0.801448	0.000227704	0.000182493	fraction_f_mature_down	Cd69,Chst10,Tagap
GO:0005886	plasma membrane	0.529063	0.942756	1	3	3649	16439	0.333333	0.221972	0.000274048	0.000182493	fraction_f_mature_down	Cd69
GO:0071944	cell periphery	0.538718	0.942756	1	3	3737	16439	0.333333	0.227325	0.000267594	0.000182493	fraction_f_mature_down	Cd69
GO:0044444	cytoplasmic part	0.703758	1	1	3	5480	16439	0.333333	0.333354	0.000182482	0.000182493	fraction_f_mature_down	Chst10
GO:0005622	intracellular	0.766526	1	2	3	11282	16439	0.666667	0.686295	0.000177274	0.000182493	fraction_f_mature_down	Chst10,Tagap
GO:0005737	cytoplasm	0.880041	1	1	3	8331	16439	0.333333	0.506783	0.000120034	0.000182493	fraction_f_mature_down	Chst10
GO:0043231	intracellular membrane-bounded organelle	0.886534	1	1	3	8480	16439	0.333333	0.515846	0.000117925	0.000182493	fraction_f_mature_down	Chst10
GO:0043227	membrane-bounded organelle	0.887345	1	1	3	8499	16439	0.333333	0.517002	0.000117661	0.000182493	fraction_f_mature_down	Chst10
GO:0043229	intracellular organelle	0.927857	1	1	3	9595	16439	0.333333	0.583673	0.000104221	0.000182493	fraction_f_mature_down	Chst10
GO:0043226	organelle	0.928519	1	1	3	9616	16439	0.333333	0.58495	0.000103993	0.000182493	fraction_f_mature_down	Chst10
GO:0044424	intracellular part	0.964627	1	1	3	11042	16439	0.333333	0.671695	9.05633e-05	0.000182493	fraction_f_mature_down	Chst10
GO:0005575	cellular_component	1	1	3	3	16439	16439	1	1	0.000182493	0.000182493	fraction_f_mature_down	Cd69,Chst10,Tagap

## Sheet: molecular_function
TermID	Term	P	Q	k	n	K	N	k/n	K/N	k/K	n/N	Qset	Symbols
GO:0016232	HNK-1 sulfotransferase activity	0.000201979	0.00323167	1	3	1	14853	0.333333	6.73265e-05	1	0.000201979	fraction_f_mature_down	Chst10
GO:0008146	sulfotransferase activity	0.00966436	0.0601014	1	3	48	14853	0.333333	0.00323167	0.0208333	0.000201979	fraction_f_mature_down	Chst10
GO:0016782	transferase activity, transferring sulfur-containing groups	0.011269	0.0601014	1	3	56	14853	0.333333	0.00377028	0.0178571	0.000201979	fraction_f_mature_down	Chst10
GO:0005085	guanyl-nucleotide exchange factor activity	0.0282115	0.112846	1	3	141	14853	0.333333	0.00949303	0.0070922	0.000201979	fraction_f_mature_down	Tagap
GO:0030246	carbohydrate binding	0.068274	0.163534	1	3	346	14853	0.333333	0.023295	0.00289017	0.000201979	fraction_f_mature_down	Cd69
GO:0030695	GTPase regulator activity	0.0692372	0.163534	1	3	351	14853	0.333333	0.0236316	0.002849	0.000201979	fraction_f_mature_down	Tagap
GO:0060589	nucleoside-triphosphatase regulator activity	0.0715459	0.163534	1	3	363	14853	0.333333	0.0244395	0.00275482	0.000201979	fraction_f_mature_down	Tagap
GO:0005509	calcium ion binding	0.101025	0.202051	1	3	518	14853	0.333333	0.0348751	0.0019305	0.000201979	fraction_f_mature_down	Cd69
GO:0030234	enzyme regulator activity	0.158459	0.281706	1	3	830	14853	0.333333	0.055881	0.00120482	0.000201979	fraction_f_mature_down	Tagap
GO:0016740	transferase activity	0.302569	0.48411	1	3	1681	14853	0.333333	0.113176	0.000594884	0.000201979	fraction_f_mature_down	Chst10
GO:0046872	metal ion binding	0.544549	0.678123	1	3	3425	14853	0.333333	0.230593	0.000291971	0.000201979	fraction_f_mature_down	Cd69
GO:0043169	cation binding	0.549552	0.678123	1	3	3467	14853	0.333333	0.233421	0.000288434	0.000201979	fraction_f_mature_down	Cd69
GO:0043167	ion binding	0.550975	0.678123	1	3	3479	14853	0.333333	0.234229	0.000287439	0.000201979	fraction_f_mature_down	Cd69
GO:0003824	catalytic activity	0.716648	0.819026	1	3	5097	14853	0.333333	0.343163	0.000196194	0.000201979	fraction_f_mature_down	Chst10
GO:0005488	binding	0.979284	1	1	3	10773	14853	0.333333	0.725308	9.28247e-05	0.000201979	fraction_f_mature_down	Cd69
GO:0003674	molecular_function	1	1	3	3	14853	14853	1	1	0.000201979	0.000201979	fraction_f_mature_down	Cd69,Chst10,Tagap
