# Supplementary material for: Ontology based molecular signatures for immune cell types via gene expression analysis
Source: BMC Bioinformatics. 2013 Aug 30;14:263. doi: 10.1186/1471-2105-14-263 (PMC3844401; doi:10.1186/1471-2105-14-263)
Supplement: Additional file 1 — OBAMS profiles for all mature B cells. Additional file 1 contains a zip archive of OBAMS profiles for all mature B cells, including for each cell type individual spreadsheets showing up and down regulated genes for that cell type relative to parental cell types, and VLAD (GO term enrichment) results for all mature B cells. [file 1471-2105-14-263-S1.zip › Additional File 1/Fraction F mature B cell/VLAD.fraction_F_up/auxfiles/vlad.results.cellular_component.dot]

digraph "cellular_component" {
graph [ bgcolor = "#FFFFFF", label = <<TABLE COLOR="black" BGCOLOR="white"><TR><TD COLSPAN="2" BGCOLOR="#D0D0D0"><FONT COLOR="black">cellular_component</FONT></TD></TR><TR><TD BORDER="0">Fraction F up</TD></TR></TABLE>> ];
node [ fontname = "Helvetica" ];

subgraph "nodes" {

node [ style = "filled", fixedsize = "true", width = 1, shape = "box", fontsize = 9, fillcolor = "#D0D0D0", fontcolor = "black", color = "black" ];

"GO:0043226" [ URL = "#GO:0043226", label = <<TABLE BORDER="0"><TR><TD>GO:0043226<BR/>organelle<BR/>(2.14e-01)</TD></TR></TABLE>>, width = 0.658402958207, shape = "box", fontsize = 5.0, height = 0.658402958207 ];
"GO:0043231" [ URL = "#GO:0043231", label = "", width = 0.377648087939, shape = "box", height = 0.377648087939 ];
"GO:0014704" [ URL = "#GO:0014704", label = <<TABLE BORDER="0"><TR><TD>GO:0014704<BR/>intercalated disc<BR/>(2.23e-02)</TD></TR></TABLE>>, width = 1.02608222954, shape = "box", fontsize = 7.38779205271, height = 1.02608222954 ];
"GO:0030667" [ URL = "#GO:0030667", label = <<TABLE BORDER="0"><TR><TD>GO:0030667<BR/>secretory<BR/>granule<BR/>membrane<BR/>(3.75e-02)</TD></TR></TABLE>>, width = 0.954210749692, shape = "box", fontsize = 6.87031739778, height = 0.954210749692 ];
"GO:0005615" [ URL = "#GO:0005615", label = <<TABLE BORDER="0"><TR><TD>GO:0005615<BR/>extracellular space<BR/>(3.19e-03)</TD></TR></TABLE>>, width = 1.25967355388, shape = "box", fontsize = 9.06964958792, height = 1.25967355388 ];
"GO:0044291" [ URL = "#GO:0044291", label = <<TABLE BORDER="0"><TR><TD>GO:0044291<BR/>cell-cell<BR/>contact zone<BR/>(2.40e-02)</TD></TR></TABLE>>, width = 1.01623673588, shape = "box", fontsize = 7.31690449832, height = 1.01623673588 ];
"GO:0005791" [ URL = "#GO:0005791", label = <<TABLE BORDER="0"><TR><TD>GO:0005791<BR/>rough<BR/>endoplasmic<BR/>reticulum<BR/>(3.75e-02)</TD></TR></TABLE>>, width = 0.954210749692, shape = "box", fontsize = 6.87031739778, height = 0.954210749692 ];
"GO:0005916" [ URL = "#GO:0005916", label = <<TABLE BORDER="0"><TR><TD>GO:0005916<BR/>fascia adherens<BR/>(1.12e-02)</TD></TR></TABLE>>, width = 1.11424584395, shape = "box", fontsize = 8.02257007642, height = 1.11424584395 ];
"GO:0043227" [ URL = "#GO:0043227", label = "", width = 0.375951534467, shape = "box", height = 0.375951534467 ];
"GO:0031982" [ URL = "#GO:0031982", label = <<TABLE BORDER="0"><TR><TD>GO:0031982<BR/>vesicle<BR/>(3.35e-03)</TD></TR></TABLE>>, width = 1.25443484052, shape = "box", fontsize = 9.03193085171, height = 1.25443484052 ];
"GO:0042629" [ URL = "#GO:0042629", label = <<TABLE BORDER="0"><TR><TD>GO:0042629<BR/>mast cell granule<BR/>(2.60e-03)</TD></TR></TABLE>>, width = 1.28166382055, shape = "box", fontsize = 9.22797950799, height = 1.28166382055 ];
"GO:0005576" [ URL = "#GO:0005576", label = <<TABLE BORDER="0"><TR><TD>GO:0005576<BR/>extracellular region<BR/>(2.84e-04)</TD></TR></TABLE>>, width = 1.5, shape = "box", fontsize = 10.8, height = 1.5 ];
"GO:0031985" [ URL = "#GO:0031985", label = <<TABLE BORDER="0"><TR><TD>GO:0031985<BR/>Golgi cisterna<BR/>(2.15e-02)</TD></TR></TABLE>>, width = 1.03125791561, shape = "box", fontsize = 7.42505699238, height = 1.03125791561 ];
"GO:0044421" [ URL = "#GO:0044421", label = <<TABLE BORDER="0"><TR><TD>GO:0044421<BR/>extracellular<BR/>region part<BR/>(9.02e-03)</TD></TR></TABLE>>, width = 1.14089725532, shape = "box", fontsize = 8.21446023832, height = 1.14089725532 ];
"GO:0043229" [ URL = "#GO:0043229", label = <<TABLE BORDER="0"><TR><TD>GO:0043229<BR/>intracellular<BR/>organelle<BR/>(2.10e-01)</TD></TR></TABLE>>, width = 0.661746522798, shape = "box", fontsize = 5.0, height = 0.661746522798 ];
"GO:0031984" [ URL = "#GO:0031984", label = <<TABLE BORDER="0"><TR><TD>GO:0031984<BR/>organelle<BR/>subcompartment<BR/>(2.23e-02)</TD></TR></TABLE>>, width = 1.02608222954, shape = "box", fontsize = 7.38779205271, height = 1.02608222954 ];
"GO:0005783" [ URL = "#GO:0005783", label = "", width = 0.383535026139, shape = "box", height = 0.383535026139 ];
"GO:0044431" [ URL = "#GO:0044431", label = <<TABLE BORDER="0"><TR><TD>GO:0044431<BR/>Golgi apparatus part<BR/>(2.49e-02)</TD></TR></TABLE>>, width = 1.01134917351, shape = "box", fontsize = 7.28171404926, height = 1.01134917351 ];
"GO:0032127" [ URL = "#GO:0032127", label = <<TABLE BORDER="0"><TR><TD>GO:0032127<BR/>dense core<BR/>granule<BR/>membrane<BR/>(2.60e-03)</TD></TR></TABLE>>, width = 1.28166382055, shape = "box", fontsize = 9.22797950799, height = 1.28166382055 ];
"GO:0000137" [ URL = "#GO:0000137", label = <<TABLE BORDER="0"><TR><TD>GO:0000137<BR/>Golgi cis<BR/>cisterna<BR/>(5.19e-03)</TD></TR></TABLE>>, width = 1.20534651288, shape = "box", fontsize = 8.67849489273, height = 1.20534651288 ];
"GO:0005795" [ URL = "#GO:0005795", label = <<TABLE BORDER="0"><TR><TD>GO:0005795<BR/>Golgi stack<BR/>(3.58e-02)</TD></TR></TABLE>>, width = 0.960759399581, shape = "box", fontsize = 6.91746767699, height = 0.960759399581 ];
"GO:0031410" [ URL = "#GO:0031410", label = <<TABLE BORDER="0"><TR><TD>GO:0031410<BR/>cytoplasmic vesicle<BR/>(2.56e-03)</TD></TR></TABLE>>, width = 1.2834070856, shape = "box", fontsize = 9.24053101633, height = 1.2834070856 ];
"GO:0031988" [ URL = "#GO:0031988", label = <<TABLE BORDER="0"><TR><TD>GO:0031988<BR/>membrane-bounded vesicle<BR/>(1.04e-02)</TD></TR></TABLE>>, width = 1.12356792866, shape = "box", fontsize = 8.08968908636, height = 1.12356792866 ];
"GO:0048237" [ URL = "#GO:0048237", label = <<TABLE BORDER="0"><TR><TD>GO:0048237<BR/>rough<BR/>endoplasmic<BR/>reticulum lumen<BR/>(2.60e-03)</TD></TR></TABLE>>, width = 1.28166382055, shape = "box", fontsize = 9.22797950799, height = 1.28166382055 ];
"GO:0016023" [ URL = "#GO:0016023", label = <<TABLE BORDER="0"><TR><TD>GO:0016023<BR/>cytoplasmic<BR/>membrane-bounded vesicle<BR/>(8.76e-03)</TD></TR></TABLE>>, width = 1.14434915977, shape = "box", fontsize = 8.23931395038, height = 1.14434915977 ];
"GO:0030140" [ URL = "#GO:0030140", label = <<TABLE BORDER="0"><TR><TD>GO:0030140<BR/>trans-Golgi<BR/>network<BR/>transport vesicle<BR/>(1.64e-02)</TD></TR></TABLE>>, width = 1.06682252756, shape = "box", fontsize = 7.6811221984, height = 1.06682252756 ];
"GO:0031045" [ URL = "#GO:0031045", label = <<TABLE BORDER="0"><TR><TD>GO:0031045<BR/>dense core granule<BR/>(7.78e-03)</TD></TR></TABLE>>, width = 1.15843458196, shape = "box", fontsize = 8.34072899013, height = 1.15843458196 ];
"GO:0030864" [ URL = "#GO:0030864", label = <<TABLE BORDER="0"><TR><TD>GO:0030864<BR/>cortical actin<BR/>cytoskeleton<BR/>(2.49e-02)</TD></TR></TABLE>>, width = 1.01154418432, shape = "box", fontsize = 7.28311812707, height = 1.01154418432 ];
"GO:0044444" [ URL = "#GO:0044444", label = <<TABLE BORDER="0"><TR><TD>GO:0044444<BR/>cytoplasmic part<BR/>(4.97e-02)</TD></TR></TABLE>>, width = 0.912871744385, shape = "box", fontsize = 6.57267655957, height = 0.912871744385 ];
"GO:0044446" [ URL = "#GO:0044446", label = "", width = 0.472229502743, shape = "box", height = 0.472229502743 ];
"GO:0005788" [ URL = "#GO:0005788", label = <<TABLE BORDER="0"><TR><TD>GO:0005788<BR/>endoplasmic<BR/>reticulum lumen<BR/>(2.66e-02)</TD></TR></TABLE>>, width = 1.00257086657, shape = "box", fontsize = 7.21851023933, height = 1.00257086657 ];
"GO:0005575" [ URL = "#GO:0005575", label = <<TABLE BORDER="0"><TR><TD>GO:0005575<BR/>cellular_component</TD></TR></TABLE>>, width = 1.5, shape = "box", fontsize = 10.8 ];
"GO:0030141" [ URL = "#GO:0030141", label = <<TABLE BORDER="0"><TR><TD>GO:0030141<BR/>stored<BR/>secretory granule<BR/>(7.72e-04)</TD></TR></TABLE>>, width = 1.40563215459, shape = "box", fontsize = 10.120551513, height = 1.40563215459 ];
}
subgraph "edges" {


edge [ dir = "back", weight = 1 ];
subgraph "regulates" {


edge [ color = "cyan", arrowtail = "none" ];
subgraph "positive" {


edge [ color = "green", arrowtail = "vee" ];
}
subgraph "negative" {


edge [ color = "red", arrowtail = "tee" ];
}
}
subgraph "part_of" {


edge [ color = "purple", arrowtail = "diamond", weight = 2.5 ];
"GO:0031045" -> "GO:0032127";
"GO:0005795" -> "GO:0031985";
"GO:0005791" -> "GO:0048237";
"GO:0014704" -> "GO:0005916";
"GO:0043229" -> "GO:0044446";
"GO:0005576" -> "GO:0044421";
"GO:0043227" -> "GO:0031984";
"GO:0030141" -> "GO:0030667";
}
subgraph "is_a" {


edge [ color = "blue", arrowtail = "empty", weight = 5.0 ];
"GO:0044431" -> "GO:0031985";
"GO:0043231" -> "GO:0005783";
"GO:0044444" -> "GO:0005783";
"GO:0031410" -> "GO:0016023";
"GO:0005575" -> "GO:0044421";
"GO:0043226" -> "GO:0043227";
"GO:0031985" -> "GO:0000137";
"GO:0005575" -> "GO:0043226";
"GO:0030141" -> "GO:0031045";
"GO:0043227" -> "GO:0043231";
"GO:0044444" -> "GO:0031410";
"GO:0043226" -> "GO:0043229";
"GO:0005783" -> "GO:0005791";
"GO:0005575" -> "GO:0005576";
"GO:0031988" -> "GO:0016023";
"GO:0030667" -> "GO:0032127";
"GO:0043226" -> "GO:0031982";
"GO:0005788" -> "GO:0048237";
"GO:0031982" -> "GO:0031988";
"GO:0043229" -> "GO:0043231";
"GO:0044421" -> "GO:0005615";
"GO:0043231" -> "GO:0016023";
"GO:0044291" -> "GO:0014704";
"GO:0044431" -> "GO:0005795";
"GO:0043229" -> "GO:0031410";
"GO:0031984" -> "GO:0031985";
"GO:0031982" -> "GO:0031410";
"GO:0016023" -> "GO:0030141";
"GO:0044446" -> "GO:0031984";
"GO:0044446" -> "GO:0044431";
}
"GO:0044446" -> "GO:0030864";
"GO:0005575" -> "GO:0044291";
"GO:0005575" -> "GO:0044444";
"GO:0043231" -> "GO:0044431";
"GO:0044444" -> "GO:0044431";
"GO:0016023" -> "GO:0030140";
"GO:0044446" -> "GO:0005788";
"GO:0044446" -> "GO:0030667";
"GO:0044444" -> "GO:0042629";
"GO:0043231" -> "GO:0042629";
"GO:0044431" -> "GO:0030140";
"GO:0005783" -> "GO:0005788";
"GO:0044444" -> "GO:0030864";
}
}
