# Supplementary material for: Ontology based molecular signatures for immune cell types via gene expression analysis
Source: BMC Bioinformatics. 2013 Aug 30;14:263. doi: 10.1186/1471-2105-14-263 (PMC3844401; doi:10.1186/1471-2105-14-263)
Supplement: Additional file 1 — OBAMS profiles for all mature B cells. Additional file 1 contains a zip archive of OBAMS profiles for all mature B cells, including for each cell type individual spreadsheets showing up and down regulated genes for that cell type relative to parental cell types, and VLAD (GO term enrichment) results for all mature B cells. [file 1471-2105-14-263-S1.zip › Additional File 1/Fraction F mature B cell/VLAD.fraction_F_up/auxfiles/vlad.results.cellular_component.map]

<map name="map_cellular_component">
<area id="area_GO:0043226" shape="rect" href="#GO:0043226" coords="320,142,381,205"  alt="GO:0043226 organelle (2.14e-01)" title="GO:0043226 organelle (2.14e-01)" onclick="return nodeClicked(this,event);" />
<area id="area_GO:0043227" shape="rect" href="#GO:0043227" coords="369,335,404,371"  alt="GO:0043227 membrane-bounded organelle (6.20e-01)" title="GO:0043227 membrane-bounded organelle (6.20e-01)" onclick="return nodeClicked(this,event);" />
<area id="area_GO:0031982" shape="rect" href="#GO:0031982" coords="137,293,257,413"  alt="GO:0031982 vesicle (3.35e-03)" title="GO:0031982 vesicle (3.35e-03)" onclick="return nodeClicked(this,event);" />
<area id="area_GO:0043229" shape="rect" href="#GO:0043229" coords="281,321,345,385"  alt="GO:0043229 intracellular organelle (2.10e-01)" title="GO:0043229 intracellular organelle (2.10e-01)" onclick="return nodeClicked(this,event);" />
<area id="area_GO:0043231" shape="rect" href="#GO:0043231" coords="296,505,331,541"  alt="GO:0043231 intracellular membrane-bounded organelle (6.17e-01)" title="GO:0043231 intracellular membrane-bounded organelle (6.17e-01)" onclick="return nodeClicked(this,event);" />
<area id="area_GO:0042629" shape="rect" href="#GO:0042629" coords="151,632,273,755"  alt="GO:0042629 mast cell granule (2.60e-03)" title="GO:0042629 mast cell granule (2.60e-03)" onclick="return nodeClicked(this,event);" />
<area id="area_GO:0005783" shape="rect" href="#GO:0005783" coords="641,675,679,712"  alt="GO:0005783 endoplasmic reticulum (6.07e-01)" title="GO:0005783 endoplasmic reticulum (6.07e-01)" onclick="return nodeClicked(this,event);" />
<area id="area_GO:0044431" shape="rect" href="#GO:0044431" coords="348,645,444,742"  alt="GO:0044431 Golgi apparatus part (2.49e-02)" title="GO:0044431 Golgi apparatus part (2.49e-02)" onclick="return nodeClicked(this,event);" />
<area id="area_GO:0016023" shape="rect" href="#GO:0016023" coords="17,639,127,748"  alt="GO:0016023 cytoplasmic membrane-bounded vesicle (8.76e-03)" title="GO:0016023 cytoplasmic membrane-bounded vesicle (8.76e-03)" onclick="return nodeClicked(this,event);" />
<area id="area_GO:0014704" shape="rect" href="#GO:0014704" coords="624,304,723,403"  alt="GO:0014704 intercalated disc (2.23e-02)" title="GO:0014704 intercalated disc (2.23e-02)" onclick="return nodeClicked(this,event);" />
<area id="area_GO:0005916" shape="rect" href="#GO:0005916" coords="677,469,784,576"  alt="GO:0005916 fascia adherens (1.12e-02)" title="GO:0005916 fascia adherens (1.12e-02)" onclick="return nodeClicked(this,event);" />
<area id="area_GO:0030667" shape="rect" href="#GO:0030667" coords="151,1002,241,1094"  alt="GO:0030667 secretory granule membrane (3.75e-02)" title="GO:0030667 secretory granule membrane (3.75e-02)" onclick="return nodeClicked(this,event);" />
<area id="area_GO:0032127" shape="rect" href="#GO:0032127" coords="135,1157,257,1280"  alt="GO:0032127 dense core granule membrane (2.60e-03)" title="GO:0032127 dense core granule membrane (2.60e-03)" onclick="return nodeClicked(this,event);" />
<area id="area_GO:0005615" shape="rect" href="#GO:0005615" coords="808,462,928,583"  alt="GO:0005615 extracellular space (3.19e-03)" title="GO:0005615 extracellular space (3.19e-03)" onclick="return nodeClicked(this,event);" />
<area id="area_GO:0044291" shape="rect" href="#GO:0044291" coords="625,125,721,222"  alt="GO:0044291 cell-cell contact zone (2.40e-02)" title="GO:0044291 cell-cell contact zone (2.40e-02)" onclick="return nodeClicked(this,event);" />
<area id="area_GO:0005791" shape="rect" href="#GO:0005791" coords="675,825,765,917"  alt="GO:0005791 rough endoplasmic reticulum (3.75e-02)" title="GO:0005791 rough endoplasmic reticulum (3.75e-02)" onclick="return nodeClicked(this,event);" />
<area id="area_GO:0048237" shape="rect" href="#GO:0048237" coords="541,987,664,1109"  alt="GO:0048237 rough endoplasmic reticulum lumen (2.60e-03)" title="GO:0048237 rough endoplasmic reticulum lumen (2.60e-03)" onclick="return nodeClicked(this,event);" />
<area id="area_GO:0031984" shape="rect" href="#GO:0031984" coords="468,644,567,743"  alt="GO:0031984 organelle subcompartment (2.23e-02)" title="GO:0031984 organelle subcompartment (2.23e-02)" onclick="return nodeClicked(this,event);" />
<area id="area_GO:0031410" shape="rect" href="#GO:0031410" coords="149,461,272,584"  alt="GO:0031410 cytoplasmic vesicle (2.56e-03)" title="GO:0031410 cytoplasmic vesicle (2.56e-03)" onclick="return nodeClicked(this,event);" />
<area id="area_GO:0031988" shape="rect" href="#GO:0031988" coords="19,469,125,577"  alt="GO:0031988 membrane-bounded vesicle (1.04e-02)" title="GO:0031988 membrane-bounded vesicle (1.04e-02)" onclick="return nodeClicked(this,event);" />
<area id="area_GO:0005576" shape="rect" href="#GO:0005576" coords="796,101,940,245"  alt="GO:0005576 extracellular region (2.84e-04)" title="GO:0005576 extracellular region (2.84e-04)" onclick="return nodeClicked(this,event);" />
<area id="area_GO:0044421" shape="rect" href="#GO:0044421" coords="813,299,923,408"  alt="GO:0044421 extracellular region part (9.02e-03)" title="GO:0044421 extracellular region part (9.02e-03)" onclick="return nodeClicked(this,event);" />
<area id="area_GO:0031985" shape="rect" href="#GO:0031985" coords="385,999,484,1097"  alt="GO:0031985 Golgi cisterna (2.15e-02)" title="GO:0031985 Golgi cisterna (2.15e-02)" onclick="return nodeClicked(this,event);" />
<area id="area_GO:0000137" shape="rect" href="#GO:0000137" coords="377,1161,492,1277"  alt="GO:0000137 Golgi cis cisterna (5.19e-03)" title="GO:0000137 Golgi cis cisterna (5.19e-03)" onclick="return nodeClicked(this,event);" />
<area id="area_GO:0044446" shape="rect" href="#GO:0044446" coords="456,500,501,545"  alt="GO:0044446 intracellular organelle part (4.60e-01)" title="GO:0044446 intracellular organelle part (4.60e-01)" onclick="return nodeClicked(this,event);" />
<area id="area_GO:0005788" shape="rect" href="#GO:0005788" coords="555,823,651,919"  alt="GO:0005788 endoplasmic reticulum lumen (2.66e-02)" title="GO:0005788 endoplasmic reticulum lumen (2.66e-02)" onclick="return nodeClicked(this,event);" />
<area id="area_GO:0005795" shape="rect" href="#GO:0005795" coords="389,825,480,917"  alt="GO:0005795 Golgi stack (3.58e-02)" title="GO:0005795 Golgi stack (3.58e-02)" onclick="return nodeClicked(this,event);" />
<area id="area_GO:0030140" shape="rect" href="#GO:0030140" coords="213,819,315,922"  alt="GO:0030140 trans-Golgi network transport vesicle (1.64e-02)" title="GO:0030140 trans-Golgi network transport vesicle (1.64e-02)" onclick="return nodeClicked(this,event);" />
<area id="area_GO:0030141" shape="rect" href="#GO:0030141" coords="5,803,139,938"  alt="GO:0030141 stored secretory granule (7.72e-04)" title="GO:0030141 stored secretory granule (7.72e-04)" onclick="return nodeClicked(this,event);" />
<area id="area_GO:0031045" shape="rect" href="#GO:0031045" coords="17,993,127,1103"  alt="GO:0031045 dense core granule (7.78e-03)" title="GO:0031045 dense core granule (7.78e-03)" onclick="return nodeClicked(this,event);" />
<area id="area_GO:0030864" shape="rect" href="#GO:0030864" coords="703,645,799,742"  alt="GO:0030864 cortical actin cytoskeleton (2.49e-02)" title="GO:0030864 cortical actin cytoskeleton (2.49e-02)" onclick="return nodeClicked(this,event);" />
<area id="area_GO:0044444" shape="rect" href="#GO:0044444" coords="471,309,559,397"  alt="GO:0044444 cytoplasmic part (4.97e-02)" title="GO:0044444 cytoplasmic part (4.97e-02)" onclick="return nodeClicked(this,event);" />
<area id="area_GO:0005575" shape="rect" href="#GO:0005575" coords="687,5,831,53"  alt="GO:0005575 cellular_component (1.00e+00)" title="GO:0005575 cellular_component (1.00e+00)" onclick="return nodeClicked(this,event);" />
</map>
