# Supplementary material for: Ontology based molecular signatures for immune cell types via gene expression analysis
Source: BMC Bioinformatics. 2013 Aug 30;14:263. doi: 10.1186/1471-2105-14-263 (PMC3844401; doi:10.1186/1471-2105-14-263)
Supplement: Additional file 1 — OBAMS profiles for all mature B cells. Additional file 1 contains a zip archive of OBAMS profiles for all mature B cells, including for each cell type individual spreadsheets showing up and down regulated genes for that cell type relative to parental cell types, and VLAD (GO term enrichment) results for all mature B cells. [file 1471-2105-14-263-S1.zip › Additional File 1/Fraction F mature B cell/VLAD.fraction_F_up/auxfiles/vlad.results.molecular_function.map]

<map name="map_molecular_function">
<area id="area_GO:0043169" shape="rect" href="#GO:0043169" coords="167,434,279,547"  alt="GO:0043169 cation binding (8.92e-03)" title="GO:0043169 cation binding (8.92e-03)" onclick="return nodeClicked(this,event);" />
<area id="area_GO:0046872" shape="rect" href="#GO:0046872" coords="157,625,272,740"  alt="GO:0046872 metal ion binding (8.34e-03)" title="GO:0046872 metal ion binding (8.34e-03)" onclick="return nodeClicked(this,event);" />
<area id="area_GO:0004918" shape="rect" href="#GO:0004918" coords="1135,617,1265,749"  alt="GO:0004918 interleukin-8 receptor activity (1.63e-03)" title="GO:0004918 interleukin-8 receptor activity (1.63e-03)" onclick="return nodeClicked(this,event);" />
<area id="area_GO:0019958" shape="rect" href="#GO:0019958" coords="560,619,688,747"  alt="GO:0019958 C-X-C chemokine binding (2.44e-03)" title="GO:0019958 C-X-C chemokine binding (2.44e-03)" onclick="return nodeClicked(this,event);" />
<area id="area_GO:0019959" shape="rect" href="#GO:0019959" coords="560,811,688,939"  alt="GO:0019959 interleukin-8 binding (2.44e-03)" title="GO:0019959 interleukin-8 binding (2.44e-03)" onclick="return nodeClicked(this,event);" />
<area id="area_GO:0005506" shape="rect" href="#GO:0005506" coords="7,819,119,931"  alt="GO:0005506 iron ion binding (1.05e-02)" title="GO:0005506 iron ion binding (1.05e-02)" onclick="return nodeClicked(this,event);" />
<area id="area_GO:0008199" shape="rect" href="#GO:0008199" coords="5,999,120,1115"  alt="GO:0008199 ferric iron binding (7.29e-03)" title="GO:0008199 ferric iron binding (7.29e-03)" onclick="return nodeClicked(this,event);" />
<area id="area_GO:0004180" shape="rect" href="#GO:0004180" coords="844,825,943,924"  alt="GO:0004180 carboxypeptidase activity (2.81e-02)" title="GO:0004180 carboxypeptidase activity (2.81e-02)" onclick="return nodeClicked(this,event);" />
<area id="area_GO:0004185" shape="rect" href="#GO:0004185" coords="932,995,1057,1120"  alt="GO:0004185 serine-type carboxypeptidase activity (3.25e-03)" title="GO:0004185 serine-type carboxypeptidase activity (3.25e-03)" onclick="return nodeClicked(this,event);" />
<area id="area_GO:0004181" shape="rect" href="#GO:0004181" coords="747,1005,851,1110"  alt="GO:0004181 metallocarboxypeptidase activity (1.69e-02)" title="GO:0004181 metallocarboxypeptidase activity (1.69e-02)" onclick="return nodeClicked(this,event);" />
<area id="area_GO:0008238" shape="rect" href="#GO:0008238" coords="851,639,936,726"  alt="GO:0008238 exopeptidase activity (6.77e-02)" title="GO:0008238 exopeptidase activity (6.77e-02)" onclick="return nodeClicked(this,event);" />
<area id="area_GO:0008235" shape="rect" href="#GO:0008235" coords="721,825,820,925"  alt="GO:0008235 metalloexopeptidase activity (2.57e-02)" title="GO:0008235 metalloexopeptidase activity (2.57e-02)" onclick="return nodeClicked(this,event);" />
<area id="area_GO:0070008" shape="rect" href="#GO:0070008" coords="967,817,1081,933"  alt="GO:0070008 serine-type exopeptidase activity (7.29e-03)" title="GO:0070008 serine-type exopeptidase activity (7.29e-03)" onclick="return nodeClicked(this,event);" />
<area id="area_GO:0016494" shape="rect" href="#GO:0016494" coords="1141,432,1259,549"  alt="GO:0016494 C-X-C chemokine receptor activity (6.49e-03)" title="GO:0016494 C-X-C chemokine receptor activity (6.49e-03)" onclick="return nodeClicked(this,event);" />
<area id="area_GO:0005488" shape="rect" href="#GO:0005488" coords="315,115,392,192"  alt="GO:0005488 binding (1.12e-01)" title="GO:0005488 binding (1.12e-01)" onclick="return nodeClicked(this,event);" />
<area id="area_GO:0043167" shape="rect" href="#GO:0043167" coords="185,255,297,369"  alt="GO:0043167 ion binding (9.10e-03)" title="GO:0043167 ion binding (9.10e-03)" onclick="return nodeClicked(this,event);" />
<area id="area_GO:0005515" shape="rect" href="#GO:0005515" coords="339,297,368,327"  alt="GO:0005515 protein binding (7.26e-01)" title="GO:0005515 protein binding (7.26e-01)" onclick="return nodeClicked(this,event);" />
<area id="area_GO:0017166" shape="rect" href="#GO:0017166" coords="296,625,411,740"  alt="GO:0017166 vinculin binding (8.10e-03)" title="GO:0017166 vinculin binding (8.10e-03)" onclick="return nodeClicked(this,event);" />
<area id="area_GO:0008237" shape="rect" href="#GO:0008237" coords="712,625,827,740"  alt="GO:0008237 metallopeptidase activity (8.16e-03)" title="GO:0008237 metallopeptidase activity (8.16e-03)" onclick="return nodeClicked(this,event);" />
<area id="area_GO:0004950" shape="rect" href="#GO:0004950" coords="1148,260,1252,364"  alt="GO:0004950 chemokine receptor activity (1.85e-02)" title="GO:0004950 chemokine receptor activity (1.85e-02)" onclick="return nodeClicked(this,event);" />
<area id="area_GO:0016787" shape="rect" href="#GO:0016787" coords="884,112,967,195"  alt="GO:0016787 hydrolase activity (8.51e-02)" title="GO:0016787 hydrolase activity (8.51e-02)" onclick="return nodeClicked(this,event);" />
<area id="area_GO:0008233" shape="rect" href="#GO:0008233" coords="825,257,935,367"  alt="GO:0008233 peptidase activity (1.10e-02)" title="GO:0008233 peptidase activity (1.10e-02)" onclick="return nodeClicked(this,event);" />
<area id="area_GO:0017171" shape="rect" href="#GO:0017171" coords="960,419,1104,563"  alt="GO:0017171 serine hydrolase activity (5.22e-04)" title="GO:0017171 serine hydrolase activity (5.22e-04)" onclick="return nodeClicked(this,event);" />
<area id="area_GO:0003796" shape="rect" href="#GO:0003796" coords="1009,254,1124,370"  alt="GO:0003796 lysozyme activity (7.29e-03)" title="GO:0003796 lysozyme activity (7.29e-03)" onclick="return nodeClicked(this,event);" />
<area id="area_GO:0005509" shape="rect" href="#GO:0005509" coords="143,803,287,947"  alt="GO:0005509 calcium ion binding (5.30e-04)" title="GO:0005509 calcium ion binding (5.30e-04)" onclick="return nodeClicked(this,event);" />
<area id="area_GO:0070011" shape="rect" href="#GO:0070011" coords="824,434,936,547"  alt="GO:0070011 peptidase activity, acting on L-amino acid peptides (9.56e-03)" title="GO:0070011 peptidase activity, acting on L-amino acid peptides (9.56e-03)" onclick="return nodeClicked(this,event);" />
<area id="area_GO:0008236" shape="rect" href="#GO:0008236" coords="960,611,1104,755"  alt="GO:0008236 serine-type peptidase activity (5.00e-04)" title="GO:0008236 serine-type peptidase activity (5.00e-04)" onclick="return nodeClicked(this,event);" />
<area id="area_GO:0003779" shape="rect" href="#GO:0003779" coords="435,632,536,733"  alt="GO:0003779 actin binding (2.42e-02)" title="GO:0003779 actin binding (2.42e-02)" onclick="return nodeClicked(this,event);" />
<area id="area_GO:0001637" shape="rect" href="#GO:0001637" coords="1148,101,1252,205"  alt="GO:0001637 G-protein coupled chemoattractant receptor activity (1.85e-02)" title="GO:0001637 G-protein coupled chemoattractant receptor activity (1.85e-02)" onclick="return nodeClicked(this,event);" />
<area id="area_GO:0003674" shape="rect" href="#GO:0003674" coords="281,5,425,53"  alt="GO:0003674 molecular_function (1.00e+00)" title="GO:0003674 molecular_function (1.00e+00)" onclick="return nodeClicked(this,event);" />
<area id="area_GO:0008092" shape="rect" href="#GO:0008092" coords="311,447,396,534"  alt="GO:0008092 cytoskeletal protein binding (6.69e-02)" title="GO:0008092 cytoskeletal protein binding (6.69e-02)" onclick="return nodeClicked(this,event);" />
<area id="area_GO:0019956" shape="rect" href="#GO:0019956" coords="568,434,680,547"  alt="GO:0019956 chemokine binding (8.91e-03)" title="GO:0019956 chemokine binding (8.91e-03)" onclick="return nodeClicked(this,event);" />
</map>
