# Supplementary material for: Ontology based molecular signatures for immune cell types via gene expression analysis
Source: BMC Bioinformatics. 2013 Aug 30;14:263. doi: 10.1186/1471-2105-14-263 (PMC3844401; doi:10.1186/1471-2105-14-263)
Supplement: Additional file 1 — OBAMS profiles for all mature B cells. Additional file 1 contains a zip archive of OBAMS profiles for all mature B cells, including for each cell type individual spreadsheets showing up and down regulated genes for that cell type relative to parental cell types, and VLAD (GO term enrichment) results for all mature B cells. [file 1471-2105-14-263-S1.zip › Additional File 1/Fraction F mature B cell/VLAD.fraction_F_up/resultsfraction_F_up.xls]

## Sheet: Summary
fraction F up			Fraction F up
Vlad version	v1.5		MGI:2137706	Actn1
Date	Thu Nov 3 13:20:47 2011		MGI:1930704	Bhlhe41
Run time	26.81 sec		MGI:107265	Cpd
Ontology file	gene_ontology.obo		MGI:105303	Cxcr2
Ontology date	Wed Nov 2 19:30:00 2011		MGI:96493	Igj
Annotation file	gene_association.mgi		MGI:96757	Lcn2
Annotation date	???		MGI:96837	Ltf
Analysis type	enrichment		MGI:109440	Ly6g
Excluded evidence codes	ND		MGI:96897	Lyz2
Number of query sets	1		MGI:1202395	Mmp8
Query set 1	Fraction F up (n=14; 0 not found)		MGI:105983	Ngp
Universe set	default (everything)		MGI:1335088	Pstpip2
Graph display	Top 25 scoring terms and their ancestors. Interior nodes have been culled.		MGI:88244	S100a8
Jump to	biological_process		MGI:1338947	S100a9
	cellular_component
	molecular_function
Column Descriptions
TermID	ID of the ontology term.
Term	The text of the term.
Term Min Pval	The smallest P-val for any query set for this term.
Term Max Pval	The largest P-val for any query set for this term.
Term P ratio	Term Min Pval divided by Term Max Pval.
Pval	Pval (significance score) for this query set for this ontology term.
k	The number of objects in the query set annotated to this term (or a descendant).
n	The size of the query set.
K	The number of objects in the database annotated to this term (or a descendant).
N	Number of annotated objects in the database.
k/n	Percent of query set objects annotated to this term (or a descendant).
K/N	Percent of database objects annotated to this term (or a descendant).
k/K	Percent of all objects annotated to this term present in the query set.
n/N	Percent of database in the query set.
Qset	The name of the query set.
Symbols	The symbols query set objects annotated to this term (or a descendant).

## Sheet: biological_process
TermID	Term	Pval	k	n	K	N	k/n	K/N	k/K	n/N	Qset	Symbols
GO:0006826	iron ion transport	0.000122987	2	12	21	14950	0.166667	0.00140468	0.0952381	0.000802676	Fraction F up	Lcn2,Ltf
GO:0006879	cellular iron ion homeostasis	0.000236928	2	12	29	14950	0.166667	0.0019398	0.0689655	0.000802676	Fraction F up	Lcn2,Ltf
GO:0055072	iron ion homeostasis	0.000708205	2	12	50	14950	0.166667	0.00334448	0.04	0.000802676	Fraction F up	Lcn2,Ltf
GO:0009635	response to herbicide	0.000802676	1	12	1	14950	0.0833333	6.68896e-05	1	0.000802676	Fraction F up	Lcn2
GO:0006875	cellular metal ion homeostasis	0.000951834	3	12	254	14950	0.25	0.01699	0.011811	0.000802676	Fraction F up	Cxcr2,Lcn2,Ltf
GO:0030595	leukocyte chemotaxis	0.000985212	2	12	59	14950	0.166667	0.00394649	0.0338983	0.000802676	Fraction F up	Cxcr2,S100a9
GO:0055065	metal ion homeostasis	0.00107607	3	12	265	14950	0.25	0.0177258	0.0113208	0.000802676	Fraction F up	Cxcr2,Lcn2,Ltf
GO:0009605	response to external stimulus	0.00109089	4	12	617	14950	0.333333	0.0412709	0.00648298	0.000802676	Fraction F up	Bhlhe41,Cxcr2,S100a8,S100a9
GO:0000041	transition metal ion transport	0.00123126	2	12	66	14950	0.166667	0.00441472	0.030303	0.000802676	Fraction F up	Lcn2,Ltf
GO:0030003	cellular cation homeostasis	0.00131413	3	12	284	14950	0.25	0.0189967	0.0105634	0.000802676	Fraction F up	Cxcr2,Lcn2,Ltf
GO:0006935	chemotaxis	0.00136816	3	12	288	14950	0.25	0.0192642	0.0104167	0.000802676	Fraction F up	Cxcr2,S100a8,S100a9
GO:0042330	taxis	0.00138188	3	12	289	14950	0.25	0.0193311	0.0103806	0.000802676	Fraction F up	Cxcr2,S100a8,S100a9
GO:0060326	cell chemotaxis	0.00193862	2	12	83	14950	0.166667	0.00555184	0.0240964	0.000802676	Fraction F up	Cxcr2,S100a9
GO:0055080	cation homeostasis	0.002075	3	12	333	14950	0.25	0.0222742	0.00900901	0.000802676	Fraction F up	Cxcr2,Lcn2,Ltf
GO:0050900	leukocyte migration	0.00217588	2	12	88	14950	0.166667	0.00588629	0.0227273	0.000802676	Fraction F up	Cxcr2,S100a9
GO:0033212	iron assimilation	0.00240626	1	12	3	14950	0.0833333	0.000200669	0.333333	0.000802676	Fraction F up	Lcn2
GO:0033214	iron assimilation by chelation and transport	0.00240626	1	12	3	14950	0.0833333	0.000200669	0.333333	0.000802676	Fraction F up	Lcn2
GO:0015688	iron chelate transport	0.00240626	1	12	3	14950	0.0833333	0.000200669	0.333333	0.000802676	Fraction F up	Lcn2
GO:0015891	siderophore transport	0.00240626	1	12	3	14950	0.0833333	0.000200669	0.333333	0.000802676	Fraction F up	Lcn2
GO:0045113	regulation of integrin biosynthetic process	0.00320716	1	12	4	14950	0.0833333	0.000267559	0.25	0.000802676	Fraction F up	S100a9
GO:0009649	entrainment of circadian clock	0.0048072	1	12	6	14950	0.0833333	0.000401338	0.166667	0.000802676	Fraction F up	Bhlhe41
GO:0006873	cellular ion homeostasis	0.00517501	3	12	460	14950	0.25	0.0307692	0.00652174	0.000802676	Fraction F up	Cxcr2,Lcn2,Ltf
GO:0002376	immune system process	0.0052721	4	12	948	14950	0.333333	0.0634114	0.00421941	0.000802676	Fraction F up	Cxcr2,Igj,Lcn2,S100a9
GO:0055082	cellular chemical homeostasis	0.00562707	3	12	474	14950	0.25	0.0317057	0.00632911	0.000802676	Fraction F up	Cxcr2,Lcn2,Ltf
GO:0007010	cytoskeleton organization	0.00649277	3	12	499	14950	0.25	0.0333779	0.00601202	0.000802676	Fraction F up	Actn1,Pstpip2,S100a9
GO:0050801	ion homeostasis	0.00689785	3	12	510	14950	0.25	0.0341137	0.00588235	0.000802676	Fraction F up	Cxcr2,Lcn2,Ltf
GO:0042119	neutrophil activation	0.00720285	1	12	9	14950	0.0833333	0.000602007	0.111111	0.000802676	Fraction F up	Cxcr2
GO:0019725	cellular homeostasis	0.00845597	3	12	549	14950	0.25	0.0367224	0.00546448	0.000802676	Fraction F up	Cxcr2,Lcn2,Ltf
GO:0006952	defense response	0.0087995	3	12	557	14950	0.25	0.0372575	0.005386	0.000802676	Fraction F up	Cxcr2,Lcn2,Lyz2
GO:0016998	cell wall macromolecule catabolic process	0.0103888	1	12	13	14950	0.0833333	0.000869565	0.0769231	0.000802676	Fraction F up	Lyz2
GO:0044036	cell wall macromolecule metabolic process	0.0103888	1	12	13	14950	0.0833333	0.000869565	0.0769231	0.000802676	Fraction F up	Lyz2
GO:0071554	cell wall organization or biogenesis	0.0103888	1	12	13	14950	0.0833333	0.000869565	0.0769231	0.000802676	Fraction F up	Lyz2
GO:0006968	cellular defense response	0.0111839	1	12	14	14950	0.0833333	0.000936455	0.0714286	0.000802676	Fraction F up	Cxcr2
GO:0048041	focal adhesion assembly	0.0127722	1	12	16	14950	0.0833333	0.00107023	0.0625	0.000802676	Fraction F up	Actn1
GO:0048878	chemical homeostasis	0.0134677	3	12	651	14950	0.25	0.0435452	0.00460829	0.000802676	Fraction F up	Cxcr2,Lcn2,Ltf
GO:0030574	collagen catabolic process	0.0135654	1	12	17	14950	0.0833333	0.00113712	0.0588235	0.000802676	Fraction F up	Mmp8
GO:0040011	locomotion	0.0138061	3	12	657	14950	0.25	0.0439465	0.00456621	0.000802676	Fraction F up	Cxcr2,S100a8,S100a9
GO:0050829	defense response to Gram-negative bacterium	0.0151502	1	12	19	14950	0.0833333	0.0012709	0.0526316	0.000802676	Fraction F up	Lyz2
GO:0070207	protein homotrimerization	0.0151502	1	12	19	14950	0.0833333	0.0012709	0.0526316	0.000802676	Fraction F up	Lcn2
GO:0030036	actin cytoskeleton organization	0.0154762	2	12	242	14950	0.166667	0.0161873	0.00826446	0.000802676	Fraction F up	Actn1,S100a9
GO:0044243	multicellular organismal catabolic process	0.0159417	1	12	20	14950	0.0833333	0.00133779	0.05	0.000802676	Fraction F up	Mmp8
GO:0008219	cell death	0.0163143	3	12	699	14950	0.25	0.0467559	0.00429185	0.000802676	Fraction F up	Cxcr2,Lcn2,Lyz2
GO:0030865	cortical cytoskeleton organization	0.0167327	1	12	21	14950	0.0833333	0.00140468	0.047619	0.000802676	Fraction F up	Actn1
GO:0016265	death	0.0168837	3	12	708	14950	0.25	0.0473579	0.00423729	0.000802676	Fraction F up	Cxcr2,Lcn2,Lyz2
GO:0030029	actin filament-based process	0.0174699	2	12	258	14950	0.166667	0.0172575	0.00775194	0.000802676	Fraction F up	Actn1,S100a9
GO:0019835	cytolysis	0.017523	1	12	22	14950	0.0833333	0.00147157	0.0454545	0.000802676	Fraction F up	Lyz2
GO:0006508	proteolysis	0.0196222	3	12	749	14950	0.25	0.0501003	0.00400534	0.000802676	Fraction F up	Cpd,Ltf,Mmp8
GO:0051017	actin filament bundle assembly	0.0206786	1	12	26	14950	0.0833333	0.00173913	0.0384615	0.000802676	Fraction F up	Actn1
GO:0007044	cell-substrate junction assembly	0.0214661	1	12	27	14950	0.0833333	0.00180602	0.037037	0.000802676	Fraction F up	Actn1
GO:0030593	neutrophil chemotaxis	0.0214661	1	12	27	14950	0.0833333	0.00180602	0.037037	0.000802676	Fraction F up	Cxcr2
GO:0070301	cellular response to hydrogen peroxide	0.0238249	1	12	30	14950	0.0833333	0.00200669	0.0333333	0.000802676	Fraction F up	Lcn2
GO:0032963	collagen metabolic process	0.0238249	1	12	30	14950	0.0833333	0.00200669	0.0333333	0.000802676	Fraction F up	Mmp8
GO:0070206	protein trimerization	0.0238249	1	12	30	14950	0.0833333	0.00200669	0.0333333	0.000802676	Fraction F up	Lcn2
GO:0031532	actin cytoskeleton reorganization	0.0253946	1	12	32	14950	0.0833333	0.00214047	0.03125	0.000802676	Fraction F up	S100a9
GO:0044259	multicellular organismal macromolecule metabolic process	0.0253946	1	12	32	14950	0.0833333	0.00214047	0.03125	0.000802676	Fraction F up	Mmp8
GO:0042752	regulation of circadian rhythm	0.026962	1	12	34	14950	0.0833333	0.00227425	0.0294118	0.000802676	Fraction F up	Bhlhe41
GO:0070887	cellular response to chemical stimulus	0.0273918	3	12	850	14950	0.25	0.0568562	0.00352941	0.000802676	Fraction F up	Cxcr2,Lcn2,S100a9
GO:0044236	multicellular organismal metabolic process	0.0293087	1	12	37	14950	0.0833333	0.00247492	0.027027	0.000802676	Fraction F up	Mmp8
GO:0007200	activation of phospholipase C activity by G-protein coupled receptor protein signaling pathway coupled to IP3 second messenger	0.0332083	1	12	42	14950	0.0833333	0.00280936	0.0238095	0.000802676	Fraction F up	Cxcr2
GO:0042592	homeostatic process	0.0338293	3	12	922	14950	0.25	0.0616722	0.0032538	0.000802676	Fraction F up	Cxcr2,Lcn2,Ltf
GO:0034614	cellular response to reactive oxygen species	0.0347642	1	12	44	14950	0.0833333	0.00294314	0.0227273	0.000802676	Fraction F up	Lcn2
GO:0048016	inositol phosphate-mediated signaling	0.0355412	1	12	45	14950	0.0833333	0.00301003	0.0222222	0.000802676	Fraction F up	Cxcr2
GO:0051707	response to other organism	0.0361139	2	12	381	14950	0.166667	0.0254849	0.00524934	0.000802676	Fraction F up	Lcn2,Lyz2
GO:0050830	defense response to Gram-positive bacterium	0.0370936	1	12	47	14950	0.0833333	0.00314381	0.0212766	0.000802676	Fraction F up	Lyz2
GO:0009607	response to biotic stimulus	0.0409267	2	12	408	14950	0.166667	0.027291	0.00490196	0.000802676	Fraction F up	Lcn2,Lyz2
GO:0007202	activation of phospholipase C activity	0.0409646	1	12	52	14950	0.0833333	0.00347826	0.0192308	0.000802676	Fraction F up	Cxcr2
GO:0006955	immune response	0.0414762	2	12	411	14950	0.166667	0.0274916	0.00486618	0.000802676	Fraction F up	Igj,Lcn2
GO:0034329	cell junction assembly	0.0417371	1	12	53	14950	0.0833333	0.00354515	0.0188679	0.000802676	Fraction F up	Actn1
GO:0042542	response to hydrogen peroxide	0.0417371	1	12	53	14950	0.0833333	0.00354515	0.0188679	0.000802676	Fraction F up	Lcn2
GO:0010863	positive regulation of phospholipase C activity	0.0448213	1	12	57	14950	0.0833333	0.00381271	0.0175439	0.000802676	Fraction F up	Cxcr2
GO:0009636	response to toxin	0.0448213	1	12	57	14950	0.0833333	0.00381271	0.0175439	0.000802676	Fraction F up	Lcn2
GO:0016477	cell migration	0.0465497	2	12	438	14950	0.166667	0.0292977	0.00456621	0.000802676	Fraction F up	Cxcr2,S100a9
GO:0002274	myeloid leukocyte activation	0.0486638	1	12	62	14950	0.0833333	0.00414716	0.016129	0.000802676	Fraction F up	Cxcr2
GO:0006959	humoral immune response	0.0494306	1	12	63	14950	0.0833333	0.00421405	0.015873	0.000802676	Fraction F up	Igj
GO:0010518	positive regulation of phospholipase activity	0.0501968	1	12	64	14950	0.0833333	0.00428094	0.015625	0.000802676	Fraction F up	Cxcr2
GO:0007160	cell-matrix adhesion	0.0547823	1	12	70	14950	0.0833333	0.00468227	0.0142857	0.000802676	Fraction F up	Actn1
GO:0010517	regulation of phospholipase activity	0.0547823	1	12	70	14950	0.0833333	0.00468227	0.0142857	0.000802676	Fraction F up	Cxcr2
GO:0030001	metal ion transport	0.0552921	2	12	482	14950	0.166667	0.0322408	0.00414938	0.000802676	Fraction F up	Lcn2,Ltf
GO:0034599	cellular response to oxidative stress	0.0563063	1	12	72	14950	0.0833333	0.00481605	0.0138889	0.000802676	Fraction F up	Lcn2
GO:0060193	positive regulation of lipase activity	0.0563063	1	12	72	14950	0.0833333	0.00481605	0.0138889	0.000802676	Fraction F up	Cxcr2
GO:0048870	cell motility	0.056942	2	12	490	14950	0.166667	0.0327759	0.00408163	0.000802676	Fraction F up	Cxcr2,S100a9
GO:0051674	localization of cell	0.056942	2	12	490	14950	0.166667	0.0327759	0.00408163	0.000802676	Fraction F up	Cxcr2,S100a9
GO:0034330	cell junction organization	0.0601064	1	12	77	14950	0.0833333	0.0051505	0.012987	0.000802676	Fraction F up	Actn1
GO:0000302	response to reactive oxygen species	0.0601064	1	12	77	14950	0.0833333	0.0051505	0.012987	0.000802676	Fraction F up	Lcn2
GO:0007015	actin filament organization	0.064648	1	12	83	14950	0.0833333	0.00555184	0.0120482	0.000802676	Fraction F up	Actn1
GO:0071840	cellular component organization or biogenesis	0.0686307	5	12	2946	14950	0.416667	0.197057	0.00169722	0.000802676	Fraction F up	Actn1,Lcn2,Lyz2,Pstpip2,S100a9
GO:0051704	multi-organism process	0.0712147	2	12	556	14950	0.166667	0.0371906	0.00359712	0.000802676	Fraction F up	Lcn2,Lyz2
GO:0060191	regulation of lipase activity	0.0744192	1	12	96	14950	0.0833333	0.0064214	0.0104167	0.000802676	Fraction F up	Cxcr2
GO:0051271	negative regulation of cellular component movement	0.0774069	1	12	100	14950	0.0833333	0.00668896	0.01	0.000802676	Fraction F up	Actn1
GO:0031589	cell-substrate adhesion	0.0803857	1	12	104	14950	0.0833333	0.00695652	0.00961538	0.000802676	Fraction F up	Actn1
GO:0006928	cellular component movement	0.0829922	2	12	607	14950	0.166667	0.040602	0.00329489	0.000802676	Fraction F up	Cxcr2,S100a9
GO:0006812	cation transport	0.0846558	2	12	614	14950	0.166667	0.0410702	0.00325733	0.000802676	Fraction F up	Lcn2,Ltf
GO:0006915	apoptosis	0.088499	2	12	630	14950	0.166667	0.0421405	0.0031746	0.000802676	Fraction F up	Cxcr2,Lcn2
GO:0012501	programmed cell death	0.0911733	2	12	641	14950	0.166667	0.0428763	0.00312012	0.000802676	Fraction F up	Cxcr2,Lcn2
GO:0009615	response to virus	0.0951479	1	12	124	14950	0.0833333	0.00829431	0.00806452	0.000802676	Fraction F up	Lcn2
GO:0019221	cytokine-mediated signaling pathway	0.0988044	1	12	129	14950	0.0833333	0.00862876	0.00775194	0.000802676	Fraction F up	Cxcr2
GO:0007204	elevation of cytosolic calcium ion concentration	0.100263	1	12	131	14950	0.0833333	0.00876254	0.00763359	0.000802676	Fraction F up	Cxcr2
GO:0031346	positive regulation of cell projection organization	0.102447	1	12	134	14950	0.0833333	0.00896321	0.00746269	0.000802676	Fraction F up	Lcn2
GO:0006996	organelle organization	0.11028	3	12	1492	14950	0.25	0.0997993	0.00201072	0.000802676	Fraction F up	Actn1,Pstpip2,S100a9
GO:0042742	defense response to bacterium	0.111135	1	12	146	14950	0.0833333	0.00976589	0.00684932	0.000802676	Fraction F up	Lyz2
GO:0051480	cytosolic calcium ion homeostasis	0.113295	1	12	149	14950	0.0833333	0.00996656	0.00671141	0.000802676	Fraction F up	Cxcr2
GO:0051260	protein homooligomerization	0.119031	1	12	157	14950	0.0833333	0.0105017	0.00636943	0.000802676	Fraction F up	Lcn2
GO:0042493	response to drug	0.121174	1	12	160	14950	0.0833333	0.0107023	0.00625	0.000802676	Fraction F up	Lcn2
GO:0006979	response to oxidative stress	0.131814	1	12	175	14950	0.0833333	0.0117057	0.00571429	0.000802676	Fraction F up	Lcn2
GO:0019932	second-messenger-mediated signaling	0.131814	1	12	175	14950	0.0833333	0.0117057	0.00571429	0.000802676	Fraction F up	Cxcr2
GO:0045087	innate immune response	0.133224	1	12	177	14950	0.0833333	0.0118395	0.00564972	0.000802676	Fraction F up	Lcn2
GO:0006811	ion transport	0.135137	2	12	810	14950	0.166667	0.0541806	0.00246914	0.000802676	Fraction F up	Lcn2,Ltf
GO:0071345	cellular response to cytokine stimulus	0.135334	1	12	180	14950	0.0833333	0.0120401	0.00555556	0.000802676	Fraction F up	Cxcr2
GO:0006950	response to stress	0.137689	3	12	1645	14950	0.25	0.110033	0.00182371	0.000802676	Fraction F up	Cxcr2,Lcn2,Lyz2
GO:0065008	regulation of biological quality	0.149682	3	12	1708	14950	0.25	0.114247	0.00175644	0.000802676	Fraction F up	Cxcr2,Lcn2,Ltf
GO:0006874	cellular calcium ion homeostasis	0.157557	1	12	212	14950	0.0833333	0.0141806	0.00471698	0.000802676	Fraction F up	Cxcr2
GO:0010035	response to inorganic substance	0.160297	1	12	216	14950	0.0833333	0.0144482	0.00462963	0.000802676	Fraction F up	Lcn2
GO:0055074	calcium ion homeostasis	0.162347	1	12	219	14950	0.0833333	0.0146488	0.00456621	0.000802676	Fraction F up	Cxcr2
GO:0072503	cellular divalent inorganic cation homeostasis	0.16303	1	12	220	14950	0.0833333	0.0147157	0.00454545	0.000802676	Fraction F up	Cxcr2
GO:0022607	cellular component assembly	0.164652	2	12	915	14950	0.166667	0.061204	0.00218579	0.000802676	Fraction F up	Actn1,Lcn2
GO:0072507	divalent inorganic cation homeostasis	0.16847	1	12	228	14950	0.0833333	0.0152508	0.00438596	0.000802676	Fraction F up	Cxcr2
GO:0050896	response to stimulus	0.169822	7	12	6077	14950	0.583333	0.406488	0.00115188	0.000802676	Fraction F up	Bhlhe41,Cxcr2,Igj,Lcn2,Lyz2,S100a8,S100a9
GO:0016043	cellular component organization	0.175199	4	12	2815	14950	0.333333	0.188294	0.00142096	0.000802676	Fraction F up	Actn1,Lcn2,Pstpip2,S100a9
GO:0031344	regulation of cell projection organization	0.180593	1	12	246	14950	0.0833333	0.0164548	0.00406504	0.000802676	Fraction F up	Lcn2
GO:0034097	response to cytokine stimulus	0.185264	1	12	253	14950	0.0833333	0.0169231	0.00395257	0.000802676	Fraction F up	Cxcr2
GO:0009617	response to bacterium	0.187258	1	12	256	14950	0.0833333	0.0171237	0.00390625	0.000802676	Fraction F up	Lyz2
GO:0051128	regulation of cellular component organization	0.194487	2	12	1017	14950	0.166667	0.0680268	0.00196657	0.000802676	Fraction F up	Lcn2,S100a9
GO:0051259	protein oligomerization	0.203051	1	12	280	14950	0.0833333	0.0187291	0.00357143	0.000802676	Fraction F up	Lcn2
GO:0044085	cellular component biogenesis	0.203432	2	12	1047	14950	0.166667	0.0700334	0.00191022	0.000802676	Fraction F up	Actn1,Lcn2
GO:0042221	response to chemical stimulus	0.208928	4	12	3010	14950	0.333333	0.201338	0.0013289	0.000802676	Fraction F up	Cxcr2,Lcn2,S100a8,S100a9
GO:0045321	leukocyte activation	0.218563	1	12	304	14950	0.0833333	0.0203344	0.00328947	0.000802676	Fraction F up	Cxcr2
GO:0051179	localization	0.247725	4	12	3220	14950	0.333333	0.215385	0.00124224	0.000802676	Fraction F up	Cxcr2,Lcn2,Ltf,S100a9
GO:0001775	cell activation	0.24814	1	12	351	14950	0.0833333	0.0234783	0.002849	0.000802676	Fraction F up	Cxcr2
GO:0071842	cellular component organization at cellular level	0.248254	3	12	2173	14950	0.25	0.145351	0.00138058	0.000802676	Fraction F up	Actn1,Pstpip2,S100a9
GO:0051270	regulation of cellular component movement	0.252456	1	12	358	14950	0.0833333	0.0239465	0.0027933	0.000802676	Fraction F up	Actn1
GO:0071841	cellular component organization or biogenesis at cellular level	0.274887	3	12	2289	14950	0.25	0.15311	0.00131062	0.000802676	Fraction F up	Actn1,Pstpip2,S100a9
GO:0051130	positive regulation of cellular component organization	0.290293	1	12	421	14950	0.0833333	0.0281605	0.0023753	0.000802676	Fraction F up	Lcn2
GO:0051345	positive regulation of hydrolase activity	0.301355	1	12	440	14950	0.0833333	0.0294314	0.00227273	0.000802676	Fraction F up	Cxcr2
GO:0006461	protein complex assembly	0.315669	1	12	465	14950	0.0833333	0.0311037	0.00215054	0.000802676	Fraction F up	Lcn2
GO:0070271	protein complex biogenesis	0.316803	1	12	467	14950	0.0833333	0.0312375	0.00214133	0.000802676	Fraction F up	Lcn2
GO:0000122	negative regulation of transcription from RNA polymerase II promoter	0.321882	1	12	476	14950	0.0833333	0.0318395	0.00210084	0.000802676	Fraction F up	Bhlhe41
GO:0071822	protein complex subunit organization	0.325808	1	12	483	14950	0.0833333	0.0323077	0.00207039	0.000802676	Fraction F up	Lcn2
GO:0019538	protein metabolic process	0.37141	3	12	2696	14950	0.25	0.180334	0.00111276	0.000802676	Fraction F up	Cpd,Ltf,Mmp8
GO:0008284	positive regulation of cell proliferation	0.377076	1	12	578	14950	0.0833333	0.0386622	0.0017301	0.000802676	Fraction F up	Cxcr2
GO:0043170	macromolecule metabolic process	0.386073	5	12	5075	14950	0.416667	0.339465	0.000985222	0.000802676	Fraction F up	Bhlhe41,Cpd,Ltf,Lyz2,Mmp8
GO:0065003	macromolecular complex assembly	0.388938	1	12	601	14950	0.0833333	0.0402007	0.00166389	0.000802676	Fraction F up	Lcn2
GO:0071844	cellular component assembly at cellular level	0.39047	1	12	604	14950	0.0833333	0.0404013	0.00165563	0.000802676	Fraction F up	Actn1
GO:0007155	cell adhesion	0.396563	1	12	616	14950	0.0833333	0.041204	0.00162338	0.000802676	Fraction F up	Actn1
GO:0022610	biological adhesion	0.399588	1	12	622	14950	0.0833333	0.0416054	0.00160772	0.000802676	Fraction F up	Actn1
GO:0071310	cellular response to organic substance	0.410562	1	12	644	14950	0.0833333	0.0430769	0.0015528	0.000802676	Fraction F up	Cxcr2
GO:0043933	macromolecular complex subunit organization	0.41696	1	12	657	14950	0.0833333	0.0439465	0.00152207	0.000802676	Fraction F up	Lcn2
GO:0033554	cellular response to stress	0.434347	1	12	693	14950	0.0833333	0.0463545	0.001443	0.000802676	Fraction F up	Lcn2
GO:0051336	regulation of hydrolase activity	0.443799	1	12	713	14950	0.0833333	0.0476923	0.00140252	0.000802676	Fraction F up	Cxcr2
GO:0045892	negative regulation of transcription, DNA-dependent	0.453569	1	12	734	14950	0.0833333	0.049097	0.0013624	0.000802676	Fraction F up	Bhlhe41
GO:0019222	regulation of metabolic process	0.456931	4	12	4242	14950	0.333333	0.283746	0.000942951	0.000802676	Fraction F up	Bhlhe41,Cxcr2,Lcn2,S100a9
GO:0051253	negative regulation of RNA metabolic process	0.462726	1	12	754	14950	0.0833333	0.0504348	0.00132626	0.000802676	Fraction F up	Bhlhe41
GO:0043085	positive regulation of catalytic activity	0.478856	1	12	790	14950	0.0833333	0.0528428	0.00126582	0.000802676	Fraction F up	Cxcr2
GO:0045934	negative regulation of nucleobase-containing compound metabolic process	0.486318	1	12	807	14950	0.0833333	0.0539799	0.00123916	0.000802676	Fraction F up	Bhlhe41
GO:2000113	negative regulation of cellular macromolecule biosynthetic process	0.486753	1	12	808	14950	0.0833333	0.0540468	0.00123762	0.000802676	Fraction F up	Bhlhe41
GO:0051172	negative regulation of nitrogen compound metabolic process	0.490228	1	12	816	14950	0.0833333	0.0545819	0.00122549	0.000802676	Fraction F up	Bhlhe41
GO:0010558	negative regulation of macromolecule biosynthetic process	0.497967	1	12	834	14950	0.0833333	0.055786	0.00119904	0.000802676	Fraction F up	Bhlhe41
GO:0010629	negative regulation of gene expression	0.498394	1	12	835	14950	0.0833333	0.0558528	0.0011976	0.000802676	Fraction F up	Bhlhe41
GO:0031327	negative regulation of cellular biosynthetic process	0.507699	1	12	857	14950	0.0833333	0.0573244	0.00116686	0.000802676	Fraction F up	Bhlhe41
GO:0009890	negative regulation of biosynthetic process	0.514781	1	12	874	14950	0.0833333	0.0584615	0.00114416	0.000802676	Fraction F up	Bhlhe41
GO:0044093	positive regulation of molecular function	0.547647	1	12	956	14950	0.0833333	0.0639465	0.00104603	0.000802676	Fraction F up	Cxcr2
GO:0060255	regulation of macromolecule metabolic process	0.549877	3	12	3460	14950	0.25	0.231438	0.000867052	0.000802676	Fraction F up	Bhlhe41,Lcn2,S100a9
GO:0010628	positive regulation of gene expression	0.55573	1	12	977	14950	0.0833333	0.0653512	0.00102354	0.000802676	Fraction F up	Lcn2
GO:0042981	regulation of apoptosis	0.557254	1	12	981	14950	0.0833333	0.0656187	0.00101937	0.000802676	Fraction F up	Lcn2
GO:0042127	regulation of cell proliferation	0.557634	1	12	982	14950	0.0833333	0.0656856	0.00101833	0.000802676	Fraction F up	Cxcr2
GO:0043067	regulation of programmed cell death	0.561044	1	12	991	14950	0.0833333	0.0662876	0.00100908	0.000802676	Fraction F up	Lcn2
GO:0048523	negative regulation of cellular process	0.565828	2	12	2278	14950	0.166667	0.152375	0.000877963	0.000802676	Fraction F up	Actn1,Bhlhe41
GO:0035556	intracellular signal transduction	0.565926	1	12	1004	14950	0.0833333	0.0671572	0.000996016	0.000802676	Fraction F up	Cxcr2
GO:0031324	negative regulation of cellular metabolic process	0.574076	1	12	1026	14950	0.0833333	0.0686288	0.000974659	0.000802676	Fraction F up	Bhlhe41
GO:0010941	regulation of cell death	0.574076	1	12	1026	14950	0.0833333	0.0686288	0.000974659	0.000802676	Fraction F up	Lcn2
GO:0006357	regulation of transcription from RNA polymerase II promoter	0.577004	1	12	1034	14950	0.0833333	0.0691639	0.000967118	0.000802676	Fraction F up	Bhlhe41
GO:0010605	negative regulation of macromolecule metabolic process	0.5896	1	12	1069	14950	0.0833333	0.071505	0.000935454	0.000802676	Fraction F up	Bhlhe41
GO:0009892	negative regulation of metabolic process	0.616778	1	12	1148	14950	0.0833333	0.0767893	0.00087108	0.000802676	Fraction F up	Bhlhe41
GO:0048519	negative regulation of biological process	0.628043	2	12	2531	14950	0.166667	0.169298	0.000790202	0.000802676	Fraction F up	Actn1,Bhlhe41
GO:0010033	response to organic substance	0.633756	1	12	1200	14950	0.0833333	0.0802676	0.000833333	0.000802676	Fraction F up	Cxcr2
GO:0010556	regulation of macromolecule biosynthetic process	0.643501	2	12	2598	14950	0.166667	0.173779	0.000769823	0.000802676	Fraction F up	Bhlhe41,S100a9
GO:0032879	regulation of localization	0.643546	1	12	1231	14950	0.0833333	0.0823411	0.000812348	0.000802676	Fraction F up	Actn1
GO:0048522	positive regulation of cellular process	0.64441	2	12	2602	14950	0.166667	0.174047	0.00076864	0.000802676	Fraction F up	Cxcr2,Lcn2
GO:0006810	transport	0.648257	2	12	2619	14950	0.166667	0.175184	0.00076365	0.000802676	Fraction F up	Lcn2,Ltf
GO:0051234	establishment of localization	0.659188	2	12	2668	14950	0.166667	0.178462	0.000749625	0.000802676	Fraction F up	Lcn2,Ltf
GO:0009056	catabolic process	0.670337	1	12	1320	14950	0.0833333	0.0882943	0.000757576	0.000802676	Fraction F up	Lyz2
GO:0010468	regulation of gene expression	0.674828	2	12	2740	14950	0.166667	0.183278	0.000729927	0.000802676	Fraction F up	Bhlhe41,Lcn2
GO:0009889	regulation of biosynthetic process	0.687061	2	12	2798	14950	0.166667	0.187157	0.000714796	0.000802676	Fraction F up	Bhlhe41,S100a9
GO:0050790	regulation of catalytic activity	0.687343	1	12	1380	14950	0.0833333	0.0923077	0.000724638	0.000802676	Fraction F up	Cxcr2
GO:0010604	positive regulation of macromolecule metabolic process	0.692558	1	12	1399	14950	0.0833333	0.0935786	0.000714796	0.000802676	Fraction F up	Lcn2
GO:0048518	positive regulation of biological process	0.702194	2	12	2872	14950	0.166667	0.192107	0.000696379	0.000802676	Fraction F up	Cxcr2,Lcn2
GO:0009893	positive regulation of metabolic process	0.721713	1	12	1511	14950	0.0833333	0.10107	0.000661813	0.000802676	Fraction F up	Lcn2
GO:0006351	transcription, DNA-dependent	0.752364	1	12	1641	14950	0.0833333	0.109766	0.000609385	0.000802676	Fraction F up	Bhlhe41
GO:0032774	RNA biosynthetic process	0.75281	1	12	1643	14950	0.0833333	0.1099	0.000608643	0.000802676	Fraction F up	Bhlhe41
GO:0065009	regulation of molecular function	0.770281	1	12	1724	14950	0.0833333	0.115318	0.000580046	0.000802676	Fraction F up	Cxcr2
GO:0051716	cellular response to stimulus	0.775668	3	12	4669	14950	0.25	0.312308	0.000642536	0.000802676	Fraction F up	Cxcr2,Lcn2,S100a9
GO:0007186	G-protein coupled receptor signaling pathway	0.800595	1	12	1879	14950	0.0833333	0.125686	0.000532198	0.000802676	Fraction F up	Cxcr2
GO:0065007	biological regulation	0.803832	6	12	8668	14950	0.5	0.579799	0.000692201	0.000802676	Fraction F up	Actn1,Bhlhe41,Cxcr2,Lcn2,Ltf,S100a9
GO:0044238	primary metabolic process	0.832589	4	12	6425	14950	0.333333	0.429766	0.000622568	0.000802676	Fraction F up	Bhlhe41,Cpd,Ltf,Mmp8
GO:0008152	metabolic process	0.838345	5	12	7737	14950	0.416667	0.517525	0.000646245	0.000802676	Fraction F up	Bhlhe41,Cpd,Ltf,Lyz2,Mmp8
GO:0050794	regulation of cellular process	0.847651	5	12	7819	14950	0.416667	0.52301	0.000639468	0.000802676	Fraction F up	Actn1,Bhlhe41,Cxcr2,Lcn2,S100a9
GO:0016070	RNA metabolic process	0.853305	1	12	2209	14950	0.0833333	0.147759	0.000452694	0.000802676	Fraction F up	Bhlhe41
GO:0034645	cellular macromolecule biosynthetic process	0.858472	1	12	2247	14950	0.0833333	0.150301	0.000445038	0.000802676	Fraction F up	Bhlhe41
GO:0009059	macromolecule biosynthetic process	0.861518	1	12	2270	14950	0.0833333	0.151839	0.000440529	0.000802676	Fraction F up	Bhlhe41
GO:0006355	regulation of transcription, DNA-dependent	0.868435	1	12	2324	14950	0.0833333	0.155452	0.000430293	0.000802676	Fraction F up	Bhlhe41
GO:2001141	regulation of RNA biosynthetic process	0.872625	1	12	2358	14950	0.0833333	0.157726	0.000424088	0.000802676	Fraction F up	Bhlhe41
GO:0010467	gene expression	0.879378	1	12	2415	14950	0.0833333	0.161538	0.000414079	0.000802676	Fraction F up	Bhlhe41
GO:0051252	regulation of RNA metabolic process	0.880299	1	12	2423	14950	0.0833333	0.162074	0.000412712	0.000802676	Fraction F up	Bhlhe41
GO:2000112	regulation of cellular macromolecule biosynthetic process	0.892221	1	12	2532	14950	0.0833333	0.169365	0.000394945	0.000802676	Fraction F up	Bhlhe41
GO:0050789	regulation of biological process	0.89703	5	12	8321	14950	0.416667	0.556589	0.000600889	0.000802676	Fraction F up	Actn1,Bhlhe41,Cxcr2,Lcn2,S100a9
GO:0090304	nucleic acid metabolic process	0.901713	1	12	2627	14950	0.0833333	0.175719	0.000380662	0.000802676	Fraction F up	Bhlhe41
GO:0007166	cell surface receptor linked signaling pathway	0.913549	1	12	2758	14950	0.0833333	0.184482	0.000362582	0.000802676	Fraction F up	Cxcr2
GO:0031326	regulation of cellular biosynthetic process	0.913804	1	12	2761	14950	0.0833333	0.184682	0.000362188	0.000802676	Fraction F up	Bhlhe41
GO:0044249	cellular biosynthetic process	0.92414	1	12	2890	14950	0.0833333	0.193311	0.000346021	0.000802676	Fraction F up	Bhlhe41
GO:0019219	regulation of nucleobase-containing compound metabolic process	0.924592	1	12	2896	14950	0.0833333	0.193712	0.000345304	0.000802676	Fraction F up	Bhlhe41
GO:0051171	regulation of nitrogen compound metabolic process	0.926668	1	12	2924	14950	0.0833333	0.195585	0.000341997	0.000802676	Fraction F up	Bhlhe41
GO:0009058	biosynthetic process	0.931356	1	12	2990	14950	0.0833333	0.2	0.000334448	0.000802676	Fraction F up	Bhlhe41
GO:0006139	nucleobase-containing compound metabolic process	0.94462	1	12	3202	14950	0.0833333	0.214181	0.000312305	0.000802676	Fraction F up	Bhlhe41
GO:0009987	cellular process	0.95224	8	12	12275	14950	0.666667	0.82107	0.000651731	0.000802676	Fraction F up	Actn1,Bhlhe41,Cxcr2,Lcn2,Ltf,Lyz2,Pstpip2,S100a9
GO:0034641	cellular nitrogen compound metabolic process	0.96029	1	12	3523	14950	0.0833333	0.235652	0.000283849	0.000802676	Fraction F up	Bhlhe41
GO:0006807	nitrogen compound metabolic process	0.963925	1	12	3614	14950	0.0833333	0.241739	0.000276702	0.000802676	Fraction F up	Bhlhe41
GO:0031323	regulation of cellular metabolic process	0.965607	1	12	3659	14950	0.0833333	0.244749	0.000273299	0.000802676	Fraction F up	Bhlhe41
GO:0080090	regulation of primary metabolic process	0.965716	1	12	3662	14950	0.0833333	0.24495	0.000273075	0.000802676	Fraction F up	Bhlhe41
GO:0007165	signal transduction	0.973427	1	12	3899	14950	0.0833333	0.260803	0.000256476	0.000802676	Fraction F up	Cxcr2
GO:0023052	signaling	0.980166	1	12	4165	14950	0.0833333	0.278595	0.000240096	0.000802676	Fraction F up	Cxcr2
GO:0007154	cell communication	0.982581	1	12	4281	14950	0.0833333	0.286355	0.00023359	0.000802676	Fraction F up	Cxcr2
GO:0044260	cellular macromolecule metabolic process	0.986622	1	12	4513	14950	0.0833333	0.301873	0.000221582	0.000802676	Fraction F up	Bhlhe41
GO:0032501	multicellular organismal process	0.993665	1	12	5143	14950	0.0833333	0.344013	0.000194439	0.000802676	Fraction F up	Mmp8
GO:0044237	cellular metabolic process	0.998667	1	12	6337	14950	0.0833333	0.42388	0.000157803	0.000802676	Fraction F up	Bhlhe41
GO:0008150	biological_process	1	12	12	14950	14950	1	1	0.000802676	0.000802676	Fraction F up	Actn1,Bhlhe41,Cpd,Cxcr2,Igj,Lcn2,Ltf,Lyz2,Mmp8,Pstpip2,S100a8,S100a9

## Sheet: cellular_component
TermID	Term	Pval	k	n	K	N	k/n	K/N	k/K	n/N	Qset	Symbols
GO:0005576	extracellular region	0.000284122	7	14	1735	16137	0.5	0.107517	0.00403458	0.000867571	Fraction F up	Igj,Lcn2,Ltf,Lyz2,Mmp8,S100a8,S100a9
GO:0030141	stored secretory granule	0.000772024	3	14	216	16137	0.214286	0.0133854	0.0138889	0.000867571	Fraction F up	Actn1,Ltf,Lyz2
GO:0031410	cytoplasmic vesicle	0.00255857	4	14	706	16137	0.285714	0.0437504	0.00566572	0.000867571	Fraction F up	Actn1,Ltf,Lyz2,Ngp
GO:0032127	dense core granule membrane	0.00260062	1	14	3	16137	0.0714286	0.000185908	0.333333	0.000867571	Fraction F up	Actn1
GO:0042629	mast cell granule	0.00260062	1	14	3	16137	0.0714286	0.000185908	0.333333	0.000867571	Fraction F up	Cxcr2
GO:0048237	rough endoplasmic reticulum lumen	0.00260062	1	14	3	16137	0.0714286	0.000185908	0.333333	0.000867571	Fraction F up	Lyz2
GO:0005615	extracellular space	0.00318828	4	14	750	16137	0.285714	0.046477	0.00533333	0.000867571	Fraction F up	Lcn2,Mmp8,S100a8,S100a9
GO:0031982	vesicle	0.0033451	4	14	760	16137	0.285714	0.0470967	0.00526316	0.000867571	Fraction F up	Actn1,Ltf,Lyz2,Ngp
GO:0000137	Golgi cis cisterna	0.00519495	1	14	6	16137	0.0714286	0.000371816	0.166667	0.000867571	Fraction F up	Lyz2
GO:0031045	dense core granule	0.00778302	1	14	9	16137	0.0714286	0.000557724	0.111111	0.000867571	Fraction F up	Actn1
GO:0016023	cytoplasmic membrane-bounded vesicle	0.00875997	3	14	509	16137	0.214286	0.0315424	0.00589391	0.000867571	Fraction F up	Actn1,Ltf,Lyz2
GO:0044421	extracellular region part	0.00901554	4	14	1004	16137	0.285714	0.0622173	0.00398406	0.000867571	Fraction F up	Lcn2,Mmp8,S100a8,S100a9
GO:0031988	membrane-bounded vesicle	0.0104021	3	14	542	16137	0.214286	0.0335874	0.00553506	0.000867571	Fraction F up	Actn1,Ltf,Lyz2
GO:0005916	fascia adherens	0.0112241	1	14	13	16137	0.0714286	0.000805602	0.0769231	0.000867571	Fraction F up	Actn1
GO:0030140	trans-Golgi network transport vesicle	0.0163648	1	14	19	16137	0.0714286	0.00117742	0.0526316	0.000867571	Fraction F up	Lyz2
GO:0031985	Golgi cisterna	0.0214808	1	14	25	16137	0.0714286	0.00154923	0.04	0.000867571	Fraction F up	Lyz2
GO:0014704	intercalated disc	0.022331	1	14	26	16137	0.0714286	0.0016112	0.0384615	0.000867571	Fraction F up	Actn1
GO:0031984	organelle subcompartment	0.022331	1	14	26	16137	0.0714286	0.0016112	0.0384615	0.000867571	Fraction F up	Lyz2
GO:0044291	cell-cell contact zone	0.0240295	1	14	28	16137	0.0714286	0.00173514	0.0357143	0.000867571	Fraction F up	Actn1
GO:0030864	cortical actin cytoskeleton	0.0248777	1	14	29	16137	0.0714286	0.00179711	0.0344828	0.000867571	Fraction F up	Actn1
GO:0044431	Golgi apparatus part	0.0249135	2	14	287	16137	0.142857	0.0177852	0.00696864	0.000867571	Fraction F up	Cpd,Lyz2
GO:0005788	endoplasmic reticulum lumen	0.026572	1	14	31	16137	0.0714286	0.00192105	0.0322581	0.000867571	Fraction F up	Lyz2
GO:0005795	Golgi stack	0.0358421	1	14	42	16137	0.0714286	0.00260271	0.0238095	0.000867571	Fraction F up	Lyz2
GO:0005791	rough endoplasmic reticulum	0.0375188	1	14	44	16137	0.0714286	0.00272665	0.0227273	0.000867571	Fraction F up	Lyz2
GO:0030667	secretory granule membrane	0.0375188	1	14	44	16137	0.0714286	0.00272665	0.0227273	0.000867571	Fraction F up	Actn1
GO:0005856	cytoskeleton	0.0394	4	14	1558	16137	0.285714	0.0965483	0.00256739	0.000867571	Fraction F up	Actn1,Pstpip2,S100a8,S100a9
GO:0005798	Golgi-associated vesicle	0.0408639	1	14	48	16137	0.0714286	0.00297453	0.0208333	0.000867571	Fraction F up	Lyz2
GO:0001725	stress fiber	0.0408639	1	14	48	16137	0.0714286	0.00297453	0.0208333	0.000867571	Fraction F up	Actn1
GO:0005913	cell-cell adherens junction	0.0425325	1	14	50	16137	0.0714286	0.00309847	0.02	0.000867571	Fraction F up	Actn1
GO:0032432	actin filament bundle	0.0433657	1	14	51	16137	0.0714286	0.00316044	0.0196078	0.000867571	Fraction F up	Actn1
GO:0017053	transcriptional repressor complex	0.0441983	1	14	52	16137	0.0714286	0.00322241	0.0192308	0.000867571	Fraction F up	Bhlhe41
GO:0030863	cortical cytoskeleton	0.0475219	1	14	56	16137	0.0714286	0.00347029	0.0178571	0.000867571	Fraction F up	Actn1
GO:0042641	actomyosin	0.0483511	1	14	57	16137	0.0714286	0.00353226	0.0175439	0.000867571	Fraction F up	Actn1
GO:0044444	cytoplasmic part	0.0497107	8	14	5241	16137	0.571429	0.324782	0.00152643	0.000867571	Fraction F up	Actn1,Cpd,Cxcr2,Lcn2,Ltf,Lyz2,Ngp,Pstpip2
GO:0030133	transport vesicle	0.0500075	1	14	59	16137	0.0714286	0.00365619	0.0169492	0.000867571	Fraction F up	Lyz2
GO:0030018	Z disc	0.0508347	1	14	60	16137	0.0714286	0.00371816	0.0166667	0.000867571	Fraction F up	Actn1
GO:0005902	microvillus	0.0508347	1	14	60	16137	0.0714286	0.00371816	0.0166667	0.000867571	Fraction F up	Lyz2
GO:0031674	I band	0.05989	1	14	71	16137	0.0714286	0.00439983	0.0140845	0.000867571	Fraction F up	Actn1
GO:0009986	cell surface	0.0710848	2	14	512	16137	0.142857	0.0317283	0.00390625	0.000867571	Fraction F up	Cxcr2,Ly6g
GO:0005925	focal adhesion	0.0712989	1	14	85	16137	0.0714286	0.0052674	0.0117647	0.000867571	Fraction F up	Actn1
GO:0044448	cell cortex part	0.0737269	1	14	88	16137	0.0714286	0.00545331	0.0113636	0.000867571	Fraction F up	Actn1
GO:0005924	cell-substrate adherens junction	0.0753423	1	14	90	16137	0.0714286	0.00557724	0.0111111	0.000867571	Fraction F up	Actn1
GO:0000267	cell fraction	0.0769614	3	14	1177	16137	0.214286	0.072938	0.00254885	0.000867571	Fraction F up	Cpd,Lyz2,Pstpip2
GO:0005802	trans-Golgi network	0.0777604	1	14	93	16137	0.0714286	0.00576315	0.0107527	0.000867571	Fraction F up	Cpd
GO:0030055	cell-substrate junction	0.0801727	1	14	96	16137	0.0714286	0.00594906	0.0104167	0.000867571	Fraction F up	Actn1
GO:0005737	cytoplasm	0.0828853	10	14	7976	16137	0.714286	0.494268	0.00125376	0.000867571	Fraction F up	Actn1,Cpd,Cxcr2,Lcn2,Ltf,Lyz2,Ngp,Pstpip2,S100a8,S100a9
GO:0030017	sarcomere	0.0841802	1	14	101	16137	0.0714286	0.00625891	0.00990099	0.000867571	Fraction F up	Actn1
GO:0044449	contractile fiber part	0.0929396	1	14	112	16137	0.0714286	0.00694057	0.00892857	0.000867571	Fraction F up	Actn1
GO:0030016	myofibril	0.102407	1	14	124	16137	0.0714286	0.0076842	0.00806452	0.000867571	Fraction F up	Actn1
GO:0030659	cytoplasmic vesicle membrane	0.103191	1	14	125	16137	0.0714286	0.00774617	0.008	0.000867571	Fraction F up	Actn1
GO:0044433	cytoplasmic vesicle part	0.107886	1	14	131	16137	0.0714286	0.00811799	0.00763359	0.000867571	Fraction F up	Actn1
GO:0031225	anchored to membrane	0.109446	1	14	133	16137	0.0714286	0.00824193	0.0075188	0.000867571	Fraction F up	Ly6g
GO:0043292	contractile fiber	0.111004	1	14	135	16137	0.0714286	0.00836587	0.00740741	0.000867571	Fraction F up	Actn1
GO:0005912	adherens junction	0.114886	1	14	140	16137	0.0714286	0.00867571	0.00714286	0.000867571	Fraction F up	Actn1
GO:0043197	dendritic spine	0.117981	1	14	144	16137	0.0714286	0.00892359	0.00694444	0.000867571	Fraction F up	Actn1
GO:0044309	neuron spine	0.117981	1	14	144	16137	0.0714286	0.00892359	0.00694444	0.000867571	Fraction F up	Actn1
GO:0012506	vesicle membrane	0.119525	1	14	146	16137	0.0714286	0.00904753	0.00684932	0.000867571	Fraction F up	Actn1
GO:0070013	intracellular organelle lumen	0.12401	3	14	1445	16137	0.214286	0.0895458	0.00207612	0.000867571	Fraction F up	Actn1,Bhlhe41,Lyz2
GO:0043233	organelle lumen	0.124784	3	14	1449	16137	0.214286	0.0897936	0.00207039	0.000867571	Fraction F up	Actn1,Bhlhe41,Lyz2
GO:0070161	anchoring junction	0.124908	1	14	153	16137	0.0714286	0.00948132	0.00653595	0.000867571	Fraction F up	Actn1
GO:0030136	clathrin-coated vesicle	0.125674	1	14	154	16137	0.0714286	0.00954329	0.00649351	0.000867571	Fraction F up	Lyz2
GO:0005938	cell cortex	0.128734	1	14	158	16137	0.0714286	0.00979116	0.00632911	0.000867571	Fraction F up	Actn1
GO:0031974	membrane-enclosed lumen	0.132834	3	14	1490	16137	0.214286	0.0923344	0.00201342	0.000867571	Fraction F up	Actn1,Bhlhe41,Lyz2
GO:0030135	coated vesicle	0.142379	1	14	176	16137	0.0714286	0.0109066	0.00568182	0.000867571	Fraction F up	Lyz2
GO:0005886	plasma membrane	0.159076	5	14	3436	16137	0.357143	0.212927	0.00145518	0.000867571	Fraction F up	Actn1,Cxcr2,Ly6g,S100a8,S100a9
GO:0005624	membrane fraction	0.16652	2	14	851	16137	0.142857	0.0527359	0.00235018	0.000867571	Fraction F up	Cpd,Pstpip2
GO:0071944	cell periphery	0.171574	5	14	3519	16137	0.357143	0.21807	0.00142086	0.000867571	Fraction F up	Actn1,Cxcr2,Ly6g,S100a8,S100a9
GO:0005626	insoluble fraction	0.180928	2	14	897	16137	0.142857	0.0555865	0.00222965	0.000867571	Fraction F up	Cpd,Pstpip2
GO:0005829	cytosol	0.182508	2	14	902	16137	0.142857	0.0558964	0.00221729	0.000867571	Fraction F up	Lcn2,Pstpip2
GO:0043232	intracellular non-membrane-bounded organelle	0.183087	4	14	2632	16137	0.285714	0.163103	0.00151976	0.000867571	Fraction F up	Actn1,Pstpip2,S100a8,S100a9
GO:0043228	non-membrane-bounded organelle	0.183087	4	14	2632	16137	0.285714	0.163103	0.00151976	0.000867571	Fraction F up	Actn1,Pstpip2,S100a8,S100a9
GO:0016323	basolateral plasma membrane	0.187162	1	14	237	16137	0.0714286	0.0146867	0.00421941	0.000867571	Fraction F up	Actn1
GO:0009897	external side of plasma membrane	0.187162	1	14	237	16137	0.0714286	0.0146867	0.00421941	0.000867571	Fraction F up	Ly6g
GO:0044432	endoplasmic reticulum part	0.192871	1	14	245	16137	0.0714286	0.0151825	0.00408163	0.000867571	Fraction F up	Lyz2
GO:0005764	lysosome	0.192871	1	14	245	16137	0.0714286	0.0151825	0.00408163	0.000867571	Fraction F up	Cxcr2
GO:0000323	lytic vacuole	0.192871	1	14	245	16137	0.0714286	0.0151825	0.00408163	0.000867571	Fraction F up	Cxcr2
GO:0005911	cell-cell junction	0.196421	1	14	250	16137	0.0714286	0.0154923	0.004	0.000867571	Fraction F up	Actn1
GO:0005794	Golgi apparatus	0.196516	2	14	946	16137	0.142857	0.058623	0.00211416	0.000867571	Fraction F up	Cpd,Lyz2
GO:0005792	microsome	0.204178	1	14	261	16137	0.0714286	0.016174	0.00383142	0.000867571	Fraction F up	Cpd
GO:0042598	vesicular fraction	0.209776	1	14	269	16137	0.0714286	0.0166698	0.00371747	0.000867571	Fraction F up	Cpd
GO:0043229	intracellular organelle	0.210141	10	14	9216	16137	0.714286	0.57111	0.00108507	0.000867571	Fraction F up	Actn1,Bhlhe41,Cpd,Cxcr2,Ltf,Lyz2,Ngp,Pstpip2,S100a8,S100a9
GO:0043226	organelle	0.21355	10	14	9241	16137	0.714286	0.572659	0.00108213	0.000867571	Fraction F up	Actn1,Bhlhe41,Cpd,Cxcr2,Ltf,Lyz2,Ngp,Pstpip2,S100a8,S100a9
GO:0005773	vacuole	0.225668	1	14	292	16137	0.0714286	0.0180951	0.00342466	0.000867571	Fraction F up	Cxcr2
GO:0015629	actin cytoskeleton	0.228402	1	14	296	16137	0.0714286	0.0183429	0.00337838	0.000867571	Fraction F up	Actn1
GO:0005578	proteinaceous extracellular matrix	0.247285	1	14	324	16137	0.0714286	0.0200781	0.00308642	0.000867571	Fraction F up	Mmp8
GO:0044424	intracellular part	0.249455	11	14	10684	16137	0.785714	0.662081	0.00102958	0.000867571	Fraction F up	Actn1,Bhlhe41,Cpd,Cxcr2,Lcn2,Ltf,Lyz2,Ngp,Pstpip2,S100a8,S100a9
GO:0030425	dendrite	0.269638	1	14	358	16137	0.0714286	0.022185	0.0027933	0.000867571	Fraction F up	Actn1
GO:0031012	extracellular matrix	0.273519	1	14	364	16137	0.0714286	0.0225569	0.00274725	0.000867571	Fraction F up	Mmp8
GO:0042995	cell projection	0.280097	2	14	1201	16137	0.142857	0.0744252	0.00166528	0.000867571	Fraction F up	Actn1,Lyz2
GO:0005730	nucleolus	0.28568	1	14	383	16137	0.0714286	0.0237343	0.00261097	0.000867571	Fraction F up	Actn1
GO:0005622	intracellular	0.289033	11	14	10928	16137	0.785714	0.677201	0.00100659	0.000867571	Fraction F up	Actn1,Bhlhe41,Cpd,Cxcr2,Lcn2,Ltf,Lyz2,Ngp,Pstpip2,S100a8,S100a9
GO:0005625	soluble fraction	0.289481	1	14	389	16137	0.0714286	0.0241061	0.00257069	0.000867571	Fraction F up	Lyz2
GO:0031981	nuclear lumen	0.303344	2	14	1271	16137	0.142857	0.0787631	0.00157356	0.000867571	Fraction F up	Actn1,Bhlhe41
GO:0044463	cell projection part	0.367929	1	14	520	16137	0.0714286	0.0322241	0.00192308	0.000867571	Fraction F up	Actn1
GO:0044459	plasma membrane part	0.384641	2	14	1518	16137	0.142857	0.0940695	0.00131752	0.000867571	Fraction F up	Actn1,Ly6g
GO:0044428	nuclear part	0.417743	2	14	1621	16137	0.142857	0.100452	0.00123381	0.000867571	Fraction F up	Actn1,Bhlhe41
GO:0043005	neuron projection	0.438778	1	14	652	16137	0.0714286	0.040404	0.00153374	0.000867571	Fraction F up	Actn1
GO:0030054	cell junction	0.439286	1	14	653	16137	0.0714286	0.040466	0.00153139	0.000867571	Fraction F up	Actn1
GO:0012505	endomembrane system	0.453321	1	14	681	16137	0.0714286	0.0422012	0.00146843	0.000867571	Fraction F up	Actn1
GO:0044451	nucleoplasm part	0.459236	1	14	693	16137	0.0714286	0.0429448	0.001443	0.000867571	Fraction F up	Bhlhe41
GO:0044446	intracellular organelle part	0.460008	4	14	3949	16137	0.285714	0.244717	0.00101291	0.000867571	Fraction F up	Actn1,Bhlhe41,Cpd,Lyz2
GO:0044422	organelle part	0.477977	4	14	4031	16137	0.285714	0.249799	0.00099231	0.000867571	Fraction F up	Actn1,Bhlhe41,Cpd,Lyz2
GO:0005654	nucleoplasm	0.500829	1	14	781	16137	0.0714286	0.0483981	0.00128041	0.000867571	Fraction F up	Bhlhe41
GO:0016020	membrane	0.574041	7	14	7901	16137	0.5	0.48962	0.000885964	0.000867571	Fraction F up	Actn1,Cpd,Cxcr2,Ly6g,Pstpip2,S100a8,S100a9
GO:0005783	endoplasmic reticulum	0.606648	1	14	1040	16137	0.0714286	0.0644482	0.000961538	0.000867571	Fraction F up	Lyz2
GO:0044430	cytoskeletal part	0.609558	1	14	1048	16137	0.0714286	0.0649439	0.000954198	0.000867571	Fraction F up	Actn1
GO:0043231	intracellular membrane-bounded organelle	0.61664	7	14	8134	16137	0.5	0.504059	0.000860585	0.000867571	Fraction F up	Actn1,Bhlhe41,Cpd,Cxcr2,Ltf,Lyz2,S100a9
GO:0043227	membrane-bounded organelle	0.619521	7	14	8150	16137	0.5	0.505051	0.000858896	0.000867571	Fraction F up	Actn1,Bhlhe41,Cpd,Cxcr2,Ltf,Lyz2,S100a9
GO:0031090	organelle membrane	0.620291	1	14	1078	16137	0.0714286	0.066803	0.000927644	0.000867571	Fraction F up	Actn1
GO:0005634	nucleus	0.653553	4	14	4887	16137	0.285714	0.302844	0.000818498	0.000867571	Fraction F up	Actn1,Bhlhe41,Cpd,S100a9
GO:0044425	membrane part	0.877155	4	14	6469	16137	0.285714	0.40088	0.000618334	0.000867571	Fraction F up	Actn1,Cpd,Cxcr2,Ly6g
GO:0031224	intrinsic to membrane	0.926099	3	14	5792	16137	0.214286	0.358927	0.000517956	0.000867571	Fraction F up	Cpd,Cxcr2,Ly6g
GO:0043234	protein complex	0.933827	1	14	2844	16137	0.0714286	0.176241	0.000351617	0.000867571	Fraction F up	Bhlhe41
GO:0005623	cell	0.958048	12	14	15217	16137	0.857143	0.942988	0.000788592	0.000867571	Fraction F up	Actn1,Bhlhe41,Cpd,Cxcr2,Lcn2,Ltf,Ly6g,Lyz2,Ngp,Pstpip2,S100a8,S100a9
GO:0044464	cell part	0.958048	12	14	15217	16137	0.857143	0.942988	0.000788592	0.000867571	Fraction F up	Actn1,Bhlhe41,Cpd,Cxcr2,Lcn2,Ltf,Ly6g,Lyz2,Ngp,Pstpip2,S100a8,S100a9
GO:0032991	macromolecular complex	0.965119	1	14	3438	16137	0.0714286	0.213051	0.000290867	0.000867571	Fraction F up	Bhlhe41
GO:0016021	integral to membrane	0.979789	2	14	5660	16137	0.142857	0.350747	0.000353357	0.000867571	Fraction F up	Cpd,Cxcr2
GO:0005575	cellular_component	1	14	14	16137	16137	1	1	0.000867571	0.000867571	Fraction F up	Actn1,Bhlhe41,Cpd,Cxcr2,Igj,Lcn2,Ltf,Ly6g,Lyz2,Mmp8,Ngp,Pstpip2,S100a8,S100a9

## Sheet: molecular_function
TermID	Term	Pval	k	n	K	N	k/n	K/N	k/K	n/N	Qset	Symbols
GO:0008236	serine-type peptidase activity	0.000499622	3	12	201	14763	0.25	0.0136151	0.0149254	0.000812843	Fraction F up	Cpd,Ltf,Mmp8
GO:0017171	serine hydrolase activity	0.000521725	3	12	204	14763	0.25	0.0138183	0.0147059	0.000812843	Fraction F up	Cpd,Ltf,Mmp8
GO:0005509	calcium ion binding	0.000529995	4	12	503	14763	0.333333	0.0340717	0.00795229	0.000812843	Fraction F up	Actn1,Mmp8,S100a8,S100a9
GO:0004918	interleukin-8 receptor activity	0.00162508	1	12	2	14763	0.0833333	0.000135474	0.5	0.000812843	Fraction F up	Cxcr2
GO:0019958	C-X-C chemokine binding	0.00243671	1	12	3	14763	0.0833333	0.000203211	0.333333	0.000812843	Fraction F up	Cxcr2
GO:0019959	interleukin-8 binding	0.00243671	1	12	3	14763	0.0833333	0.000203211	0.333333	0.000812843	Fraction F up	Cxcr2
GO:0004185	serine-type carboxypeptidase activity	0.00324774	1	12	4	14763	0.0833333	0.000270948	0.25	0.000812843	Fraction F up	Cpd
GO:0016494	C-X-C chemokine receptor activity	0.00648581	1	12	8	14763	0.0833333	0.000541895	0.125	0.000812843	Fraction F up	Cxcr2
GO:0008199	ferric iron binding	0.00729382	1	12	9	14763	0.0833333	0.000609632	0.111111	0.000812843	Fraction F up	Ltf
GO:0003796	lysozyme activity	0.00729382	1	12	9	14763	0.0833333	0.000609632	0.111111	0.000812843	Fraction F up	Lyz2
GO:0070008	serine-type exopeptidase activity	0.00729382	1	12	9	14763	0.0833333	0.000609632	0.111111	0.000812843	Fraction F up	Cpd
GO:0017166	vinculin binding	0.00810122	1	12	10	14763	0.0833333	0.000677369	0.1	0.000812843	Fraction F up	Actn1
GO:0008237	metallopeptidase activity	0.00815701	2	12	171	14763	0.166667	0.011583	0.0116959	0.000812843	Fraction F up	Cpd,Mmp8
GO:0046872	metal ion binding	0.00834187	7	12	3362	14763	0.583333	0.227731	0.00208209	0.000812843	Fraction F up	Actn1,Cpd,Lcn2,Ltf,Mmp8,S100a8,S100a9
GO:0019956	chemokine binding	0.00890803	1	12	11	14763	0.0833333	0.000745106	0.0909091	0.000812843	Fraction F up	Cxcr2
GO:0043169	cation binding	0.00891682	7	12	3401	14763	0.583333	0.230373	0.00205822	0.000812843	Fraction F up	Actn1,Cpd,Lcn2,Ltf,Mmp8,S100a8,S100a9
GO:0043167	ion binding	0.00909981	7	12	3413	14763	0.583333	0.231186	0.00205098	0.000812843	Fraction F up	Actn1,Cpd,Lcn2,Ltf,Mmp8,S100a8,S100a9
GO:0070011	peptidase activity, acting on L-amino acid peptides	0.00956487	3	12	567	14763	0.25	0.0384068	0.00529101	0.000812843	Fraction F up	Cpd,Ltf,Mmp8
GO:0005506	iron ion binding	0.0105007	2	12	195	14763	0.166667	0.0132087	0.0102564	0.000812843	Fraction F up	Lcn2,Ltf
GO:0008233	peptidase activity	0.0109634	3	12	596	14763	0.25	0.0403712	0.00503356	0.000812843	Fraction F up	Cpd,Ltf,Mmp8
GO:0004181	metallocarboxypeptidase activity	0.016943	1	12	21	14763	0.0833333	0.00142248	0.047619	0.000812843	Fraction F up	Cpd
GO:0001637	G-protein coupled chemoattractant receptor activity	0.0185429	1	12	23	14763	0.0833333	0.00155795	0.0434783	0.000812843	Fraction F up	Cxcr2
GO:0004950	chemokine receptor activity	0.0185429	1	12	23	14763	0.0833333	0.00155795	0.0434783	0.000812843	Fraction F up	Cxcr2
GO:0003779	actin binding	0.0241926	2	12	303	14763	0.166667	0.0205243	0.00660066	0.000812843	Fraction F up	Actn1,Pstpip2
GO:0008235	metalloexopeptidase activity	0.0257126	1	12	32	14763	0.0833333	0.00216758	0.03125	0.000812843	Fraction F up	Cpd
GO:0004180	carboxypeptidase activity	0.0280918	1	12	35	14763	0.0833333	0.00237079	0.0285714	0.000812843	Fraction F up	Cpd
GO:0003823	antigen binding	0.0304657	1	12	38	14763	0.0833333	0.002574	0.0263158	0.000812843	Fraction F up	Igj
GO:0046914	transition metal ion binding	0.0317491	4	12	1576	14763	0.333333	0.106753	0.00253807	0.000812843	Fraction F up	Cpd,Lcn2,Ltf,Mmp8
GO:0019955	cytokine binding	0.0414737	1	12	52	14763	0.0833333	0.00352232	0.0192308	0.000812843	Fraction F up	Cxcr2
GO:0002020	protease binding	0.0422556	1	12	53	14763	0.0833333	0.00359006	0.0188679	0.000812843	Fraction F up	Lcn2
GO:0051015	actin filament binding	0.0484896	1	12	61	14763	0.0833333	0.00413195	0.0163934	0.000812843	Fraction F up	Actn1
GO:0005178	integrin binding	0.0546865	1	12	69	14763	0.0833333	0.00467385	0.0144928	0.000812843	Fraction F up	Actn1
GO:0004896	cytokine receptor activity	0.0562299	1	12	71	14763	0.0833333	0.00480932	0.0140845	0.000812843	Fraction F up	Cxcr2
GO:0042803	protein homodimerization activity	0.063396	2	12	514	14763	0.166667	0.0348168	0.00389105	0.000812843	Fraction F up	Actn1,Lcn2
GO:0008092	cytoskeletal protein binding	0.0669251	2	12	530	14763	0.166667	0.0359006	0.00377358	0.000812843	Fraction F up	Actn1,Pstpip2
GO:0004553	hydrolase activity, hydrolyzing O-glycosyl compounds	0.0669693	1	12	85	14763	0.0833333	0.00575764	0.0117647	0.000812843	Fraction F up	Lyz2
GO:0008238	exopeptidase activity	0.0677321	1	12	86	14763	0.0833333	0.00582537	0.0116279	0.000812843	Fraction F up	Cpd
GO:0004222	metalloendopeptidase activity	0.0775966	1	12	99	14763	0.0833333	0.00670595	0.010101	0.000812843	Fraction F up	Mmp8
GO:0016798	hydrolase activity, acting on glycosyl bonds	0.0828686	1	12	106	14763	0.0833333	0.00718011	0.00943396	0.000812843	Fraction F up	Lyz2
GO:0003714	transcription corepressor activity	0.0836195	1	12	107	14763	0.0833333	0.00724785	0.00934579	0.000812843	Fraction F up	Bhlhe41
GO:0008528	G-protein coupled peptide receptor activity	0.0843698	1	12	108	14763	0.0833333	0.00731559	0.00925926	0.000812843	Fraction F up	Cxcr2
GO:0016787	hydrolase activity	0.0850662	4	12	2156	14763	0.333333	0.146041	0.00185529	0.000812843	Fraction F up	Cpd,Ltf,Lyz2,Mmp8
GO:0001653	peptide receptor activity	0.0866173	1	12	111	14763	0.0833333	0.0075188	0.00900901	0.000812843	Fraction F up	Cxcr2
GO:0008201	heparin binding	0.0873654	1	12	112	14763	0.0833333	0.00758653	0.00892857	0.000812843	Fraction F up	Ltf
GO:0005539	glycosaminoglycan binding	0.111009	1	12	144	14763	0.0833333	0.00975412	0.00694444	0.000812843	Fraction F up	Ltf
GO:0005488	binding	0.112212	11	12	10654	14763	0.916667	0.721669	0.00103248	0.000812843	Fraction F up	Actn1,Bhlhe41,Cpd,Cxcr2,Igj,Lcn2,Ltf,Mmp8,Pstpip2,S100a8,S100a9
GO:0004252	serine-type endopeptidase activity	0.114652	1	12	149	14763	0.0833333	0.0100928	0.00671141	0.000812843	Fraction F up	Mmp8
GO:0042802	identical protein binding	0.122565	2	12	754	14763	0.166667	0.0510736	0.00265252	0.000812843	Fraction F up	Actn1,Lcn2
GO:0001871	pattern binding	0.12334	1	12	161	14763	0.0833333	0.0109056	0.00621118	0.000812843	Fraction F up	Ltf
GO:0030247	polysaccharide binding	0.12334	1	12	161	14763	0.0833333	0.0109056	0.00621118	0.000812843	Fraction F up	Ltf
GO:0046983	protein dimerization activity	0.125005	2	12	763	14763	0.166667	0.0516833	0.00262123	0.000812843	Fraction F up	Actn1,Lcn2
GO:0003712	transcription cofactor activity	0.20996	1	12	287	14763	0.0833333	0.0194405	0.00348432	0.000812843	Fraction F up	Bhlhe41
GO:0000989	transcription factor binding transcription factor activity	0.216487	1	12	297	14763	0.0833333	0.0201179	0.003367	0.000812843	Fraction F up	Bhlhe41
GO:0000988	protein binding transcription factor activity	0.221673	1	12	305	14763	0.0833333	0.0206598	0.00327869	0.000812843	Fraction F up	Bhlhe41
GO:0004175	endopeptidase activity	0.255242	1	12	358	14763	0.0833333	0.0242498	0.0027933	0.000812843	Fraction F up	Mmp8
GO:0032403	protein complex binding	0.265112	1	12	374	14763	0.0833333	0.0253336	0.0026738	0.000812843	Fraction F up	Actn1
GO:0030246	carbohydrate binding	0.277884	1	12	395	14763	0.0833333	0.0267561	0.00253165	0.000812843	Fraction F up	Ltf
GO:0008270	zinc ion binding	0.288953	2	12	1310	14763	0.166667	0.0887354	0.00152672	0.000812843	Fraction F up	Cpd,Mmp8
GO:0019904	protein domain specific binding	0.378251	1	12	573	14763	0.0833333	0.0388132	0.0017452	0.000812843	Fraction F up	Actn1
GO:0019899	enzyme binding	0.556975	1	12	968	14763	0.0833333	0.0655693	0.00103306	0.000812843	Fraction F up	Lcn2
GO:0005215	transporter activity	0.584313	1	12	1041	14763	0.0833333	0.0705141	0.000960615	0.000812843	Fraction F up	Lcn2
GO:0005102	receptor binding	0.591529	1	12	1061	14763	0.0833333	0.0718689	0.000942507	0.000812843	Fraction F up	Actn1
GO:0003824	catalytic activity	0.631284	4	12	5048	14763	0.333333	0.341936	0.000792393	0.000812843	Fraction F up	Cpd,Ltf,Lyz2,Mmp8
GO:0005515	protein binding	0.725871	4	12	5586	14763	0.333333	0.378378	0.000716076	0.000812843	Fraction F up	Actn1,Cxcr2,Lcn2,Pstpip2
GO:0004930	G-protein coupled receptor activity	0.748384	1	12	1603	14763	0.0833333	0.108582	0.00062383	0.000812843	Fraction F up	Cxcr2
GO:0003677	DNA binding	0.77768	1	12	1738	14763	0.0833333	0.117727	0.000575374	0.000812843	Fraction F up	Bhlhe41
GO:0004888	transmembrane signaling receptor activity	0.829698	1	12	2024	14763	0.0833333	0.1371	0.000494071	0.000812843	Fraction F up	Cxcr2
GO:0038023	signaling receptor activity	0.842103	1	12	2104	14763	0.0833333	0.142518	0.000475285	0.000812843	Fraction F up	Cxcr2
GO:0060089	molecular transducer activity	0.873545	1	12	2336	14763	0.0833333	0.158233	0.000428082	0.000812843	Fraction F up	Cxcr2
GO:0004871	signal transducer activity	0.873545	1	12	2336	14763	0.0833333	0.158233	0.000428082	0.000812843	Fraction F up	Cxcr2
GO:0003676	nucleic acid binding	0.896334	1	12	2540	14763	0.0833333	0.172052	0.000393701	0.000812843	Fraction F up	Bhlhe41
GO:0004872	receptor activity	0.90607	1	12	2640	14763	0.0833333	0.178825	0.000378788	0.000812843	Fraction F up	Cxcr2
GO:0003674	molecular_function	1	12	12	14763	14763	1	1	0.000812843	0.000812843	Fraction F up	Actn1,Bhlhe41,Cpd,Cxcr2,Igj,Lcn2,Ltf,Lyz2,Mmp8,Pstpip2,S100a8,S100a9
