# Supplementary material for: Ontology based molecular signatures for immune cell types via gene expression analysis
Source: BMC Bioinformatics. 2013 Aug 30;14:263. doi: 10.1186/1471-2105-14-263 (PMC3844401; doi:10.1186/1471-2105-14-263)
Supplement: Additional file 1 — OBAMS profiles for all mature B cells. Additional file 1 contains a zip archive of OBAMS profiles for all mature B cells, including for each cell type individual spreadsheets showing up and down regulated genes for that cell type relative to parental cell types, and VLAD (GO term enrichment) results for all mature B cells. [file 1471-2105-14-263-S1.zip › Additional File 1/GC B cell/CL_0000844-down.xls]

	FoldChange	Stdv	symbol	entrezIDs	mgiID
10531724	41.6572124233377	30.4248120170954	Plac8	231507	MGI:2445289
10351197	40.772460691952	15.5058910494608	Sell	20343	MGI:98279
10357488	21.0447578149804	10.1169115968026	Cd55	13136	MGI:104850
10493995	19.4925842861855	8.34883822625186	S100a10	20194	MGI:1339468
10501586	19.2643120997171	4.98015785793741	S1pr1	13609	MGI:1096355
10522051	19.1134980569535	5.95343280471804	Klf3	16599	MGI:1342773
10360391	18.2069553224065	2.72716918508459	Ifi203	15950	MGI:96428
10492983	18.0437555963141	16.6959566027548	Fcrl5	329693	MGI:3053558
10580033	17.0779933212265	5.13745650188763	Cd97	26364	MGI:1347095
10607870	16.2033265730609	8.05628585474139	Tlr7	170743	MGI:2176882
10546762	15.1709554128787	11.3976627388638	Il5ra	16192	MGI:96558
10408935	15.1116534782934	11.8583220073948	Gm10786	NA	MGI:3642147
10559467	14.2502690326472	7.15372005039094	Pira11	18724	MGI:1276541
10492815	14.0566466789393	11.2190382232431	Tmem154	320782	MGI:2444725
10483046	13.8977188204665	2.94276691637141	Dpp4	13482	MGI:94919
10496569	13.5002984611969	10.9708124003499	Gbp7	229900	MGI:2444421
10594053	13.2299191105856	2.41828547247988	Pml	18854	MGI:104662
10566580	13.1705900571725	5.61733578151599	Gm4759	209380	MGI:3647753
10566583	13.1518462334974	4.06740031012575	Gm8995	668139	MGI:3644223
10542917	12.9578274346344	11.6256998688976	Hepacam2	101202	MGI:2141520
10494978	12.8063644248154	10.1787931966424	Ptpn22	19260	MGI:107170
10601421	12.6939548955829	5.36321863415593	A630033H20Rik	213438	MGI:2441814
10539135	12.4307649596448	4.49453285314733	Capg	12332	MGI:1098259
10403584	12.3439781758003	10.7696599715821	Nid1	18073	MGI:97342
10406852	11.8013279819894	5.63470083743698	Cnn3	71994	MGI:1919244
10569733	11.5300312731841	3.47223929082703	Arhgef18	102098	MGI:2142567
10360370	11.2686657009709	5.24140640140522	BC094916	545384	MGI:3584522
10445531	11.2145386925211	8.30083963551225	Zfp318	57908	MGI:1889348
10554118	10.7949638318598	2.10644612713693	Fam169b	434197	MGI:3644026
10372781	10.6855807917226	4.34125209857193	Irak3	73914	MGI:1921164
10408557	10.5216891896196	5.42961902538767	Serpinb1a	66222	MGI:1913472
10477250	10.3889382774491	5.69665774394592	Hck	15162	MGI:96052
10569719	10.3867555119551	3.1041852236839	A430078G23Rik	319493	MGI:2442135
10390763	10.1098079464633	5.30289621330307	Ccr7	12775	MGI:103011
10566350	10.0589882725615	2.56501929217064	Trim30b	244183	MGI:4821256
10520950	10.0558243332349	8.39126636916672	Pdlim1	54132	MGI:1860611
10407570	9.51231687116728	1.56100733925789	Zmynd11	66505	MGI:1913755
10593497	9.46239079644889	11.4089197261512	Zc3h12c	244871	MGI:3026959
10494595	9.32481705305625	1.17417989722605	Notch2	18129	MGI:97364
10523647	9.24259090283822	1.6107530270413	Aff1	17355	MGI:1100819
10554521	8.91935137101002	5.3078967154945	Pde8a	18584	MGI:1277116
10407173	8.87157142806245	7.58187006790908	Il6st	16195	MGI:96560
10397853	8.86455775444428	1.42739546228396	Rin3	217835	MGI:2385708
10467420	8.76533816858582	7.25617388148176	Pdlim1	54132	MGI:1860611
10429520	8.66721289195512	2.90723701719761	Ly6d	17068	MGI:96881
10408280	8.60190537520538	3.94060636430937	Lrrc16a	68732	MGI:1915982
10562192	8.59539383849549	3.92947545278054	Fxyd5	18301	MGI:1201785
10402800	8.56680043183293	0.972570347098183	Gpr132	56696	MGI:1890220
10495659	8.48319646963885	3.76881581168139	Cnn3	71994	MGI:1919244
10402986	8.42316493671454	3.04016150648852	NA	NA	NA
10550906	8.38892839766164	2.68255415596228	Plaur	18793	MGI:97612
10543785	8.31189609605191	0.87556376477653	AB041803	232685	MGI:2673128
10499160	8.09667244038402	10.1664342473698	Cd1d1	12479	MGI:107674
10521678	7.98953348701596	2.33549813583376	Cd38	12494	MGI:107474
10459288	7.9525437183756	3.14278288172054	Adrb2	11555	MGI:87938
10484371	7.93579646017283	2.47850665888476	Calcrl	54598	MGI:1926944
10463070	7.88062724753977	3.72199687848101	Entpd1	12495	MGI:102805
10463997	7.81584906185234	2.74428494028748	Pdcd4	18569	MGI:107490
10365344	7.80984546785416	2.89102759941887	Tcp11l2	216198	MGI:2444679
10341646	7.72367516139288	3.35709008138166	NA	NA	NA
10357043	7.69419809097256	0.9710657156126	Bcl2	12043	MGI:88138
10570516	7.69129214735959	1.39616597565819	Kbtbd11	74901	MGI:1922151
10572800	7.67163068276851	2.59519933076454	Klf2	16598	MGI:1342772
10566578	7.63189226621198	1.97376911934074	Gm8979	668108	MGI:3703149
10512067	7.49421365126052	1.16742206093202	Ddx58	230073	MGI:2442858
10601424	7.47413131200115	4.23491402601848	Gpr174	213439	MGI:2685222
10566585	7.25689492650825	1.93872927588404	Gm1966	434223	MGI:3584360
10422496	7.12687569788906	2.39285921999265	Gpr183	321019	MGI:2442034
10483178	7.12381957353414	1.19986962506733	Cobll1	319876	MGI:2442894
10466314	7.10309475622365	3.79286587985807	Gm6545	625046	MGI:3643874
10379615	6.98988490123374	2.53435398451611	Slfn5	327978	MGI:1329004
10531919	6.94766545924838	1.31425690234396	Hsd17b11	114664	MGI:2149821
10432957	6.87786454823458	3.23849325118679	Itgb7	16421	MGI:96616
10593492	6.86230299772226	7.31335101906283	Zc3h12c	244871	MGI:3026959
10492824	6.85964060121624	4.34555804971317	NA	NA	NA
10350046	6.85879182884967	1.06486893632935	Kdm5b	75605	MGI:1922855
10462818	6.84253268168389	2.16522461965197	Hhex	15242	MGI:96086
10360367	6.83652883524455	2.80440422777721	Gm4955	240921	MGI:3646410
10350742	6.83519270309409	2.75376767404444	Rnasel	24014	MGI:1098272
10559446	6.8115896322478	2.94286195995357	Lilrb3	18733	MGI:894311
10548817	6.72028035887422	3.32760725003102	Plbd1	66857	MGI:1914107
10523670	6.54866717259265	2.51825794817023	Aff1	17355	MGI:1100819
10367843	6.4907339083298	1.86748737150582	Utrn	22288	MGI:104631
10389143	6.48611507319757	3.07964921475722	Slfn8	276950	MGI:2672859
10530100	6.38904702316037	1.08883747941984	Arap2	212285	MGI:2684416
10339056	6.38629087366678	2.81628515335258	NA	NA	NA
10399696	6.38514306976085	2.89350297787413	Rnf144a	108089	MGI:1344401
10434291	6.35258123341013	2.78894102129523	B3gnt5	108105	MGI:2137302
10544891	6.32037309944066	1.63346914684061	Nod1	107607	MGI:1341839
10565924	6.31011029926053	4.57579690967409	Relt	320100	MGI:2443373
10344218	6.28464099944957	2.67180172986163	NA	NA	NA
10360373	6.14832003754198	3.86351318026766	Pydc4	623121	MGI:3695276
10358928	6.11488514605432	3.89634164174494	Cacna1e	12290	MGI:106217
10413419	6.07272409205365	1.93000366415412	Arhgef3	71704	MGI:1918954
10361133	5.95958650527368	3.29448074224681	NA	NA	NA
10429114	5.92265966127303	1.18820153107582	Tmem71	213068	MGI:2146049
10343543	5.91652553355858	2.52765313089525	NA	NA	NA
10430931	5.90873999250843	4.04407430226817	Nfam1	74039	MGI:1921289
10412100	5.86068967625368	1.18318039162165	Map3k1	26401	MGI:1346872
10544588	5.82879287617987	1.85947157978114	Gimap3	83408	MGI:1932723
10595402	5.69078537313198	1.45443339126579	Fam46a	212943	MGI:2670964
10565811	5.68775067383066	1.14176762150839	Snord15b	449631	MGI:3779515
10506488	5.67562223442237	2.73234718712291	Ppap2b	67916	MGI:1915166
10555235	5.57940227370736	1.2702193462861	Arrb1	109689	MGI:99473
10496539	5.50205749151672	1.74107243014822	Gbp5	229898	MGI:2429943
10473125	5.47406571549901	1.34514800995995	Itga4	16401	MGI:96603
10427807	5.41915644327337	1.29695271065885	Sub1	20024	MGI:104811
10429160	5.40484878179158	2.01343558905643	St3gal1	20442	MGI:98304
10394593	5.35264653597425	1.63704810060583	Fam49a	76820	MGI:1261783
10398039	5.32116752733459	2.94489164361396	Serpina3f	238393	MGI:2182838
10425410	5.2807937870553	1.91840025198501	Grap2	17444	MGI:1333842
10580061	5.17217707871869	0.939951882881252	Il27ra	50931	MGI:1355318
10385500	5.13334761732811	2.57402316327994	Irgm1	15944	MGI:107567
10582845	5.1279398015446	1.11442309976332	NA	NA	NA
10342733	5.11993397382078	2.21056417808831	NA	NA	NA
10338388	5.11398390871982	2.1420567440313	NA	NA	NA
10497149	5.11320075527804	3.2464512768336	Wls	68151	MGI:1915401
10561008	5.10859927029761	1.2263053315171	Ceacam1	26365	MGI:1347245
10557399	5.08208697752892	1.4763917002232	Sbk1	104175	MGI:2135937
10432675	5.03224177659483	3.60427167878446	I730030J21Rik	619313	MGI:3588279
10341513	5.02053865899718	2.50620136919042	NA	NA	NA
10578989	4.97692335812526	1.61136654697174	Psd3	234353	MGI:1918215
10351880	4.97428577380064	2.46325753008919	NA	NA	NA
10583203	4.96554932585203	2.59747756204653	Phxr4	18689	MGI:104522
10404132	4.95899527256934	1.4786558922372	Cmah	12763	MGI:103227
10571984	4.93153864360992	2.15212220309177	Ddx60	234311	MGI:2384570
10470320	4.9096637909972	1.61425969052106	NA	NA	NA
10429128	4.89560367977455	1.58555423382983	Sla	20491	MGI:104295
10544538	4.88909107717522	3.15932400807032	NA	NA	NA
10411611	4.88600409980293	3.07326674424685	Naip5	17951	MGI:1298220
10385966	4.88544789078643	0.806328974446362	Anxa6	11749	MGI:88255
10506134	4.86816455726363	1.32462184566413	Atg4c	242557	MGI:2651854
10527012	4.86608594614452	2.130216186537	Lfng	16848	MGI:1095413
10479159	4.85259013820299	1.01933496265171	Zfp831	100043757	MGI:3641861
10559478	4.82286527038482	2.22099133898494	Lilra6	18726	MGI:1195969
10545780	4.80743365219758	0.614771983148052	Exoc6b	75914	MGI:1923164
10462390	4.79605445368593	2.39408591800886	Cd274	60533	MGI:1926446
10338160	4.75250044147928	1.74184249092801	NA	NA	NA
10344057	4.72803941134523	1.94364329656276	NA	NA	NA
10436841	4.71913410878529	0.595734196320528	Il10rb	16155	MGI:109380
10354111	4.70523325454107	0.948683966709605	Aff3	16764	MGI:106927
10346168	4.65388370738922	2.74423153763537	Stat4	20849	MGI:103062
10421526	4.62935059633816	1.06776852140266	Rb1	19645	MGI:97874
10369911	4.61540411560824	1.50512744773657	1110038D17Rik	68778	MGI:1916028
10571325	4.60840559970485	4.15209905911671	Mfhas1	52065	MGI:1098644
10385526	4.60358576453883	0.795569983757804	Gm5431	432555	MGI:3645205
10369171	4.57667683516182	1.10345889159308	9530009G21Rik	320305	MGI:2443777
10443506	4.56016077846725	2.33396806397812	Fgd2	26382	MGI:1347084
10383799	4.54978408705692	0.517966423769664	Tcn2	21452	MGI:98534
10481092	4.51359271515225	0.962629485247472	Agpat2	67512	MGI:1914762
10381082	4.48683676997593	1.6512636672491	Rara	19401	MGI:97856
10338361	4.47706616083161	1.96532063950507	NA	NA	NA
10538126	4.45025260057631	1.31019661262211	Gimap4	107526	MGI:1349656
10439583	4.43605991999443	0.928466760199549	Sidt1	320007	MGI:2443155
10542317	4.36819618769438	0.954992886041668	Cdkn1b	12576	MGI:104565
10497817	4.36809947467452	2.02241202997612	Anxa5	11747	MGI:106008
10338393	4.36743044879463	1.59714663806455	NA	NA	NA
10461487	4.35117306133077	0.951251678568441	Cybasc3	225912	MGI:2686925
10372988	4.34050478359549	0.943183902121071	Slc16a7	20503	MGI:1330284
10453636	4.33544073720218	0.951160376002686	Svil	225115	MGI:2147319
10515429	4.30546744593188	1.01192510013773	NA	NA	NA
10592266	4.29232420425719	1.59755274235162	Slc37a2	56857	MGI:1929693
10362294	4.28074547569519	1.28968703879712	Arhgap18	73910	MGI:1921160
10457640	4.27567131862063	1.33129060951741	S100a11	20195	MGI:1338798
10357371	4.2731356941527	0.878157582970418	Tmem163	72160	MGI:1919410
10436983	4.25856259612983	0.967580692333905	Dopey2	70028	MGI:1917278
10490826	4.25215070034331	1.34998461698496	Zbtb10	229055	MGI:2139883
10373740	4.23375427137458	1.58641918942643	Pik3ip1	216505	MGI:1917016
10375402	4.22425545352578	1.38318708713764	Adam19	11492	MGI:105377
10493990	4.20953400232401	1.11588489464448	S100a11	20195	MGI:1338798
10559248	4.20938622445061	0.440675605761163	Tspan32	27027	MGI:1350360
10551883	4.18597781546065	1.78060846003951	Tyrobp	22177	MGI:1277211
10446986	4.17156301546131	1.3778233043925	Crim1	50766	MGI:1354756
10468292	4.16890059914814	0.939620179810506	D930027P08Rik	100049155	MGI:3704500
10364030	4.16774446982824	3.08253304469126	Adora2a	11540	MGI:99402
10361338	4.16768762757419	0.81052266311587	Ipcef1	320495	MGI:2444159
10482802	4.1498935035009	1.27450788755882	Cytip	227929	MGI:2183535
10589350	4.1434092597348	0.539029353158666	Shisa5	66940	MGI:1915044
10433578	4.14034807669135	1.25254472824171	Snn	20621	MGI:1276549
10439058	4.13765795856281	0.94140875075929	Lrrc33	224109	MGI:2445095
10416371	4.11560127729855	1.7783120552497	Lpar6	67168	MGI:1914418
10568863	4.10605996356431	1.69570785188422	NA	NA	NA
10421555	4.08266750941125	1.36717243763055	NA	NA	NA
10362861	4.07189365597935	1.36521635150706	Scml4	268297	MGI:2446140
10341187	4.06913837435198	1.61160238468045	NA	NA	NA
10437695	4.05686112078064	1.89186586658044	Gm9861	545182	MGI:3642238
10544525	4.02823859349794	2.18229371057686	Pdia4	12304	MGI:104864
10566574	3.99821344664223	1.17483928719024	Gvin1	74558	MGI:1921808
10532744	3.98962052935077	1.35109842497356	Selplg	20345	MGI:106689
10447294	3.98866290256813	0.444105233854911	Prkce	18754	MGI:97599
10404152	3.98394859896147	0.925972656913253	Fam65b	193385	MGI:2444879
10566366	3.96490391522029	1.16549467547286	Trim30d	209387	MGI:3035181
10556302	3.95968095294724	0.927168984595585	Ampd3	11717	MGI:1096344
10532133	3.93370058789198	2.35166787999683	Evi5	14020	MGI:104736
10542120	3.90660171184074	0.746470628360059	Clec2i	93675	MGI:2136650
10544150	3.89715533809578	0.890062381701065	Jhdm1d	338523	MGI:2443388
10550509	3.88915421036637	1.05061249516973	Pglyrp1	21946	MGI:1345092
10544148	3.88860115184606	0.959893170967632	Jhdm1d	338523	MGI:2443388
10413059	3.87022975594277	2.14209988621626	Vcl	22330	MGI:98927
10559454	3.86910281507077	1.63917727246287	Pira11	18724	MGI:1276541
10352092	3.82131303457519	0.630188478644341	Zfp238	30928	MGI:1353609
10592471	3.81188739133416	2.23239619975308	Gramd1b	235283	MGI:1925037
10397708	3.80123863125084	1.07728102115325	NA	NA	NA
10595404	3.78770691002059	0.970866618687737	Fam46a	212943	MGI:2670964
10338209	3.78299569880157	1.03420574296024	NA	NA	NA
10388902	3.7225654922141	0.693720213864336	Lgals9	16859	MGI:109496
10368886	3.71359062899415	0.523504048516861	Foxo3	56484	MGI:1890081
10360684	3.69730586998601	1.3661447774798	Ephx1	13849	MGI:95405
10421557	3.68362645424358	0.606047839602612	Itm2b	16432	MGI:1309517
10373542	3.67916969798618	1.1282693631141	Dgka	13139	MGI:102952
10339773	3.67440422590164	0.764503609717497	NA	NA	NA
10343202	3.66900224302162	1.10889901693909	NA	NA	NA
10489484	3.6665236866726	1.5299540862139	Sdc4	20971	MGI:1349164
10373407	3.66476202609399	0.526795672676676	Esyt1	23943	MGI:1344426
10525487	3.66231888748021	0.451114976092299	4932422M17Rik	74366	MGI:1921616
10393573	3.65197481405939	1.71161829677526	Lgals3bp	19039	MGI:99554
10504672	3.6342156016127	0.592397966344745	Tdrd7	100121	MGI:2140279
10542911	3.62479996833797	0.821060940902085	Samd9l	209086	MGI:1343184
10365891	3.59463526318086	1.25750698457588	Tmcc3	319880	MGI:2442900
10542310	3.56915119449748	0.528597891473364	Cdkn1b	12576	MGI:104565
10443730	3.5658047513273	1.12217734669621	Abcg1	11307	MGI:107704
10339604	3.55471737000558	0.491987032792896	NA	NA	NA
10601416	3.54568148324682	0.926505602465869	P2ry10	78826	MGI:1926076
10583207	3.54560183909916	1.37168045997626	Maml2	270118	MGI:2389460
10338112	3.53908556829095	1.27146439714718	NA	NA	NA
10494428	3.53435891089213	0.557726626713936	Txnip	56338	MGI:1889549
10482448	3.51528478961374	2.42250485825324	Zeb2	24136	MGI:1344407
10369154	3.51256961053381	0.462635021801589	Man1a	17155	MGI:104677
10453178	3.5117299258418	0.79824208828069	Map4k3	225028	MGI:2154405
10492180	3.50387004837181	1.11374532429774	Rnf13	24017	MGI:1346341
10397763	3.49128792529138	1.58650989530738	9030617O03Rik	217830	MGI:2444813
10343866	3.48920085723907	0.768610625951444	NA	NA	NA
10525439	3.4833527827764	0.813163788025167	P2rx4	18438	MGI:1338859
10359303	3.462969786298	1.16866185392641	4930562F07Rik	75255	MGI:1922505
10512949	3.45674659899738	1.24107143910894	Abca1	11303	MGI:99607
10542302	3.44747885914361	2.00303931193454	Crebl2	232430	MGI:1889385
10338827	3.44231180240001	0.709932490145194	NA	NA	NA
10350977	3.43513695511808	0.776312237601836	4930523C07Rik	67647	MGI:1914897
10338475	3.43470688879821	0.632479533224091	NA	NA	NA
10339491	3.43131761543729	1.07183149007689	NA	NA	NA
10468294	3.4302591693632	0.764333705281123	Calhm2	72691	MGI:1919941
10406905	3.38885104051824	0.58833972374303	Ccdc125	76041	MGI:1923291
10351679	3.37397895121395	0.656437707196679	Cd84	12523	MGI:1336885
10479463	3.37301541881009	2.28297566670073	Slc17a9	228993	MGI:1919107
10418171	3.37244789287024	0.491248342355828	Zcchc24	71918	MGI:1919168
10392221	3.36937213649062	0.459384622567856	Pecam1	18613	MGI:97537
10377265	3.36352885708781	1.88595951721604	Pik3r5	320207	MGI:2443588
10339133	3.36099727176314	1.06672538728829	NA	NA	NA
10501699	3.35948769445493	0.503956325150318	Agl	77559	MGI:1924809
10546272	3.35088391606198	0.422840017540672	Iqsec1	232227	MGI:1196356
10375083	3.34762500642739	0.255190334181369	Stk10	20868	MGI:1099439
10404389	3.30709262069137	0.695096891248032	Irf4	16364	MGI:1096873
10589329	3.28552416434208	0.954404673909542	Pfkfb4	270198	MGI:2687284
10449955	3.27932224757206	0.462157861593798	Cyp4f13	170716	MGI:2158641
10587012	3.2746112715538	0.558480397952901	Ccpg1	72278	MGI:1196419
10390574	3.2518995955739	0.231545688601804	Fbxl20	72194	MGI:1919444
10585301	3.21961717976103	0.404983834213337	Rdx	19684	MGI:97887
10338585	3.21777450839631	0.892913850680893	NA	NA	NA
10339936	3.21219515278625	0.968422344712074	NA	NA	NA
10379630	3.20847136206944	0.405340480320683	Slfn2	20556	MGI:1313258
10371387	3.20416763594469	1.46253138158871	Ckap4	216197	MGI:2444926
10496580	3.19539930240962	1.61905623349255	Gbp3	55932	MGI:1926263
10375503	3.19097080437735	1.08383463444967	Trim7	94089	MGI:2137353
10344243	3.18470797148923	1.00593426702262	NA	NA	NA
10563099	3.1697101620035	0.308605149217445	Snord35b	27212	MGI:1351321
10538115	3.16900657968897	0.479413397314639	Gimap8	243374	MGI:2685303
10558134	3.1647082310024	0.864400658032225	Plekha1	101476	MGI:2442213
10396440	3.1583683647392	0.715203490633737	Gm5068	277089	MGI:3645720
10344017	3.15439059196468	0.864516263817498	NA	NA	NA
10376208	3.14829864342754	0.850795547904924	Gm2a	14667	MGI:95762
10585825	3.13512458133467	0.763952841498057	Stoml1	69106	MGI:1916356
10352918	3.13407622306818	0.44175797924803	A330023F24Rik	320977	MGI:2443958
10586039	3.12824962140093	0.888596360559425	Tle3	21887	MGI:104634
10338504	3.11385289098917	0.947249808178559	NA	NA	NA
10443063	3.10994922465303	0.497464640431993	Phf1	21652	MGI:98647
10595000	3.10526209101482	0.723821034478678	Tmod3	50875	MGI:1355315
10436196	3.102196538249	1.17190850063103	NA	NA	NA
10388958	3.10167209739133	1.19342902135472	Evi2a	14017	MGI:95458
10342261	3.10043970233082	0.981465685474733	NA	NA	NA
10349102	3.0999623495803	0.483359721978916	NA	NA	NA
10340177	3.09670149583174	0.898807591711365	NA	NA	NA
10593050	3.09662168146009	0.778309641958801	Il10ra	16154	MGI:96538
10357480	3.09481778313402	1.77725879597406	Daf2	13137	MGI:104849
10585318	3.08945925694333	0.343569928018202	Rdx	19684	MGI:97887
10502284	3.08540946498422	0.649839532968393	Tet2	214133	MGI:2443298
10566846	3.0796952300665	0.298667035528105	Dennd5a	19347	MGI:1201681
10338068	3.07243490143455	0.832013478701514	NA	NA	NA
10564573	3.04888220293228	0.683645023590796	Chd2	244059	MGI:2448567
10563114	3.03804713978546	0.608580370558851	Snord32a	27209	MGI:1351324
10538885	3.03543770658824	1.1385834428133	NA	NA	NA
10566709	3.02937501678567	0.701324188433358	Nlrp10	244202	MGI:2444084
10338472	3.02117681776922	0.895532082669814	NA	NA	NA
10460968	3.02027521749152	0.680921582789759	Rasgrp2	19395	MGI:1333849
10581036	3.01517764529817	0.463328566748774	Tk2	57813	MGI:1913266
10540795	3.00430388604445	0.535886586078899	Irak2	108960	MGI:2429603
10457225	3.00041380465851	0.284307568407313	Map3k8	26410	MGI:1346878
10349793	3.0001974277628	0.514439828944629	Dstyk	213452	MGI:1925064
10339787	2.98606192979905	0.810766232354005	NA	NA	NA
10373027	2.98083295476683	1.12242187124118	Tspan31	67125	MGI:1914375
10581996	2.97796982663046	0.769507750571552	Cdyl2	75796	MGI:1923046
10503523	2.97386529333077	1.00510263358197	Ggh	14590	MGI:1329035
10517301	2.96811528747739	0.732081390827794	Ldlrap1	100017	MGI:2140175
10519105	2.96616256460077	0.547821576244264	Ski	20481	MGI:98310
10422059	2.94705283567946	0.243141568780499	Kctd12	239217	MGI:2145823
10463911	2.93450214899398	0.80949985785476	Add3	27360	MGI:1351615
10366667	2.93197628701284	1.08819680380305	Gns	75612	MGI:1922862
10535938	2.93029956292646	0.37310010101392	N4bp2l1	100637	MGI:2140872
10434932	2.92560925718792	0.626429739009054	Fam43a	224093	MGI:2676309
10558227	2.91948245601863	0.599222471129696	Acadsb	66885	MGI:1914135
10369877	2.9167257460133	0.438641405367187	Ube2d1	216080	MGI:2384911
10341115	2.90335081453379	0.707940566881621	NA	NA	NA
10446334	2.89905396449471	0.510841588708497	Gm5815	545216	MGI:3648184
10502335	2.88729420945502	0.48982847202865	Bank1	242248	MGI:2442120
10363430	2.87886073692321	0.775519118900297	Psap	19156	MGI:97783
10395520	2.86572695775045	0.611467143105606	Immp2l	93757	MGI:2135611
10452639	2.8654007418861	0.521132864386951	Myl12b	67938	MGI:107494
10412078	2.86505900335721	0.535711082893796	Gapt	238875	MGI:3608341
10511290	2.85956959075937	0.751689092522968	Tnfrsf18	21936	MGI:894675
10471912	2.85577699795151	0.268372801892343	Kynu	70789	MGI:1918039
10544583	2.85533802721021	0.377367162845918	Gimap6	231931	MGI:1918876
10401698	2.8530968363004	0.570639255232607	6430527G18Rik	238330	MGI:2442463
10471929	2.85156364931935	0.828417814012562	Arhgap15	76117	MGI:1923367
10339649	2.84906063245594	0.476748810995635	NA	NA	NA
10450069	2.83996715384689	0.376896553541973	H2-K2	630499	MGI:95906
10344141	2.83401170885671	0.948482600616935	NA	NA	NA
10395978	2.83257355697215	0.656510344816577	Gm527	217648	MGI:2685373
10374560	2.83233483967969	0.410655843032665	Zrsr1	22183	MGI:98885
10436830	2.82506398024788	0.586661093789968	Ifnar2	15976	MGI:1098243
10402063	2.82127887517521	0.331093877568361	Foxn3	71375	MGI:1918625
10419288	2.82077067296449	0.8420974484012	Gch1	14528	MGI:95675
10515220	2.8181716651731	1.4420225847108	Faah	14073	MGI:109609
10463112	2.80908073265319	0.635648268602429	Ccnj	240665	MGI:2443297
10339447	2.80657482639917	0.749155905030097	NA	NA	NA
10546661	2.80059619036427	0.281356048672293	Foxp1	108655	MGI:1914004
10469514	2.80031049767301	0.550397841959216	Bmi1	12151	MGI:88174
10576692	2.79023009843585	0.518571711488687	Insr	16337	MGI:96575
10540408	2.78450850518567	0.678845297950204	Itpr1	16438	MGI:96623
10444824	2.77825220452614	0.893472016317919	H2-Q6	110557	MGI:95935
10341637	2.77173037789804	0.846437495992055	NA	NA	NA
10439239	2.76812386573322	0.755169691601381	Dirc2	224132	MGI:2387188
10525495	2.75401446015039	0.183227949666238	Setd1b	208043	MGI:2652820
10509030	2.75357798175265	0.863989051610999	Runx3	12399	MGI:102672
10391378	2.74914891293851	0.363866136183989	Ezh1	14055	MGI:1097695
10356020	2.74667238961441	0.626147081667587	Dock10	210293	MGI:2146320
10461614	2.74205005441706	1.24110058120059	Ms4a6c	73656	MGI:2385644
10417734	2.72299391745663	0.522320979430571	Nr1d2	353187	MGI:2449205
10521205	2.7133802375105	0.746096055619533	Sh3bp2	24055	MGI:1346349
10388194	2.71323898271357	1.04022933160882	Spns2	216892	MGI:2384936
10341455	2.71260748107192	0.981408609892533	NA	NA	NA
10362811	2.71112668078635	0.777507436873831	Sesn1	140742	MGI:2155278
10556082	2.70835555187121	0.787336786427356	Ppfibp2	19024	MGI:894649
10396608	2.6963273895501	0.549380298658438	Syne2	319565	MGI:2449316
10516103	2.69249713190267	0.371133529455303	Macf1	11426	MGI:108559
10524310	2.68491629530173	0.860321002873577	Ttc28	209683	MGI:2140873
10494335	2.67796091467781	0.318376632078521	Otud7b	229603	MGI:2654703
10461642	2.67633421956033	0.642538577588958	NA	NA	NA
10606016	2.67249540984999	0.239647466855831	Il2rg	16186	MGI:96551
10538135	2.67183600044766	0.414424525763871	Gimap7	231932	MGI:1349657
10354003	2.66966876902537	0.733679520353798	Mgat4a	269181	MGI:2662992
10522335	2.66217663510176	0.482099278174605	Atp10d	231287	MGI:2450125
10344166	2.65930811233298	0.474628181151782	NA	NA	NA
10437023	2.65568838929643	0.360339978424569	Morc3	338467	MGI:2136841
10404874	2.65359012056469	0.780398932223308	Mylip	218203	MGI:2388271
10606009	2.64453616155786	0.712257631623891	Gm614	245536	MGI:2685460
10555862	2.64361149332461	0.45426692594536	Trim34a	94094	MGI:2137359
10343312	2.64283980030026	0.338127732781107	NA	NA	NA
10366848	2.64160319371862	0.925920501575169	B4galnt1	14421	MGI:1342057
10412038	2.63691283968943	0.473602947721175	Zswim6	67263	MGI:1914513
10597978	2.62464176950812	0.184553151695584	Fyco1	17281	MGI:107277
10541532	2.62139279213201	0.363274057018663	Foxj2	60611	MGI:1926805
10399897	2.61848573880665	0.157769154987212	Hbp1	73389	MGI:894659
10492590	2.61697427091672	0.268050389286304	Ppm1l	242083	MGI:2139740
10341722	2.60999281696449	0.34383368414372	NA	NA	NA
10442495	2.60301205663955	0.58167168872231	Pkd1	18763	MGI:97603
10506058	2.59667894235534	0.685976345256596	Inadl	12695	MGI:1277960
10410328	2.59554879844177	0.514996408221487	Zfp874b	408067	MGI:3040702
10448064	2.59458202968269	0.459734368188913	Prdm9	213389	MGI:2384854
10459518	2.59319876580426	0.748361902760589	Mppe1	225651	MGI:2661311
10588505	2.58024989730171	0.696773572087139	Abhd14b	76491	MGI:1923741
10368380	2.57965449982334	0.500127554107279	L3mbtl3	237339	MGI:2143628
10378068	2.57921961524056	0.655464408779857	Xaf1	327959	MGI:3772572
10594404	2.56919579296949	0.87400841139079	Smad3	17127	MGI:1201674
10352916	2.56374520119468	0.747041961986169	A330023F24Rik	320977	MGI:2443958
10467230	2.56363183551861	0.728249821421849	Ide	15925	MGI:96412
10523547	2.55984800887559	0.581283546073648	Agpat9	231510	MGI:3603816
10397715	2.55792328978229	1.00498945717688	NA	NA	NA
10390103	2.54634259608809	0.301447598085401	Pdk2	18604	MGI:1343087
10447356	2.54214667119643	0.389735117879921	Socs5	56468	MGI:2385459
10342418	2.5328098859175	0.671971081086871	NA	NA	NA
10520096	2.52400362510396	0.47196143598284	Klhl7	52323	MGI:1196453
10444821	2.52167080577905	0.695001544026769	H2-Q8	15019	MGI:95937
10608706	2.51767236244597	0.545101807299354	NA	NA	NA
10384985	2.51495081058882	0.68019593205797	Rhbdf1	13650	MGI:104328
10462957	2.50643055433724	0.331196192148541	Tbc1d12	209478	MGI:2384803
10593799	2.49593733700401	0.316513791680177	Scaper	244891	MGI:1925976
10340438	2.4912632013962	0.463616094010906	NA	NA	NA
10402444	2.48288775769339	0.200949052485394	Dicer1	192119	MGI:2177178
10524345	2.4795417681219	1.09857725775678	Tpst2	22022	MGI:1309516
10505451	2.47464751392197	0.512848823590779	Orm2	18406	MGI:97444
10533198	2.4614211436953	0.801947454490211	Oas2	246728	MGI:2180852
10358978	2.45851566712871	0.573467724854327	Ier5	15939	MGI:1337072
10457040	2.44911157116738	0.528966073769456	Zfp516	329003	MGI:2443957
10393341	2.4482332809126	0.644224185512777	Rhbdf2	217344	MGI:2442473
10428796	2.44307930147136	0.232453001142052	Fbxo32	67731	MGI:1914981
10340025	2.44296172409023	0.585304433346401	NA	NA	NA
10397645	2.4423052085495	0.5059827528053	Gpr65	14744	MGI:108031
10492540	2.44194444784117	0.901009814486552	Il12a	16159	MGI:96539
10468853	2.43686975689611	0.488638171827122	Sfxn4	94281	MGI:2137680
10415640	2.43189190569337	0.65378205992556	Snora65	104367	MGI:2148176
10502890	2.42575421263614	0.646708634686112	St6galnac3	20447	MGI:1341828
10569767	2.41892968164081	0.0998191545142826	Zfp358	140482	MGI:2153740
10416199	2.41489066481645	0.511342652649456	Entpd4	67464	MGI:1914714
10413220	2.40957894181826	0.868136591292	Gm10397	NA	MGI:3642253
10380477	2.40680481949368	0.390538740186218	Ppp1r9b	217124	MGI:2387581
10368888	2.40468013862217	0.297192706589096	Foxo3	56484	MGI:1890081
10410721	2.40383325849317	0.319470289160169	Arsk	77041	MGI:1924291
10415725	2.39646369899439	0.542391903978262	Spata13	219140	MGI:104838
10555425	2.39625862015594	0.177581249090333	Fam168a	319604	MGI:2442372
10486119	2.38600157263498	0.209824789185217	Plcb2	18796	MGI:107465
10557009	2.38246916980135	0.619459307047479	Eef2k	13631	MGI:1195261
10494574	2.38176107482321	0.55809159592837	Prkab2	108097	MGI:1336185
10339917	2.37886661179305	0.359761460180217	NA	NA	NA
10385511	2.37780999478601	0.431487414632257	Psme2	19188	MGI:1096365
10529497	2.37539563205276	0.260245056401517	Sh3tc1	231147	MGI:2678949
10419674	2.36942309605364	0.490942867101397	NA	NA	NA
10410309	2.36023588539153	0.491792495806977	NA	NA	NA
10402066	2.35548469916626	0.302539591448765	Foxn3	71375	MGI:1918625
10594613	2.35303549632273	0.401231063865666	Usp3	235441	MGI:2152450
10453423	2.34918449147402	0.391048647455127	Gm10309	100038711	MGI:3641941
10422013	2.34699121862137	0.47426254317792	Klf12	16597	MGI:1333796
10338979	2.34123507455521	0.405986420481002	NA	NA	NA
10385993	2.33581059915603	0.267366886501845	NA	NA	NA
10525489	2.3339538510706	0.223901277782458	Setd1b	208043	MGI:2652820
10356932	2.33187532005609	0.493732623453045	D1Ertd622e	52392	MGI:1277184
10555470	2.32450033337162	0.498582386300891	Arap1	69710	MGI:1916960
10357535	2.32333663680707	0.130527499184136	Pfkfb2	18640	MGI:107815
10343994	2.32125528687079	0.528641445355619	NA	NA	NA
10338326	2.31945365410054	0.336815637417742	NA	NA	NA
10576696	2.31598531534072	0.398151295860127	Insr	16337	MGI:96575
10532767	2.30900387164201	0.330438579485868	Ssh1	231637	MGI:2686240
10420348	2.30472500374029	0.312490842133326	Zmym5	219105	MGI:3041170
10590801	2.29761872235809	0.321642951600219	Birc3	11796	MGI:1197007
10498992	2.29408807113672	0.525403376865554	Tlr2	24088	MGI:1346060
10508788	2.29060095956065	0.269947618732539	Ahdc1	230793	MGI:2444218
10345967	2.28853123179877	0.872064923846689	Bivm	246229	MGI:2179809
10338673	2.27788193139793	0.371663091207718	NA	NA	NA
10413185	2.27731956892446	0.721655670083493	Zmiz1	328365	MGI:3040693
10342025	2.27449580021108	0.374731626554329	NA	NA	NA
10424731	2.27265358570409	0.184369432455143	Gsdmd	69146	MGI:1916396
10534202	2.27140998853029	0.165803792373498	Ncf1	17969	MGI:97283
10583669	2.27018448528279	0.171067602728746	AB124611	382062	MGI:3043001
10342311	2.26512492518037	0.282573402643287	NA	NA	NA
10421172	2.26050596268274	0.435133721998808	Slc25a37	67712	MGI:1914962
10451736	2.25902900660945	0.40360107856801	Tbc1d5	72238	MGI:1919488
10396606	2.25580093010617	0.371513815107752	Syne2	319565	MGI:2449316
10479726	2.25445149732293	0.239468175161295	Pcmtd2	245867	MGI:1923927
10436865	2.24734899706933	0.472823734865041	Ifngr2	15980	MGI:107654
10518743	2.2471682045053	0.982579375799811	H6pd	100198	MGI:2140356
10591263	2.24635233248796	0.185151714511813	Fbxl12	30843	MGI:1354738
10411126	2.24540202176177	0.244439731244076	Jmy	57748	MGI:1913096
10542880	2.24514054462054	0.577516385449116	4833442J19Rik	320204	MGI:2443575
10370072	2.24441291174131	0.386285564580276	Prmt2	15468	MGI:1316652
10376060	2.23742841196825	0.433971334036314	Irf1	16362	MGI:96590
10497646	2.23353246322264	0.264263948007568	Phc3	241915	MGI:2181434
10417053	2.23327739672992	0.230516111913665	Mbnl2	105559	MGI:2145597
10425053	2.23160597516474	0.300200301548435	Ncf4	17972	MGI:109186
10492890	2.22719721914736	0.400699855196331	Lrba	80877	MGI:1933162
10455769	2.22711958008342	0.467465951811291	Csnk1g3	70425	MGI:1917675
10535866	2.22085222678053	0.512647934343318	Ubl3	24109	MGI:1344373
10436182	2.22071442933173	0.472435880869784	Cd47	16423	MGI:96617
10492628	2.21966544030249	0.537432387251089	Serpini1	20713	MGI:1194506
10421774	2.21921021748409	0.900102850522414	Dgkh	380921	MGI:2444188
10465244	2.20733453693047	0.29224000605413	Malat1	72289	MGI:1919539
10606184	2.20081459430261	0.416889102700959	NA	NA	NA
10389087	2.19865199300572	0.173840999257537	Rffl	67338	MGI:1914588
10577560	2.1930237778386	0.491751434525077	Ikbkb	16150	MGI:1338071
10379901	2.1911990229267	0.171918317233105	Bcas3	192197	MGI:2385848
10457508	2.19082821777518	0.516054480550939	Npc1	18145	MGI:1097712
10450374	2.18899549446033	0.203994248469866	D17H6S56E-5	110956	MGI:1306799
10476106	2.18578589218856	0.20852467315569	NA	NA	NA
10344429	2.18441358197255	0.291177861569837	NA	NA	NA
10366886	2.18355478966322	0.429120120701888	Arhgap9	216445	MGI:2143764
10474006	2.18245820959666	0.346119062179427	Phf21a	192285	MGI:2384756
10458028	2.17022857814364	0.682561280563451	Gypc	71683	MGI:1098566
10357001	2.16555497458769	0.241034328305609	NA	NA	NA
10462237	2.16395655331166	0.343064597419428	Smarca2	67155	MGI:99603
10444830	2.15286867806856	0.348861580493409	H2-Q7	15018	MGI:95936
10593856	2.15214867357669	0.316304124236444	C230081A13Rik	244895	MGI:2442366
10341723	2.14478056130594	0.327646670047336	NA	NA	NA
10533729	2.14390157464068	0.189602722452036	Vps37b	330192	MGI:1916724
10566326	2.13672980765436	0.20855237294356	Trim12a	76681	MGI:1923931
10342595	2.13612648962698	0.270764053266244	NA	NA	NA
10459768	2.13435350839803	0.464441598936655	NA	NA	NA
10407766	2.13202137739196	0.209350757724652	Lgals8	56048	MGI:1928481
10497421	2.13199896657683	0.272576572234278	Hps3	12807	MGI:2153839
10585555	2.12970347761212	0.293154662467223	Pstpip1	19200	MGI:1321396
10404848	2.12963122671403	0.294468728069782	Jarid2	16468	MGI:104813
10410644	2.12895122663388	0.397112450943743	Zfp72	238722	MGI:3033356
10447315	2.12327281786915	0.2886382364838	NA	NA	NA
10374406	2.11991961407292	0.215061649485336	Cnrip1	380686	MGI:1917505
10450675	2.11989074722802	0.456170391581556	H2-T24	15042	MGI:95958
10449266	2.1173024899546	0.518211123386575	Itfg3	106581	MGI:2146854
10425333	2.11601565424572	0.2069372428678	Apobec3	80287	MGI:1933111
10487945	2.11538586561345	0.45031200095152	Gpcpd1	74182	MGI:104898
10538142	2.11437513340217	0.443928369034745	Gimap5	317757	MGI:2442232
10524621	2.11332357688931	0.442046201183638	Oasl2	23962	MGI:1344390
10371356	2.10999830379582	0.199907307161211	Appl2	216190	MGI:2384914
10499612	2.10852114697538	0.262560642896827	Zbtb7b	22724	MGI:102755
10410311	2.10529848944272	0.215915132123786	Zfp456	408065	MGI:3040694
10360631	2.10487870385166	0.467858494128027	Adck3	67426	MGI:1914676
10593878	2.1041918213654	0.253730101965963	Snx33	235406	MGI:2443239
10440246	2.1018718536932	0.311747774645752	Arl13b	68146	MGI:1915396
10502469	2.09913868355295	0.237518958994827	Pdlim5	56376	MGI:1927489
10410321	2.09117687288046	0.286260891032908	Zfp874a	238692	MGI:3040703
10491091	2.08373653089465	0.509170848222608	Tnfsf10	22035	MGI:107414
10541877	2.08361731397329	0.235768745380297	Vamp1	22317	MGI:1313276
10470050	2.08359907900698	0.418726457690648	Abca2	11305	MGI:99606
10534324	2.0803300535955	0.325031423707824	Limk1	16885	MGI:104572
10343739	2.07638377392723	0.470573229006738	NA	NA	NA
10569513	2.07300471169216	0.331318349733665	Osbpl5	79196	MGI:1930265
10351689	2.07230979154752	0.382947804992944	Gm10521	100038548	MGI:3642358
10409414	2.07145636925534	0.300979979088011	Rab24	19336	MGI:105065
10340202	2.07088308495767	0.367477162900948	NA	NA	NA
10558910	2.06847832014444	0.252159139579732	Rangrf	57785	MGI:1889073
10608698	2.05916443870715	0.312343920554899	NA	NA	NA
10361169	2.05784699625082	0.422566512630552	Hhat	226861	MGI:2444681
10467068	2.05719551165226	0.344323091115464	Sgms1	208449	MGI:2444110
10450075	2.05689758484005	0.39150304418581	H2-K1	14972	MGI:95904
10420372	2.05348811865008	0.255849662772352	Cryl1	68631	MGI:1915881
10503401	2.05279062076231	0.232799126278375	Tmem55a	72519	MGI:1919769
10428912	2.04236796083983	0.353206207135949	Fam84b	399603	MGI:3026924
10565852	2.0413836004619	0.279869206604965	Rnf169	108937	MGI:1920257
10560911	2.038502454539	0.146355162913803	Rabac1	14470	MGI:1201692
10463486	2.03743089410687	0.323539754360351	Btrc	12234	MGI:1338871
10512766	2.03518935366789	0.230364470298959	Trim14	74735	MGI:1921985
10413100	2.03505638628627	0.122756036898616	Myst4	54169	MGI:1858746
10415415	2.02696252429633	0.17080224458692	Khnyn	219094	MGI:2451333
10413943	2.0247781872432	0.337721021378349	Lrrc18	67580	MGI:1914830
10591224	2.01468142662012	0.347907370670367	Zfp560	434377	MGI:1915280
10568328	2.01187033708225	0.261155151603296	Vkorc1	27973	MGI:106442
10426835	2.00638174740723	0.335290595567651	Dip2b	239667	MGI:2145977
10542060	2.00592891225899	0.290080575238203	NA	NA	NA
10464647	2.00442948233519	0.311342606884855	Tbc1d10c	108995	MGI:1922072
10601834	2.0035913806738	0.334427697994012	Gprasp2	245607	MGI:2442071
10401473	1.99974658278358	0.225217059697002	Aldh6a1	104776	MGI:1915077
10367600	1.99195990706637	0.275913910172378	Esr1	13982	MGI:1352467
10345445	1.99150975941634	0.336673659395228	Arid5a	214855	MGI:2443039
10585905	1.99046791818174	0.196786835001649	Parp6	67287	MGI:1914537
10436849	1.99026718753247	0.309138519826984	Ifnar1	15975	MGI:107658
10393113	1.98605722471489	0.0967662735079317	Trim65	338364	MGI:2442815
10399478	1.98602954951804	0.150717597682439	Lpin1	14245	MGI:1891340
10415576	1.98353810800923	0.331336669740265	Zmym2	76007	MGI:1923257
10343842	1.97976077815819	0.423255849906171	NA	NA	NA
10433057	1.97669731090333	0.134024709012779	Calcoco1	67488	MGI:1914738
10384577	1.97265915853805	0.251007807105773	NA	NA	NA
10583586	1.96758351039807	0.403833480890396	Slc44a2	68682	MGI:1915932
10554945	1.96629193883659	0.308939793536015	Prcp	72461	MGI:1919711
10413216	1.96148836214277	0.320384119520961	4931406H21Rik	77592	MGI:1924842
10604906	1.96008161624509	0.137881909001339	Ids	15931	MGI:96417
10349782	1.94801380780162	0.321143173720462	Nuak2	74137	MGI:1921387
10600308	1.94681646416191	0.223436189093783	NA	NA	NA
10347564	1.94664767485171	0.201713555742686	Dnajb2	56812	MGI:1928739
10474545	1.94193121122243	0.130655641598669	Slc12a6	107723	MGI:2135960
10564294	1.93899801667539	0.168636299404075	Fan1	330554	MGI:3045266
10504849	1.93727875793709	0.302959157580658	Stx17	67727	MGI:1914977
10418991	1.93413500770996	0.182794631735624	Gcap14	72972	MGI:101859
10598839	1.93246279537169	0.348908713577781	Rp2h	19889	MGI:1277953
10535841	1.92994571953371	0.470417380288058	Slc46a3	71706	MGI:1918956
10575160	1.92964110555826	0.197814243235554	Nfat5	54446	MGI:1859333
10425092	1.92644025128372	0.363194463649289	Cyth4	72318	MGI:2441702
10341128	1.91521438254215	0.275871623145802	NA	NA	NA
10352914	1.91035494247677	0.147633717625795	A330023F24Rik	320977	MGI:2443958
10459723	1.90983846391427	0.18912089566926	Elac1	114615	MGI:1890495
10603026	1.90654585703768	0.35037919895649	Ctps2	55936	MGI:1933185
10533213	1.90107832386416	0.15037174615316	Oas3	246727	MGI:2180850
10587534	1.8982050543999	0.275305942791972	Bckdhb	12040	MGI:88137
10445803	1.89808617402285	0.390720107899736	Unc5cl	76589	MGI:1923839
10385507	1.89604499809786	0.199800341941087	Gm12185	620913	MGI:3652173
10444780	1.89027173647309	0.163804388565908	H2-D1	14964	MGI:95896
10520388	1.89000342637498	0.162761692358895	Rbm33	381626	MGI:1919670
10538138	1.88729738141257	0.243904041901776	Gimap1	16205	MGI:109368
10551791	1.88523295244167	0.250697730252051	Zfp420	233058	MGI:2444666
10450733	1.87848103491073	0.174298152442448	Gm7030	630294	MGI:3647514
10475051	1.87812583091056	0.209436994019822	Mga	29808	MGI:1352483
10422493	1.87597434853295	0.305032920379736	Gpr18	110168	MGI:107859
10468059	1.87388834333995	0.220870700743322	Fbxw4	30838	MGI:1354698
10445875	1.87304781552375	0.175788607913013	Btg3	12228	MGI:109532
10596545	1.87015059474142	0.127303321949255	Rad54l2	81000	MGI:1933196
10488322	1.86990100575447	0.308268554102539	Ralgapa2	241694	MGI:3036245
10442739	1.86556857666539	0.113641403799362	Unkl	74154	MGI:1921404
10444995	1.86035025127052	0.158263265903111	Gm10500	NA	MGI:3641966
10355141	1.85812813615526	0.188921011700784	Klf7	93691	MGI:1935151
10456296	1.85639306343598	0.310991346970266	Malt1	240354	MGI:2445027
10600357	1.85228442242855	0.194342729607205	Taz	66826	MGI:109626
10455259	1.85114229119642	0.26033034235465	Arhgap26	71302	MGI:1918552
10499529	1.84890257693248	0.11809371866685	Slc50a1	19729	MGI:107417
10407707	1.84837054108343	0.210949947647183	Gm10336	328186	MGI:3642355
10551487	1.84692168351072	0.183326753707799	Eid2b	434156	MGI:1924095
10398459	1.84618705209437	0.206042991967349	Ppp2r5c	26931	MGI:1349475
10401684	1.83774007465244	0.212898189978615	Angel1	68737	MGI:1915987
10394912	1.83741544821342	0.241466400519819	NA	NA	NA
10537911	1.83313315400589	0.107016794465705	Zfp398	272347	MGI:1917856
10366956	1.83276556574374	0.165770655898909	Stat6	20852	MGI:103034
10343412	1.83229098867142	0.250074171197982	NA	NA	NA
10355162	1.8306607496875	0.31574522595999	Plekhm3	241075	MGI:2443627
10387372	1.8303223939121	0.236561821851447	Kdm6b	216850	MGI:2448492
10338557	1.83029310396725	0.259937855016628	NA	NA	NA
10345981	1.82943248094836	0.181860160376723	Ercc5	22592	MGI:103582
10402730	1.82359198501097	0.17836996791155	Ppp1r13b	21981	MGI:1336199
10537441	1.82253750375345	0.149717051420515	Adck2	57869	MGI:1889336
10343407	1.82229231170733	0.132317549788937	NA	NA	NA
10414876	1.82145678855184	0.277030765923652	Gm10888	100043197	MGI:3642520
10414548	1.81957474193352	0.183940246334994	Rnase6	78416	MGI:1925666
10452269	1.81809732818146	0.174058622836098	Dennd1c	70785	MGI:1918035
10429926	1.81461862550262	0.226584808113747	Dgat1	13350	MGI:1333825
10425430	1.81250213172695	0.198291521735896	Tnrc6b	213988	MGI:2443730
10453736	1.81189290206542	0.14822636761141	Gm5819	545242	MGI:3643122
10488291	1.80991032289268	0.166761733681636	Rbbp9	26450	MGI:1347074
10573747	1.80886372581884	0.293263839578944	Adcy7	11513	MGI:102891
10374151	1.80653102678454	0.201114859260332	Zmiz2	52915	MGI:106374
10527101	1.80639324463142	0.155733667105374	Foxk1	17425	MGI:1347488
10588876	1.80115898383345	0.184580068756482	Nicn1	66257	MGI:1913507
10361215	1.79975292535736	0.255473961727714	Traf3ip3	215243	MGI:2441706
10411609	1.78743146077807	0.213221837508192	NA	NA	NA
10502299	1.77698337743358	0.310751530365247	Nfkb1	18033	MGI:97312
10373902	1.77491034550855	0.194883103839808	Gatsl3	71962	MGI:1919212
10528723	1.77146688670217	0.149229914691953	Mll3	231051	MGI:2444959
10487433	1.76267311634822	0.199321580853227	Zfp661	72180	MGI:1919430
10338292	1.7594544878964	0.180648528007143	NA	NA	NA
10440926	1.75869917373987	0.173782579797959	Dnajc28	246738	MGI:2181053
10605303	1.75592967876308	0.317113211244513	Dnase1l1	69537	MGI:109628
10477986	1.7552368236966	0.136514022780094	Nnat	18111	MGI:104716
10470751	1.75357305859146	0.109044189191632	Slc27a4	26569	MGI:1347347
10608649	1.75255162766556	0.125185316100045	NA	NA	NA
10475912	1.74526086397595	0.252861364959525	Tmem87b	72477	MGI:1919727
10451039	1.7402915581147	0.166621529450621	Slc25a27	74011	MGI:1921261
10438478	1.73978693716916	0.119104273464143	Abcc5	27416	MGI:1351644
10450699	1.73737858923171	0.201391235711443	Gm11127	100529082	MGI:3779381
10549854	1.73313876299823	0.184375120557	Zfp28	22690	MGI:99175
10339822	1.73152454107104	0.19244940912394	NA	NA	NA
10432298	1.72729921301488	0.0933199618284615	Mll2	381022	MGI:2682319
10454512	1.72712958571233	0.216233151080776	1810036N14Rik	NA	MGI:3697821
10376912	1.72214274202841	0.0826460283042496	Fbxw10	213980	MGI:3052463
10598178	1.71338829825909	0.152046604313096	Disp1	68897	MGI:1916147
10549361	1.70305539232582	0.137158754156641	Tm7sf3	67623	MGI:1914873
10512847	1.68961912556833	0.109646628062481	Alg2	56737	MGI:1914731
10448765	1.6802558940551	0.0785249224177332	Mapk8ip3	30957	MGI:1353598
10436734	1.67762979926918	0.0979134640913211	Bach1	12013	MGI:894680
10541785	1.67229105229773	0.0849450146626529	Acrbp	54137	MGI:1859515
10471080	1.62390312243643	0.0685772667495683	Usp20	74270	MGI:1921520
10342222	1.6181154924977	0.132230014328031	NA	NA	NA
10497548	1.61326565571452	0.0671532966705087	Fndc3b	72007	MGI:1919257
10555039	1.60895285674797	0.0889410945486417	Kctd21	622320	MGI:3643121
10348889	1.60092263898041	0.0707744733114004	D2hgdh	98314	MGI:2138209
