# Supplementary material for: Ontology based molecular signatures for immune cell types via gene expression analysis
Source: BMC Bioinformatics. 2013 Aug 30;14:263. doi: 10.1186/1471-2105-14-263 (PMC3844401; doi:10.1186/1471-2105-14-263)
Supplement: Additional file 1 — OBAMS profiles for all mature B cells. Additional file 1 contains a zip archive of OBAMS profiles for all mature B cells, including for each cell type individual spreadsheets showing up and down regulated genes for that cell type relative to parental cell types, and VLAD (GO term enrichment) results for all mature B cells. [file 1471-2105-14-263-S1.zip › Additional File 1/GC B cell/CL_0000844-up.xls]

	FoldChange	Stdv	symbol	entrezIDs	mgiID
10353010	107.960673873336	28.1775765151027	Mybl1	17864	MGI:99925
10403978	100.588325108607	67.9693331578317	Hist1h2br	665622	MGI:3710645
10358399	84.8296401305807	13.6082366589653	Rgs13	246709	MGI:2180585
10541507	65.2215146113983	30.9518534588336	Aicda	11628	MGI:1342279
10531126	58.4291242488546	50.1925413646353	Igj	16069	MGI:96493
10416006	45.599440841344	6.25578768125637	Gm600	239151	MGI:2685446
10436024	45.2970846446972	5.72324237483793	Gcet2	14525	MGI:102969
10521731	40.779081203979	9.5827130902522	Ncapg	54392	MGI:1930197
10462796	40.7636089450209	10.8916605107359	Kif11	16551	MGI:1098231
10487480	36.2992754525174	6.65378278389536	Bub1	12235	MGI:1100510
10390707	35.206490697106	13.9298317230023	Top2a	21973	MGI:98790
10359890	34.1651943785636	5.33557542185967	Nuf2	66977	MGI:1914227
10497831	32.7798743258163	7.55379579081885	Ccna2	12428	MGI:108069
10568714	32.4241428048072	10.3765948326639	Mki67	17345	MGI:106035
10404063	31.5843218064763	5.44832092285625	Hist1h2ab	319172	MGI:2448306
10586448	31.0546838830916	5.74684020379387	2810417H13Rik	68026	MGI:1915276
10477187	29.9957793978655	4.95440820595331	Tpx2	72119	MGI:1919369
10531261	28.7509878636671	11.1823522684175	Rassf6	73246	MGI:1920496
10408081	26.0687684251557	8.22389516276403	Hist1h1b	56702	MGI:1861461
10399087	24.4839331637659	4.70778036281735	Ncapg2	76044	MGI:1923294
10563780	24.1480104568834	3.75581960852942	E2f8	108961	MGI:1922038
10507112	24.0120010364229	3.6117948089772	Stil	20460	MGI:107477
10601011	23.602481179265	2.71526253262057	Kif4	16571	MGI:108389
10462866	23.4723360585709	3.00880897275534	Cep55	74107	MGI:1921357
10562637	23.3316225230515	5.77555816988155	Ccnb1	268697	MGI:88302
10594774	22.4378202600216	3.74353886444639	Ccnb2	12442	MGI:88311
10420877	21.6474711702383	2.37023174673843	Esco2	71988	MGI:1919238
10487011	21.413972913893	3.64876897414691	Gatm	67092	MGI:1914342
10350838	20.924993949111	3.34146876595363	2810417H13Rik	68026	MGI:1915276
10496204	20.8950055625817	2.26519810778673	Cenpe	229841	MGI:1098230
10474769	20.5569938484032	4.74582010125477	Bub1b	12236	MGI:1333889
10420426	20.142142362101	2.50231412428146	F630043A04Rik	219114	MGI:3041235
10557156	20.1301654825614	4.43586081448235	Plk1	18817	MGI:97621
10462603	19.9039684506156	5.81628429334028	Fas	14102	MGI:95484
10404069	19.8180191799244	3.62572697786758	Hist1h1a	80838	MGI:1931523
10576883	19.4392219964489	1.7911736800783	Shcbp1	20419	MGI:1338802
10554445	19.1043659105221	4.00154459331538	Prc1	233406	MGI:1858961
10385248	18.7157058122206	2.16711380230719	Hmmr	15366	MGI:104667
10436106	18.4746733363099	2.71953347501801	C330027C09Rik	224171	MGI:2146335
10406581	18.3426051436125	3.20377526216089	Dhfr	13361	MGI:94890
10394978	18.3354023977123	3.2480408776109	Rrm2	20135	MGI:98181
10590494	17.9844512309949	2.03683742759755	Kif15	209737	MGI:1098258
10454709	17.1574635360895	2.96832168591215	Kif20a	19348	MGI:1201682
10515431	16.9152537875106	2.14950348347672	Kif2c	73804	MGI:1921054
10525591	16.7791100310182	2.09159580171658	Kntc1	208628	MGI:2673709
10591781	16.6627886348734	2.56837956710595	Anln	68743	MGI:1920174
10403980	16.6494514760042	8.98903201234761	Hist1h2br	665622	MGI:3710645
10594251	16.1960568050673	1.403890709939	Kif23	71819	MGI:1919069
10474875	16.0589618963899	4.85913558200892	Casc5	76464	MGI:1923714
10474984	16.0133388080486	2.27919884359886	Nusap1	108907	MGI:2675669
10404026	15.4687418785046	2.83611097310121	Hist1h2af	319173	MGI:2448309
10404061	15.3241835645549	2.46291491115403	Hist1h2bb	319178	MGI:2448377
10421029	14.9375313219611	2.46445637529259	Cdca2	108912	MGI:1919787
10379127	14.9290169041529	1.75649026640708	Spag5	54141	MGI:1927470
10571399	14.9138542081585	4.27442962644719	Zdhhc2	70546	MGI:1923452
10592201	14.5055464942309	3.02225018451216	Chek1	12649	MGI:1202065
10513818	14.4318524899231	1.23629138856466	Stmn1	16765	MGI:96739
10446074	14.3430881095241	2.24719014518495	Uhrf1	18140	MGI:1338889
10361110	14.3423205213761	2.95794619731988	Dtl	76843	MGI:1924093
10497520	14.2700275809394	2.01760516502217	Ect2	13605	MGI:95281
10573261	14.1528830525591	2.95253214854577	Asf1b	66929	MGI:1914179
10352767	13.8710832800337	6.41857397220915	Nek2	18005	MGI:109359
10400589	13.6427376864868	0.960241334052688	Mis18bp1	217653	MGI:2145099
10371591	13.5185390803159	1.43758252997297	4930547N16Rik	75317	MGI:1922567
10516246	13.4094914366125	0.924362703764145	Cdca8	52276	MGI:1196274
10462973	13.3377603109318	3.53638373722942	Hells	15201	MGI:106209
10490903	13.3252116882621	3.66893312290029	Car13	71934	MGI:1931322
10369815	13.1343635756736	1.7033341121692	Cdk1	12534	MGI:88351
10389395	13.1116178997107	1.67389117900322	Brip1	237911	MGI:2442836
10487340	12.9309173797703	1.50614891092695	Ncaph	215387	MGI:2444777
10518350	12.8519794349607	1.92529383195937	Hmgb2	97165	MGI:96157
10494405	12.7954274238999	4.14353987752589	Hist2h3b	319154	MGI:2448351
10411739	12.5349526324987	1.78620460026832	Ccnb1	268697	MGI:88302
10408083	12.4115177932777	2.39050904438147	Hist2h3b	319154	MGI:2448351
10460738	12.3142409344146	1.60006315505679	Cdca5	67849	MGI:1915099
10578690	12.2618131715612	1.27698592910358	Neil3	234258	MGI:2384588
10406968	12.1241005978815	0.750689345653894	Cenpk	60411	MGI:1926210
10450519	12.1091686582354	1.74418468913539	Tcf19	106795	MGI:103180
10391811	12.0658314415745	1.49933149213532	Kif18b	70218	MGI:2446979
10571870	11.9264845947662	2.40134441495036	Hmgb2	97165	MGI:96157
10350392	11.743980099156	1.9120758562282	Aspm	12316	MGI:1334448
10480432	11.677295874618	0.685963904359805	Mastl	67121	MGI:1914371
10408210	11.6402642022165	4.30054791167917	Hist1h2br	665622	MGI:3710645
10515836	11.5626940505935	1.22365092195181	Ccnb1	268697	MGI:88302
10508151	11.4697831516093	0.685724926347822	Clspn	269582	MGI:2445153
10593887	11.4269168405913	2.2275772863336	Neil1	72774	MGI:1920024
10439346	11.405865632444	2.8164531760198	Eaf2	106389	MGI:2146616
10408202	11.386474581341	3.06653240262797	Hist2h3b	319154	MGI:2448351
10467637	11.3252044862018	1.79845858866255	Arhgap19	71085	MGI:1918335
10411728	11.3232497060795	1.61395110548274	Cenph	26886	MGI:1349448
10506680	11.2666066557973	2.57945043314086	Tmem48	72787	MGI:1920037
10539850	11.149388588425	2.20191978617996	8430410A17Rik	232210	MGI:1914053
10431424	11.0498195372776	2.02550775808586	Plxnb2	140570	MGI:2154239
10363575	11.0298403472934	1.63870482963219	Dna2	327762	MGI:2443732
10563883	10.9428228892758	0.724630540832575	Depdc1a	76131	MGI:1923381
10408085	10.9187513894762	3.47452573643207	Hist1h2an	319170	MGI:2448300
10375145	10.8693965638746	2.30629675898966	Lcp2	16822	MGI:1321402
10384373	10.8630850961685	1.08186351894924	Fignl1	60530	MGI:1890648
10487577	10.8618279068196	1.03923518630046	Ckap2l	70466	MGI:1917716
10538832	10.7844321492259	3.38353897662937	Mad2l1	56150	MGI:1860374
10587508	10.6424579791831	0.752198510706134	Ttk	22137	MGI:1194921
10419323	10.5760794854819	1.99240311225205	Dlgap5	218977	MGI:2183453
10601705	10.5360157386865	0.620383742149514	Cenpi	102920	MGI:2147897
10389606	10.4750880785348	1.42390000647412	Prr11	270906	MGI:2444496
10575733	10.4700255865041	1.17988801591313	Cenpn	72155	MGI:1919405
10605674	10.3817375214998	1.9287829975759	Pola1	18968	MGI:99660
10403943	10.2647586626725	1.09263972993926	Hist1h2bm	319186	MGI:2448404
10499639	10.2124843405127	1.0800668542567	Cks1b	54124	MGI:1889208
10382998	10.2039346865253	0.472380393526976	Birc5	11799	MGI:1203517
10408077	10.161121328215	2.1114026882564	Hist1h2ak	319169	MGI:2448297
10408200	10.1435503823785	2.22228500870071	Hist1h4f	319157	MGI:2448425
10584710	10.0593608789955	2.34861440083527	H2afx	15270	MGI:102688
10432511	10.0253457850063	6.17425560460946	Racgap1	26934	MGI:1349423
10399391	10.005683070058	1.29503338229881	Gen1	209334	MGI:2443149
10554325	9.98852701135352	0.982194315454749	5730590G19Rik	77011	MGI:1924261
10503264	9.97633608722468	0.866158749133015	Ccne2	12448	MGI:1329034
10408239	9.96384705377387	1.3651440226138	Hist2h3b	319154	MGI:2448351
10458195	9.95209860797882	0.990825332640393	Cdc25c	12532	MGI:88350
10497122	9.93435937964182	2.64913986908732	Depdc1a	76131	MGI:1923381
10515257	9.85341203989457	1.19034668462826	Rad54l	19366	MGI:894697
10375463	9.74693778486618	3.0285740178831	Havcr1	171283	MGI:2159680
10474902	9.73977586161528	0.733104106400233	Rad51	19361	MGI:97890
10379363	9.70772367856051	1.00952229971243	Atad5	237877	MGI:2442925
10483401	9.68491180030051	1.54455932163192	Spc25	66442	MGI:1913692
10424779	9.6493740855786	2.5676695533591	Cks2	66197	MGI:1913447
10448506	9.60770317968586	1.30061603828902	Ccnf	12449	MGI:102551
10524169	9.35923256491024	1.55436917989269	Pole	18973	MGI:1196391
10542079	9.32386163505756	1.01623831333713	Foxm1	14235	MGI:1347487
10408246	9.31020210689443	2.11796330274342	Hist1h3a	360198	MGI:2668828
10568150	9.23264320901308	0.710235599506295	Kif22	110033	MGI:109233
10494407	9.19521194622251	1.70353330524664	Hist2h2bb	319189	MGI:2448413
10547943	9.10415085894228	1.31376396945776	Ncapd2	68298	MGI:1915548
10414315	9.04960321500188	0.649250828312254	Cdkn3	72391	MGI:1919641
10408094	9.0453413609741	1.65442322070164	Hist1h2ap	319171	MGI:3710573
10594426	9.02560048301675	1.39540092992064	Zwilch	68014	MGI:1915264
10403948	9.00068872671129	1.68643117188672	Hist1h2br	665622	MGI:3710645
10481931	8.90495787660784	1.23845754557681	Phf19	74016	MGI:1921266
10543067	8.81425007527919	2.75016319895869	Asns	27053	MGI:1350929
10489391	8.75920977328766	1.15954844922141	Ada	11486	MGI:87916
10346365	8.64947049036475	0.916160347829737	Sgol2	68549	MGI:1098767
10371321	8.64866728885833	5.08959148602834	Slc41a2	338365	MGI:2442940
10408118	8.58167433140092	1.59821816847033	Hist1h2ap	319171	MGI:3710573
10350297	8.53348153749943	0.756235763095877	Kif14	381293	MGI:1098226
10476648	8.43119197968716	3.42676661540326	Dstn	56431	MGI:1929270
10377405	8.42486298646318	1.34376795714154	Aurkb	20877	MGI:107168
10391461	8.40533303190278	1.55420851232932	Brca1	12189	MGI:104537
10541729	8.39877846179016	0.77180592446639	Cdca3	14793	MGI:1315198
10479811	8.35900737201455	1.05306003375771	Mcm10	70024	MGI:1917274
10405185	8.35876296523237	1.6950302225252	Cks2	66197	MGI:1913447
10586184	8.33720041608941	2.45853966664634	Tipin	66131	MGI:1921571
10367076	8.33610300338056	1.4485447618477	Prim1	19075	MGI:97757
10451805	8.32863245914087	0.345328130496379	Sgol1	72415	MGI:1919665
10501402	8.23401540837813	0.780254942663486	Gpsm2	76123	MGI:1923373
10427895	8.17531334586452	0.866703614830492	Basp1	70350	MGI:1917600
10572906	8.09447157145818	1.4954010105917	Mcm5	17218	MGI:103197
10418927	8.08928542264798	1.75484162802165	Bmpr1a	12166	MGI:1338938
10504470	8.03489876874283	0.723603908438621	Melk	17279	MGI:106924
10521090	8.03290122998573	0.722266267942798	Tacc3	21335	MGI:1341163
10353420	7.99857090938055	0.948421761566425	Mcm3	17215	MGI:101845
10355329	7.9218123001862	0.564296648851704	Bard1	12021	MGI:1328361
10438378	7.87595425388564	0.576973149550071	Cdc45	12544	MGI:1338073
10416037	7.87110161263094	0.712449148644485	Pbk	52033	MGI:1289156
10510172	7.79235164424779	1.08345759026952	Hmgb2	97165	MGI:96157
10455813	7.78116936418736	1.39393284853142	Lmnb1	16906	MGI:96795
10451225	7.69854889869681	1.31641137474588	Polh	80905	MGI:1891457
10528077	7.695943638644	1.23237054662535	Dbf4	27214	MGI:1351328
10360985	7.66681321395485	0.781489538245312	Cenpf	108000	MGI:1313302
10491805	7.65769388262853	1.15938770698361	Plk4	20873	MGI:101783
10523012	7.64593903423963	2.09999481254946	Dck	13178	MGI:102726
10494402	7.62648855412534	0.725823666968924	Hist2h3c1	15077	MGI:2448355
10400649	7.61425799983157	1.1866536699472	Pole2	18974	MGI:1197514
10453715	7.59932219187247	1.65087373240136	NA	NA	NA
10404051	7.59016657757493	2.77596835514704	Hist1h4d	319156	MGI:2448423
10518352	7.57123483302959	1.0329314485776	Hmgb2	97165	MGI:96157
10465861	7.56551417681835	0.581055284329198	Incenp	16319	MGI:1313288
10544106	7.49569936233149	0.646373232113881	NA	NA	NA
10410560	7.4522136067951	1.57157285104139	Trip13	69716	MGI:1916966
10550102	7.41718367360132	1.28483656944067	Lig1	16881	MGI:101789
10421877	7.35656582104143	1.01446917467937	Diap3	56419	MGI:1927222
10540738	7.32566246043899	1.17215944297323	Fancd2	211651	MGI:2448480
10438738	7.21974915763181	4.85124832549495	Bcl6	12053	MGI:107187
10555695	7.18421286543104	1.72119610185971	Rrm1	20133	MGI:98180
10387985	7.175479918385	2.58394945940566	A430084P05Rik	327957	MGI:3610314
10466410	7.14533544678413	1.48764981032554	Psat1	107272	MGI:2183441
10408092	7.13742698442254	2.2581022255235	Hist1h4m	100041230	MGI:2448441
10381072	7.10030970030346	1.00517068675356	Cdc6	23834	MGI:1345150
10357436	7.08666739525851	1.43596778515989	Mcm6	17219	MGI:1298227
10546163	6.99164123320016	0.604316627266179	Mcm2	17216	MGI:105380
10437040	6.97984061669324	0.81348805165544	Chaf1b	110749	MGI:1314881
10591412	6.95391917832231	0.818333592436417	S1pr2	14739	MGI:99569
10438690	6.93878111962349	1.95578079648856	Rfc4	106344	MGI:2146571
10431962	6.79482907397745	1.60206599868768	Endou	19011	MGI:97746
10435514	6.78837078824602	0.847302899676196	Ildr1	106347	MGI:2146574
10515744	6.73489589444796	0.577784201255122	Cdc20	107995	MGI:1859866
10408243	6.7140012539683	1.87669761896987	Hist1h4b	326620	MGI:2448420
10476989	6.70830582145479	0.514489727014443	Gins1	69270	MGI:1916520
10465895	6.67149403306016	0.629829952573279	Fads2	56473	MGI:1930079
10534974	6.66665731783074	0.933078265371067	Mcm7	17220	MGI:1298398
10544501	6.65040418545133	1.30084549389725	Ezh2	14056	MGI:107940
10596222	6.63709690105852	0.503484337051417	Ccrl1	252837	MGI:2181676
10371770	6.63267423723736	0.64186063934481	Gas2l3	237436	MGI:1918780
10416655	6.6277259187983	0.615352037299031	Gm5465	432879	MGI:3643058
10497503	6.62757714119227	2.09722298260525	Kpna2	16647	MGI:103561
10472916	6.59862324785706	1.17318253058046	Cdca7	66953	MGI:1914203
10586454	6.59112099136828	1.0584659640968	D030028M11Rik	319910	MGI:2442964
10595371	6.553291915562	4.76969104530834	Hmgn3	94353	MGI:2138069
10446027	6.53869108639819	0.44286798991601	Chaf1a	27221	MGI:1351331
10408087	6.5039948348082	1.04759272830046	Hist1h2bq	665596	MGI:3702051
10500333	6.50192848669613	1.09194116722002	Hist2h4	97122	MGI:2140113
10547088	6.50068452024456	1.89033989041011	Mbd4	17193	MGI:1333850
10404067	6.49781359020086	1.79384194884019	Hist1h4b	326620	MGI:2448420
10566268	6.49602590169511	0.332430348080291	Hbb-bh1	15132	MGI:96024
10577508	6.49537196654467	0.479426547730744	Ckap2	80986	MGI:1931797
10546088	6.48299803514352	0.530636041533516	H1fx	243529	MGI:2685307
10474381	6.35995547791322	1.24269899179926	Kif18a	228421	MGI:2446977
10368370	6.33607862166711	0.9027958236676	Gm8681	667519	MGI:3646579
10425890	6.28818960948188	0.527550854660188	Arhgap8	73167	MGI:1920417
10408111	6.2444966343338	1.0767554275693	Hist1h2ap	319171	MGI:3710573
10600936	6.2238065705268	0.873458596182913	Efnb1	13641	MGI:102708
10404049	6.22145312513776	1.48078296180247	Hist2h3b	319154	MGI:2448351
10352048	6.19099961619946	0.838991361863921	Exo1	26909	MGI:1349427
10428672	6.18980335077382	0.360590081471265	Dscc1	72107	MGI:1919357
10478572	6.15514322037493	0.504873828267992	Ube2c	68612	MGI:1915862
10503617	6.12590155409978	0.884103063003265	Mms22l	212377	MGI:2684980
10535979	6.09885323252979	1.55207292065689	Rfc3	69263	MGI:1916513
10531752	6.09502232213883	0.939393214520945	Helq	191578	MGI:2176740
10358389	6.08815641900625	1.89583104613878	Rgs2	19735	MGI:1098271
10361995	6.02791207443445	0.493198530513086	Fam54a	71804	MGI:1919054
10504957	6.00976122219541	0.797141630194143	Smc2	14211	MGI:106067
10587639	5.97860645997748	2.98609821508962	Nt5e	23959	MGI:99782
10528915	5.96624601976661	0.592674720572004	Tyms	22171	MGI:98878
10425207	5.89773997525207	2.16467264932023	H1f0	14958	MGI:95893
10427166	5.88714242019106	0.620997881923934	Espl1	105988	MGI:2146156
10582981	5.87263907454499	2.43446552647685	Tfdp1	21781	MGI:101934
10407211	5.86965452132853	0.440607388478201	Ppap2a	19012	MGI:108412
10485963	5.81730883956313	1.47330272248924	Arhgap11a	228482	MGI:2444300
10461391	5.81525712919891	1.67811710273261	Pcna	18538	MGI:97503
10503315	5.79013641595262	0.519222003445582	Rad54b	623474	MGI:3605986
10382257	5.7446392540026	1.1525707220058	Amz2	13929	MGI:104837
10521757	5.70498247557267	1.56520408849021	NA	NA	NA
10479833	5.68197376093736	1.42910697243054	Optn	71648	MGI:1918898
10500324	5.67975586799683	0.929378014857462	Hist2h2ac	319176	MGI:2448316
10356461	5.6456900629513	1.3622641928941	Hjurp	381280	MGI:2685821
10521136	5.63190469952475	0.587397617183121	Whsc1	107823	MGI:1276574
10524790	5.62866478278933	0.593369892192092	Cit	12704	MGI:105313
10515090	5.62643908708848	1.42236913996085	Cdkn2c	12580	MGI:105388
10496379	5.62215890562419	2.47766163950709	H2afz	51788	MGI:1888388
10403941	5.6089319992552	1.60469617595761	Hist2h3b	319154	MGI:2448351
10396068	5.60539746620677	0.354673160381426	Lrr1	69706	MGI:1916956
10548086	5.60301506803771	0.553971032591366	Rad51ap1	19362	MGI:1098224
10573615	5.5723577850467	0.78918537212185	Orc6	56452	MGI:1929285
10397966	5.53078823003807	0.634136996153052	Otub2	68149	MGI:1915399
10570373	5.51980180847891	2.25098209814303	Tfdp1	21781	MGI:101934
10474825	5.50716514466575	0.576792346343675	D2Ertd750e	51944	MGI:1289298
10534585	5.50672708736147	1.18068031338785	Sh2b2	23921	MGI:1345171
10490104	5.50414234582237	0.59962021973955	Aurka	20878	MGI:894678
10349637	5.49289081121441	0.354895493813877	Fam72a	108900	MGI:1919669
10482762	5.48914136904563	1.76443384353198	Idi1	319554	MGI:2442264
10437945	5.48001821647534	0.515054205011369	Mcm4	17217	MGI:103199
10544660	5.47726423596574	0.738721105543711	Osbpl3	71720	MGI:1918970
10407511	5.46914100716254	1.41043305806847	NA	NA	NA
10486255	5.45958555786494	0.4756345395467	Oip5	70645	MGI:1917895
10344725	5.44616639641055	0.429333590179914	Adhfe1	76187	MGI:1923437
10345546	5.44003949197247	0.581062737518676	Vwa3b	70853	MGI:1918103
10523923	5.43853480858368	0.347400285432862	Ccdc18	73254	MGI:1922974
10409190	5.42768648724634	0.373976075137559	Cenpp	66336	MGI:1913586
10531737	5.4244265486792	1.31148297912052	Hpse	15442	MGI:1343124
10453512	5.42207188784826	0.77670242514794	Kpna2	16647	MGI:103561
10508465	5.40673540590482	3.11055979263523	Marcksl1	17357	MGI:97143
10419296	5.40267280772464	0.781161651037983	Wdhd1	218973	MGI:2443514
10556266	5.38874499527787	2.68212963129335	Wee1	22390	MGI:103075
10586907	5.36975309941582	1.11683700631394	Mns1	17427	MGI:107933
10591773	5.35674846955759	1.08238371891079	Hmgn2	15331	MGI:96136
10500329	5.33002712255303	1.22936804535897	Hist2h2aa1	15267	MGI:96097
10478355	5.32238190942293	0.726711144604406	Mybl2	17865	MGI:101785
10571911	5.31784078430027	1.07058435581055	2700029M09Rik	72612	MGI:1919862
10451547	5.27752597655881	1.57608167077538	NA	NA	NA
10408072	5.24512473280371	1.37326491365726	Hist1h2ap	319171	MGI:3710573
10400030	5.24094869465442	2.07375761692362	Bzw2	66912	MGI:1914162
10353272	5.22397680123147	0.625239291160914	Stau2	29819	MGI:1352508
10379989	5.146735482949	0.776414779454799	Fam33a	66140	MGI:1913390
10554281	5.12821768394781	0.581275070365644	Fanci	208836	MGI:2384790
10487930	5.12765254411714	1.16283761071645	Pcna	18538	MGI:97503
10361375	5.01147700668326	0.88598087807604	Fbxo5	67141	MGI:1914391
10527940	5.00679426012444	1.69752936074983	Cdk14	18647	MGI:894318
10392415	4.99702013316646	0.428319587293108	Rgs9	19739	MGI:1338824
10412559	4.98648681107162	0.924599892636852	Slbp	20492	MGI:108402
10427816	4.98064882352438	1.94281484673117	Pdzd2	68070	MGI:1922394
10433088	4.9514797355638	1.18111349486411	Cbx5	12419	MGI:109372
10541034	4.94301222953898	0.395765534690183	Anubl1	67492	MGI:1914742
10591369	4.92646791693167	0.666944456271242	Dnmt1	13433	MGI:94912
10529299	4.92389905259697	0.877518676973513	Slbp	20492	MGI:108402
10540999	4.90960194413442	1.74858322232331	H2afz	51788	MGI:1888388
10361381	4.85775282680868	1.06683076031366	Syne1	64009	MGI:1927152
10478196	4.84927102555076	1.12182426723698	Top1	21969	MGI:98788
10591556	4.8421620793483	0.449908049854748	Spc24	67629	MGI:1914879
10452709	4.82234669520355	0.866107317669082	Ndc80	67052	MGI:1914302
10414527	4.78911259447146	0.415452926615616	Pnp2	667034	MGI:3712328
10545101	4.78684740801011	1.73554425361941	Hpgds	54486	MGI:1859384
10447417	4.77450962643477	0.789257044318548	Msh6	17688	MGI:1343961
10400748	4.77324485331349	2.55519922647703	Cdkl1	71091	MGI:1918341
10487506	4.75254605764015	1.12071139140631	NA	NA	NA
10364950	4.72676494828631	1.20845406901248	Gadd45b	17873	MGI:107776
10599612	4.72527342065562	0.797212588690148	Phf6	70998	MGI:1918248
10368289	4.7205363924014	2.43909909215877	Enpp1	18605	MGI:97370
10408197	4.71812985974658	0.436536308620809	Hist1h2bh	319182	MGI:2448387
10376459	4.71182764958256	0.476545456171558	Gm12260	382523	MGI:3651326
10364109	4.70251282392531	3.24751057536992	Vpreb3	22364	MGI:98938
10406598	4.69436540255163	2.51369126437552	Serinc5	218442	MGI:2444223
10566254	4.68461945262124	0.322771383512134	Hbb-b1	15129	MGI:96021
10472782	4.68457073981965	1.25681842295756	Hat1	107435	MGI:96013
10366293	4.65183012875957	1.18932941254435	Csrp2	13008	MGI:1202907
10488785	4.6508766515608	0.685202128700969	E2f1	13555	MGI:101941
10608671	4.64871786500841	0.747778102488374	NA	NA	NA
10500720	4.64654384816453	0.552866597938163	Slc22a15	242126	MGI:3607704
10395908	4.62565916420317	0.845180596289828	NA	NA	NA
10426016	4.61031428982667	0.320509596740993	Gtse1	29870	MGI:1352755
10518561	4.59999265080202	0.37650926079905	Apitd1	69928	MGI:1917178
10424349	4.59948064479434	1.30936023097757	Sqle	20775	MGI:109296
10412345	4.58487103153751	1.57762191989722	Parp8	52552	MGI:1098713
10475362	4.57427630382361	0.789137526894154	Wdr76	241627	MGI:1926186
10507653	4.51324441477838	0.361524476892468	NA	NA	NA
10545672	4.49151542830644	1.0204256426187	Mthfd2	17768	MGI:1338850
10513061	4.45971121758666	0.728846815299848	Ctnnal1	54366	MGI:1859649
10365833	4.4580805013867	0.258309090421413	Usp44	327799	MGI:3045318
10435581	4.45090250735297	0.511286427883481	Polq	77782	MGI:2155399
10404028	4.41893556092936	0.351524119952139	Hist1h3g	97908	MGI:2145541
10465912	4.41343495516068	0.567447441332981	Fen1	14156	MGI:102779
10349100	4.41244029649082	0.693128050995626	Gm6651	626075	MGI:3647491
10390050	4.41062958426249	0.316159515027758	Eme1	268465	MGI:3576783
10408321	4.40158302440895	0.728608399775402	Gmnn	57441	MGI:1927344
10356780	4.3990909374043	0.370382057170176	Pask	269224	MGI:2155936
10407081	4.3634938710331	0.282354109410551	Depdc1b	218581	MGI:2145425
10461439	4.35155790003533	0.722069955228837	Fads1	76267	MGI:1923517
10512065	4.33736863963138	0.512500990421481	Gm12387	621880	MGI:3651413
10414514	4.31858061849284	0.688358564136937	Pnp	18950	MGI:97365
10396030	4.3108598358641	1.60124100072997	Fancm	104806	MGI:2442306
10426669	4.30959960195336	0.57043640270876	Troap	78733	MGI:1925983
10513195	4.30382866211743	1.74687094826053	Txn1	22166	MGI:98874
10564978	4.29550212050308	0.683765412541108	Blm	12144	MGI:1328362
10558454	4.27947570100098	2.36063324846195	Glrx3	30926	MGI:1353653
10515337	4.27470864968568	0.760000343247781	Nasp	50927	MGI:1355328
10499035	4.25890948503073	0.403655942597001	Mnd1	76915	MGI:1924165
10495935	4.24998382389458	0.693816174693457	4930422G04Rik	71643	MGI:1918893
10438445	4.24107786295458	2.1724975824451	Klhl6	239743	MGI:2686922
10542164	4.22629461383006	1.24558661253877	Clec12a	232413	MGI:3040968
10494322	4.21231846608391	0.770111750555406	Anp32e	66471	MGI:1913721
10570201	4.20097399147746	0.554050713798633	Atp11a	50770	MGI:1354735
10565570	4.19085204303756	0.325674415113623	4632434I11Rik	74041	MGI:1921291
10567412	4.18847633664191	0.981694273194505	Eri2	71151	MGI:1918401
10462632	4.17617457955521	0.722302320304528	Kif20b	240641	MGI:2444576
10396849	4.17558568487152	0.261851626530686	Rad51l1	19363	MGI:1099436
10352709	4.17196819702795	0.367307566626703	Nsl1	381318	MGI:2685830
10354307	4.16723381232815	1.23993215285583	Txn1	22166	MGI:98874
10541260	4.14788795277861	1.96680468421422	Cecr2	330409	MGI:1923799
10399178	4.1457161633389	1.27079817292752	Cdca7l	217946	MGI:2384982
10523802	4.1447563850635	0.52188582459434	Cdc7	12545	MGI:1309511
10475610	4.14307987526391	0.560194214680306	Dut	110074	MGI:1346051
10606436	4.13798816982824	1.34730858238906	Hmgn5	50887	MGI:1355295
10497689	4.11995652813743	0.463398866335277	Gnb4	14696	MGI:104581
10432636	4.10052547277948	0.637326585432313	Smagp	207818	MGI:2448476
10405189	4.09601624771222	0.918024624440256	NA	NA	NA
10465804	4.08216507907934	1.5613187772684	Polr2g	67710	MGI:1914960
10512236	4.0540091694471	0.777057701876921	Kif24	109242	MGI:1918345
10431948	4.04442873919264	0.700352354197272	Rpap3	71919	MGI:1277218
10540579	4.03103422531624	0.452896831837824	Mtmr14	97287	MGI:1916075
10608685	4.02241786914704	0.653321057191423	NA	NA	NA
10495945	4.00123057109243	0.368123714729964	4930422G04Rik	71643	MGI:1918893
10423498	3.99379987225949	0.659545980910804	Dap	223453	MGI:1918190
10345550	3.98592923704867	0.353128618453958	Vwa3b	70853	MGI:1918103
10530163	3.98064946402435	1.05583484640197	Rfc1	19687	MGI:97891
10392347	3.9735655203699	0.928469630051838	Pitpnc1	71795	MGI:1919045
10583320	3.97106723949749	0.876651456777148	BC017612	170748	MGI:3039636
10548857	3.96287942761762	0.383039638785219	Hist4h4	320332	MGI:2448443
10473384	3.96123735348312	1.02782924612813	Slc43a3	58207	MGI:1931054
10523905	3.94026831868572	0.599453612626252	Mtf2	17765	MGI:105050
10603431	3.93737581589132	0.676667802410963	Suv39h1	20937	MGI:1099440
10393272	3.93582970890561	1.49478833709035	Rnf157	217340	MGI:2442484
10402073	3.93505932184983	0.338904922110939	2610021K21Rik	78767	MGI:1926017
10594911	3.93262354174048	0.898633348219224	Tex9	21778	MGI:1201610
10568461	3.93229937214973	0.649272695302059	Rfwd3	234736	MGI:2384584
10388718	3.92642262403371	0.293136513488055	Pipox	19193	MGI:1197006
10606071	3.92541719550763	0.490153452550521	Ercc6l	236930	MGI:2654144
10415791	3.9180549463716	0.805272541884358	Rnaseh2b	67153	MGI:1914403
10428763	3.91414358115154	0.524767706435181	Atad2	70472	MGI:1917722
10596190	3.87889221384607	0.655534629616611	Bfsp2	107993	MGI:1333828
10474671	3.83385792744903	1.176170967453	Spred1	114715	MGI:2150016
10351047	3.8337241599444	0.375603416459078	Cenpl	70454	MGI:1917704
10539617	3.83112180073125	0.492577303236623	Alms1	236266	MGI:1934606
10571696	3.8287152994304	0.685757858179885	Casp3	12367	MGI:107739
10434782	3.81259191664693	0.749393163710113	Lpp	210126	MGI:2441849
10580382	3.81119319984346	0.47538962936278	Neto2	74513	MGI:1921763
10360173	3.80972946793266	0.974703757139668	Slamf7	75345	MGI:1922595
10514158	3.78896214129634	0.589087027132897	Psip1	101739	MGI:2142116
10480087	3.78523755466103	0.322055229516962	Gm13310	667247	MGI:3650665
10500543	3.75633916209621	0.587884817015017	Gm5853	545555	MGI:3648707
10416736	3.74607709024444	0.502979782672041	6720463M24Rik	77744	MGI:1924994
10543031	3.73538622723663	1.13406882635812	Slc25a13	50799	MGI:1354721
10366554	3.72684965429736	0.96846561451007	Mdm1	17245	MGI:96951
10372503	3.71339515521149	0.495186339192997	Lgr5	14160	MGI:1341817
10608656	3.6904197577231	1.59660127246314	NA	NA	NA
10351140	3.67584950393348	0.485853521296781	Kifap3	16579	MGI:107566
10540283	3.67077862953489	0.440096297218878	Ppp4r2	232314	MGI:3027896
10363118	3.66034691610678	0.96618962783541	Dcbld1	66686	MGI:1913936
10422608	3.6592823827781	0.740936972386028	Oxct1	67041	MGI:1914291
10474437	3.65918652548326	0.2422582673508	Ccdc34	68201	MGI:1915451
10511416	3.65648369288501	0.385234607540608	Tox	252838	MGI:2181659
10430825	3.6556469325409	0.311615726666523	Cenpm	66570	MGI:1913820
10473250	3.65482205787485	1.04858043217361	Gm13675	433550	MGI:3649532
10489078	3.64994705256536	0.460067932728798	Dsn1	66934	MGI:1914184
10367179	3.64448316716012	0.485384043891923	Timeless	21853	MGI:1321393
10382136	3.63821120206332	0.599711559767802	1810010H24Rik	69066	MGI:1916316
10359851	3.63372506440585	1.93114212223145	Uck2	80914	MGI:1931744
10598586	3.60448250458659	1.01857307451427	Xk	22439	MGI:103569
10485445	3.60405092881916	0.679461331332898	Ehf	13661	MGI:1270840
10435525	3.59991841822501	0.56036399485022	Iqcb1	320299	MGI:2443764
10446656	3.59408399212218	0.408803117081235	Lpin2	64898	MGI:1891341
10589420	3.59383075365763	0.805390839101328	Cdc25a	12530	MGI:103198
10506603	3.59256744286369	1.00872333407486	Ssbp3	72475	MGI:1919725
10526502	3.58499269372362	0.316773533348867	Rabl5	67286	MGI:1914536
10578916	3.58397572449604	0.730143389009772	Sc4mol	66234	MGI:1913484
10603135	3.57620758635674	0.908300191357005	Fancb	237211	MGI:2448558
10479765	3.56998440296728	0.381918104010599	Suv39h2	64707	MGI:1890396
10405741	3.56651849389105	0.550074918041296	Gm3338	100041437	MGI:3781516
10465282	3.55576138091883	0.391301989602465	Pola2	18969	MGI:99690
10481711	3.55489320437963	0.430949175389145	Stxbp1	20910	MGI:107363
10408477	3.55363159811471	0.786012769421435	E2f3	13557	MGI:1096340
10408266	3.54331575915709	0.2004943374475	Hist1h2ba	319177	MGI:2448375
10494386	3.54214189330647	0.413214104112156	Hist1h2an	319170	MGI:2448300
10384145	3.53453680476191	0.652563447494219	H2afv	77605	MGI:1924855
10386909	3.53377311887669	1.06670482420838	Cenpv	73139	MGI:1920389
10585586	3.52986921618295	0.268237188282374	Ube2s	77891	MGI:1925141
10581800	3.50240050839667	0.489457611077479	Rfwd3	234736	MGI:2384584
10489127	3.49467532151988	0.719101993587075	Rbl1	19650	MGI:103300
10366277	3.48722548944622	0.463973750548374	E2f7	52679	MGI:1289147
10374400	3.4854588420909	0.582060733129318	Fbxo48	319701	MGI:2442569
10578145	3.48160279596939	1.20431121524937	Erh	13877	MGI:108089
10446777	3.47307304746568	1.0612092794723	Ehd3	57440	MGI:1928900
10550935	3.46050549214042	0.478545949235931	Xrcc1	22594	MGI:99137
10352954	3.45626659918264	0.60837117744363	Hmgb3	15354	MGI:1098219
10544610	3.44547232389563	0.365565774154064	Igf2bp3	140488	MGI:1890359
10428310	3.43688642126522	0.757646773402721	Azin1	54375	MGI:1859169
10434806	3.43588704561181	1.1459500549341	Lpp	210126	MGI:2441849
10532753	3.43329098354835	0.696428308240868	Coro1c	23790	MGI:1345964
10353947	3.43122714396147	0.718763369704269	Tmem131	56030	MGI:1927110
10402262	3.42730528336981	0.814615145172586	Gm2701	100040305	MGI:3780871
10556208	3.39826991357987	0.934928915102672	D930014E17Rik	57373	MGI:3041226
10381809	3.3944101824921	1.54496994904572	Itgb3	16416	MGI:96612
10425903	3.39323427767556	0.699074567279911	Gm4217	100043084	MGI:3782393
10353004	3.38940536933846	0.834972596156424	Cks2	66197	MGI:1913447
10533090	3.38864217113723	0.199174550130189	Rfc5	72151	MGI:1919401
10527801	3.37536560856508	0.331602904252183	Brca2	12190	MGI:109337
10506822	3.37302864592441	0.169074062070178	Orc1	18392	MGI:1328337
10540118	3.37018697413109	1.05651713077953	Lsm3	67678	MGI:1914928
10515164	3.36870687381162	0.772931814251192	Cmpk1	66588	MGI:1913838
10381548	3.36377564802814	0.334582251482138	BC030867	217216	MGI:2387601
10450501	3.35065466665528	1.42320028422156	Tnf	21926	MGI:104798
10454286	3.34724830494889	0.754713614031472	Mapre2	212307	MGI:106271
10376534	3.34464428837085	0.578234306946236	Mprip	26936	MGI:1349438
10498576	3.33637174080099	0.497144651437414	Lxn	17035	MGI:107633
10580590	3.32987355783357	0.932144068363485	Gapdh	14433	MGI:95640
10449575	3.3294599702183	1.35956025491823	Ppil1	68816	MGI:1916066
10357242	3.32407295480179	0.549399121076015	Dbi	13167	MGI:94865
10412466	3.3220645689575	0.932675565726309	Hmgcs1	208715	MGI:107592
10424221	3.32161926416668	0.584533694199945	Wdr67	210544	MGI:2684931
10407467	3.32028226498102	1.55329576012327	Akr1e1	56043	MGI:1914758
10513320	3.31803038914384	0.688925020654994	Ptgr1	67103	MGI:1914353
10438091	3.30693336937195	0.380872136941898	2610318N02Rik	70458	MGI:1917708
10541091	3.30691741597174	0.599019874371137	Gemin6	67242	MGI:1914492
10347748	3.30354784786009	1.36591076743124	Acsl3	74205	MGI:1921455
10534281	3.30221791426008	0.159134869504699	Clip2	269713	MGI:1313136
10549222	3.29737267714416	0.328684501468725	Bcat1	12035	MGI:104861
10595614	3.29524354545452	0.775168432498197	Snhg5	72655	MGI:1919905
10527920	3.28265960548508	1.59242977201754	Cyp51	13121	MGI:106040
10359648	3.27615726236097	0.433579711613808	BC055324	381306	MGI:3590554
10461452	3.26813740098747	0.329441689713471	Gm10143	100038753	MGI:3704492
10403945	3.26336162939733	0.399795843746772	Hist1h4j	319159	MGI:2448436
10408225	3.25922412226716	0.58192131556594	Hist1h4c	319155	MGI:2448421
10354085	3.25546241734335	0.415683315102906	Rev1	56210	MGI:1929074
10434802	3.25042953126156	0.664385372411667	Lpp	210126	MGI:2441849
10599826	3.24546805508193	0.517721205428832	F9	14071	MGI:88384
10455873	3.23531382534124	0.597203478612502	Slc12a2	20496	MGI:101924
10509168	3.23042281387926	0.440902207582101	E2f2	242705	MGI:1096341
10353733	3.22505318633853	0.314224220138454	Prim2	19076	MGI:97758
10455967	3.2244298039375	0.487617824935518	2610318N02Rik	70458	MGI:1917708
10454198	3.22390208532633	0.511957606587706	Rnf125	67664	MGI:1914914
10408113	3.22209940952115	0.59237472963524	Hist1h4i	319158	MGI:2448432
10523190	3.22125817161554	0.479171055454061	Parm1	231440	MGI:2443349
10495574	3.2193550805624	0.823663173315472	Sass6	72776	MGI:1920026
10472212	3.2121643043599	0.454821969219265	Pkp4	227937	MGI:109281
10394770	3.21011360124745	1.1617148994718	Odc1	18263	MGI:97402
10594301	3.20891542553855	0.509535202464896	Coro2b	235431	MGI:2444283
10350590	3.19990914594948	0.42248646208252	Ska2l-ps	625534	MGI:3643639
10445688	3.1998429860889	0.268255551996204	Ccnd3	12445	MGI:88315
10555174	3.19311537600899	0.252736688870146	Lrrc32	434215	MGI:93882
10411019	3.19083828575637	0.530631044011411	Msh3	17686	MGI:109519
10556640	3.18690383018047	0.549992518829693	6330503K22Rik	101565	MGI:2141942
10353524	3.18223607781911	0.839697747731111	Ogfrl1	70155	MGI:1917405
10576946	3.18189392033063	0.303734436702807	Lig4	319583	MGI:1335098
10375234	3.17878569786183	0.872833392612457	Nudcd2	52653	MGI:1277103
10512851	3.17536840174404	0.526400219253742	Erp44	76299	MGI:1923549
10478160	3.17340953724589	0.234110420753385	Fam83d	71878	MGI:1919128
10399011	3.17325899021252	0.523929665309322	4930427A07Rik	104732	MGI:2144738
10372091	3.17206099200728	0.599924744345226	3200002M19Rik	75430	MGI:1922680
10499483	3.16760440025266	0.299737601944953	Fdps	110196	MGI:104888
10605711	3.16376200537327	0.920136278605392	Pdk3	236900	MGI:2384308
10578763	3.15551307135065	0.378509550596206	Sap30	60406	MGI:1929129
10396652	3.15452337223667	0.360602253402582	Hspa2	15512	MGI:96243
10560304	3.14727800299193	0.794856354815677	Calm3	12315	MGI:103249
10338835	3.14583240898347	0.482500185539377	NA	NA	NA
10584634	3.14209245249321	0.303315708078379	Usp2	53376	MGI:1858178
10389627	3.13617681540269	0.670241203680008	Rad51c	114714	MGI:2150020
10514366	3.13385797588118	0.41555516233769	Glrx3	30926	MGI:1353653
10512226	3.13216007140192	0.775009208700837	Dcaf12	68970	MGI:1916220
10522182	3.13202449699136	1.06118935009981	Rhoh	74734	MGI:1921984
10577534	3.12052813384096	0.894335844289337	Vdac3	22335	MGI:106922
10525542	3.12009181434216	0.887583715518531	Bcl7a	77045	MGI:1924295
10540952	3.11741557439324	0.265905076675573	Ift122	81896	MGI:1932386
10410092	3.11741309493836	0.112350778737866	Zfp367	238673	MGI:2442266
10350090	3.11704707915708	0.196422583898178	Ube2t	67196	MGI:1914446
10379998	3.1161937347569	0.350138887021944	Trim37	68729	MGI:2153072
10592058	3.10962948790587	0.734656040285758	Tuba1b	22143	MGI:107804
10473919	3.10944438712096	0.274857103986278	Ckap5	75786	MGI:1923036
10393844	3.10375294705426	0.371743491044638	Thoc4	21681	MGI:1341044
10554938	3.10297014714552	1.35667697975372	Rab30	75985	MGI:1923235
10432398	3.10294733807362	0.668915301291251	Tuba1b	22143	MGI:107804
10592160	3.10140690804937	0.459414431286143	Gm6762	627480	MGI:3643568
10505132	3.09869319436749	1.1403016432824	Akap2	11641	MGI:1306795
10399148	3.09564963111616	1.23726774566109	Rapgef5	217944	MGI:2444365
10526217	3.09479831824572	0.648053481262937	Rfc2	19718	MGI:1341868
10437432	3.09221219418656	0.215898623419993	Nmral1	67824	MGI:1915074
10514383	3.09217637014711	0.567175150838572	NA	NA	NA
10459755	3.09134463691201	0.296801793034257	Ska1	66468	MGI:1913718
10482687	3.08551256271992	0.83681964697381	Arl5a	75423	MGI:1922673
10408212	3.08537593932455	0.556100964678447	Hist1h1e	50709	MGI:1931527
10397719	3.07903270222958	0.688392061788266	Tdp1	104884	MGI:1920036
10348376	3.07324156899572	0.193089151257649	Heatr7b1	100040766	MGI:3705228
10373202	3.06727090327716	0.69685267216984	Shmt2	108037	MGI:1277989
10538617	3.06468614448492	0.340774552843455	Lancl2	71835	MGI:1919085
10468531	3.05899559516453	0.711176847819578	Nutf2	68051	MGI:1915301
10456566	3.05864292192185	0.30682073182034	Mbd2	17191	MGI:1333813
10476362	3.05620196265879	0.354651332805753	Mcm8	66634	MGI:1913884
10522784	3.05563433172506	0.616397103357877	Hmgn2	15331	MGI:96136
10502029	3.0495357914807	0.557074120087697	Larp7	28036	MGI:107634
10495035	3.0462970482108	0.813356901716311	Slc16a1	20501	MGI:106013
10385455	3.04401938235038	0.62160365131795	Timd2	171284	MGI:2159681
10508382	3.04027348843209	0.47187944953874	Ak2	11637	MGI:87978
10491036	3.03972026201937	0.953855089325797	Nudt21	68219	MGI:1915469
10583952	3.03697482973848	0.958602239433193	Ncapd3	78658	MGI:2142989
10582008	3.03308903744054	0.310706791539509	2310061C15Rik	66531	MGI:1913781
10388234	3.02987483031984	0.461038666651601	Gsg2	14841	MGI:1194498
10592802	3.02468486507735	0.355560742760646	C2cd2l	71764	MGI:1919014
10394731	3.02389355227637	0.974605402642917	NA	NA	NA
10445640	3.02087209870062	0.396003679388284	Trerf1	224829	MGI:2442086
10520521	3.01976830862703	0.715425359569069	Cenpa	12615	MGI:88375
10353989	3.01924984803732	0.541639529511105	NA	NA	NA
10453867	3.01614445388709	0.4163829048015	Rbbp8	225182	MGI:2442995
10477004	3.00879379565105	0.761174070150802	NA	NA	NA
10492679	3.00677515530472	0.320409610130537	4930579G24Rik	75939	MGI:1923189
10475437	3.00512745433284	0.451450997860819	Sord	20322	MGI:98266
10513181	3.00175904852634	0.595431020128545	Gapdh	14433	MGI:95640
10504730	2.99907926117893	0.389357811089907	Anp32b	67628	MGI:1914878
10404024	2.99216482727654	0.719088180564401	Hist1h4h	69386	MGI:2448427
10601328	2.99054707862295	0.473277310193677	Uprt	331487	MGI:2685620
10381250	2.98849886130953	0.296154483984614	Tubg1	103733	MGI:101834
10447891	2.98592412902176	0.277984704834086	Acat2	110460	MGI:87871
10525983	2.98419986282289	0.798398402934295	Ran	19384	MGI:1333112
10542691	2.98285634269729	0.909527376275028	Lrmp	16970	MGI:108424
10586416	2.97829440159765	0.314706672572433	Pif1	208084	MGI:2143057
10436048	2.97618697332436	1.23969557126017	Prdx1	18477	MGI:99523
10381798	2.97351959089197	0.698087353133614	Myl4	17896	MGI:97267
10605766	2.96445054243428	0.196344850649227	Maged1	94275	MGI:1930187
10600476	2.96028541163125	0.625566115538966	Gm4989	245472	MGI:3643860
10459844	2.95921408221479	0.351428918882142	Haus1	225745	MGI:2385076
10359948	2.95675008512172	0.3869616716376	Uap1	107652	MGI:1334459
10352166	2.95585180936959	0.417203937196325	Cnst	226744	MGI:2445141
10395277	2.95533777031086	0.617120622973068	Sypl	19027	MGI:108081
10376455	2.9494498046197	0.538250022646396	Hist3h2a	319162	MGI:2448458
10547830	2.94264086412063	0.884566377673694	Tpi1	21991	MGI:98797
10539080	2.9388061132533	0.950648288949391	St3gal5	20454	MGI:1339963
10438308	2.93778122478549	0.354253806334006	Ranbp1	19385	MGI:96269
10607062	2.93351279626287	0.408094921576065	Hmgn2l6	633596	MGI:3708112
10538842	2.93342984471768	0.8457707069645	Gng12	14701	MGI:1336171
10354275	2.93037070357344	0.66064578964657	1700029F09Rik	75623	MGI:1922873
10574378	2.92991726337241	0.353020660899854	Gins3	78833	MGI:1926083
10538282	2.92616553072775	0.795119164060642	Cbx3	12417	MGI:108515
10506118	2.91889632722183	0.373490218761302	Usp1	230484	MGI:2385198
10395612	2.91831788608887	0.317488222647167	G2e3	217558	MGI:2444298
10467091	2.91821172358222	0.543808373633947	Atad1	67979	MGI:1915229
10502510	2.9149923186581	0.738254240797185	Lmo4	16911	MGI:109360
10566067	2.91057312039535	0.242101278739161	Rnf121	75212	MGI:1922462
10602385	2.90500305346947	0.282963217061615	Pfkfb1	18639	MGI:107816
10497105	2.90422032545276	0.797981999256886	Lrrc40	67144	MGI:1914394
10504817	2.90082907154907	0.666309338589025	Tgfbr1	21812	MGI:98728
10355325	2.9006950025997	0.193003155843885	Bard1	12021	MGI:1328361
10588482	2.89854139903112	0.207097305771305	Poc1a	70235	MGI:1917485
10429968	2.89720825948686	0.241156336649189	NA	NA	NA
10390746	2.89143941400286	0.653846847515454	NA	NA	NA
10413710	2.88811021464649	0.270443008287923	Nt5dc2	70021	MGI:1917271
10378053	2.88508772681606	0.206078926866024	Fam64a	109212	MGI:1924434
10416653	2.88351770487487	0.796705402333505	Kbtbd7	211255	MGI:2685141
10492658	2.87217972273759	0.896664753104953	Gm5523	433273	MGI:3649089
10571680	2.87189382228964	0.329212333807641	Mlf1ip	71876	MGI:1919126
10602795	2.87052422067876	0.694624587057369	Eif1ax	66235	MGI:1913485
10369989	2.86618851601486	0.473722295988989	Ddt	13202	MGI:1298381
10402766	2.85872476276204	0.530907223109411	Akt1	11651	MGI:87986
10522301	2.85810927581555	0.355253065581156	Grxcr1	433899	MGI:3577767
10553993	2.85235988057988	0.478749039111757	Snrpa1	68981	MGI:1916231
10409031	2.8522480536181	0.58218703173842	Dek	110052	MGI:1926209
10362904	2.85113557420493	0.79020720877051	Rtn4ip1	170728	MGI:2178759
10438572	2.85094072941081	0.300473898983545	2510009E07Rik	72190	MGI:1919440
10543114	2.83765201670451	0.797345155791076	NA	NA	NA
10601390	2.83681807943762	0.668690326898439	Pgk1	18655	MGI:97555
10369252	2.82468912726027	0.61326413083309	Sept10	103080	MGI:1918110
10447097	2.82369886060541	0.482561087546444	Gemin6	67242	MGI:1914492
10372687	2.81707266092379	0.361351599532596	Nup107	103468	MGI:2143854
10413086	2.8170675575753	1.04285130047824	Adk	11534	MGI:87930
10527959	2.81364080662931	0.245784403806888	NA	NA	NA
10392135	2.8048740537705	0.216318732877909	Gh	14599	MGI:95707
10353549	2.80422058900783	0.195808111663691	Fam135a	68187	MGI:1915437
10397895	2.79663387123416	0.575880043854648	Moap1	64113	MGI:1915555
10363163	2.7918514067148	0.547499228732841	Asf1a	66403	MGI:1913653
10586484	2.79068234691646	1.13188619093285	Fam96a	68250	MGI:1915500
10388409	2.78903509319735	0.513749711477928	Rpa1	68275	MGI:1915525
10439130	2.77696568643713	0.396197884850745	Umps	22247	MGI:1298388
10505276	2.77634499619601	0.723262378644253	Slc31a1	20529	MGI:1333843
10346764	2.77258803672255	0.512915965473189	Abi2	329165	MGI:106913
10492558	2.77241354174915	0.4098403829104	Smc4	70099	MGI:1917349
10558248	2.77216835567667	0.494154658677507	Bub3	12237	MGI:1343463
10564565	2.76940938322387	0.659742032770652	Gm7693	665570	MGI:3649138
10603567	2.76553248020602	0.698795569205877	Dynlt3	67117	MGI:1914367
10507328	2.74991887558747	1.28971798127	Prdx1	18477	MGI:99523
10397818	2.74851667950832	0.464281838791289	Cpsf2	51786	MGI:1861601
10444595	2.74595019228793	0.394553387148153	Lsm2	27756	MGI:90676
10446229	2.73622566937794	0.273383794235122	Tnfsf9	21950	MGI:1101058
10465638	2.72080821904138	0.356773701841414	Naa40	70999	MGI:1918249
10444505	2.71667742172216	0.226926476097762	Rdbp	27632	MGI:102744
10527598	2.71504425800323	1.02276637935485	Pomp	66537	MGI:1913787
10588294	2.71492271744651	0.220044167402191	Topbp1	235559	MGI:1920018
10520362	2.7133188550334	0.47746467112213	Insig1	231070	MGI:1916289
10469571	2.7084128850899	0.727792352212221	Otud1	71198	MGI:1918448
10458285	2.7081686697871	0.450488813894413	Spata24	71242	MGI:1918492
10587780	2.70261452287023	0.613217204599425	Tuba1b	22143	MGI:107804
10472501	2.69918408001696	0.929088821993378	Lass6	241447	MGI:2442564
10476252	2.69709937053086	1.55179244218866	Cdc25b	12531	MGI:99701
10580722	2.69589142960236	0.772918344664057	Nudt21	68219	MGI:1915469
10445702	2.6936767283285	0.180726540478259	Usp49	224836	MGI:2685391
10339471	2.68701079671069	0.864358155219046	NA	NA	NA
10450605	2.68385873514301	0.57720501443335	Tubb5	22154	MGI:107812
10516894	2.68092315735545	0.26982066381547	Rcc1	100088	MGI:1913989
10357391	2.67790333048554	0.43316587977888	Zranb3	226409	MGI:1918362
10404422	2.67454089870279	0.608382056420288	Serpinb6b	20708	MGI:894688
10603011	2.67363805420423	0.515005215532294	Rbbp7	245688	MGI:1194910
10367634	2.67323854062688	0.966940299932077	Akap12	83397	MGI:1932576
10552740	2.67246591374548	0.345094870568658	Nup62	18226	MGI:1351500
10447880	2.67189435382211	0.539825497865553	Mrpl18	67681	MGI:1914931
10363962	2.66997689506231	0.279351323290114	Gnaz	14687	MGI:95780
10598638	2.66961647882955	0.22023823264659	Mid1ip1	68041	MGI:1915291
10579659	2.66859014368965	0.738329437026612	Hmgn2	15331	MGI:96136
10488816	2.66728753437814	0.470495912849106	Ahcy	269378	MGI:87968
10350489	2.66603688811173	0.385854405922348	Uchl5	56207	MGI:1914848
10591735	2.66529665289083	0.435374526411085	Elof1	66126	MGI:1913376
10340959	2.66172248573978	0.872352090456991	NA	NA	NA
10402981	2.66065719132624	0.258410142959699	Gm900	380792	MGI:2685746
10499366	2.65727686035163	0.22648337784127	Pmf1	67037	MGI:1914287
10523541	2.65672539282857	0.743118761640419	Mrps18c	68735	MGI:1915985
10527158	2.64570994290559	0.380117631612154	Fscn1	14086	MGI:1352745
10472893	2.64044282996831	0.379409851323282	B230120H23Rik	65964	MGI:2443258
10407420	2.63952797097507	0.363925912651401	Net1	56349	MGI:1927138
10503845	2.6355486413083	0.252407910169025	Ube2j1	56228	MGI:1926245
10453825	2.6313497434512	0.293353851595894	Snrpd1	20641	MGI:98344
10574033	2.630380693079	0.498739011497955	Nup93	71805	MGI:1919055
10430748	2.62826249591168	0.279712070377322	Rangap1	19387	MGI:103071
10407481	2.62570184555254	0.48270601074425	Pfkp	56421	MGI:1891833
10403413	2.62261773561755	0.461139667284238	Idi1	319554	MGI:2442264
10406733	2.62078968444108	0.395471524277993	Zbed3	72114	MGI:1919364
10338120	2.62032319501839	0.660793727189773	NA	NA	NA
10572301	2.61889410063576	0.265857958866276	Mef2b	17259	MGI:104526
10455647	2.61645455586292	0.927296015058961	Tnfaip8	106869	MGI:2147191
10522976	2.61566906447192	0.656807231019231	Rufy3	52822	MGI:106484
10426301	2.61297063332647	0.424871206631857	NA	NA	NA
10567564	2.61253922432899	0.471796845807249	Cdr2	12585	MGI:1100885
10392983	2.6088592269294	0.693211711904867	Slc25a19	67283	MGI:1914533
10530759	2.60842172716278	0.611068893358643	Ube2n	93765	MGI:1934835
10365574	2.60461846849628	0.275553118300131	Pmch	110312	MGI:97629
10569181	2.60114707190344	0.166327121049149	Lrdd	57913	MGI:1889507
10562331	2.59706055898558	0.409508172903872	Uba2	50995	MGI:1858313
10350504	2.59445162058987	0.323972760522489	NA	NA	NA
10436169	2.5908130571748	0.712826662934234	Ift57	73916	MGI:1921166
10417829	2.58838260280376	0.541772705403447	Dnajc9	108671	MGI:1915326
10400189	2.58795353752764	0.492329735214643	Gm7172	636070	MGI:3643000
10437698	2.58533273897535	0.597123370484064	Txndc11	106200	MGI:1923620
10482229	2.58001543004073	0.689376412672925	Psmb7	19177	MGI:107637
10601857	2.5757561045721	0.277525424659361	Ngfrap1	12070	MGI:1338016
10447395	2.57457689217293	0.385825802851146	Msh2	17685	MGI:101816
10457606	2.57263781028227	0.317660967741996	Kctd1	106931	MGI:1918269
10578193	2.57059734833403	0.414283638128121	Eri1	67276	MGI:1914526
10600765	2.56782455584496	0.245785447176332	Pcyt1b	236899	MGI:2147987
10357808	2.56262467503452	0.806552663514514	Snrpe	20643	MGI:98346
10512061	2.56192648033972	0.580978867744492	Gm12372	545600	MGI:3650289
10344723	2.56090555936152	0.616633225142749	Rrs1	59014	MGI:1929721
10567663	2.55808079116521	0.264590171945775	Palb2	233826	MGI:3040695
10603785	2.55649846694117	0.639785929136872	Fundc1	72018	MGI:1919268
10412909	2.55113020487208	0.408305171667051	Fdft1	14137	MGI:102706
10582599	2.54861912137267	0.462852087818475	Nup133	234865	MGI:2442620
10408204	2.54798220279493	0.1804803447043	Hist1h2ae	319166	MGI:2448290
10340572	2.54593541530664	0.43281119922581	NA	NA	NA
10577655	2.54474473958491	0.154669253612151	Ido1	15930	MGI:96416
10424188	2.54138629382907	0.245494002362671	Mtbp	105837	MGI:2146005
10601854	2.54122933896364	0.418535261942874	Wbp5	22381	MGI:109567
10551347	2.53712707151312	0.423079773472371	Blvrb	233016	MGI:2385271
10508759	2.53387913895094	0.329268627199364	Rpa2	19891	MGI:1339939
10590892	2.53192552173349	0.44477105612963	Cep57	74360	MGI:1915551
10430778	2.53127361176698	0.779365290011113	Phf5a	68479	MGI:2156864
10430871	2.53033280486658	0.329797517224918	Tdg	21665	MGI:108247
10409330	2.52638897429833	0.27122424547832	4833439L19Rik	97820	MGI:1921162
10581729	2.52483267002387	0.575805099326863	Ddx19a	13680	MGI:99526
10528840	2.52329494563726	0.15390283317123	Paxip1	55982	MGI:1890430
10371888	2.52166313251404	0.295237725144261	Tmpo	21917	MGI:106920
10434668	2.50755224887822	0.144147594422966	Tmem97	69071	MGI:1916321
10366705	2.50438861561838	0.759965305122176	Gm9081	668275	MGI:3644454
10411332	2.50207294059889	0.363543424788506	Hmgcr	15357	MGI:96159
10427606	2.50198921345776	0.224051343627469	Skp2	27401	MGI:1351663
10466818	2.50016502398564	0.508038874104319	Cbwd1	226043	MGI:2385089
10561302	2.49945126245534	0.337399514601854	Pgam1	18648	MGI:97552
10600797	2.49910680659946	0.265132972020048	Apoo-ps	621156	MGI:3649039
10353674	2.49664789235049	0.307631766242842	Lsm5	66373	MGI:1913623
10420089	2.4954557436752	0.791553932594139	Nedd8	18002	MGI:97301
10595831	2.49136896642191	0.719773329292155	Zbtb38	245007	MGI:2442866
10345074	2.4911392901519	0.185111720984486	Cetn4	207175	MGI:2677454
10360443	2.48891868350906	0.692210267219485	Fh1	14194	MGI:95530
10386442	2.48880661109586	0.29487909383731	Cops3	26572	MGI:1349409
10458213	2.48734518324246	0.397309579797601	Etf1	225363	MGI:2385071
10493086	2.48544241066141	0.53901215601392	Hdgf	15191	MGI:1194494
10484425	2.48353683226232	0.252047889514353	2700094K13Rik	72657	MGI:1919907
10368508	2.47922369533099	0.20674774051734	Cenpw	66311	MGI:1913561
10428232	2.47402357595698	0.363100942301485	Rrm2b	382985	MGI:2155865
10607475	2.4739188787357	0.582397103129556	Prdx4	53381	MGI:1859815
10519516	2.47320423214963	0.334798401762255	Slc25a40	319653	MGI:2442486
10582501	2.47134279192619	0.191817434092991	Fanca	14087	MGI:1341823
10592816	2.46934188798401	0.245829119870352	Hmbs	15288	MGI:96112
10348521	2.46773759347795	0.115396266293601	Rbm44	329207	MGI:2685663
10514658	2.46408504076177	0.520409880007805	NA	NA	NA
10416793	2.46170158173368	0.692078452707399	Uchl3	50933	MGI:1355274
10608667	2.46095798696259	0.414789736923523	NA	NA	NA
10362941	2.45796230077671	0.342778147988959	Prep	19072	MGI:1270863
10486396	2.45674374345918	0.862935069879138	Ehd4	98878	MGI:1919619
10604528	2.45652445640713	0.462402632527007	Mbnl3	171170	MGI:2444912
10407390	2.45417001175979	0.514681350833417	Ptbp1	19205	MGI:97791
10524266	2.45402088799874	0.554599473822564	Chek2	50883	MGI:1355321
10535894	2.45295502116903	0.418112663112359	Hmgb1	15289	MGI:96113
10420670	2.45191314714429	0.268847967230154	Dleu2	668253	MGI:1934030
10425905	2.44978000295867	0.404992908368957	Nup50	18141	MGI:1351502
10602164	2.44834879027772	0.485193319647418	Rbbp7	245688	MGI:1194910
10365918	2.44558030830672	0.444106308786996	Ube2n	93765	MGI:1934835
10601537	2.44285574611473	0.460909724379097	Gm5943	546362	MGI:3646004
10604230	2.44099684832209	0.532621344846294	Ap3s1	11777	MGI:1337062
10500295	2.43617816578719	0.669516821112509	Plekho1	67220	MGI:1914470
10465446	2.42987565444222	0.270434475493358	Ccdc88b	78317	MGI:1925567
10392284	2.42652104749577	0.468041919472551	Kpna2	16647	MGI:103561
10459375	2.42546462920769	0.437304257870193	Txnl1	53382	MGI:1860078
10369890	2.42466810853678	0.665683597067029	Gm4797	216081	MGI:3644095
10496796	2.41878041429907	0.207899176329929	Ssx2ip	99167	MGI:2139150
10504743	2.41638278265732	0.613303242241193	Nans	94181	MGI:2149820
10439878	2.41633681034895	0.380261742790805	Psmc1	19179	MGI:106054
10379346	2.41463810536612	0.397305876775256	Suz12	52615	MGI:1261758
10362245	2.41377921562635	0.486431927879614	Epb4.1l2	13822	MGI:103009
10375909	2.41311854962405	0.432629319464761	Cdkl3	213084	MGI:2388268
10471904	2.41292704230883	0.385820296824372	Arpc5l	74192	MGI:1921442
10495873	2.41266104034727	0.588226455877422	Ptma	19231	MGI:97803
10345548	2.40348550169181	0.221485792292427	Vwa3b	70853	MGI:1918103
10459643	2.40271057530253	0.406329293393123	4930503L19Rik	269033	MGI:1922045
10347386	2.40220118201897	0.431236386086501	Rqcd1	58184	MGI:1928902
10515943	2.40210897487898	0.488565965042234	Ctps	51797	MGI:1858304
10579769	2.39744140429947	0.575880348357861	Gapdh	14433	MGI:95640
10434869	2.39528430299085	0.504177924545698	Ccdc50	67501	MGI:1914751
10561868	2.39477296656749	0.225720942614211	Wdr62	233064	MGI:1923696
10560260	2.39332814202072	0.322284809469112	Sae1	56459	MGI:1929264
10525397	2.39176054310849	0.543799819316768	Arpc3	56378	MGI:1928375
10421810	2.38449455160435	0.278346053665202	1190002H23Rik	66214	MGI:1913464
10391339	2.38092090309188	0.274130711451745	Psmc3ip	19183	MGI:1098610
10445434	2.37939208452689	0.30970000489175	Mrps18a	68565	MGI:1915815
10410207	2.37843583595296	0.265334308477701	Cbx3	12417	MGI:108515
10564663	2.37386581211423	0.242392802500019	Tdg	21665	MGI:108247
10435075	2.37282649741588	0.386815433086717	Tfrc	22042	MGI:98822
10573451	2.3719929887755	0.366172128711342	Syce2	71846	MGI:1919096
10509858	2.37087394705657	0.308145191974123	Sdhb	67680	MGI:1914930
10508996	2.36782106792033	0.24283113998538	2610002D18Rik	69885	MGI:1917135
10512489	2.36731565570898	0.334108289144843	E130306D19Rik	230098	MGI:3036286
10589466	2.36583684173285	0.210911428899932	Smarcc1	20588	MGI:1203524
10491182	2.36567406407077	0.364490296101188	Eif5a2	208691	MGI:1933735
10480628	2.36415967156116	0.505621559305251	Tubb2c	227613	MGI:1915472
10344633	2.36410847524871	0.166716644483647	Tcea1	21399	MGI:1196624
10533474	2.3639364577102	0.0970923929594799	1500011H22Rik	68948	MGI:1916198
10362581	2.36217744083172	0.230819730904052	Tube1	71924	MGI:1919174
10350136	2.36167745407258	0.304711957603885	Csrp1	13007	MGI:88549
10434067	2.35801482223652	0.158455818462211	Smpd4	77626	MGI:1924876
10375903	2.35693832280866	0.498330417859463	Cdkn2aipnl	52626	MGI:1261797
10384782	2.3535823468808	0.453382818534348	Vrk2	69922	MGI:1917172
10482929	2.34559393441369	0.309514261594145	Ly75	17076	MGI:106662
10342997	2.34195371488201	0.508478484339319	NA	NA	NA
10594758	2.34130768173189	0.227117437973009	Gcnt3	72077	MGI:1919327
10377605	2.33887527091524	0.608813684837139	1810027O10Rik	69186	MGI:1916436
10500304	2.33847700152541	0.449103835900727	Vps45	22365	MGI:891965
10511042	2.33723547818726	0.212736348633805	C030017K20Rik	381581	MGI:2686516
10492205	2.33696029406287	0.390131744133049	Eif2a	229317	MGI:1098684
10395831	2.33620830200904	0.261748271487265	Brms1l	52592	MGI:1196337
10490894	2.33573327127101	0.473976620451874	E2f5	13559	MGI:105091
10355327	2.33512439863123	0.192409949347215	Bard1	12021	MGI:1328361
10361828	2.33487635645958	0.483041958528595	Cited2	17684	MGI:1306784
10394498	2.33133043019264	0.346391402339548	Wdr35	74682	MGI:1921932
10475378	2.32912997129343	0.41195409645598	Casc4	319996	MGI:2443129
10582295	2.32828316386215	0.541918774211815	NA	NA	NA
10592790	2.32740418902974	0.244162536872022	Hinfp	102423	MGI:2429620
10428561	2.32715089692793	0.404331256457572	Rad21	19357	MGI:108016
10396094	2.32429814312944	0.464550251182813	Klhdc2	69554	MGI:1916804
10449303	2.32361964368618	0.3108725450026	Bak1	12018	MGI:1097161
10384032	2.32156407876333	0.361198149605721	Pold2	18972	MGI:1097163
10366814	2.32133703917925	0.788536123454284	Cdk4	12567	MGI:88357
10587495	2.32095166907528	0.165174530555745	Irak1bp1	65099	MGI:1929475
10550131	2.31876379582271	0.187981866768865	Pla2g4c	232889	MGI:1196403
10365830	2.31852001980204	0.182462646600663	NA	NA	NA
10592585	2.31621551883366	0.265889419257217	Sc5d	235293	MGI:1353611
10564857	2.31612095629269	0.219069248548157	Idh2	269951	MGI:96414
10607524	2.31532147115877	0.491060185200159	Sms	20603	MGI:109490
10459576	2.31445783554172	0.275349296974506	Cep76	225659	MGI:1923401
10359917	2.31421438241198	0.311442780197326	Hsd17b7	15490	MGI:1330808
10438400	2.30857574065348	0.319816543212143	Mrpl40	18100	MGI:1332635
10599893	2.30650742307546	0.296849918085073	Fmr1	14265	MGI:95564
10529142	2.3064215035008	0.339177528458611	Ppm1g	14208	MGI:106065
10378802	2.30620783803106	0.436473661047627	Blmh	104184	MGI:1345186
10599627	2.30446701059047	0.539031550315597	Hprt	15452	MGI:96217
10480672	2.30197931136673	0.500501065193275	Ssna1	68475	MGI:1915725
10438575	2.30077404386377	0.403200435024706	Ehhadh	74147	MGI:1277964
10522668	2.30049385189115	0.668928640251676	Paics	67054	MGI:1914304
10404038	2.29902912823901	0.256676239543071	Hist1h3d	319149	MGI:2448322
10416533	2.29869795510967	0.397157608520722	Ccdc122	108811	MGI:1918358
10426225	2.29730405450104	0.112174380432741	Ncaph2	52683	MGI:1289164
10393431	2.29722367863956	0.583823423614702	Tk1	21877	MGI:98763
10448925	2.29637521798256	0.295024505086928	Cacna1h	58226	MGI:1928842
10560190	2.29605772619821	0.403584869533228	Ehd2	259300	MGI:2154274
10517436	2.2916619835755	0.216393842696379	1110049F12Rik	66193	MGI:1913443
10517682	2.29123433984572	0.425273425232074	2310028O11Rik	433771	MGI:1913628
10554370	2.29113303765751	0.373129266127683	Zfp710	209225	MGI:1921747
10419611	2.29049141868705	0.214601406752215	Supt16h	114741	MGI:1890948
10406482	2.28630976888268	0.554878823924327	Ccnh	66671	MGI:1913921
10490370	2.28209250778575	0.632157071380293	Psma7	26444	MGI:1347070
10551822	2.28184611302328	0.37085209243134	Zfp382	233060	MGI:3588204
10491385	2.28005124274341	0.456015427198902	Actl6a	56456	MGI:1861453
10377508	2.2797060634277	0.565262435543909	Trappc1	245828	MGI:1098727
10387638	2.27828313864912	0.256107034963028	Fgf11	14166	MGI:109167
10369885	2.27759447467617	0.384893770468568	Cisd1	52637	MGI:1261855
10500630	2.27554845709308	0.28435260457286	Ttf2	74044	MGI:1921294
10602599	2.27514390317657	0.196975029032618	Smc1a	24061	MGI:1344345
10452860	2.27211995696374	0.346120589137442	Memo1	76890	MGI:1924140
10386604	2.27189339064248	0.342435602776663	Shmt1	20425	MGI:98299
10402294	2.2713250182792	0.16733942419997	Moap1	64113	MGI:1915555
10358754	2.2711457981922	0.328902093707796	Gm7278	639787	MGI:3645261
10385686	2.26930603776129	0.37388224846947	Hnrnpab	15384	MGI:1330294
10593490	2.26893352886989	0.379058396924401	Gm6981	629557	MGI:3646966
10585706	2.26858403638775	0.749901430526857	Cox5a	12858	MGI:88474
10430032	2.26736339330086	0.397488531484414	Tonsl	72749	MGI:1919999
10420988	2.26526554513446	0.610526898978976	Dpysl2	12934	MGI:1349763
10385790	2.26272113663812	0.278216792557426	Hspa4	15525	MGI:1342292
10497001	2.26168722999753	0.181042951778933	Cryz	12972	MGI:88527
10413574	2.26064547658407	0.623727221847174	Sfmbt1	54650	MGI:1859609
10534660	2.26052844671111	0.391385856277677	Ap1s1	11769	MGI:1098244
10542460	2.26032369623668	0.444861912001955	Dera	232449	MGI:1913762
10562563	2.25932947678069	0.705618603756973	Ccne1	12447	MGI:88316
10374455	2.25883132054575	0.580885462320018	Spred2	114716	MGI:2150019
10431035	2.25851552011511	0.564997848088749	Ttll12	223723	MGI:3039573
10475360	2.25682634685081	0.461624329250836	Mrpl51	66493	MGI:1913743
10419779	2.25550261151629	0.258561497819843	Haus4	219072	MGI:1261794
10401852	2.25237229382191	0.347518129143784	4930534B04Rik	75216	MGI:1922466
10546834	2.25170094497458	0.313158545109447	Rad18	58186	MGI:1890476
10553935	2.25127316142515	0.258821085662645	Tarsl2	272396	MGI:2444486
10501649	2.24997470827589	0.240784635947453	Rtcd1	66368	MGI:1913618
10515156	2.24727759908086	0.5790367588164	Minpp1	17330	MGI:1336159
10465844	2.24658602699177	0.249317113340705	Asrgl1	66514	MGI:1913764
10474998	2.24435994892155	0.314191689907969	NA	NA	NA
10472350	2.2431383902069	0.808034259619855	Gca	227960	MGI:1918521
10371107	2.23960874090454	0.291233254785979	Mrpl54	66047	MGI:1913297
10557519	2.23858393376802	0.163944394010784	Hirip3	233876	MGI:2142364
10473414	2.23841204305994	0.35230476965515	Ssrp1	20833	MGI:107912
10519324	2.23737898835871	0.689866056587934	Cdk6	12571	MGI:1277162
10603809	2.23701353642069	0.091872986266801	NA	NA	NA
10399430	2.23500772480494	0.35481747377124	Ddx1	104721	MGI:2144727
10593060	2.22970665498717	0.340199156832938	Cep164	214552	MGI:2384878
10539882	2.22866867630994	0.334544756382849	Ruvbl1	56505	MGI:1928760
10373530	2.22565222560381	0.361683483881935	Cdk2	12566	MGI:104772
10395252	2.22458658935041	0.447941983486546	2010109K11Rik	72123	MGI:1919373
10448975	2.22390185268195	0.214688297110852	Chtf18	214901	MGI:2384887
10580969	2.22063664321495	0.517177683937448	Got2	14719	MGI:95792
10363905	2.21854551654871	0.713160415905958	Zwint	52696	MGI:1289227
10582275	2.21654222122432	0.491371729955743	Slc7a5	20539	MGI:1298205
10441797	2.21562558451942	0.385587115309121	Tcp1	21454	MGI:98535
10358038	2.21274283439288	0.524975627844814	Rnpep	215615	MGI:2384902
10353750	2.21206564953206	0.192775805352069	Bag2	213539	MGI:1891254
10408044	2.21193028495849	0.481301934067182	Cox5b	12859	MGI:88475
10447004	2.21176855948985	0.510794892564889	Hdac1	433759	MGI:108086
10518570	2.20709395204208	0.235154462684795	Pgd	110208	MGI:97553
10448030	2.20627369670273	0.346616221219994	Gm7423	664953	MGI:3644727
10352306	2.20392186845911	0.211088725182646	Pycr2	69051	MGI:1277956
10542445	2.20318679967389	0.504855096910053	Strap	20901	MGI:1329037
10367515	2.20233000697903	0.575992758506537	NA	NA	NA
10548176	2.20158224899161	0.268997117949532	5930416I19Rik	72440	MGI:1915315
10479775	2.19997306468267	0.406807562577398	Hspa14	50497	MGI:1354164
10448292	2.19737315524822	0.244741763870377	Thoc6	386612	MGI:2677480
10460376	2.19476491725478	0.201518979689597	Ppp1ca	19045	MGI:103016
10380815	2.1942006493925	0.759610141107071	Psmb3	26446	MGI:1347014
10493137	2.19402451857327	0.22684970204291	Iqgap3	404710	MGI:3028642
10442454	2.19351274728487	0.175868986375918	Pgp	67078	MGI:1914328
10593789	2.19253488249929	0.684461900520221	Etfa	110842	MGI:106092
10441706	2.19159543512994	0.240138384938512	1700010I14Rik	66931	MGI:1914181
10600082	2.18955638220349	0.248342577946359	Nsdhl	18194	MGI:1099438
10409200	2.1877190811484	0.39498262271985	Gm7251	638833	MGI:3646144
10469070	2.18752005432407	0.438644469625393	Nudt5	53893	MGI:1858232
10368612	2.18669111797635	0.41744689957075	Gapdh	14433	MGI:95640
10484351	2.18626575119305	0.480953775738241	Sumo2	170930	MGI:2158813
10582809	2.18597814036438	0.30475761639925	Tk1	21877	MGI:98763
10413138	2.18559840398507	0.516319158175773	Vdac2	22334	MGI:106915
10385495	2.18446929050862	0.236979384633165	Cdk2ap1	13445	MGI:1202069
10537246	2.18218064555411	0.222793129600756	Nup205	70699	MGI:2141625
10583324	2.18076906949133	0.117547590869848	NA	NA	NA
10375975	2.17765879481113	0.491615030809626	Zcchc10	67966	MGI:1196228
10585417	2.17737027051005	0.507185444892732	Idh3a	67834	MGI:1915084
10444312	2.17648291652099	0.45863053703713	Btnl2	547431	MGI:1859549
10555576	2.17587631400387	0.124461616747546	3200002M19Rik	75430	MGI:1922680
10456556	2.17576953278457	0.284863338897152	Stard6	170461	MGI:2156774
10352267	2.17567386377378	0.33969140230153	Lin9	72568	MGI:1919818
10410919	2.17364902388541	0.245820875434938	Gm5666	435373	MGI:3648664
10601567	2.17094374952642	0.464528333055909	Gm5863	545741	MGI:3648580
10420730	2.17074753374597	0.274757611200544	Fdft1	14137	MGI:102706
10378739	2.17058758501671	0.50111011396999	Ywhae	22627	MGI:894689
10607848	2.16632915656115	0.163336571253845	Egfl6	54156	MGI:1858599
10453575	2.16603214934749	0.336071924261159	Cul2	71745	MGI:1918995
10400470	2.16562644770802	0.525896302840557	Cox6c	12864	MGI:104614
10429455	2.16265842346962	0.263327545384123	Hmg1l1	434174	MGI:3648695
10382243	2.16220154304904	0.321389907964344	Gna13	14674	MGI:95768
10398874	2.16051211296459	0.16843028057136	Siva1	30954	MGI:1353606
10537179	2.15817382195786	0.286593720810183	Bpgm	12183	MGI:1098242
10607933	2.15763456676541	0.306083078387984	Hccs	15159	MGI:106911
10386005	2.15757739415033	0.633364577113771	NA	NA	NA
10362633	2.15589517681365	0.175903959747768	Rev3l	19714	MGI:1337131
10579830	2.15556059292444	0.310248855571925	Rbmxrt	19656	MGI:1343045
10379646	2.1542485793173	0.243961196025434	Slfn3	20557	MGI:1329005
10528170	2.149856902552	0.453024620474091	Cycs	13063	MGI:88578
10373454	2.14975995654802	0.437920751184034	Pa2g4	18813	MGI:894684
10413542	2.14840355607574	0.455180626283558	Tkt	21881	MGI:105992
10474223	2.14472886570015	0.227104073292749	Cd59b	333883	MGI:1888996
10449687	2.13510323074733	0.207805486105281	Rsph1	22092	MGI:1194909
10468307	2.13492193934512	0.269576974983095	NA	NA	NA
10409345	2.13281968879887	0.396194187604619	Cltb	74325	MGI:1921575
10545534	2.13204124800402	0.108909119452831	Rnf26	213211	MGI:2388131
10498332	2.13106922250663	0.394316230914842	Siah2	20439	MGI:108062
10528385	2.13100474515919	0.215376326198611	Reln	19699	MGI:103022
10397717	2.1306086015917	0.266462978039898	Tdp1	104884	MGI:1920036
10523058	2.12841867295034	0.424404159459124	Eif5a	276770	MGI:106248
10388880	2.12751725990969	0.216917939783876	Tmem97	69071	MGI:1916321
10573217	2.12713742655463	0.21858500743285	Ddx39	68278	MGI:1915528
10415645	2.12652572147899	0.399291579097958	Mrp63	67840	MGI:1915090
10409322	2.12618046897178	0.326550241519619	Thoc3	73666	MGI:1920916
10507286	2.12598906856501	0.581934408460916	Ipp	16351	MGI:96581
10371603	2.12508563599871	0.164354313204214	Gm6653	626115	MGI:3647484
10397741	2.12411677488391	0.268306184945564	Psmc1	19179	MGI:106054
10608661	2.12356092003778	0.139301706635023	NA	NA	NA
10361651	2.12238446447629	0.360450308548353	Nup43	69912	MGI:1917162
10552311	2.12224412244027	0.576236295024739	Gm15470	100039375	MGI:3641891
10420320	2.12170994602588	0.190138322051043	Cenpj	219103	MGI:2684927
10467162	2.12133867598301	0.363207623847542	Pank1	75735	MGI:1922985
10571815	2.12111379927227	0.158695242094458	Gpm6a	234267	MGI:107671
10415875	2.12075010994077	0.275369781185736	Pinx1	72400	MGI:1919650
10572449	2.11738175101668	0.246349507902148	Lsm4	50783	MGI:1354692
10411751	2.11599373420419	0.36587155953516	Slc30a5	69048	MGI:1916298
10467041	2.11435455468361	0.294369454815871	Asah2	54447	MGI:1859310
10363312	2.11403738945164	0.107440921459701	Ccdc138	76138	MGI:1923388
10597714	2.112131535802	0.135754641798537	Scn11a	24046	MGI:1345149
10485562	2.11174423786071	0.339376672706781	Hipk3	15259	MGI:1314882
10517141	2.11138977640242	0.215505972353791	Hmgn2	15331	MGI:96136
10382139	2.10809359997719	0.37726336193087	Psmd12	66997	MGI:1914247
10503023	2.10510094138971	0.170674950673132	Cth	107869	MGI:1339968
10495316	2.10465122674672	0.123059592870378	Psrc1	56742	MGI:1913099
10473190	2.10356336766125	0.169592578190777	Dnajc10	66861	MGI:1914111
10471844	2.10205410045164	0.266523928976489	Nek6	59126	MGI:1891638
10553301	2.10077879928661	0.487752401873967	Ldha	16828	MGI:96759
10516778	2.09913812020103	0.35642705715099	Zcchc17	619605	MGI:1919955
10416044	2.09736493903416	0.239507057242844	Ccdc25	67179	MGI:1914429
10575550	2.09727578945846	0.299327747850383	Aars	234734	MGI:2384560
10406898	2.09619377730867	0.255168919263085	Taf9	108143	MGI:1888697
10364502	2.0953318909723	0.325529518688279	Palm	18483	MGI:1261814
10406881	2.09417182523498	0.295942288466931	Smn1	20595	MGI:109257
10352320	2.09397645566492	0.255541361189244	Tmem63a	208795	MGI:2384789
10496015	2.09376732501837	0.11638909089274	Pla2g12a	66350	MGI:1913600
10469712	2.09089385498291	0.243104371456714	Pdss1	56075	MGI:1889278
10425757	2.08957215918125	0.418340856629998	1500032L24Rik	69029	MGI:1916279
10351465	2.08833949940929	0.204258375467153	1700084C01Rik	78465	MGI:1925715
10608696	2.08665326953335	0.324969346155193	NA	NA	NA
10379953	2.08574841948327	0.274427740032657	4632419I22Rik	74038	MGI:1921288
10582835	2.08479876555149	0.1678964088019	Gm5473	432959	MGI:3648307
10449731	2.08430961739594	0.382761799806979	U2af1	108121	MGI:98884
10466423	2.08334545512599	0.315121122196471	Cep78	208518	MGI:1924386
10345554	2.08084272994662	0.0664792373401471	Vwa3b	70853	MGI:1918103
10561806	2.07924443382552	0.561439482452901	Mif	17319	MGI:96982
10530892	2.07903344980546	0.33138143458545	Cenpc1	12617	MGI:99700
10406519	2.0781421503703	0.113510821596495	Hapln1	12950	MGI:1337006
10581560	2.07804635882606	0.382016524531543	Psmd7	17463	MGI:1351511
10444658	2.0779112878628	0.301065470815416	Clic1	114584	MGI:2148924
10448089	2.0762398916979	0.431826857915221	Oaz1	18245	MGI:109433
10417676	2.07588671347254	0.446975555249449	Thoc7	66231	MGI:1913481
10507914	2.07517640374102	0.29027671876143	Sf3a3	75062	MGI:1922312
10445008	2.07501427461849	0.203687454872524	Lsm5	66373	MGI:1913623
10585395	2.07394531754512	0.211831640816328	Gm16380	100038996	MGI:3643564
10595924	2.07299777742909	0.31917643271807	Pik3cb	74769	MGI:1922019
10453026	2.07253301599909	0.313925781090977	Prkd3	75292	MGI:1922542
10485340	2.07153876173358	0.308691995708485	NA	NA	NA
10375893	2.07128280743944	0.60028309263922	Sar1b	66397	MGI:1913647
10585358	2.06886171599307	0.261432043741783	Npat	244879	MGI:107605
10516605	2.06880547647074	0.401535120007831	Hdac1	433759	MGI:108086
10567072	2.06818106368379	0.390550493381941	Psma1	26440	MGI:1347005
10423185	2.0669377403191	0.278038256411278	Drosha	14000	MGI:1261425
10461765	2.06558802516599	0.299647970787377	Lpxn	107321	MGI:2147677
10417070	2.06274813068857	0.27141111927084	Ipo5	70572	MGI:1917822
10605943	2.06084816880665	0.286463083322225	Pdzd11	72621	MGI:1919871
10508392	2.06053069061911	0.440437125428522	Rnf19b	75234	MGI:1922484
10425046	2.059976874723	0.0659362354140193	Apol7e	666348	MGI:3704456
10474239	2.05923292963834	0.242521267243805	A930018P22Rik	68243	MGI:1915493
10361710	2.0590301327726	0.336905497349042	Gm5177	382450	MGI:3646657
10425226	2.05876004890062	0.420162390518498	Eif3l	223691	MGI:2386251
10539640	2.05802487956699	0.0542322550429934	Alms1	236266	MGI:1934606
10500034	2.05698235750941	0.353974667059599	Psmb4	19172	MGI:1098257
10519488	2.0569525036238	0.366920211340221	Tubb2c	227613	MGI:1915472
10498168	2.05665158170745	0.481506751561511	Exosc8	69639	MGI:1916889
10556790	2.05636011116861	0.100758290934717	2610020H08Rik	434234	MGI:1919402
10431856	2.05558403356859	0.354249297804274	Scaf11	72193	MGI:1919443
10605554	2.05313312862752	0.301177315654957	Gapdh	14433	MGI:95640
10583697	2.05303321365093	0.388642183685738	Smarca4	20586	MGI:88192
10449452	2.05279439671096	0.251233908265981	Fkbp5	14229	MGI:104670
10483563	2.05163837048	0.305976031101748	Tlk1	228012	MGI:2441683
10357454	2.0488740491245	0.558518294958294	Dars	226414	MGI:2442544
10360745	2.0475087425525	0.268240882802861	Lbr	98386	MGI:2138281
10365578	2.04566937070889	0.236432797068459	Nup37	69736	MGI:1919964
10552337	2.04556755621025	0.168901778044247	Hmg1l1	434174	MGI:3648695
10481291	2.04530699011682	0.261869238319723	Gtf3c5	70239	MGI:1917489
10556764	2.04357422769321	0.346406156511815	Ppp1cc	19047	MGI:104872
10595570	2.04199391952358	0.223203412539948	Slc25a40	319653	MGI:2442486
10526482	2.0403929779485	0.4079555368342	Polr2j	20022	MGI:109582
10379795	2.04031920389468	0.254314545349067	Synrg	217030	MGI:1354742
10516576	2.03963821416711	0.196903105446863	Rbbp4	19646	MGI:1194912
10453062	2.03903928192478	0.254863334095872	Atl2	56298	MGI:1929492
10565486	2.03897755413715	0.372049935144981	Eed	13626	MGI:95286
10539894	2.03654643636397	0.265107347782011	Mgll	23945	MGI:1346042
10434252	2.03648217250018	0.105997751541257	Hira	15260	MGI:99430
10521031	2.03449156634795	0.267996228016136	Ywhah	22629	MGI:109194
10505064	2.03429022249653	0.305640982230661	Tmem38b	52076	MGI:1098718
10524450	2.03279252851953	0.267766497625278	Ung	22256	MGI:109352
10385557	2.03216519961558	0.375334287202195	Cnot6	104625	MGI:2144529
10527963	2.03192801757345	0.106575137886707	NA	NA	NA
10420198	2.02921644698291	0.398772452414946	Ripk3	56532	MGI:2154952
10468489	2.02768155448133	0.308469021277116	Xpnpep1	170750	MGI:2180003
10538420	2.02715140329971	0.350160613235523	Gars	353172	MGI:2449057
10580516	2.02667167657832	0.328211165494217	Gm6625	625801	MGI:3647663
10495685	2.02591397834844	0.148530717024585	Arhgap29	214137	MGI:2443818
10514713	2.02403499066665	0.314151894943377	Wdr78	242584	MGI:2385328
10382565	2.02243376187337	0.229063855802353	Mrps7	50529	MGI:1354367
10589464	2.0201481859773	0.241847696348528	Gm10615	100038739	MGI:3642102
10425632	2.01865745475991	0.228449927433198	Xrcc6	14375	MGI:95606
10348004	2.01798923658393	0.31739947758768	Psmd1	70247	MGI:1917497
10457409	2.01735704078765	0.353291932407783	Usp14	59025	MGI:1928898
10406254	2.01693409000224	0.324153500294075	Ell2	192657	MGI:2183438
10583034	2.0166685579007	0.416312692037332	Dcun1d5	76863	MGI:1924113
10386236	2.01559452556938	0.0937121892765489	Hist3h2bb-ps	382522	MGI:1922442
10600017	2.01556607858961	0.212303599468272	Hmgb3	15354	MGI:1098219
10476620	2.01376218366602	0.390731358452008	Snrpb2	20639	MGI:104805
10590972	2.01256839197153	0.471693862992926	Mif	17319	MGI:96982
10580986	2.01147073119477	0.220021920946016	Rbmxrt	19656	MGI:1343045
10456891	2.01081884219541	0.332890321027222	Atp5a1	11946	MGI:88115
10520124	2.0104114335933	0.391550614266083	Sumo2	170930	MGI:2158813
10454478	2.01015061899871	0.341000902522496	Polr2d	69241	MGI:1916491
10359386	2.00870916969608	0.338315613622483	Dars2	226539	MGI:2442510
10403938	2.00868716464168	0.195910204780978	Hist1h2ap	319171	MGI:3710573
10531286	2.00767609797813	0.40262295077193	Vdac2	22334	MGI:106915
10571876	2.00644058141765	0.364525376022733	Gapdh	14433	MGI:95640
10491406	2.00569194115652	0.620921458098158	Ndufb5	66046	MGI:1913296
10572605	2.00559193186346	0.32799911268602	Ankle1	234396	MGI:1918775
10592763	2.0054771153408	0.208182683281434	Nlrx1	270151	MGI:2429611
10368845	2.00463730809093	0.285482432199796	Cep57l1	103268	MGI:1915511
10392437	2.00446762237097	0.349482266773682	Gm11696	100036768	MGI:3701776
10578155	2.00353849690792	0.301922090501496	NA	NA	NA
10425293	2.00087862040647	0.0977344092894836	Cby1	73739	MGI:1920989
10408882	2.00071155942873	0.239911799419616	Ranbp9	56705	MGI:1928741
10591881	1.99777798981652	0.241693001372003	Hmgb1	15289	MGI:96113
10433161	1.99720034123467	0.502547507869691	Gm9106	668321	MGI:3779834
10578019	1.99637809759314	0.141166602035104	NA	NA	NA
10358050	1.99405026908763	0.459399386844642	Timm17a	21854	MGI:1343131
10564220	1.99038570542843	0.13286478462434	NA	NA	NA
10474243	1.99002624888224	0.301677425175419	Cstf3	228410	MGI:1351825
10601471	1.98920233078668	0.239907252244566	Gm5393	385407	MGI:3642996
10531133	1.98700904498276	0.284575274537357	Grsf1	231413	MGI:106479
10383395	1.98422102527021	0.161147338985975	Slc25a10	27376	MGI:1353497
10437594	1.98398863175539	0.159509981697193	Usp7	252870	MGI:2182061
10458033	1.98342916557084	0.187158496814177	Stard4	170459	MGI:2156764
10377380	1.98291874145285	0.199798348267063	1500010J02Rik	68964	MGI:1916214
10498309	1.9828591732242	0.248493331986535	Pfn2	18645	MGI:97550
10541711	1.98254804672636	0.334365817146368	Phb2	12034	MGI:102520
10552418	1.98191855397095	0.575007335276272	Etfb	110826	MGI:106098
10494662	1.98132607960459	0.420300534368491	Ywhah	22629	MGI:109194
10582190	1.98016087066667	0.266855307585698	Gins2	272551	MGI:1921019
10601335	1.97973806506011	0.291622794420621	2610029G23Rik	67683	MGI:1914933
10339349	1.97815478109015	0.368716599609313	NA	NA	NA
10547936	1.97794453251485	0.308909785670228	Gapdh	14433	MGI:95640
10362902	1.97747064505806	0.311168973200341	Gm9034	668192	MGI:3643526
10508115	1.9772888236821	0.237521636079769	Stk40	74178	MGI:1921428
10443047	1.97677158855872	0.229740637098675	Kifc1	100042970	MGI:109596
10470788	1.97650870145719	0.169664615635465	Odf2	18286	MGI:1098824
10462100	1.97623777709494	0.270645385238044	Sarnp	66118	MGI:1913368
10434643	1.97578767615811	0.408294389673032	Psmb3	26446	MGI:1347014
10379968	1.97358063435306	0.253084833717811	Tubd1	56427	MGI:1891826
10598848	1.97318915448765	0.340458114143144	Phf16	382207	MGI:2148019
10385236	1.97259604360405	0.437863564747292	Akr1b3	11677	MGI:1353494
10575961	1.97207069400589	0.297983656670036	Usp10	22224	MGI:894652
10414113	1.97138396830859	0.200815075862544	Wapal	218914	MGI:2675859
10545835	1.97044883220327	0.184944701291306	1700040I03Rik	73327	MGI:1920577
10558458	1.97036842141888	0.26899329581566	Ppp2r2d	52432	MGI:1289252
10385153	1.97007507843334	0.143448548823178	Ccdc99	70385	MGI:1917635
10391768	1.9693962958781	0.201041607978493	Eftud2	20624	MGI:1336880
10473793	1.969332975348	0.255881037150512	Psmc3	19182	MGI:1098754
10396795	1.96776191329244	0.379844759608447	Eif2s1	13665	MGI:95299
10476189	1.96749460636028	0.290835674312369	Mrps26	99045	MGI:1333830
10452213	1.96723028357545	0.216019882681122	Gtf2f1	98053	MGI:1923848
10481585	1.96704918335287	0.435420336793667	2900010J23Rik	72931	MGI:1920181
10424363	1.9660270686363	0.304178318185241	Nsmce2	68501	MGI:1915751
10594315	1.9657867854229	0.207955423401563	Fem1b	14155	MGI:1335087
10543859	1.96536334426896	0.35433342865013	Akr1b3	11677	MGI:1353494
10526838	1.96433104098273	0.18622974443288	NA	NA	NA
10382542	1.96413132148466	0.147548646820925	Nup85	445007	MGI:3046173
10508420	1.96406169861184	0.223746501339569	Yars	107271	MGI:2147627
10452867	1.96137818157371	0.379408796670635	Dpy30	66310	MGI:1913560
10497752	1.96105171096071	0.264012553671865	Carhsp1	52502	MGI:1196368
10452228	1.95947254121366	0.165208342098845	Khsrp	16549	MGI:1336214
10420637	1.95816556277169	0.395209181271371	Kpna3	16648	MGI:1100863
10414288	1.95361469239224	0.409872427694554	Psmc6	67089	MGI:1914339
10600512	1.95235664907188	0.394707359976383	Brcc3	210766	MGI:2389572
10381664	1.95233645455981	0.228497662189784	NA	NA	NA
10449989	1.9500556295267	0.249388385967981	Zfp422	67255	MGI:1914505
10490225	1.94998051064654	0.188792359009418	Slmo2	66390	MGI:1913640
10601449	1.94968717375535	0.393076264464994	Sh3bgrl	56726	MGI:1930849
10426439	1.94913774977895	0.306556798234642	Pphln1	223828	MGI:1917029
10367106	1.94868933085753	0.329864879484949	Atp5b	11947	MGI:107801
10581327	1.94828784454568	0.234053263402269	E130303B06Rik	102124	MGI:2142593
10468584	1.947829595268	0.219481669080517	Zdhhc6	66980	MGI:1914230
10412011	1.94732535003891	0.32851732481814	Kif2a	16563	MGI:108390
10445941	1.94629397176852	0.0573541226770831	Gm4471	100043485	MGI:3782655
10590149	1.94522027239045	0.168092953528655	Xylb	102448	MGI:2142985
10390352	1.94451372923265	0.216620151285401	Kpnb1	16211	MGI:107532
10509161	1.94295385902135	0.236752010096741	NA	NA	NA
10371159	1.93998284391549	0.151720442208377	Fzr1	56371	MGI:1926790
10405994	1.93678437105081	0.373538424665151	Med10	28077	MGI:106331
10409660	1.93607343000361	0.253316577630478	Gkap1	56278	MGI:1891694
10405868	1.9358218701297	0.299354965443221	Cbx3	12417	MGI:108515
10347036	1.93136347457906	0.162586145180068	Mtap2	17756	MGI:97175
10437292	1.93131574038323	0.0781327015182748	Slx4	52864	MGI:106299
10478799	1.93084095200613	0.253761344102144	Cse1l	110750	MGI:1339951
10493548	1.9306824105277	0.167552467089588	Pmvk	68603	MGI:1915853
10541067	1.9280622260409	0.204461184765627	Eif4a3	192170	MGI:1923731
10460149	1.92675313217257	0.0907066073050303	Gm7795	665806	MGI:3643126
10418804	1.92499554040618	0.365076152747419	Timm23	53600	MGI:1858317
10601551	1.92490135245266	0.232147129985954	Gm16373	100039300	MGI:3646158
10352556	1.92461066442347	0.279855264744923	Gm3809	100042375	MGI:3781982
10374453	1.92323778936806	0.254634805270283	Glul	14645	MGI:95739
10535629	1.92305542656081	0.134762383097327	Pdap1	231887	MGI:2448536
10449295	1.92279667138369	0.279055111930134	Cuta	67675	MGI:1914925
10492381	1.92239593657918	0.245547586182793	Gmps	229363	MGI:2448526
10572077	1.921812159475	0.209591434962726	NA	NA	NA
10467907	1.92171864597722	0.35526349046962	Erlin1	226144	MGI:2387613
10526687	1.91886437425829	0.190944900469275	2010007H12Rik	69871	MGI:1922853
10393395	1.91672828080771	0.183574721554259	Srsf2	20382	MGI:98284
10443215	1.91543207200985	0.193533354082944	Snrpc	20630	MGI:109489
10447023	1.91450778409009	0.114572253755819	NA	NA	NA
10421981	1.91128643936331	0.263786217465494	Dis3	72662	MGI:1919912
10477583	1.91001090719997	0.254830693897022	Raly	19383	MGI:97850
10440483	1.90955298706749	0.410154775913372	Atp5j	11957	MGI:107777
10581902	1.90884654830921	0.337864692169024	Cfdp1	23837	MGI:1344403
10550326	1.90747411982896	0.266914579436409	Ap2s1	232910	MGI:2141861
10566050	1.90661097175194	0.124955139609091	Il18bp	16068	MGI:1333800
10527430	1.90632159408804	0.258036579722095	Arpc1a	56443	MGI:1928896
10535273	1.90122117396664	0.248729939031789	Gna12	14673	MGI:95767
10462918	1.9007099634705	0.272504888131822	Tmem20	240660	MGI:2444789
10568897	1.90036674564799	0.162923475699573	Tubgcp2	74237	MGI:1921487
10491551	1.90016997504171	0.227994347998822	Exosc9	50911	MGI:1355319
10373873	1.8990030444338	0.266379271264533	Sf3a1	67465	MGI:1914715
10532965	1.89870526851819	0.279942919994015	Rnf10	50849	MGI:1859162
10574595	1.89764524003951	0.296657612134939	NA	NA	NA
10521555	1.89657482361015	0.250215189066957	Lyar	17089	MGI:107470
10457729	1.8955072623393	0.241033873920177	Dsc1	13505	MGI:109173
10442435	1.89506175311162	0.279029586234494	Rnps1	19826	MGI:97960
10505643	1.8941962052929	0.286230464782032	4930473A06Rik	320226	MGI:1922152
10590690	1.89305973143253	0.150506736590093	Dync2h1	110350	MGI:107736
10474689	1.89282837251167	0.271607927445807	Fam98b	68215	MGI:1915465
10458428	1.89266910485249	0.24406442911664	Uxt	22294	MGI:1277988
10399457	1.89236144228709	0.280782599708192	Akr1b3	11677	MGI:1353494
10435329	1.888811800218	0.202523633702811	Ccdc14	239839	MGI:2443448
10503911	1.88805417962749	0.290670949185163	Polr1d	20018	MGI:108403
10380210	1.88503112711053	0.189608814111454	Srsf1	110809	MGI:98283
10481111	1.88483594235842	0.287180090512782	NA	NA	NA
10604405	1.88355121144312	0.342820673360551	Aifm1	26926	MGI:1349419
10495763	1.88299722620705	0.284033640602158	Gclm	14630	MGI:104995
10422854	1.88093001365922	0.23012925930346	Nup155	170762	MGI:2181182
10601164	1.87849841896617	0.196510250551442	Nono	53610	MGI:1855692
10565862	1.87791825672772	0.200550872888686	Pold3	67967	MGI:1915217
10341921	1.87519446033737	0.266081963170392	NA	NA	NA
10420155	1.8750424353729	0.281709110286508	Dhrs1	52585	MGI:1196314
10409643	1.87429416004239	0.144066135068195	Hnrnpa0	77134	MGI:1924384
10465005	1.87393369929043	0.193980075422434	Banf1	23825	MGI:1346330
10545379	1.87350005867466	0.262591069121292	Usp39	28035	MGI:107622
10469849	1.87321269375422	0.179343886425671	Zmynd19	67187	MGI:1914437
10345529	1.87265817545415	0.134153931309775	Vwa3b	70853	MGI:1918103
10514650	1.87247837485761	0.242716898351524	Itgb3bp	67733	MGI:1914983
10585932	1.8720540170952	0.283206451955118	Pkm2	18746	MGI:97591
10374106	1.87178153243006	0.194101662659077	Ykt6	56418	MGI:1927550
10518714	1.87097384874793	0.088550414133224	Tmem201	230917	MGI:1196277
10463282	1.86760495685943	0.318244027295845	Entpd7	93685	MGI:2135885
10429081	1.86703636603391	0.230305452032878	Snrpc	20630	MGI:109489
10534575	1.86532655351848	0.225958262041177	Prkrip1	66801	MGI:1914051
10496494	1.86354595850609	0.204285708363356	Tspan5	56224	MGI:1928096
10491915	1.86293879395248	0.220677026164975	Ccrn4l	12457	MGI:109382
10451580	1.86199651602636	0.28652181006292	Bysl	53414	MGI:1858419
10368575	1.86124488898625	0.292183996245843	Gm3258	100041294	MGI:3781436
10594812	1.86122397828995	0.30276112242951	Lipc	15450	MGI:96216
10561356	1.86103433671884	0.156630049110108	Psmc4	23996	MGI:1346093
10531633	1.86101161789502	0.125013495915424	Hnrnpd	11991	MGI:101947
10562382	1.85830994294563	0.20766001962037	Lsm14a	67070	MGI:1914320
10589196	1.85600177611575	0.248978341492032	Uqcrc1	22273	MGI:107876
10567022	1.85545189532814	0.248789260982425	Btbd10	68815	MGI:1916065
10457853	1.8551461051907	0.301752469932005	Ino80c	225280	MGI:2443014
10391130	1.853400313749	0.197955639979255	Nt5c3l	68106	MGI:1915356
10511207	1.85288572915052	0.262963241113979	Cpsf3l	71957	MGI:1919207
10582262	1.84850162399534	0.108708582291572	Klhdc4	234825	MGI:2384569
10366983	1.84705606655225	0.317626496222348	Tmem194	210035	MGI:2446113
10577757	1.84260054078027	0.168715497810931	Adam9	11502	MGI:105376
10558723	1.84228186180238	0.173781536728403	Psmd13	23997	MGI:1345192
10607747	1.84193538556571	0.208950095790478	Siah1b	20438	MGI:108063
10528790	1.84171397198452	0.158702770308165	Xrcc2	57434	MGI:1927345
10489364	1.84135379190265	0.244506647836564	3230401D17Rik	66680	MGI:1913930
10399461	1.84046883366499	0.301150774192154	Gm4929	238091	MGI:3645941
10440794	1.83997494432782	0.221657496236479	2610039C10Rik	66578	MGI:1913828
10518484	1.83838585756659	0.184510132225606	Fbxo44	230903	MGI:1354744
10600593	1.83810188690778	0.152847800158566	Hnrnpa3	229279	MGI:1917171
10498058	1.83726948997326	0.297774529153942	Ndufc1	66377	MGI:1913627
10408677	1.83610341714178	0.158399697217587	Lyrm4	380840	MGI:2683538
10382797	1.83578114696732	0.238059274423033	Fam100b	319370	MGI:1914635
10586759	1.83549212267881	0.187832314860744	Bnip2	12175	MGI:109327
10405047	1.8349668105139	0.144315459758879	Aspn	66695	MGI:1913945
10473737	1.83137585369982	0.252358741248333	Mtch2	56428	MGI:1929260
10563275	1.82898782413143	0.203123457432542	Ruvbl2	20174	MGI:1342299
10469035	1.82887436513035	0.288414107537348	Sephs1	109079	MGI:1923580
10435149	1.82811977211095	0.160605038345928	Fyttd1	69823	MGI:1917955
10398972	1.82780177945801	0.235810303090324	Mta1	116870	MGI:2150037
10485466	1.82720559395194	0.154589942967802	Cat	12359	MGI:88271
10342779	1.82704998416382	0.317749325747808	NA	NA	NA
10561527	1.82678696613754	0.178445853453803	Actn4	60595	MGI:1890773
10508711	1.82600048779551	0.228796221540048	Taf12	66464	MGI:1913714
10525657	1.82588548194494	0.360584671884142	Denr	68184	MGI:1915434
10603659	1.8252713871775	0.158931430088256	Med14	26896	MGI:1349442
10553788	1.82429973959817	0.186936464292191	Atp10a	11982	MGI:1330809
10453451	1.82343098865744	0.255187693088019	Calm2	12314	MGI:103250
10351414	1.82045739582188	0.17652273833695	Aldh9a1	56752	MGI:1861622
10389674	1.81953758175911	0.207205963934187	Dynll2	68097	MGI:1915347
10583508	1.81899148044529	0.131349563885444	Mrpl4	66163	MGI:2137210
10571514	1.81881573020254	0.181798417903161	NA	NA	NA
10488655	1.81872770195804	0.243538795385272	Bcl2l1	12048	MGI:88139
10465336	1.81761728668721	0.151504922539106	Mrpl49	18120	MGI:108180
10383055	1.81642575544268	0.267607943060501	Cbx2	12416	MGI:88289
10561388	1.8161352076993	0.108496834713664	Timm50	66525	MGI:1913775
10364194	1.81429677945297	0.224224377543446	Lss	16987	MGI:1336155
10499454	1.81299342032024	0.302821832355088	Dap3	65111	MGI:1929538
10444665	1.8100313082968	0.203683293682538	Ddah2	51793	MGI:1859016
10479379	1.80907196574293	0.290851481476416	Slco4a1	108115	MGI:1351866
10367292	1.80582618248693	0.197052067772569	Cs	12974	MGI:88529
10528648	1.80470584360251	0.235164516448479	Abcf2	27407	MGI:1351657
10431229	1.80387376522941	0.112544940454078	Celsr1	12614	MGI:1100883
10578521	1.80384330723737	0.233832781646528	Snx25	102141	MGI:2142610
10341342	1.80267720647301	0.158525019962129	NA	NA	NA
10478364	1.80145237797142	0.17540109601259	Tox2	269389	MGI:3611233
10585680	1.80129852130223	0.157609832128405	Gm16493	NA	MGI:3642697
10544629	1.79933667629477	0.287463147366907	Tra2a	101214	MGI:1933972
10517060	1.79919236723537	0.0978562943110073	Nudc	18221	MGI:106014
10498185	1.79696665965541	0.22971035740738	Tra2b	20462	MGI:106016
10577623	1.79387032801223	0.211119891931829	Gins4	109145	MGI:1923847
10512757	1.79356053980055	0.151630720652139	Hemgn	93966	MGI:2136910
10444858	1.79350836927016	0.135503156063883	Cchcr1	240084	MGI:2385321
10533807	1.79303230814309	0.201210286083219	Cdk2ap1	13445	MGI:1202069
10551998	1.79007902336805	0.134617002052675	NA	NA	NA
10458841	1.78993541292705	0.299836328148247	Gm3744	100042241	MGI:3781919
10356859	1.7868820141361	0.244065129807927	Dtymk	21915	MGI:108396
10433494	1.78646336173374	0.139402031786152	Nubp1	26425	MGI:1347073
10476033	1.78411563671782	0.161624064030469	Stk35	67333	MGI:1914583
10416290	1.78407962386245	0.169973599734699	Reep4	72549	MGI:1919799
10573194	1.78402772603613	0.197053250219955	Ndufb7	66916	MGI:1914166
10367641	1.78213615200963	0.167559995659175	Mthfd1l	270685	MGI:1924836
10385335	1.78164641472058	0.216139050400715	NA	NA	NA
10594221	1.78069642339929	0.151087120908348	Lrrc49	102747	MGI:2442689
10568758	1.7801135390171	0.148230205765189	9430038I01Rik	77252	MGI:1924502
10425923	1.7784204488655	0.212068993901045	Fam118a	73225	MGI:1920475
10399228	1.77814831377804	0.160249141353518	Rps7-ps2	627245	MGI:3646014
10380403	1.77261897611275	0.144977333767304	Lrrc59	98238	MGI:2138133
10549341	1.7716081942356	0.181999131870806	4933424B01Rik	71177	MGI:1918427
10460573	1.76972886953746	0.18453822285306	Eif1ad	69860	MGI:1917110
10437639	1.76968290190731	0.165264624752789	Emp2	13731	MGI:1098726
10408915	1.76730177496499	0.163657010089476	Dtnbp1	94245	MGI:2137586
10412054	1.76663457323015	0.14015556496295	Ndufaf2	75597	MGI:1922847
10494452	1.76647935755075	0.243337423322405	Rbm8a	60365	MGI:1913129
10588767	1.76345060531122	0.114797297098756	Traip	22036	MGI:1096377
10547758	1.76279724718062	0.299556109882322	Emg1	14791	MGI:1315195
10543080	1.76190054491033	0.144678655371387	Rnps1	19826	MGI:97960
10476889	1.7616447785062	0.211180953357033	Nxt1	56488	MGI:1929619
10500054	1.75833106220327	0.33836785224193	Psmd4	19185	MGI:1201670
10602223	1.75527894739877	0.210593325445636	Alg13	67574	MGI:1914824
10455439	1.75452894602003	0.188319363277044	Hmgb1	15289	MGI:96113
10457380	1.75229142940989	0.119307240579014	NA	NA	NA
10372629	1.75220046424313	0.17781168771766	Yeats4	64050	MGI:1927224
10360662	1.75115463269711	0.127386904048337	Gm5069	277333	MGI:3644516
10534694	1.75027029151701	0.127288468282809	Srrt	83701	MGI:1933527
10542791	1.75022828167252	0.199650911703178	Ppfibp1	67533	MGI:1914783
10384349	1.74953924743286	0.261971476376127	Polr2c	20021	MGI:109299
10513622	1.74757226814686	0.116316886567698	Pole3	59001	MGI:1933378
10433721	1.74471594977279	0.15013806417285	Nde1	67203	MGI:1914453
10533929	1.74454356294358	0.137503552657906	Scarb1	20778	MGI:893578
10344051	1.74371905159852	0.182500845533977	NA	NA	NA
10512443	1.74054430043842	0.295227025195604	Stoml2	66592	MGI:1913842
10527455	1.73730360504502	0.134228372250418	Cpsf4	54188	MGI:1861602
10601903	1.73396434360954	0.210896630375875	Zcchc18	66995	MGI:1914245
10458262	1.73049957756654	0.118178423860988	Slc23a1	20522	MGI:1341903
10573865	1.72283894279755	0.137412630525021	Gm3579	100041932	MGI:3781756
10439063	1.72231893783194	0.14650416549264	Fbxo45	268882	MGI:2447775
10595702	1.72164438127861	0.127085075297961	1190002N15Rik	68861	MGI:1916111
10509820	1.72059805288226	0.155092666654077	Rcc2	108911	MGI:1919784
10517173	1.71906462556969	0.199952195487412	Ccdc21	70012	MGI:1917262
10529613	1.71824543834696	0.103913891465207	Evc	59056	MGI:1890596
10534990	1.70711306000777	0.168101359751632	Taf6	21343	MGI:109129
10450496	1.70160719445304	0.13004563912736	Lst1	16988	MGI:1096324
10383982	1.70052080089736	0.146993159575965	Znrf3	407821	MGI:3039616
10568217	1.69673679838432	0.143488139372109	Dctpp1	66422	MGI:1913672
10448127	1.69304745303028	0.0861903685322887	Fpr1	14293	MGI:107443
10393774	1.68842998119117	0.0932459595585872	Nploc4	217365	MGI:2679787
10366303	1.68839096562437	0.149910946548994	NA	NA	NA
10364752	1.68689823382904	0.0694982103944193	Dazap1	70248	MGI:1917498
10555620	1.68602209139238	0.12011183343741	Trpc2	22064	MGI:109527
10438313	1.68105860402608	0.123955566144029	Dgcr8	94223	MGI:2151114
10571250	1.68057159760843	0.117864471921149	Hmgb1-rs17	628431	MGI:104764
10544570	1.6783327258633	0.100158541304149	Pcnp	76302	MGI:1923552
10515086	1.67670523558662	0.0950112863294448	NA	NA	NA
10451434	1.67492760749042	0.115719260072358	Ppp2r5d	21770	MGI:2388481
10425211	1.67466467797722	0.130164960258383	Gcat	26912	MGI:1349389
10509049	1.67440063217412	0.124072554330816	1700029M20Rik	73937	MGI:1913597
10505092	1.67184534838682	0.148917529252552	Rad23b	19359	MGI:105128
10551554	1.67038859344591	0.131590193321678	Sars2	71984	MGI:1919234
10579437	1.66819113894956	0.0900220456488523	Ccdc124	234388	MGI:1916403
10534551	1.66725151614259	0.109237755379015	Lrwd1	71735	MGI:1918985
10384811	1.66443356836342	0.131529316260982	Ccdc104	216618	MGI:1913994
10358726	1.66440476413846	0.114866994684994	Tsen15	66637	MGI:1913887
10532052	1.65357524033318	0.103583455777321	Hfm1	330149	MGI:3036246
10588121	1.64732776633404	0.119235601803227	Dbr1	83703	MGI:1931520
10487622	1.63883963788354	0.103666763313723	Snrpb	20638	MGI:98342
10434664	1.63487113273844	0.103271688154505	Gm4943	239760	MGI:3645174
10419136	1.63355586183623	0.100487985730368	Cdv3	321022	MGI:2448759
10586456	1.61775646564981	0.0498592529399195	NA	NA	NA
10447065	1.61128156826508	0.085635890037617	Fam82a1	381110	MGI:2147043
10512195	1.6059011242609	0.118182575016109	Ubap2	68926	MGI:1916176
