# Supplementary material for: Ontology based molecular signatures for immune cell types via gene expression analysis
Source: BMC Bioinformatics. 2013 Aug 30;14:263. doi: 10.1186/1471-2105-14-263 (PMC3844401; doi:10.1186/1471-2105-14-263)
Supplement: Additional file 1 — OBAMS profiles for all mature B cells. Additional file 1 contains a zip archive of OBAMS profiles for all mature B cells, including for each cell type individual spreadsheets showing up and down regulated genes for that cell type relative to parental cell types, and VLAD (GO term enrichment) results for all mature B cells. [file 1471-2105-14-263-S1.zip › Additional File 1/GC B cell/VLAD.CL_0000844_down/auxfiles/vlad.results.biological_process.map]

<map name="map_biological_process">
<area id="area_GO:0050789" shape="rect" href="#GO:0050789" coords="715,275,795,357"  alt="GO:0050789 regulation of biological process (1.12e-04)" title="GO:0050789 regulation of biological process (1.12e-04)" onclick="return nodeClicked(this,event);" />
<area id="area_GO:0019222" shape="rect" href="#GO:0019222" coords="938,423,1061,546"  alt="GO:0019222 regulation of metabolic process (6.92e-10)" title="GO:0019222 regulation of metabolic process (6.92e-10)" onclick="return nodeClicked(this,event);" />
<area id="area_GO:0023051" shape="rect" href="#GO:0023051" coords="716,432,819,536"  alt="GO:0023051 regulation of signaling (3.00e-07)" title="GO:0023051 regulation of signaling (3.00e-07)" onclick="return nodeClicked(this,event);" />
<area id="area_GO:0048583" shape="rect" href="#GO:0048583" coords="418,416,553,552"  alt="GO:0048583 regulation of response to stimulus (8.81e-12)" title="GO:0048583 regulation of response to stimulus (8.81e-12)" onclick="return nodeClicked(this,event);" />
<area id="area_GO:0002682" shape="rect" href="#GO:0002682" coords="221,424,341,544"  alt="GO:0002682 regulation of immune system process (1.82e-09)" title="GO:0002682 regulation of immune system process (1.82e-09)" onclick="return nodeClicked(this,event);" />
<area id="area_GO:0048518" shape="rect" href="#GO:0048518" coords="576,425,694,543"  alt="GO:0048518 positive regulation of biological process (3.57e-09)" title="GO:0048518 positive regulation of biological process (3.57e-09)" onclick="return nodeClicked(this,event);" />
<area id="area_GO:0050794" shape="rect" href="#GO:0050794" coords="842,448,912,520"  alt="GO:0050794 regulation of cellular process (9.72e-04)" title="GO:0050794 regulation of cellular process (9.72e-04)" onclick="return nodeClicked(this,event);" />
<area id="area_GO:0019219" shape="rect" href="#GO:0019219" coords="1076,763,1174,862"  alt="GO:0019219 regulation of nucleobase, nucleoside, nucleotide and nucleic acid metabolic process (1.45e-06)" title="GO:0019219 regulation of nucleobase, nucleoside, nucleotide and nucleic acid metabolic process (1.45e-06)" onclick="return nodeClicked(this,event);" />
<area id="area_GO:0009893" shape="rect" href="#GO:0009893" coords="702,607,803,707"  alt="GO:0009893 positive regulation of metabolic process (8.61e-07)" title="GO:0009893 positive regulation of metabolic process (8.61e-07)" onclick="return nodeClicked(this,event);" />
<area id="area_GO:0080090" shape="rect" href="#GO:0080090" coords="1322,601,1435,714"  alt="GO:0080090 regulation of primary metabolic process (2.07e-08)" title="GO:0080090 regulation of primary metabolic process (2.07e-08)" onclick="return nodeClicked(this,event);" />
<area id="area_GO:0031323" shape="rect" href="#GO:0031323" coords="946,603,1054,712"  alt="GO:0031323 regulation of cellular metabolic process (6.39e-08)" title="GO:0031323 regulation of cellular metabolic process (6.39e-08)" onclick="return nodeClicked(this,event);" />
<area id="area_GO:0051171" shape="rect" href="#GO:0051171" coords="1076,608,1174,707"  alt="GO:0051171 regulation of nitrogen compound metabolic process (1.33e-06)" title="GO:0051171 regulation of nitrogen compound metabolic process (1.33e-06)" onclick="return nodeClicked(this,event);" />
<area id="area_GO:0060255" shape="rect" href="#GO:0060255" coords="1197,606,1300,709"  alt="GO:0060255 regulation of macromolecule metabolic process (4.80e-07)" title="GO:0060255 regulation of macromolecule metabolic process (4.80e-07)" onclick="return nodeClicked(this,event);" />
<area id="area_GO:0050778" shape="rect" href="#GO:0050778" coords="319,763,419,863"  alt="GO:0050778 positive regulation of immune response (9.35e-07)" title="GO:0050778 positive regulation of immune response (9.35e-07)" onclick="return nodeClicked(this,event);" />
<area id="area_GO:0002697" shape="rect" href="#GO:0002697" coords="146,606,246,708"  alt="GO:0002697 regulation of immune effector process (6.34e-07)" title="GO:0002697 regulation of immune effector process (6.34e-07)" onclick="return nodeClicked(this,event);" />
<area id="area_GO:0048584" shape="rect" href="#GO:0048584" coords="444,605,549,710"  alt="GO:0048584 positive regulation of response to stimulus (1.80e-07)" title="GO:0048584 positive regulation of response to stimulus (1.80e-07)" onclick="return nodeClicked(this,event);" />
<area id="area_GO:0050865" shape="rect" href="#GO:0050865" coords="825,608,923,706"  alt="GO:0050865 regulation of cell activation (2.00e-06)" title="GO:0050865 regulation of cell activation (2.00e-06)" onclick="return nodeClicked(this,event);" />
<area id="area_GO:0002694" shape="rect" href="#GO:0002694" coords="633,763,734,863"  alt="GO:0002694 regulation of leukocyte activation (9.53e-07)" title="GO:0002694 regulation of leukocyte activation (9.53e-07)" onclick="return nodeClicked(this,event);" />
<area id="area_GO:0002376" shape="rect" href="#GO:0002376" coords="406,96,524,215"  alt="GO:0002376 immune system process (3.52e-09)" title="GO:0002376 immune system process (3.52e-09)" onclick="return nodeClicked(this,event);" />
<area id="area_GO:0002684" shape="rect" href="#GO:0002684" coords="5,598,123,717"  alt="GO:0002684 positive regulation of immune system process (2.82e-09)" title="GO:0002684 positive regulation of immune system process (2.82e-09)" onclick="return nodeClicked(this,event);" />
<area id="area_GO:0009966" shape="rect" href="#GO:0009966" coords="572,603,680,712"  alt="GO:0009966 regulation of signal transduction (6.59e-08)" title="GO:0009966 regulation of signal transduction (6.59e-08)" onclick="return nodeClicked(this,event);" />
<area id="area_GO:0065009" shape="rect" href="#GO:0065009" coords="950,262,1057,371"  alt="GO:0065009 regulation of molecular function (6.36e-08)" title="GO:0065009 regulation of molecular function (6.36e-08)" onclick="return nodeClicked(this,event);" />
<area id="area_GO:0044093" shape="rect" href="#GO:0044093" coords="1084,435,1182,534"  alt="GO:0044093 positive regulation of molecular function (1.24e-06)" title="GO:0044093 positive regulation of molecular function (1.24e-06)" onclick="return nodeClicked(this,event);" />
<area id="area_GO:0034097" shape="rect" href="#GO:0034097" coords="258,262,366,371"  alt="GO:0034097 response to cytokine stimulus (7.28e-08)" title="GO:0034097 response to cytokine stimulus (7.28e-08)" onclick="return nodeClicked(this,event);" />
<area id="area_GO:0050863" shape="rect" href="#GO:0050863" coords="633,1061,734,1162"  alt="GO:0050863 regulation of T cell activation (7.79e-07)" title="GO:0050863 regulation of T cell activation (7.79e-07)" onclick="return nodeClicked(this,event);" />
<area id="area_GO:0065007" shape="rect" href="#GO:0065007" coords="717,117,793,194"  alt="GO:0065007 biological regulation (3.04e-04)" title="GO:0065007 biological regulation (3.04e-04)" onclick="return nodeClicked(this,event);" />
<area id="area_GO:0050776" shape="rect" href="#GO:0050776" coords="316,604,421,711"  alt="GO:0050776 regulation of immune response (1.51e-07)" title="GO:0050776 regulation of immune response (1.51e-07)" onclick="return nodeClicked(this,event);" />
<area id="area_GO:0051249" shape="rect" href="#GO:0051249" coords="630,908,738,1016"  alt="GO:0051249 regulation of lymphocyte activation (8.75e-08)" title="GO:0051249 regulation of lymphocyte activation (8.75e-08)" onclick="return nodeClicked(this,event);" />
<area id="area_GO:0050896" shape="rect" href="#GO:0050896" coords="547,129,600,182"  alt="GO:0050896 response to stimulus (2.54e-02)" title="GO:0050896 response to stimulus (2.54e-02)" onclick="return nodeClicked(this,event);" />
<area id="area_GO:0008150" shape="rect" href="#GO:0008150" coords="506,5,641,50"  alt="GO:0008150 biological_process (1.00e+00)" title="GO:0008150 biological_process (1.00e+00)" onclick="return nodeClicked(this,event);" />
</map>
