# Supplementary material for: Ontology based molecular signatures for immune cell types via gene expression analysis
Source: BMC Bioinformatics. 2013 Aug 30;14:263. doi: 10.1186/1471-2105-14-263 (PMC3844401; doi:10.1186/1471-2105-14-263)
Supplement: Additional file 1 — OBAMS profiles for all mature B cells. Additional file 1 contains a zip archive of OBAMS profiles for all mature B cells, including for each cell type individual spreadsheets showing up and down regulated genes for that cell type relative to parental cell types, and VLAD (GO term enrichment) results for all mature B cells. [file 1471-2105-14-263-S1.zip › Additional File 1/GC B cell/VLAD.CL_0000844_down/auxfiles/vlad.results.cellular_component.dot]

digraph "cellular_component" {
graph [ bgcolor = "#FFFFFF", label = <<TABLE COLOR="black" BGCOLOR="white"><TR><TD COLSPAN="2" BGCOLOR="#D0D0D0"><FONT COLOR="black">cellular_component</FONT></TD></TR><TR><TD BORDER="0">CL_0000844-down.xls</TD></TR></TABLE>> ];
node [ fontname = "Helvetica" ];

subgraph "nodes" {

node [ style = "filled", fixedsize = "true", width = 1, shape = "box", fontsize = 9, fillcolor = "#D0D0D0", fontcolor = "black", color = "black" ];

"GO:0005773" [ URL = "#GO:0005773", label = <<TABLE BORDER="0"><TR><TD>GO:0005773<BR/>vacuole<BR/>(1.27e-03)</TD></TR></TABLE>>, width = 1.03753366623, shape = "box", fontsize = 7.47024239687, height = 1.03753366623 ];
"GO:0044425" [ URL = "#GO:0044425", label = <<TABLE BORDER="0"><TR><TD>GO:0044425<BR/>membrane part<BR/>(3.89e-02)</TD></TR></TABLE>>, width = 0.72755816718, shape = "box", fontsize = 5.2384188037, height = 0.72755816718 ];
"GO:0031256" [ URL = "#GO:0031256", label = <<TABLE BORDER="0"><TR><TD>GO:0031256<BR/>leading edge<BR/>membrane<BR/>(7.47e-04)</TD></TR></TABLE>>, width = 1.07769624497, shape = "box", fontsize = 7.75941296379, height = 1.07769624497 ];
"GO:0034708" [ URL = "#GO:0034708", label = <<TABLE BORDER="0"><TR><TD>GO:0034708<BR/>methyltransferase complex<BR/>(3.92e-03)</TD></TR></TABLE>>, width = 0.946809811017, shape = "box", fontsize = 6.81703063932, height = 0.946809811017 ];
"GO:0000139" [ URL = "#GO:0000139", label = <<TABLE BORDER="0"><TR><TD>GO:0000139<BR/>Golgi membrane<BR/>(4.01e-03)</TD></TR></TABLE>>, width = 0.944923242231, shape = "box", fontsize = 6.80344734406, height = 0.944923242231 ];
"GO:0043227" [ URL = "#GO:0043227", label = <<TABLE BORDER="0"><TR><TD>GO:0043227<BR/>membrane-bounded<BR/>organelle<BR/>(3.62e-03)</TD></TR></TABLE>>, width = 0.953471246314, shape = "box", fontsize = 6.86499297346, height = 0.953471246314 ];
"GO:0044424" [ URL = "#GO:0044424", label = <<TABLE BORDER="0"><TR><TD>GO:0044424<BR/>intracellular part<BR/>(1.72e-05)</TD></TR></TABLE>>, width = 1.32831562906, shape = "box", fontsize = 9.56387252926, height = 1.32831562906 ];
"GO:0005575" [ URL = "#GO:0005575", label = <<TABLE BORDER="0"><TR><TD>GO:0005575<BR/>cellular_component</TD></TR></TABLE>>, width = 1.5, shape = "box", fontsize = 10.8 ];
"GO:0005768" [ URL = "#GO:0005768", label = <<TABLE BORDER="0"><TR><TD>GO:0005768<BR/>endosome<BR/>(2.41e-03)</TD></TR></TABLE>>, width = 0.987094614326, shape = "box", fontsize = 7.10708122315, height = 0.987094614326 ];
"GO:0043231" [ URL = "#GO:0043231", label = <<TABLE BORDER="0"><TR><TD>GO:0043231<BR/>intracellular<BR/>membrane-bounded<BR/>organelle<BR/>(4.32e-03)</TD></TR></TABLE>>, width = 0.938575741203, shape = "box", fontsize = 6.75774533666, height = 0.938575741203 ];
"GO:0043234" [ URL = "#GO:0043234", label = "", width = 0.30164180323, shape = "box", height = 0.30164180323 ];
"GO:0005886" [ URL = "#GO:0005886", label = <<TABLE BORDER="0"><TR><TD>GO:0005886<BR/>plasma membrane<BR/>(7.24e-04)</TD></TR></TABLE>>, width = 1.08009847248, shape = "box", fontsize = 7.77670900183, height = 1.08009847248 ];
"GO:0016020" [ URL = "#GO:0016020", label = <<TABLE BORDER="0"><TR><TD>GO:0016020<BR/>membrane<BR/>(3.43e-02)</TD></TR></TABLE>>, width = 0.741243749095, shape = "box", fontsize = 5.33695499348, height = 0.741243749095 ];
"GO:0005737" [ URL = "#GO:0005737", label = <<TABLE BORDER="0"><TR><TD>GO:0005737<BR/>cytoplasm<BR/>(1.07e-04)</TD></TR></TABLE>>, width = 1.21351360152, shape = "box", fontsize = 8.73729793092, height = 1.21351360152 ];
"GO:0030173" [ URL = "#GO:0030173", label = <<TABLE BORDER="0"><TR><TD>GO:0030173<BR/>integral to<BR/>Golgi membrane<BR/>(3.24e-04)</TD></TR></TABLE>>, width = 1.13797121823, shape = "box", fontsize = 8.19339277123, height = 1.13797121823 ];
"GO:0031228" [ URL = "#GO:0031228", label = <<TABLE BORDER="0"><TR><TD>GO:0031228<BR/>intrinsic to<BR/>Golgi membrane<BR/>(3.24e-04)</TD></TR></TABLE>>, width = 1.13797121823, shape = "box", fontsize = 8.19339277123, height = 1.13797121823 ];
"GO:0042612" [ URL = "#GO:0042612", label = <<TABLE BORDER="0"><TR><TD>GO:0042612<BR/>MHC class I<BR/>protein complex<BR/>(2.37e-03)</TD></TR></TABLE>>, width = 0.988455555487, shape = "box", fontsize = 7.11687999951, height = 0.988455555487 ];
"GO:0005622" [ URL = "#GO:0005622", label = <<TABLE BORDER="0"><TR><TD>GO:0005622<BR/>intracellular<BR/>(8.28e-07)</TD></TR></TABLE>>, width = 1.5, shape = "box", fontsize = 10.8, height = 1.5 ];
"GO:0005623" [ URL = "#GO:0005623", label = <<TABLE BORDER="0"><TR><TD>GO:0005623<BR/>cell<BR/>(9.65e-06)</TD></TR></TABLE>>, width = 1.3627719439, shape = "box", fontsize = 9.81195799606, height = 1.3627719439 ];
"GO:0000323" [ URL = "#GO:0000323", label = <<TABLE BORDER="0"><TR><TD>GO:0000323<BR/>lytic vacuole<BR/>(1.44e-03)</TD></TR></TABLE>>, width = 1.02810641631, shape = "box", fontsize = 7.40236619742, height = 1.02810641631 ];
"GO:0031253" [ URL = "#GO:0031253", label = <<TABLE BORDER="0"><TR><TD>GO:0031253<BR/>cell projection<BR/>membrane<BR/>(3.35e-03)</TD></TR></TABLE>>, width = 0.959974699166, shape = "box", fontsize = 6.911817834, height = 0.959974699166 ];
"GO:0009986" [ URL = "#GO:0009986", label = <<TABLE BORDER="0"><TR><TD>GO:0009986<BR/>cell surface<BR/>(9.00e-05)</TD></TR></TABLE>>, width = 1.22474296695, shape = "box", fontsize = 8.81814936207, height = 1.22474296695 ];
"GO:0044446" [ URL = "#GO:0044446", label = "", width = 0.27979863711, shape = "box", height = 0.27979863711 ];
"GO:0005764" [ URL = "#GO:0005764", label = <<TABLE BORDER="0"><TR><TD>GO:0005764<BR/>lysosome<BR/>(1.44e-03)</TD></TR></TABLE>>, width = 1.02810641631, shape = "box", fontsize = 7.40236619742, height = 1.02810641631 ];
"GO:0031252" [ URL = "#GO:0031252", label = <<TABLE BORDER="0"><TR><TD>GO:0031252<BR/>cell leading edge<BR/>(1.59e-03)</TD></TR></TABLE>>, width = 1.01995463112, shape = "box", fontsize = 7.34367334403, height = 1.01995463112 ];
"GO:0009897" [ URL = "#GO:0009897", label = <<TABLE BORDER="0"><TR><TD>GO:0009897<BR/>external side<BR/>of plasma<BR/>membrane<BR/>(1.05e-04)</TD></TR></TABLE>>, width = 1.21456947502, shape = "box", fontsize = 8.74490022017, height = 1.21456947502 ];
"GO:0032587" [ URL = "#GO:0032587", label = <<TABLE BORDER="0"><TR><TD>GO:0032587<BR/>ruffle membrane<BR/>(2.16e-03)</TD></TR></TABLE>>, width = 0.995908548331, shape = "box", fontsize = 7.17054154799, height = 0.995908548331 ];
"GO:0044464" [ URL = "#GO:0044464", label = <<TABLE BORDER="0"><TR><TD>GO:0044464<BR/>cell part<BR/>(9.65e-06)</TD></TR></TABLE>>, width = 1.3627719439, shape = "box", fontsize = 9.81195799606, height = 1.3627719439 ];
"GO:0071944" [ URL = "#GO:0071944", label = <<TABLE BORDER="0"><TR><TD>GO:0071944<BR/>cell periphery<BR/>(3.70e-04)</TD></TR></TABLE>>, width = 1.12861365668, shape = "box", fontsize = 8.12601832807, height = 1.12861365668 ];
"GO:0035097" [ URL = "#GO:0035097", label = <<TABLE BORDER="0"><TR><TD>GO:0035097<BR/>histone<BR/>methyltransferase complex<BR/>(3.92e-03)</TD></TR></TABLE>>, width = 0.946809811017, shape = "box", fontsize = 6.81703063932, height = 0.946809811017 ];
"GO:0044459" [ URL = "#GO:0044459", label = <<TABLE BORDER="0"><TR><TD>GO:0044459<BR/>plasma membrane part<BR/>(1.74e-04)</TD></TR></TABLE>>, width = 1.18079426857, shape = "box", fontsize = 8.50171873368, height = 1.18079426857 ];
"GO:0044444" [ URL = "#GO:0044444", label = <<TABLE BORDER="0"><TR><TD>GO:0044444<BR/>cytoplasmic part<BR/>(1.90e-02)</TD></TR></TABLE>>, width = 0.802463981781, shape = "box", fontsize = 5.77774066883, height = 0.802463981781 ];
}
subgraph "edges" {


edge [ dir = "back", weight = 1 ];
subgraph "regulates" {


edge [ color = "cyan", arrowtail = "none" ];
subgraph "positive" {


edge [ color = "green", arrowtail = "vee" ];
}
subgraph "negative" {


edge [ color = "red", arrowtail = "tee" ];
}
}
subgraph "part_of" {


edge [ color = "purple", arrowtail = "diamond", weight = 2.5 ];
"GO:0005622" -> "GO:0044424";
"GO:0005623" -> "GO:0044464";
"GO:0005886" -> "GO:0044459";
"GO:0000139" -> "GO:0031228";
"GO:0005737" -> "GO:0044444";
"GO:0031252" -> "GO:0031256";
"GO:0071944" -> "GO:0005886";
"GO:0016020" -> "GO:0044425";
"GO:0009986" -> "GO:0009897";
}
subgraph "is_a" {


edge [ color = "blue", arrowtail = "empty", weight = 5.0 ];
"GO:0044425" -> "GO:0044459";
"GO:0016020" -> "GO:0005886";
"GO:0044459" -> "GO:0009897";
"GO:0005773" -> "GO:0000323";
"GO:0044464" -> "GO:0071944";
"GO:0031228" -> "GO:0030173";
"GO:0044459" -> "GO:0031256";
"GO:0043231" -> "GO:0005768";
"GO:0044464" -> "GO:0044424";
"GO:0044424" -> "GO:0034708";
"GO:0043234" -> "GO:0034708";
"GO:0044444" -> "GO:0005773";
"GO:0031253" -> "GO:0032587";
"GO:0000323" -> "GO:0005764";
"GO:0044459" -> "GO:0031253";
"GO:0044464" -> "GO:0016020";
"GO:0031256" -> "GO:0032587";
"GO:0034708" -> "GO:0035097";
"GO:0044444" -> "GO:0005768";
"GO:0044464" -> "GO:0044425";
"GO:0043227" -> "GO:0043231";
"GO:0044464" -> "GO:0009986";
"GO:0005575" -> "GO:0044464";
"GO:0044464" -> "GO:0005622";
"GO:0005575" -> "GO:0005623";
"GO:0044424" -> "GO:0005737";
"GO:0044464" -> "GO:0031252";
"GO:0043231" -> "GO:0005773";
"GO:0044424" -> "GO:0044444";
}
"GO:0044444" -> "GO:0000139";
"GO:0044424" -> "GO:0044446";
"GO:0005575" -> "GO:0043234";
"GO:0016020" -> "GO:0000139";
"GO:0043231" -> "GO:0000139";
"GO:0044446" -> "GO:0000139";
"GO:0044459" -> "GO:0042612";
"GO:0044424" -> "GO:0043231";
"GO:0043231" -> "GO:0035097";
"GO:0044446" -> "GO:0035097";
"GO:0005575" -> "GO:0043227";
"GO:0044425" -> "GO:0031228";
"GO:0043234" -> "GO:0042612";
}
}
