# Supplementary material for: Ontology based molecular signatures for immune cell types via gene expression analysis
Source: BMC Bioinformatics. 2013 Aug 30;14:263. doi: 10.1186/1471-2105-14-263 (PMC3844401; doi:10.1186/1471-2105-14-263)
Supplement: Additional file 1 — OBAMS profiles for all mature B cells. Additional file 1 contains a zip archive of OBAMS profiles for all mature B cells, including for each cell type individual spreadsheets showing up and down regulated genes for that cell type relative to parental cell types, and VLAD (GO term enrichment) results for all mature B cells. [file 1471-2105-14-263-S1.zip › Additional File 1/GC B cell/VLAD.CL_0000844_down/auxfiles/vlad.results.cellular_component.map]

<map name="map_cellular_component">
<area id="area_GO:0005773" shape="rect" href="#GO:0005773" coords="801,1158,899,1258"  alt="GO:0005773 vacuole (1.27e-03)" title="GO:0005773 vacuole (1.27e-03)" onclick="return nodeClicked(this,event);" />
<area id="area_GO:0000323" shape="rect" href="#GO:0000323" coords="801,1312,899,1411"  alt="GO:0000323 lytic vacuole (1.44e-03)" title="GO:0000323 lytic vacuole (1.44e-03)" onclick="return nodeClicked(this,event);" />
<area id="area_GO:0044425" shape="rect" href="#GO:0044425" coords="177,680,246,749"  alt="GO:0044425 membrane part (3.89e-02)" title="GO:0044425 membrane part (3.89e-02)" onclick="return nodeClicked(this,event);" />
<area id="area_GO:0031228" shape="rect" href="#GO:0031228" coords="667,1307,777,1416"  alt="GO:0031228 intrinsic to Golgi membrane (3.24e-04)" title="GO:0031228 intrinsic to Golgi membrane (3.24e-04)" onclick="return nodeClicked(this,event);" />
<area id="area_GO:0044459" shape="rect" href="#GO:0044459" coords="155,829,267,942"  alt="GO:0044459 plasma membrane part (1.74e-04)" title="GO:0044459 plasma membrane part (1.74e-04)" onclick="return nodeClicked(this,event);" />
<area id="area_GO:0031256" shape="rect" href="#GO:0031256" coords="38,999,142,1103"  alt="GO:0031256 leading edge membrane (7.47e-04)" title="GO:0031256 leading edge membrane (7.47e-04)" onclick="return nodeClicked(this,event);" />
<area id="area_GO:0032587" shape="rect" href="#GO:0032587" coords="102,1160,198,1256"  alt="GO:0032587 ruffle membrane (2.16e-03)" title="GO:0032587 ruffle membrane (2.16e-03)" onclick="return nodeClicked(this,event);" />
<area id="area_GO:0034708" shape="rect" href="#GO:0034708" coords="587,1005,678,1096"  alt="GO:0034708 methyltransferase complex (3.92e-03)" title="GO:0034708 methyltransferase complex (3.92e-03)" onclick="return nodeClicked(this,event);" />
<area id="area_GO:0035097" shape="rect" href="#GO:0035097" coords="571,1163,662,1253"  alt="GO:0035097 histone methyltransferase complex (3.92e-03)" title="GO:0035097 histone methyltransferase complex (3.92e-03)" onclick="return nodeClicked(this,event);" />
<area id="area_GO:0000139" shape="rect" href="#GO:0000139" coords="686,1163,777,1253"  alt="GO:0000139 Golgi membrane (4.01e-03)" title="GO:0000139 Golgi membrane (4.01e-03)" onclick="return nodeClicked(this,event);" />
<area id="area_GO:0043227" shape="rect" href="#GO:0043227" coords="962,839,1053,931"  alt="GO:0043227 membrane-bounded organelle (3.62e-03)" title="GO:0043227 membrane-bounded organelle (3.62e-03)" onclick="return nodeClicked(this,event);" />
<area id="area_GO:0043231" shape="rect" href="#GO:0043231" coords="805,1005,895,1096"  alt="GO:0043231 intracellular membrane-bounded organelle (4.32e-03)" title="GO:0043231 intracellular membrane-bounded organelle (4.32e-03)" onclick="return nodeClicked(this,event);" />
<area id="area_GO:0044424" shape="rect" href="#GO:0044424" coords="673,651,801,779"  alt="GO:0044424 intracellular part (1.72e-05)" title="GO:0044424 intracellular part (1.72e-05)" onclick="return nodeClicked(this,event);" />
<area id="area_GO:0005737" shape="rect" href="#GO:0005737" coords="773,827,887,943"  alt="GO:0005737 cytoplasm (1.07e-04)" title="GO:0005737 cytoplasm (1.07e-04)" onclick="return nodeClicked(this,event);" />
<area id="area_GO:0044446" shape="rect" href="#GO:0044446" coords="702,1037,729,1064"  alt="GO:0044446 intracellular organelle part (6.53e-01)" title="GO:0044446 intracellular organelle part (6.53e-01)" onclick="return nodeClicked(this,event);" />
<area id="area_GO:0044444" shape="rect" href="#GO:0044444" coords="919,1012,997,1089"  alt="GO:0044444 cytoplasmic part (1.90e-02)" title="GO:0044444 cytoplasmic part (1.90e-02)" onclick="return nodeClicked(this,event);" />
<area id="area_GO:0005575" shape="rect" href="#GO:0005575" coords="323,5,467,53"  alt="GO:0005575 cellular_component (1.00e+00)" title="GO:0005575 cellular_component (1.00e+00)" onclick="return nodeClicked(this,event);" />
<area id="area_GO:0043234" shape="rect" href="#GO:0043234" coords="567,871,597,900"  alt="GO:0043234 protein complex (6.03e-01)" title="GO:0043234 protein complex (6.03e-01)" onclick="return nodeClicked(this,event);" />
<area id="area_GO:0005623" shape="rect" href="#GO:0005623" coords="227,101,358,232"  alt="GO:0005623 cell (9.65e-06)" title="GO:0005623 cell (9.65e-06)" onclick="return nodeClicked(this,event);" />
<area id="area_GO:0044464" shape="rect" href="#GO:0044464" coords="330,280,461,411"  alt="GO:0044464 cell part (9.65e-06)" title="GO:0044464 cell part (9.65e-06)" onclick="return nodeClicked(this,event);" />
<area id="area_GO:0005768" shape="rect" href="#GO:0005768" coords="923,1161,1017,1255"  alt="GO:0005768 endosome (2.41e-03)" title="GO:0005768 endosome (2.41e-03)" onclick="return nodeClicked(this,event);" />
<area id="area_GO:0042612" shape="rect" href="#GO:0042612" coords="419,1003,513,1098"  alt="GO:0042612 MHC class I protein complex (2.37e-03)" title="GO:0042612 MHC class I protein complex (2.37e-03)" onclick="return nodeClicked(this,event);" />
<area id="area_GO:0005886" shape="rect" href="#GO:0005886" coords="321,663,425,767"  alt="GO:0005886 plasma membrane (7.24e-04)" title="GO:0005886 plasma membrane (7.24e-04)" onclick="return nodeClicked(this,event);" />
<area id="area_GO:0016020" shape="rect" href="#GO:0016020" coords="249,495,318,566"  alt="GO:0016020 membrane (3.43e-02)" title="GO:0016020 membrane (3.43e-02)" onclick="return nodeClicked(this,event);" />
<area id="area_GO:0030173" shape="rect" href="#GO:0030173" coords="667,1464,777,1573"  alt="GO:0030173 integral to Golgi membrane (3.24e-04)" title="GO:0030173 integral to Golgi membrane (3.24e-04)" onclick="return nodeClicked(this,event);" />
<area id="area_GO:0005622" shape="rect" href="#GO:0005622" coords="665,459,809,603"  alt="GO:0005622 intracellular (8.28e-07)" title="GO:0005622 intracellular (8.28e-07)" onclick="return nodeClicked(this,event);" />
<area id="area_GO:0005764" shape="rect" href="#GO:0005764" coords="801,1469,899,1568"  alt="GO:0005764 lysosome (1.44e-03)" title="GO:0005764 lysosome (1.44e-03)" onclick="return nodeClicked(this,event);" />
<area id="area_GO:0031253" shape="rect" href="#GO:0031253" coords="166,1005,257,1097"  alt="GO:0031253 cell projection membrane (3.35e-03)" title="GO:0031253 cell projection membrane (3.35e-03)" onclick="return nodeClicked(this,event);" />
<area id="area_GO:0009986" shape="rect" href="#GO:0009986" coords="473,472,590,589"  alt="GO:0009986 cell surface (9.00e-05)" title="GO:0009986 cell surface (9.00e-05)" onclick="return nodeClicked(this,event);" />
<area id="area_GO:0009897" shape="rect" href="#GO:0009897" coords="281,993,395,1109"  alt="GO:0009897 external side of plasma membrane (1.05e-04)" title="GO:0009897 external side of plasma membrane (1.05e-04)" onclick="return nodeClicked(this,event);" />
<area id="area_GO:0031252" shape="rect" href="#GO:0031252" coords="78,482,174,579"  alt="GO:0031252 cell leading edge (1.59e-03)" title="GO:0031252 cell leading edge (1.59e-03)" onclick="return nodeClicked(this,event);" />
<area id="area_GO:0071944" shape="rect" href="#GO:0071944" coords="342,477,449,585"  alt="GO:0071944 cell periphery (3.70e-04)" title="GO:0071944 cell periphery (3.70e-04)" onclick="return nodeClicked(this,event);" />
</map>
