# Supplementary material for: Ontology based molecular signatures for immune cell types via gene expression analysis
Source: BMC Bioinformatics. 2013 Aug 30;14:263. doi: 10.1186/1471-2105-14-263 (PMC3844401; doi:10.1186/1471-2105-14-263)
Supplement: Additional file 1 — OBAMS profiles for all mature B cells. Additional file 1 contains a zip archive of OBAMS profiles for all mature B cells, including for each cell type individual spreadsheets showing up and down regulated genes for that cell type relative to parental cell types, and VLAD (GO term enrichment) results for all mature B cells. [file 1471-2105-14-263-S1.zip › Additional File 1/GC B cell/VLAD.CL_0000844_down/auxfiles/vlad.results.molecular_function.dot]

digraph "molecular_function" {
graph [ bgcolor = "#FFFFFF", label = <<TABLE COLOR="black" BGCOLOR="white"><TR><TD COLSPAN="2" BGCOLOR="#D0D0D0"><FONT COLOR="black">molecular_function</FONT></TD></TR><TR><TD BORDER="0">CL_0000844-down.xls</TD></TR></TABLE>> ];
node [ fontname = "Helvetica" ];

subgraph "nodes" {

node [ style = "filled", fixedsize = "true", width = 1, shape = "box", fontsize = 9, fillcolor = "#D0D0D0", fontcolor = "black", color = "black" ];

"GO:0035586" [ URL = "#GO:0035586", label = <<TABLE BORDER="0"><TR><TD>GO:0035586<BR/>purinergic<BR/>receptor<BR/>activity<BR/>(1.60e-05)</TD></TR></TABLE>>, width = 1.40529165771, shape = "box", fontsize = 10.1180999355, height = 1.40529165771 ];
"GO:0030695" [ URL = "#GO:0030695", label = <<TABLE BORDER="0"><TR><TD>GO:0030695<BR/>GTPase<BR/>regulator<BR/>activity<BR/>(3.41e-06)</TD></TR></TABLE>>, width = 1.5, shape = "box", fontsize = 10.8, height = 1.5 ];
"GO:0045028" [ URL = "#GO:0045028", label = <<TABLE BORDER="0"><TR><TD>GO:0045028<BR/>purinergic<BR/>nucleotide<BR/>receptor<BR/>activity,<BR/>G-protein coupled<BR/>(1.39e-04)</TD></TR></TABLE>>, width = 1.26103692704, shape = "box", fontsize = 9.07946587467, height = 1.26103692704 ];
"GO:0008270" [ URL = "#GO:0008270", label = <<TABLE BORDER="0"><TR><TD>GO:0008270<BR/>zinc ion binding<BR/>(2.76e-05)</TD></TR></TABLE>>, width = 1.37018135317, shape = "box", fontsize = 9.86530574286, height = 1.37018135317 ];
"GO:0001730" [ URL = "#GO:0001730", label = <<TABLE BORDER="0"><TR><TD>GO:0001730<BR/>2'-5'-oligoadenylate<BR/>synthetase<BR/>activity<BR/>(2.04e-03)</TD></TR></TABLE>>, width = 1.05440646316, shape = "box", fontsize = 7.59172653475, height = 1.05440646316 ];
"GO:0046872" [ URL = "#GO:0046872", label = <<TABLE BORDER="0"><TR><TD>GO:0046872<BR/>metal ion binding<BR/>(8.87e-05)</TD></TR></TABLE>>, width = 1.29226393541, shape = "box", fontsize = 9.30430033496, height = 1.29226393541 ];
"GO:0030234" [ URL = "#GO:0030234", label = <<TABLE BORDER="0"><TR><TD>GO:0030234<BR/>enzyme<BR/>regulator<BR/>activity<BR/>(3.19e-05)</TD></TR></TABLE>>, width = 1.36093583783, shape = "box", fontsize = 9.79873803235, height = 1.36093583783 ];
"GO:0005488" [ URL = "#GO:0005488", label = <<TABLE BORDER="0"><TR><TD>GO:0005488<BR/>binding<BR/>(2.09e-03)</TD></TR></TABLE>>, width = 1.05238447372, shape = "box", fontsize = 7.57716821075, height = 1.05238447372 ];
"GO:0019899" [ URL = "#GO:0019899", label = <<TABLE BORDER="0"><TR><TD>GO:0019899<BR/>enzyme binding<BR/>(9.56e-04)</TD></TR></TABLE>>, width = 1.1167321698, shape = "box", fontsize = 8.04047162253, height = 1.1167321698 ];
"GO:0005085" [ URL = "#GO:0005085", label = <<TABLE BORDER="0"><TR><TD>GO:0005085<BR/>guanyl-nucleotide<BR/>exchange factor<BR/>activity<BR/>(1.21e-03)</TD></TR></TABLE>>, width = 1.09794579102, shape = "box", fontsize = 7.90520969531, height = 1.09794579102 ];
"GO:0043167" [ URL = "#GO:0043167", label = <<TABLE BORDER="0"><TR><TD>GO:0043167<BR/>ion binding<BR/>(1.71e-04)</TD></TR></TABLE>>, width = 1.24627527156, shape = "box", fontsize = 8.97318195523, height = 1.24627527156 ];
"GO:0004896" [ URL = "#GO:0004896", label = <<TABLE BORDER="0"><TR><TD>GO:0004896<BR/>cytokine<BR/>receptor<BR/>activity<BR/>(3.58e-04)</TD></TR></TABLE>>, width = 1.19247443426, shape = "box", fontsize = 8.58581592671, height = 1.19247443426 ];
"GO:0060589" [ URL = "#GO:0060589", label = <<TABLE BORDER="0"><TR><TD>GO:0060589<BR/>nucleoside-triphosphatase<BR/>regulator<BR/>activity<BR/>(6.05e-06)</TD></TR></TABLE>>, width = 1.46554087375, shape = "box", fontsize = 10.551894291, height = 1.46554087375 ];
"GO:0001608" [ URL = "#GO:0001608", label = <<TABLE BORDER="0"><TR><TD>GO:0001608<BR/>nucleotide<BR/>receptor<BR/>activity,<BR/>G-protein coupled<BR/>(1.39e-04)</TD></TR></TABLE>>, width = 1.26103692704, shape = "box", fontsize = 9.07946587467, height = 1.26103692704 ];
"GO:0016502" [ URL = "#GO:0016502", label = <<TABLE BORDER="0"><TR><TD>GO:0016502<BR/>nucleotide<BR/>receptor<BR/>activity<BR/>(7.45e-05)</TD></TR></TABLE>>, width = 1.30424992615, shape = "box", fontsize = 9.3905994683, height = 1.30424992615 ];
"GO:0019955" [ URL = "#GO:0019955", label = <<TABLE BORDER="0"><TR><TD>GO:0019955<BR/>cytokine binding<BR/>(1.59e-03)</TD></TR></TABLE>>, width = 1.07541908898, shape = "box", fontsize = 7.74301744064, height = 1.07541908898 ];
"GO:0045513" [ URL = "#GO:0045513", label = <<TABLE BORDER="0"><TR><TD>GO:0045513<BR/>interleukin-27 binding<BR/>(6.94e-04)</TD></TR></TABLE>>, width = 1.141969597, shape = "box", fontsize = 8.22218109842, height = 1.141969597 ];
"GO:0004904" [ URL = "#GO:0004904", label = <<TABLE BORDER="0"><TR><TD>GO:0004904<BR/>interferon<BR/>receptor<BR/>activity<BR/>(6.94e-04)</TD></TR></TABLE>>, width = 1.141969597, shape = "box", fontsize = 8.22218109842, height = 1.141969597 ];
"GO:0019961" [ URL = "#GO:0019961", label = <<TABLE BORDER="0"><TR><TD>GO:0019961<BR/>interferon binding<BR/>(2.04e-03)</TD></TR></TABLE>>, width = 1.05440646316, shape = "box", fontsize = 7.59172653475, height = 1.05440646316 ];
"GO:0005083" [ URL = "#GO:0005083", label = <<TABLE BORDER="0"><TR><TD>GO:0005083<BR/>small GTPase<BR/>regulator<BR/>activity<BR/>(3.06e-04)</TD></TR></TABLE>>, width = 1.20391529643, shape = "box", fontsize = 8.66819013428, height = 1.20391529643 ];
"GO:0008276" [ URL = "#GO:0008276", label = <<TABLE BORDER="0"><TR><TD>GO:0008276<BR/>protein<BR/>methyltransferase<BR/>activity<BR/>(5.11e-04)</TD></TR></TABLE>>, width = 1.1655105295, shape = "box", fontsize = 8.39167581243, height = 1.1655105295 ];
"GO:0004888" [ URL = "#GO:0004888", label = "", width = 0.100027007745, shape = "box", height = 0.100027007745 ];
"GO:0016740" [ URL = "#GO:0016740", label = <<TABLE BORDER="0"><TR><TD>GO:0016740<BR/>transferase<BR/>activity<BR/>(1.80e-02)</TD></TR></TABLE>>, width = 0.851213384894, shape = "box", fontsize = 6.12873637124, height = 0.851213384894 ];
"GO:0035615" [ URL = "#GO:0035615", label = <<TABLE BORDER="0"><TR><TD>GO:0035615<BR/>clathrin<BR/>adaptor<BR/>activity<BR/>(6.94e-04)</TD></TR></TABLE>>, width = 1.141969597, shape = "box", fontsize = 8.22218109842, height = 1.141969597 ];
"GO:0043169" [ URL = "#GO:0043169", label = <<TABLE BORDER="0"><TR><TD>GO:0043169<BR/>cation binding<BR/>(1.47e-04)</TD></TR></TABLE>>, width = 1.2572624093, shape = "box", fontsize = 9.05228934694, height = 1.2572624093 ];
"GO:0016893" [ URL = "#GO:0016893", label = <<TABLE BORDER="0"><TR><TD>GO:0016893<BR/>endonuclease<BR/>activity,<BR/>active with<BR/>either ribo- or<BR/>deoxyribonucleic<BR/>acids and<BR/>producing<BR/>5'-phosphomonoesters<BR/>(1.20e-03)</TD></TR></TABLE>>, width = 1.0984802937, shape = "box", fontsize = 7.90905811467, height = 1.0984802937 ];
"GO:0001614" [ URL = "#GO:0001614", label = <<TABLE BORDER="0"><TR><TD>GO:0001614<BR/>purinergic<BR/>nucleotide<BR/>receptor<BR/>activity<BR/>(7.45e-05)</TD></TR></TABLE>>, width = 1.30424992615, shape = "box", fontsize = 9.3905994683, height = 1.30424992615 ];
"GO:0003674" [ URL = "#GO:0003674", label = <<TABLE BORDER="0"><TR><TD>GO:0003674<BR/>molecular_function</TD></TR></TABLE>>, width = 1.5, shape = "box", fontsize = 10.8 ];
"GO:0005515" [ URL = "#GO:0005515", label = <<TABLE BORDER="0"><TR><TD>GO:0005515<BR/>protein binding<BR/>(1.33e-02)</TD></TR></TABLE>>, width = 0.882198641414, shape = "box", fontsize = 6.35183021818, height = 0.882198641414 ];
"GO:0003824" [ URL = "#GO:0003824", label = <<TABLE BORDER="0"><TR><TD>GO:0003824<BR/>catalytic<BR/>activity<BR/>(2.94e-02)</TD></TR></TABLE>>, width = 0.798324510902, shape = "box", fontsize = 5.7479364785, height = 0.798324510902 ];
}
subgraph "edges" {


edge [ dir = "back", weight = 1 ];
subgraph "regulates" {


edge [ color = "cyan", arrowtail = "none" ];
subgraph "positive" {


edge [ color = "green", arrowtail = "vee" ];
}
subgraph "negative" {


edge [ color = "red", arrowtail = "tee" ];
}
}
subgraph "part_of" {


edge [ color = "purple", arrowtail = "diamond", weight = 2.5 ];
}
subgraph "is_a" {


edge [ color = "blue", arrowtail = "empty", weight = 5.0 ];
"GO:0001614" -> "GO:0045028";
"GO:0019955" -> "GO:0004896";
"GO:0004888" -> "GO:0004896";
"GO:0016502" -> "GO:0001614";
"GO:0005515" -> "GO:0019955";
"GO:0004888" -> "GO:0016502";
"GO:0003674" -> "GO:0003824";
"GO:0003824" -> "GO:0016740";
"GO:0005515" -> "GO:0019899";
"GO:0030695" -> "GO:0005085";
"GO:0030695" -> "GO:0005083";
"GO:0005488" -> "GO:0043167";
"GO:0035586" -> "GO:0001614";
"GO:0005488" -> "GO:0005515";
"GO:0019955" -> "GO:0019961";
"GO:0030234" -> "GO:0060589";
"GO:0003674" -> "GO:0005488";
"GO:0043169" -> "GO:0046872";
"GO:0043167" -> "GO:0043169";
"GO:0004888" -> "GO:0035586";
"GO:0060589" -> "GO:0030695";
"GO:0019961" -> "GO:0004904";
"GO:0019955" -> "GO:0045513";
"GO:0004896" -> "GO:0004904";
"GO:0003674" -> "GO:0030234";
"GO:0001608" -> "GO:0045028";
}
"GO:0016740" -> "GO:0008276";
"GO:0046872" -> "GO:0008270";
"GO:0016740" -> "GO:0001730";
"GO:0003674" -> "GO:0004888";
"GO:0004888" -> "GO:0001608";
"GO:0005515" -> "GO:0035615";
"GO:0003824" -> "GO:0016893";
}
}
