# Supplementary material for: Ontology based molecular signatures for immune cell types via gene expression analysis
Source: BMC Bioinformatics. 2013 Aug 30;14:263. doi: 10.1186/1471-2105-14-263 (PMC3844401; doi:10.1186/1471-2105-14-263)
Supplement: Additional file 1 — OBAMS profiles for all mature B cells. Additional file 1 contains a zip archive of OBAMS profiles for all mature B cells, including for each cell type individual spreadsheets showing up and down regulated genes for that cell type relative to parental cell types, and VLAD (GO term enrichment) results for all mature B cells. [file 1471-2105-14-263-S1.zip › Additional File 1/GC B cell/VLAD.CL_0000844_down/auxfiles/vlad.results.molecular_function.map]

<map name="map_molecular_function">
<area id="area_GO:0035586" shape="rect" href="#GO:0035586" coords="820,662,953,797"  alt="GO:0035586 purinergic receptor activity (1.60e-05)" title="GO:0035586 purinergic receptor activity (1.60e-05)" onclick="return nodeClicked(this,event);" />
<area id="area_GO:0001614" shape="rect" href="#GO:0001614" coords="931,849,1056,975"  alt="GO:0001614 purinergic nucleotide receptor activity (7.45e-05)" title="GO:0001614 purinergic nucleotide receptor activity (7.45e-05)" onclick="return nodeClicked(this,event);" />
<area id="area_GO:0030695" shape="rect" href="#GO:0030695" coords="113,469,257,613"  alt="GO:0030695 GTPase regulator activity (3.41e-06)" title="GO:0030695 GTPase regulator activity (3.41e-06)" onclick="return nodeClicked(this,event);" />
<area id="area_GO:0005085" shape="rect" href="#GO:0005085" coords="5,677,109,782"  alt="GO:0005085 guanyl-nucleotide exchange factor activity (1.21e-03)" title="GO:0005085 guanyl-nucleotide exchange factor activity (1.21e-03)" onclick="return nodeClicked(this,event);" />
<area id="area_GO:0005083" shape="rect" href="#GO:0005083" coords="133,671,248,787"  alt="GO:0005083 small GTPase regulator activity (3.06e-04)" title="GO:0005083 small GTPase regulator activity (3.06e-04)" onclick="return nodeClicked(this,event);" />
<area id="area_GO:0045028" shape="rect" href="#GO:0045028" coords="1007,1027,1127,1149"  alt="GO:0045028 purinergic nucleotide receptor activity, G-protein coupled (1.39e-04)" title="GO:0045028 purinergic nucleotide receptor activity, G-protein coupled (1.39e-04)" onclick="return nodeClicked(this,event);" />
<area id="area_GO:0008270" shape="rect" href="#GO:0008270" coords="272,846,403,978"  alt="GO:0008270 zinc ion binding (2.76e-05)" title="GO:0008270 zinc ion binding (2.76e-05)" onclick="return nodeClicked(this,event);" />
<area id="area_GO:0001730" shape="rect" href="#GO:0001730" coords="915,491,1016,592"  alt="GO:0001730 2'-5'-oligoadenylate synthetase activity (2.04e-03)" title="GO:0001730 2'-5'-oligoadenylate synthetase activity (2.04e-03)" onclick="return nodeClicked(this,event);" />
<area id="area_GO:0046872" shape="rect" href="#GO:0046872" coords="276,667,399,791"  alt="GO:0046872 metal ion binding (8.87e-05)" title="GO:0046872 metal ion binding (8.87e-05)" onclick="return nodeClicked(this,event);" />
<area id="area_GO:0030234" shape="rect" href="#GO:0030234" coords="196,101,327,232"  alt="GO:0030234 enzyme regulator activity (3.19e-05)" title="GO:0030234 enzyme regulator activity (3.19e-05)" onclick="return nodeClicked(this,event);" />
<area id="area_GO:0060589" shape="rect" href="#GO:0060589" coords="121,280,263,421"  alt="GO:0060589 nucleoside-triphosphatase regulator activity (6.05e-06)" title="GO:0060589 nucleoside-triphosphatase regulator activity (6.05e-06)" onclick="return nodeClicked(this,event);" />
<area id="area_GO:0005488" shape="rect" href="#GO:0005488" coords="420,116,521,217"  alt="GO:0005488 binding (2.09e-03)" title="GO:0005488 binding (2.09e-03)" onclick="return nodeClicked(this,event);" />
<area id="area_GO:0043167" shape="rect" href="#GO:0043167" coords="287,291,407,411"  alt="GO:0043167 ion binding (1.71e-04)" title="GO:0043167 ion binding (1.71e-04)" onclick="return nodeClicked(this,event);" />
<area id="area_GO:0005515" shape="rect" href="#GO:0005515" coords="436,308,521,393"  alt="GO:0005515 protein binding (1.33e-02)" title="GO:0005515 protein binding (1.33e-02)" onclick="return nodeClicked(this,event);" />
<area id="area_GO:0019899" shape="rect" href="#GO:0019899" coords="425,488,532,595"  alt="GO:0019899 enzyme binding (9.56e-04)" title="GO:0019899 enzyme binding (9.56e-04)" onclick="return nodeClicked(this,event);" />
<area id="area_GO:0043169" shape="rect" href="#GO:0043169" coords="281,481,401,602"  alt="GO:0043169 cation binding (1.47e-04)" title="GO:0043169 cation binding (1.47e-04)" onclick="return nodeClicked(this,event);" />
<area id="area_GO:0004896" shape="rect" href="#GO:0004896" coords="681,672,796,787"  alt="GO:0004896 cytokine receptor activity (3.58e-04)" title="GO:0004896 cytokine receptor activity (3.58e-04)" onclick="return nodeClicked(this,event);" />
<area id="area_GO:0004904" shape="rect" href="#GO:0004904" coords="617,857,727,967"  alt="GO:0004904 interferon receptor activity (6.94e-04)" title="GO:0004904 interferon receptor activity (6.94e-04)" onclick="return nodeClicked(this,event);" />
<area id="area_GO:0001608" shape="rect" href="#GO:0001608" coords="1080,851,1200,973"  alt="GO:0001608 nucleotide receptor activity, G-protein coupled (1.39e-04)" title="GO:0001608 nucleotide receptor activity, G-protein coupled (1.39e-04)" onclick="return nodeClicked(this,event);" />
<area id="area_GO:0016502" shape="rect" href="#GO:0016502" coords="977,667,1103,792"  alt="GO:0016502 nucleotide receptor activity (7.45e-05)" title="GO:0016502 nucleotide receptor activity (7.45e-05)" onclick="return nodeClicked(this,event);" />
<area id="area_GO:0019955" shape="rect" href="#GO:0019955" coords="556,490,657,593"  alt="GO:0019955 cytokine binding (1.59e-03)" title="GO:0019955 cytokine binding (1.59e-03)" onclick="return nodeClicked(this,event);" />
<area id="area_GO:0045513" shape="rect" href="#GO:0045513" coords="423,675,532,784"  alt="GO:0045513 interleukin-27 binding (6.94e-04)" title="GO:0045513 interleukin-27 binding (6.94e-04)" onclick="return nodeClicked(this,event);" />
<area id="area_GO:0019961" shape="rect" href="#GO:0019961" coords="556,679,657,780"  alt="GO:0019961 interferon binding (2.04e-03)" title="GO:0019961 interferon binding (2.04e-03)" onclick="return nodeClicked(this,event);" />
<area id="area_GO:0008276" shape="rect" href="#GO:0008276" coords="1040,485,1152,597"  alt="GO:0008276 protein methyltransferase activity (5.11e-04)" title="GO:0008276 protein methyltransferase activity (5.11e-04)" onclick="return nodeClicked(this,event);" />
<area id="area_GO:0004888" shape="rect" href="#GO:0004888" coords="883,537,891,546"  alt="GO:0004888 transmembrane signaling receptor activity (1.00e+00)" title="GO:0004888 transmembrane signaling receptor activity (1.00e+00)" onclick="return nodeClicked(this,event);" />
<area id="area_GO:0016740" shape="rect" href="#GO:0016740" coords="596,310,676,391"  alt="GO:0016740 transferase activity (1.80e-02)" title="GO:0016740 transferase activity (1.80e-02)" onclick="return nodeClicked(this,event);" />
<area id="area_GO:0035615" shape="rect" href="#GO:0035615" coords="681,487,791,596"  alt="GO:0035615 clathrin adaptor activity (6.94e-04)" title="GO:0035615 clathrin adaptor activity (6.94e-04)" onclick="return nodeClicked(this,event);" />
<area id="area_GO:0016893" shape="rect" href="#GO:0016893" coords="700,298,804,403"  alt="GO:0016893 endonuclease activity, active with either ribo- or deoxyribonucleic acids and producing 5'-phosphomonoesters (1.20e-03)" title="GO:0016893 endonuclease activity, active with either ribo- or deoxyribonucleic acids and producing 5'-phosphomonoesters (1.20e-03)" onclick="return nodeClicked(this,event);" />
<area id="area_GO:0003674" shape="rect" href="#GO:0003674" coords="399,5,543,53"  alt="GO:0003674 molecular_function (1.00e+00)" title="GO:0003674 molecular_function (1.00e+00)" onclick="return nodeClicked(this,event);" />
<area id="area_GO:0003824" shape="rect" href="#GO:0003824" coords="599,129,673,205"  alt="GO:0003824 catalytic activity (2.94e-02)" title="GO:0003824 catalytic activity (2.94e-02)" onclick="return nodeClicked(this,event);" />
</map>
