# Supplementary material for: Ontology based molecular signatures for immune cell types via gene expression analysis
Source: BMC Bioinformatics. 2013 Aug 30;14:263. doi: 10.1186/1471-2105-14-263 (PMC3844401; doi:10.1186/1471-2105-14-263)
Supplement: Additional file 1 — OBAMS profiles for all mature B cells. Additional file 1 contains a zip archive of OBAMS profiles for all mature B cells, including for each cell type individual spreadsheets showing up and down regulated genes for that cell type relative to parental cell types, and VLAD (GO term enrichment) results for all mature B cells. [file 1471-2105-14-263-S1.zip › Additional File 1/GC B cell/VLAD.CL_0000844_down/resultsCL_0000844_down.xls]

## Sheet: Summary
CL_0000844_down			CL_0000844-down.xls
Vlad version	v1.5		MGI:1916028	1110038D17Rik
Date	Mon Aug 29 17:26:28 2011		MGI:3697821	1810036N14Rik
Run time	45.61 sec		MGI:2443575	4833442J19Rik
Ontology file	gene_ontology.obo		MGI:1914897	4930523C07Rik
Ontology date	Fri Aug 26 19:30:00 2011		MGI:1922505	4930562F07Rik
Annotation file	gene_association.mgi		MGI:1924842	4931406H21Rik
Annotation date	???		MGI:1921616	4932422M17Rik
Analysis type	enrichment		MGI:2442463	6430527G18Rik
Excluded evidence codes	ND		MGI:2444813	9030617O03Rik
Number of query sets	1		MGI:2443777	9530009G21Rik
Query set 1	CL_0000844-down.xls (n=524; 2547 not found)		MGI:2442135	A430078G23Rik
Universe set	default (everything)		MGI:2441814	A630033H20Rik
Graph display	Top 25 scoring terms and their ancestors. Interior nodes have been culled.		MGI:2673128	AB041803
Jump to	biological_process		MGI:3043001	AB124611
	cellular_component		MGI:99607	Abca1
	molecular_function		MGI:99606	Abca2
			MGI:1351644	Abcc5
			MGI:107704	Abcg1
Column Descriptions			MGI:1923741	Abhd14b
TermID	ID of the ontology term.		MGI:1914135	Acadsb
Term	The text of the term.		MGI:1859515	Acrbp
Term Min Pval	The smallest P-val for any query set for this term.		MGI:105377	Adam19
Term Max Pval	The largest P-val for any query set for this term.		MGI:1889336	Adck2
Term P ratio	Term Min Pval divided by Term Max Pval.		MGI:1914676	Adck3
Pval	Pval (significance score) for this query set for this ontology term.		MGI:102891	Adcy7
k	The number of objects in the query set annotated to this term (or a descendant).		MGI:1351615	Add3
n	The size of the query set.		MGI:99402	Adora2a
K	The number of objects in the database annotated to this term (or a descendant).		MGI:87938	Adrb2
N	Number of annotated objects in the database.		MGI:1100819	Aff1
k/n	Percent of query set objects annotated to this term (or a descendant).		MGI:106927	Aff3
K/N	Percent of database objects annotated to this term (or a descendant).		MGI:1924809	Agl
k/K	Percent of all objects annotated to this term present in the query set.		MGI:1914762	Agpat2
n/N	Percent of database in the query set.		MGI:3603816	Agpat9
Qset	The name of the query set.		MGI:2444218	Ahdc1
Symbols	The symbols query set objects annotated to this term (or a descendant).		MGI:1915077	Aldh6a1
			MGI:1914731	Alg2
			MGI:1096344	Ampd3
			MGI:1915987	Angel1
			MGI:106008	Anxa5
			MGI:88255	Anxa6
			MGI:1933111	Apobec3
			MGI:2384914	Appl2
			MGI:1916960	Arap1
			MGI:2684416	Arap2
			MGI:1923367	Arhgap15
			MGI:1921160	Arhgap18
			MGI:1918552	Arhgap26
			MGI:2143764	Arhgap9
			MGI:2142567	Arhgef18
			MGI:1918954	Arhgef3
			MGI:2443039	Arid5a
			MGI:1915396	Arl13b
			MGI:99473	Arrb1
			MGI:1924291	Arsk
			MGI:2651854	Atg4c
			MGI:2450125	Atp10d
			MGI:2137302	B3gnt5
			MGI:1342057	B4galnt1
			MGI:3584522	BC094916
			MGI:894680	Bach1
			MGI:2442120	Bank1
			MGI:2385848	Bcas3
			MGI:88137	Bckdhb
			MGI:88138	Bcl2
			MGI:1197007	Birc3
			MGI:2179809	Bivm
			MGI:88174	Bmi1
			MGI:109532	Btg3
			MGI:1338871	Btrc
			MGI:2442366	C230081A13Rik
			MGI:106217	Cacna1e
			MGI:1914738	Calcoco1
			MGI:1926944	Calcrl
			MGI:1919941	Calhm2
			MGI:1098259	Capg
			MGI:1923291	Ccdc125
			MGI:2443297	Ccnj
			MGI:1196419	Ccpg1
			MGI:103011	Ccr7
			MGI:107674	Cd1d1
			MGI:1926446	Cd274
			MGI:107474	Cd38
			MGI:96617	Cd47
			MGI:104850	Cd55
			MGI:1336885	Cd84
			MGI:1347095	Cd97
			MGI:104565	Cdkn1b
			MGI:1923046	Cdyl2
			MGI:1347245	Ceacam1
			MGI:2448567	Chd2
			MGI:2444926	Ckap4
			MGI:2136650	Clec2i
			MGI:103227	Cmah
			MGI:1919244	Cnn3
			MGI:1917505	Cnrip1
			MGI:2442894	Cobll1
			MGI:1889385	Crebl2
			MGI:1354756	Crim1
			MGI:1915881	Cryl1
			MGI:1917675	Csnk1g3
			MGI:1933185	Ctps2
			MGI:2686925	Cybasc3
			MGI:2158641	Cyp4f13
			MGI:2441702	Cyth4
			MGI:2183535	Cytip
			MGI:1277184	D1Ertd622e
			MGI:2138209	D2hgdh
			MGI:3704500	D930027P08Rik
			MGI:104849	Daf2
			MGI:2442858	Ddx58
			MGI:2384570	Ddx60
			MGI:1918035	Dennd1c
			MGI:1201681	Dennd5a
			MGI:1333825	Dgat1
			MGI:102952	Dgka
			MGI:2444188	Dgkh
			MGI:2177178	Dicer1
			MGI:2145977	Dip2b
			MGI:2387188	Dirc2
			MGI:1916147	Disp1
			MGI:1928739	Dnajb2
			MGI:2181053	Dnajc28
			MGI:109628	Dnase1l1
			MGI:2146320	Dock10
			MGI:1917278	Dopey2
			MGI:94919	Dpp4
			MGI:1925064	Dstyk
			MGI:1195261	Eef2k
			MGI:1924095	Eid2b
			MGI:1890495	Elac1
			MGI:102805	Entpd1
			MGI:1914714	Entpd4
			MGI:95405	Ephx1
			MGI:103582	Ercc5
			MGI:1352467	Esr1
			MGI:1344426	Esyt1
			MGI:95458	Evi2a
			MGI:1923164	Exoc6b
			MGI:1097695	Ezh1
			MGI:109609	Faah
			MGI:2442372	Fam168a
			MGI:3644026	Fam169b
			MGI:2676309	Fam43a
			MGI:2670964	Fam46a
			MGI:1261783	Fam49a
			MGI:2444879	Fam65b
			MGI:3026924	Fam84b
			MGI:3045266	Fan1
			MGI:1354738	Fbxl12
			MGI:1919444	Fbxl20
			MGI:1914981	Fbxo32
			MGI:3052463	Fbxw10
			MGI:1354698	Fbxw4
			MGI:3053558	Fcrl5
			MGI:1347084	Fgd2
			MGI:1919257	Fndc3b
			MGI:1926805	Foxj2
			MGI:1347488	Foxk1
			MGI:1918625	Foxn3
			MGI:1890081	Foxo3
			MGI:1914004	Foxp1
			MGI:1201785	Fxyd5
			MGI:107277	Fyco1
			MGI:3608341	Gapt
			MGI:1919212	Gatsl3
			MGI:1926263	Gbp3
			MGI:2429943	Gbp5
			MGI:2444421	Gbp7
			MGI:101859	Gcap14
			MGI:95675	Gch1
			MGI:1329035	Ggh
			MGI:1932723	Gimap3
			MGI:1349656	Gimap4
			MGI:2442232	Gimap5
			MGI:1918876	Gimap6
			MGI:1349657	Gimap7
			MGI:2685303	Gimap8
			MGI:3641941	Gm10309
			MGI:3642355	Gm10336
			MGI:3642253	Gm10397
			MGI:3642358	Gm10521
			MGI:3642520	Gm10888
			MGI:3779381	Gm11127
			MGI:3652173	Gm12185
			MGI:3584360	Gm1966
			MGI:95762	Gm2a
			MGI:3646410	Gm4955
			MGI:2685373	Gm527
			MGI:3645205	Gm5431
			MGI:3643122	Gm5819
			MGI:2685460	Gm614
			MGI:3642238	Gm9861
			MGI:1922862	Gns
			MGI:104898	Gpcpd1
			MGI:1890220	Gpr132
			MGI:2685222	Gpr174
			MGI:107859	Gpr18
			MGI:2442034	Gpr183
			MGI:108031	Gpr65
			MGI:2442071	Gprasp2
			MGI:1925037	Gramd1b
			MGI:1333842	Grap2
			MGI:1916396	Gsdmd
			MGI:1921808	Gvin1
			MGI:1098566	Gypc
			MGI:95896	H2-D1
			MGI:95904	H2-K1
			MGI:95935	H2-Q6
			MGI:95936	H2-Q7
			MGI:95937	H2-Q8
			MGI:95958	H2-T24
			MGI:2140356	H6pd
			MGI:894659	Hbp1
			MGI:96052	Hck
			MGI:2141520	Hepacam2
			MGI:2444681	Hhat
			MGI:96086	Hhex
			MGI:2153839	Hps3
			MGI:2149821	Hsd17b11
			MGI:3588279	I730030J21Rik
			MGI:96412	Ide
			MGI:96417	Ids
			MGI:96428	Ifi203
			MGI:107658	Ifnar1
			MGI:1098243	Ifnar2
			MGI:107654	Ifngr2
			MGI:1338071	Ikbkb
			MGI:96538	Il10ra
			MGI:109380	Il10rb
			MGI:96539	Il12a
			MGI:1355318	Il27ra
			MGI:96551	Il2rg
			MGI:96558	Il5ra
			MGI:96560	Il6st
			MGI:2135611	Immp2l
			MGI:1277960	Inadl
			MGI:96575	Insr
			MGI:2444159	Ipcef1
			MGI:1196356	Iqsec1
			MGI:2429603	Irak2
			MGI:1921164	Irak3
			MGI:96590	Irf1
			MGI:1096873	Irf4
			MGI:107567	Irgm1
			MGI:2146854	Itfg3
			MGI:96603	Itga4
			MGI:96616	Itgb7
			MGI:1309517	Itm2b
			MGI:96623	Itpr1
			MGI:104813	Jarid2
			MGI:2443388	Jhdm1d
			MGI:1913096	Jmy
			MGI:1922151	Kbtbd11
			MGI:2145823	Kctd12
			MGI:3643121	Kctd21
			MGI:1922855	Kdm5b
			MGI:2448492	Kdm6b
			MGI:2451333	Khnyn
			MGI:1333796	Klf12
			MGI:1342772	Klf2
			MGI:1342773	Klf3
			MGI:1935151	Klf7
			MGI:1196453	Klhl7
			MGI:1918039	Kynu
			MGI:2143628	L3mbtl3
			MGI:2140175	Ldlrap1
			MGI:1095413	Lfng
			MGI:99554	Lgals3bp
			MGI:1928481	Lgals8
			MGI:109496	Lgals9
			MGI:1195969	Lilra6
			MGI:894311	Lilrb3
			MGI:104572	Limk1
			MGI:1914418	Lpar6
			MGI:1891340	Lpin1
			MGI:1933162	Lrba
			MGI:1915982	Lrrc16a
			MGI:1914830	Lrrc18
			MGI:2445095	Lrrc33
			MGI:96881	Ly6d
			MGI:108559	Macf1
			MGI:1919539	Malat1
			MGI:2445027	Malt1
			MGI:2389460	Maml2
			MGI:104677	Man1a
			MGI:1346872	Map3k1
			MGI:1346878	Map3k8
			MGI:2154405	Map4k3
			MGI:1353598	Mapk8ip3
			MGI:2145597	Mbnl2
			MGI:1098644	Mfhas1
			MGI:1352483	Mga
			MGI:2662992	Mgat4a
			MGI:2682319	Mll2
			MGI:2444959	Mll3
			MGI:2136841	Morc3
			MGI:2661311	Mppe1
			MGI:2385644	Ms4a6c
			MGI:107494	Myl12b
			MGI:2388271	Mylip
			MGI:1858746	Myst4
			MGI:2140872	N4bp2l1
			MGI:1298220	Naip5
			MGI:97283	Ncf1
			MGI:109186	Ncf4
			MGI:1921289	Nfam1
			MGI:1859333	Nfat5
			MGI:97312	Nfkb1
			MGI:1913507	Nicn1
			MGI:97342	Nid1
			MGI:2444084	Nlrp10
			MGI:104716	Nnat
			MGI:1341839	Nod1
			MGI:97364	Notch2
			MGI:1097712	Npc1
			MGI:2449205	Nr1d2
			MGI:1921387	Nuak2
			MGI:2180852	Oas2
			MGI:2180850	Oas3
			MGI:1344390	Oasl2
			MGI:97444	Orm2
			MGI:1930265	Osbpl5
			MGI:2654703	Otud7b
			MGI:1338859	P2rx4
			MGI:1926076	P2ry10
			MGI:1914537	Parp6
			MGI:1923927	Pcmtd2
			MGI:107490	Pdcd4
			MGI:1277116	Pde8a
			MGI:104864	Pdia4
			MGI:1343087	Pdk2
			MGI:1860611	Pdlim1
			MGI:1927489	Pdlim5
			MGI:97537	Pecam1
			MGI:107815	Pfkfb2
			MGI:2687284	Pfkfb4
			MGI:1345092	Pglyrp1
			MGI:2181434	Phc3
			MGI:98647	Phf1
			MGI:2384756	Phf21a
			MGI:104522	Phxr4
			MGI:1917016	Pik3ip1
			MGI:2443588	Pik3r5
			MGI:1276541	Pira11
			MGI:97603	Pkd1
			MGI:2445289	Plac8
			MGI:97612	Plaur
			MGI:1914107	Plbd1
			MGI:107465	Plcb2
			MGI:2442213	Plekha1
			MGI:2443627	Plekhm3
			MGI:104662	Pml
			MGI:1915166	Ppap2b
			MGI:894649	Ppfibp2
			MGI:2139740	Ppm1l
			MGI:1336199	Ppp1r13b
			MGI:2387581	Ppp1r9b
			MGI:1349475	Ppp2r5c
			MGI:1919711	Prcp
			MGI:2384854	Prdm9
			MGI:1336185	Prkab2
			MGI:97599	Prkce
			MGI:1316652	Prmt2
			MGI:97783	Psap
			MGI:1918215	Psd3
			MGI:1096365	Psme2
			MGI:1321396	Pstpip1
			MGI:107170	Ptpn22
			MGI:3695276	Pydc4
			MGI:105065	Rab24
			MGI:1201692	Rabac1
			MGI:1933196	Rad54l2
			MGI:3036245	Ralgapa2
			MGI:1889073	Rangrf
			MGI:97856	Rara
			MGI:1333849	Rasgrp2
			MGI:97874	Rb1
			MGI:1347074	Rbbp9
			MGI:1919670	Rbm33
			MGI:97887	Rdx
			MGI:2443373	Relt
			MGI:1914588	Rffl
			MGI:104328	Rhbdf1
			MGI:2442473	Rhbdf2
			MGI:2385708	Rin3
			MGI:1925666	Rnase6
			MGI:1098272	Rnasel
			MGI:1346341	Rnf13
			MGI:1344401	Rnf144a
			MGI:1920257	Rnf169
			MGI:1277953	Rp2h
			MGI:102672	Runx3
			MGI:1339468	S100a10
			MGI:1338798	S100a11
			MGI:1096355	S1pr1
			MGI:2135937	Sbk1
			MGI:1925976	Scaper
			MGI:2446140	Scml4
			MGI:1349164	Sdc4
			MGI:98279	Sell
			MGI:106689	Selplg
			MGI:2182838	Serpina3f
			MGI:1913472	Serpinb1a
			MGI:1194506	Serpini1
			MGI:2155278	Sesn1
			MGI:2652820	Setd1b
			MGI:2137680	Sfxn4
			MGI:2444110	Sgms1
			MGI:1346349	Sh3bp2
			MGI:2678949	Sh3tc1
			MGI:1915044	Shisa5
			MGI:2443155	Sidt1
			MGI:98310	Ski
			MGI:104295	Sla
			MGI:2135960	Slc12a6
			MGI:1330284	Slc16a7
			MGI:1919107	Slc17a9
			MGI:1921261	Slc25a27
			MGI:1914962	Slc25a37
			MGI:1347347	Slc27a4
			MGI:1929693	Slc37a2
			MGI:1915932	Slc44a2
			MGI:1918956	Slc46a3
			MGI:107417	Slc50a1
			MGI:1313258	Slfn2
			MGI:1329004	Slfn5
			MGI:2672859	Slfn8
			MGI:1201674	Smad3
			MGI:99603	Smarca2
			MGI:1276549	Snn
			MGI:2148176	Snora65
			MGI:3779515	Snord15b
			MGI:1351324	Snord32a
			MGI:1351321	Snord35b
			MGI:2443239	Snx33
			MGI:2385459	Socs5
			MGI:104838	Spata13
			MGI:2384936	Spns2
			MGI:2686240	Ssh1
			MGI:98304	St3gal1
			MGI:1341828	St6galnac3
			MGI:103062	Stat4
			MGI:103034	Stat6
			MGI:1099439	Stk10
			MGI:1916356	Stoml1
			MGI:1914977	Stx17
			MGI:104811	Sub1
			MGI:2147319	Svil
			MGI:2449316	Syne2
			MGI:109626	Taz
			MGI:1922072	Tbc1d10c
			MGI:2384803	Tbc1d12
			MGI:1919488	Tbc1d5
			MGI:98534	Tcn2
			MGI:2444679	Tcp11l2
			MGI:2140279	Tdrd7
			MGI:2443298	Tet2
			MGI:1913266	Tk2
			MGI:104634	Tle3
			MGI:1346060	Tlr2
			MGI:2176882	Tlr7
			MGI:1914873	Tm7sf3
			MGI:2442900	Tmcc3
			MGI:2444725	Tmem154
			MGI:1919410	Tmem163
			MGI:1919769	Tmem55a
			MGI:2146049	Tmem71
			MGI:1919727	Tmem87b
			MGI:1355315	Tmod3
			MGI:894675	Tnfrsf18
			MGI:107414	Tnfsf10
			MGI:2443730	Tnrc6b
			MGI:1309516	Tpst2
			MGI:2441706	Traf3ip3
			MGI:1923931	Trim12a
			MGI:1921985	Trim14
			MGI:4821256	Trim30b
			MGI:3035181	Trim30d
			MGI:2137359	Trim34a
			MGI:2442815	Trim65
			MGI:2137353	Trim7
			MGI:1914375	Tspan31
			MGI:1350360	Tspan32
			MGI:2140873	Ttc28
			MGI:1889549	Txnip
			MGI:1277211	Tyrobp
			MGI:2384911	Ube2d1
			MGI:1344373	Ubl3
			MGI:1923839	Unc5cl
			MGI:1921404	Unkl
			MGI:1921520	Usp20
			MGI:2152450	Usp3
			MGI:104631	Utrn
			MGI:1313276	Vamp1
			MGI:98927	Vcl
			MGI:106442	Vkorc1
			MGI:1916724	Vps37b
			MGI:1915401	Wls
			MGI:3772572	Xaf1
			MGI:2139883	Zbtb10
			MGI:102755	Zbtb7b
			MGI:3026959	Zc3h12c
			MGI:1919168	Zcchc24
			MGI:1344407	Zeb2
			MGI:1353609	Zfp238
			MGI:99175	Zfp28
			MGI:1889348	Zfp318
			MGI:1917856	Zfp398
			MGI:2444666	Zfp420
			MGI:3040694	Zfp456
			MGI:2443957	Zfp516
			MGI:1915280	Zfp560
			MGI:1919430	Zfp661
			MGI:3033356	Zfp72
			MGI:3641861	Zfp831
			MGI:3040703	Zfp874a
			MGI:3040702	Zfp874b
			MGI:3040693	Zmiz1
			MGI:106374	Zmiz2
			MGI:1923257	Zmym2
			MGI:3041170	Zmym5
			MGI:1913755	Zmynd11
			MGI:98885	Zrsr1
			MGI:1914513	Zswim6

## Sheet: biological_process
TermID	Term	Pval	k	n	K	N	k/n	K/N	k/K	n/N	Qset	Symbols
GO:0048583	regulation of response to stimulus	8.8115e-12	87	374	1645	14841	0.23262	0.110842	0.0528875	0.0252005	CL_0000844-down.xls	Adora2a,Adrb2,Agpat9,Arap1,Arap2,Arhgap15,Arhgef18,Arhgef3,Arrb1,Bcl2,Btrc,Cacna1e,Calcrl,Ccr7,Cd1d1,Cd38,Cd47,Cd55,Ceacam1,Clec2i,Cyth4,Daf2,Ddx58,Disp1,Dpp4,Esr1,Fgd2,Gimap5,Gpr65,H2-D1,H2-K1,Hhex,Ikbkb,Il12a,Il27ra,Il6st,Insr,Iqsec1,Irak2,Irak3,Irf1,Ldlrap1,Lgals9,Macf1,Malt1,Map3k1,Mapk8ip3,Mll2,Nfam1,Nfkb1,Nod1,Notch2,Npc1,Otud7b,P2rx4,Pecam1,Pglyrp1,Plekha1,Pml,Ppap2b,Prkce,Prmt2,Psap,Psd3,…
GO:0019222	regulation of metabolic process	6.91867e-10	160	374	4184	14841	0.427807	0.281922	0.0382409	0.0252005	CL_0000844-down.xls	Abca1,Abca2,Abcg1,Adcy7,Adora2a,Adrb2,Aff1,Arap1,Arap2,Arhgap15,Arhgap18,Arhgap9,Arhgef18,Arhgef3,Arid5a,Arrb1,Bach1,Bcl2,Bmi1,Btrc,Calcoco1,Calcrl,Ccr7,Cd1d1,Cd38,Cd55,Cdkn1b,Ceacam1,Clec2i,Cnn3,Crebl2,Crim1,Cyth4,Ddx58,Dgka,Dgkh,Dicer1,Dnajb2,Esr1,Ezh1,Fgd2,Foxj2,Foxk1,Foxn3,Foxo3,Foxp1,Gch1,Gimap5,Gm2a,Gpr65,Hbp1,Hhex,Ide,Ifnar2,Ikbkb,Il12a,Il27ra,Il2rg,Il6st,Insr,Iqsec1,Irak2,Irak3,Irf1,Irf4,…
GO:0002682	regulation of immune system process	1.81829e-09	41	374	575	14841	0.109626	0.038744	0.0713043	0.0252005	CL_0000844-down.xls	Adora2a,Bcl2,Bmi1,Ccr7,Cd1d1,Cd274,Cd38,Cd47,Cd55,Clec2i,Daf2,Ddx58,Dpp4,Foxo3,Foxp1,Gimap5,H2-D1,H2-K1,Il12a,Il27ra,Il2rg,Il6st,Irak3,Malt1,Nfam1,Nod1,Notch2,Orm2,Pecam1,Pglyrp1,Plekha1,Pml,Ptpn22,Rara,Rb1,Smad3,Socs5,Stat6,Tlr2,Tlr7,Zbtb7b
GO:0002684	positive regulation of immune system process	2.81544e-09	31	374	362	14841	0.0828877	0.0243919	0.0856354	0.0252005	CL_0000844-down.xls	Bcl2,Bmi1,Ccr7,Cd1d1,Cd38,Cd47,Cd55,Clec2i,Daf2,Dpp4,Foxp1,Gimap5,H2-D1,H2-K1,Il12a,Il27ra,Il2rg,Il6st,Irak3,Malt1,Nfam1,Nod1,Pecam1,Pglyrp1,Plekha1,Ptpn22,Rara,Socs5,Stat6,Tlr2,Tlr7
GO:0002376	immune system process	3.51974e-09	54	374	912	14841	0.144385	0.0614514	0.0592105	0.0252005	CL_0000844-down.xls	Bank1,Bcl2,Bmi1,Ccr7,Cd1d1,Cd38,Cd47,Cd55,Clec2i,Daf2,Ddx58,Dicer1,Dpp4,Foxp1,Gapt,Gbp3,Gbp5,Gbp7,Gch1,Gimap5,Gpr183,H2-D1,H2-K1,H2-Q7,Hhex,Ifnar1,Ikbkb,Il12a,Irf1,Irf4,Irgm1,Jarid2,Klf2,Kynu,Lilrb3,Malt1,Ncf1,Nfam1,Nfkb1,Pecam1,Pglyrp1,Plekha1,Pml,Prkce,Psme2,Ptpn22,Rb1,Selplg,Smad3,Taz,Tet2,Tlr2,Tlr7,Tnfsf10
GO:0048518	positive regulation of biological process	3.56663e-09	117	374	2797	14841	0.312834	0.188464	0.0418305	0.0252005	CL_0000844-down.xls	Abca1,Abcg1,Adcy7,Adora2a,Adrb2,Aff1,Agpat2,Anxa5,Arap1,Arrb1,Bcl2,Bmi1,Btrc,Calcoco1,Calcrl,Ccr7,Cd1d1,Cd38,Cd47,Cd55,Cdkn1b,Clec2i,Daf2,Ddx58,Dicer1,Disp1,Dnajb2,Dpp4,Esr1,Fbxw4,Fndc3b,Foxj2,Foxk1,Foxo3,Foxp1,Gimap5,Gpr65,H2-D1,H2-K1,Hbp1,Hhex,Ifnar1,Il12a,Il27ra,Il2rg,Il6st,Insr,Irak3,Irf1,Irf4,Itm2b,Jarid2,Jhdm1d,Jmy,Klf12,Klf2,Klf7,Ldlrap1,Lgals9,Limk1,Lpin1,Macf1,Malt1,Maml2,Map3k1,Mapk8ip3…
GO:0080090	regulation of primary metabolic process	2.0732e-08	138	374	3595	14841	0.368984	0.242234	0.0383866	0.0252005	CL_0000844-down.xls	Abca1,Abca2,Abcg1,Adcy7,Adora2a,Adrb2,Aff1,Arap1,Arap2,Arhgap15,Arhgap18,Arhgap9,Arid5a,Arrb1,Bach1,Bcl2,Bmi1,Btrc,Calcoco1,Calcrl,Ccr7,Cd1d1,Cd38,Cd55,Cdkn1b,Ceacam1,Clec2i,Cnn3,Crebl2,Ddx58,Dgka,Dgkh,Dicer1,Dnajb2,Esr1,Ezh1,Foxj2,Foxk1,Foxn3,Foxo3,Foxp1,Gimap5,Gpr65,Hbp1,Hhex,Ide,Ifnar2,Ikbkb,Il12a,Il27ra,Il6st,Insr,Irak2,Irak3,Irf1,Irf4,Jarid2,Jhdm1d,Jmy,Kdm5b,Kdm6b,Klf12,Klf2,Klf3,Klf7,L3mbtl…
GO:0065009	regulation of molecular function	6.363e-08	78	374	1688	14841	0.208556	0.113739	0.0462085	0.0252005	CL_0000844-down.xls	Adcy7,Adora2a,Adrb2,Arap1,Arap2,Arhgap15,Arhgap18,Arhgap9,Arhgef18,Arhgef3,Arrb1,Bcl2,Bmi1,Cacna1e,Calcrl,Ccr7,Cd55,Cdkn1b,Ceacam1,Cnn3,Crim1,Cyth4,Dgka,Dgkh,Fgd2,Foxj2,Foxk1,Foxn3,Foxo3,Foxp1,Gch1,Gm2a,Gpr65,Ikbkb,Insr,Iqsec1,Irak2,Irak3,Irf4,Jmy,Ldlrap1,Limk1,Malt1,Map3k1,Map4k3,Mapk8ip3,Nfam1,Nfkb1,Nod1,Pfkfb2,Pik3r5,Pml,Ppap2b,Ppp2r5c,Prkce,Prmt2,Psd3,Ralgapa2,Rara,Rasgrp2,Rb1,Rin3,Rp2h,S100a…
GO:0031323	regulation of cellular metabolic process	6.38873e-08	136	374	3588	14841	0.363636	0.241763	0.0379041	0.0252005	CL_0000844-down.xls	Abca1,Abca2,Abcg1,Adcy7,Adora2a,Adrb2,Aff1,Arap1,Arap2,Arhgap15,Arhgap18,Arhgap9,Arid5a,Arrb1,Bach1,Bcl2,Bmi1,Btrc,Calcoco1,Calcrl,Ccr7,Cd1d1,Cd38,Cdkn1b,Ceacam1,Clec2i,Cnn3,Crebl2,Ddx58,Dgka,Dgkh,Dicer1,Dnajb2,Esr1,Ezh1,Foxj2,Foxk1,Foxn3,Foxo3,Foxp1,Gimap5,Gpr65,Hbp1,Hhex,Ide,Ifnar2,Ikbkb,Il12a,Il27ra,Il6st,Insr,Irak2,Irak3,Irf1,Irf4,Jarid2,Jhdm1d,Jmy,Kdm5b,Kdm6b,Klf12,Klf2,Klf3,Klf7,L3mbtl3,Lim…
GO:0009966	regulation of signal transduction	6.58662e-08	64	374	1275	14841	0.171123	0.0859107	0.0501961	0.0252005	CL_0000844-down.xls	Adrb2,Agpat9,Arap1,Arap2,Arhgap15,Arhgef18,Arhgef3,Arrb1,Btrc,Ccr7,Ceacam1,Cyth4,Disp1,Esr1,Fgd2,Gpr65,Hhex,Ikbkb,Il12a,Il6st,Insr,Iqsec1,Irak2,Irak3,Irf1,Ldlrap1,Lgals9,Macf1,Malt1,Map3k1,Mapk8ip3,Mll2,Nfam1,Nfkb1,Nod1,Notch2,Otud7b,P2rx4,Pecam1,Plekha1,Ppap2b,Prkce,Prmt2,Psap,Psd3,Ptpn22,Ralgapa2,Rasgrp2,Rb1,Rhbdf1,S1pr1,Shisa5,Ski,Slc44a2,Smad3,Socs5,Spata13,Tbc1d10c,Tbc1d12,Tbc1d5,Tlr2,Usp20,…
GO:0034097	response to cytokine stimulus	7.28151e-08	23	374	247	14841	0.0614973	0.0166431	0.0931174	0.0252005	CL_0000844-down.xls	Aff3,Bcl2,Gbp3,Gbp5,Gbp7,Gch1,Ifi203,Ifnar2,Il27ra,Il2rg,Il5ra,Il6st,Insr,Irak2,Irak3,Irf1,Kynu,Lilrb3,Pml,Serpina3f,Socs5,Stat4,Stat6
GO:0051249	regulation of lymphocyte activation	8.74895e-08	22	374	230	14841	0.0588235	0.0154976	0.0956522	0.0252005	CL_0000844-down.xls	Adora2a,Bcl2,Bmi1,Ccr7,Cd1d1,Cd274,Cd38,Cd47,Clec2i,Dpp4,Gimap5,Il12a,Il27ra,Il2rg,Il6st,Malt1,Nfam1,Ptpn22,Rara,Socs5,Stat6,Zbtb7b
GO:0050776	regulation of immune response	1.50503e-07	25	374	298	14841	0.0668449	0.0200795	0.0838926	0.0252005	CL_0000844-down.xls	Bcl2,Ccr7,Cd1d1,Cd38,Cd55,Clec2i,Daf2,Dpp4,Gimap5,H2-D1,H2-K1,Il12a,Il27ra,Irak3,Malt1,Nfam1,Pglyrp1,Plekha1,Ptpn22,Rara,Smad3,Socs5,Stat6,Tlr2,Tlr7
GO:0048584	positive regulation of response to stimulus	1.80271e-07	45	374	781	14841	0.120321	0.0526245	0.0576184	0.0252005	CL_0000844-down.xls	Adrb2,Arrb1,Bcl2,Ccr7,Cd1d1,Cd38,Cd47,Cd55,Clec2i,Daf2,Disp1,Esr1,Gimap5,H2-D1,H2-K1,Hhex,Il12a,Il27ra,Il6st,Insr,Ldlrap1,Lgals9,Macf1,Malt1,Mapk8ip3,Mll2,Nfam1,Nfkb1,Nod1,Notch2,P2rx4,Pecam1,Pglyrp1,Plekha1,Ppap2b,Prkce,Ptpn22,S1pr1,Shisa5,Slc44a2,Smad3,Tlr2,Tlr7,Wls,Zeb2
GO:0023051	regulation of signaling	3.00412e-07	70	374	1508	14841	0.187166	0.10161	0.0464191	0.0252005	CL_0000844-down.xls	Adora2a,Adrb2,Agpat9,Arap1,Arap2,Arhgap15,Arhgef18,Arhgef3,Arrb1,Btrc,Cacna1e,Ccr7,Cd38,Ceacam1,Cyth4,Disp1,Esr1,Fgd2,Gpr65,Hhex,Ikbkb,Il12a,Il6st,Insr,Iqsec1,Irak2,Irak3,Irf1,Ldlrap1,Lgals9,Macf1,Malt1,Map3k1,Mapk8ip3,Mll2,Nfam1,Nfkb1,Nnat,Nod1,Notch2,Otud7b,P2rx4,Pecam1,Pfkfb2,Plekha1,Ppap2b,Prkce,Prmt2,Psap,Psd3,Ptpn22,Ralgapa2,Rara,Rasgrp2,Rb1,Rhbdf1,S1pr1,Shisa5,Ski,Slc44a2,Smad3,Socs5,Spata…
GO:0060255	regulation of macromolecule metabolic process	4.79737e-07	127	374	3392	14841	0.339572	0.228556	0.037441	0.0252005	CL_0000844-down.xls	Abca2,Abcg1,Adora2a,Adrb2,Aff1,Arap1,Arid5a,Arrb1,Bach1,Bcl2,Bmi1,Btrc,Calcoco1,Ccr7,Cd1d1,Cd38,Cd55,Cdkn1b,Ceacam1,Clec2i,Crebl2,Ddx58,Dgka,Dgkh,Dicer1,Dnajb2,Esr1,Ezh1,Foxj2,Foxk1,Foxn3,Foxo3,Foxp1,Hbp1,Hhex,Ide,Ifnar2,Ikbkb,Il12a,Il27ra,Il2rg,Il6st,Insr,Irak2,Irak3,Irf1,Irf4,Jarid2,Jhdm1d,Jmy,Kdm5b,Kdm6b,Klf12,Klf2,Klf3,Klf7,L3mbtl3,Limk1,Lpin1,Malt1,Maml2,Map3k1,Mapk8ip3,Mbnl2,Mga,Mll2,Mll3,M…
GO:0002697	regulation of immune effector process	6.34455e-07	18	374	179	14841	0.0481283	0.0120612	0.100559	0.0252005	CL_0000844-down.xls	Ccr7,Cd1d1,Cd55,Ddx58,Dpp4,Foxp1,Gimap5,H2-D1,H2-K1,Il12a,Il27ra,Irak3,Malt1,Pml,Rara,Socs5,Stat6,Tlr2
GO:0050863	regulation of T cell activation	7.79081e-07	17	374	163	14841	0.0454545	0.0109831	0.104294	0.0252005	CL_0000844-down.xls	Adora2a,Bmi1,Ccr7,Cd1d1,Cd274,Cd47,Clec2i,Dpp4,Gimap5,Il12a,Il2rg,Il6st,Malt1,Ptpn22,Rara,Socs5,Zbtb7b
GO:0009893	positive regulation of metabolic process	8.60784e-07	67	374	1460	14841	0.179144	0.0983761	0.0458904	0.0252005	CL_0000844-down.xls	Abca1,Abcg1,Adcy7,Adora2a,Adrb2,Aff1,Arap1,Arrb1,Bcl2,Bmi1,Btrc,Calcoco1,Ccr7,Cd1d1,Cd38,Ddx58,Dicer1,Dnajb2,Esr1,Foxj2,Foxk1,Foxo3,Foxp1,Gpr65,Hhex,Il12a,Il2rg,Il6st,Insr,Irf1,Irf4,Jarid2,Jhdm1d,Klf12,Klf2,Klf7,Lpin1,Malt1,Maml2,Map3k1,Mll2,Mylip,Nfat5,Nfkb1,Pecam1,Plaur,Pml,Ppap2b,Prdm9,Prkce,Prmt2,Rara,Rb1,S1pr1,Sgms1,Ski,Slc50a1,Smad3,Smarca2,Stat4,Stat6,Tlr2,Tlr7,Ube2d1,Zbtb7b,Zmiz1,Zmiz2
GO:0050778	positive regulation of immune response	9.35471e-07	19	374	203	14841	0.0508021	0.0136783	0.0935961	0.0252005	CL_0000844-down.xls	Bcl2,Ccr7,Cd1d1,Cd38,Cd55,Clec2i,Daf2,Gimap5,H2-D1,H2-K1,Il12a,Il27ra,Malt1,Nfam1,Pglyrp1,Plekha1,Ptpn22,Tlr2,Tlr7
GO:0002694	regulation of leukocyte activation	9.52586e-07	22	374	264	14841	0.0588235	0.0177886	0.0833333	0.0252005	CL_0000844-down.xls	Adora2a,Bcl2,Bmi1,Ccr7,Cd1d1,Cd274,Cd38,Cd47,Clec2i,Dpp4,Gimap5,Il12a,Il27ra,Il2rg,Il6st,Malt1,Nfam1,Ptpn22,Rara,Socs5,Stat6,Zbtb7b
GO:0044093	positive regulation of molecular function	1.23919e-06	48	374	920	14841	0.128342	0.0619904	0.0521739	0.0252005	CL_0000844-down.xls	Adcy7,Adora2a,Adrb2,Arap1,Arap2,Arhgap15,Arhgap18,Arhgap9,Arrb1,Bcl2,Bmi1,Calcrl,Ccr7,Ceacam1,Dgka,Dgkh,Gch1,Gm2a,Gpr65,Ikbkb,Insr,Irak2,Irak3,Irf4,Jmy,Malt1,Map3k1,Mapk8ip3,Nfam1,Nod1,Pfkfb2,Pml,Ppap2b,Prkce,Ralgapa2,Rara,Rin3,Rp2h,S100a10,S1pr1,Sdc4,Ski,Smad3,Tbc1d10c,Tbc1d12,Tbc1d5,Tlr2,Zeb2
GO:0051171	regulation of nitrogen compound metabolic process	1.32896e-06	110	374	2868	14841	0.294118	0.193248	0.0383543	0.0252005	CL_0000844-down.xls	Abca1,Abca2,Abcg1,Adcy7,Adora2a,Adrb2,Aff1,Arap1,Arap2,Arhgap15,Arhgap18,Arhgap9,Arid5a,Arrb1,Bach1,Bmi1,Btrc,Calcoco1,Calcrl,Ccr7,Cd38,Cdkn1b,Cnn3,Crebl2,Ddx58,Dicer1,Esr1,Ezh1,Foxj2,Foxk1,Foxn3,Foxo3,Foxp1,Gimap5,Gpr65,Hbp1,Hhex,Ifnar2,Ikbkb,Il27ra,Insr,Irak2,Irak3,Irf1,Irf4,Jarid2,Jhdm1d,Jmy,Kdm5b,Kdm6b,Klf12,Klf2,Klf3,Klf7,L3mbtl3,Lpin1,Malt1,Maml2,Map3k1,Mbnl2,Mga,Mll2,Mll3,Myst4,Nfam1,Nfat5…
GO:0019219	regulation of nucleobase, nucleoside, nucleotide and nucleic acid metabolic process	1.44744e-06	109	374	2839	14841	0.291444	0.191294	0.0383938	0.0252005	CL_0000844-down.xls	Abca1,Abca2,Abcg1,Adcy7,Adora2a,Adrb2,Aff1,Arap1,Arap2,Arhgap15,Arhgap18,Arhgap9,Arid5a,Arrb1,Bach1,Bmi1,Btrc,Calcoco1,Calcrl,Ccr7,Cd38,Cdkn1b,Cnn3,Crebl2,Ddx58,Dicer1,Esr1,Ezh1,Foxj2,Foxk1,Foxn3,Foxo3,Foxp1,Gpr65,Hbp1,Hhex,Ifnar2,Ikbkb,Il27ra,Insr,Irak2,Irak3,Irf1,Irf4,Jarid2,Jhdm1d,Jmy,Kdm5b,Kdm6b,Klf12,Klf2,Klf3,Klf7,L3mbtl3,Lpin1,Malt1,Maml2,Map3k1,Mbnl2,Mga,Mll2,Mll3,Myst4,Nfam1,Nfat5,Nfkb1,…
GO:0050865	regulation of cell activation	2.0003e-06	22	374	276	14841	0.0588235	0.0185971	0.0797101	0.0252005	CL_0000844-down.xls	Adora2a,Bcl2,Bmi1,Ccr7,Cd1d1,Cd274,Cd38,Cd47,Clec2i,Dpp4,Gimap5,Il12a,Il27ra,Il2rg,Il6st,Malt1,Nfam1,Ptpn22,Rara,Socs5,Stat6,Zbtb7b
GO:0051707	response to other organism	2.41e-06	26	374	369	14841	0.0695187	0.0248636	0.0704607	0.0252005	CL_0000844-down.xls	Abca1,Bcl2,Cd47,Ddx58,Dicer1,Gbp3,Gbp7,Gch1,H2-K1,Hck,Ifnar1,Il12a,Il27ra,Irak2,Irak3,Malt1,Ncf1,Nod1,Pglyrp1,Pml,Prkce,Rara,Rnasel,Smad3,Tlr2,Tlr7
GO:0048522	positive regulation of cellular process	2.70713e-06	99	374	2538	14841	0.264706	0.171013	0.0390071	0.0252005	CL_0000844-down.xls	Abca1,Adcy7,Adora2a,Adrb2,Aff1,Anxa5,Arap1,Arrb1,Bcl2,Bmi1,Btrc,Calcoco1,Calcrl,Ccr7,Cd1d1,Cd38,Cd47,Cdkn1b,Clec2i,Ddx58,Dicer1,Disp1,Dnajb2,Dpp4,Esr1,Fbxw4,Fndc3b,Foxj2,Foxk1,Foxo3,Foxp1,Gimap5,Gpr65,Hhex,Il12a,Il2rg,Il6st,Insr,Irf1,Irf4,Itm2b,Jarid2,Jhdm1d,Jmy,Klf12,Klf2,Klf7,Ldlrap1,Lgals9,Limk1,Lpin1,Macf1,Malt1,Maml2,Map3k1,Mapk8ip3,Mll2,Nfam1,Nfat5,Nfkb1,Nid1,Nnat,Nod1,Notch2,P2rx4,Pecam1,P…
GO:0009607	response to biotic stimulus	2.86614e-06	27	374	396	14841	0.0721925	0.0266828	0.0681818	0.0252005	CL_0000844-down.xls	Abca1,Bcl2,Cd47,Ddx58,Dicer1,Gbp3,Gbp7,Gch1,H2-K1,Hck,Ifnar1,Il12a,Il27ra,Irak2,Irak3,Malt1,Ncf1,Nod1,Pglyrp1,Pml,Prkce,Rara,Rnasel,Smad3,Tlr2,Tlr7,Txnip
GO:0010468	regulation of gene expression	5.59669e-06	103	374	2715	14841	0.275401	0.182939	0.0379374	0.0252005	CL_0000844-down.xls	Abca2,Abcg1,Adora2a,Adrb2,Aff1,Arid5a,Arrb1,Bach1,Bcl2,Bmi1,Btrc,Calcoco1,Cd38,Cd55,Cdkn1b,Crebl2,Ddx58,Dicer1,Esr1,Ezh1,Foxj2,Foxk1,Foxn3,Foxo3,Foxp1,Hbp1,Hhex,Ifnar2,Ikbkb,Il2rg,Insr,Irak2,Irak3,Irf1,Irf4,Jarid2,Jhdm1d,Jmy,Kdm5b,Kdm6b,Klf12,Klf2,Klf3,Klf7,L3mbtl3,Lpin1,Malt1,Maml2,Map3k1,Mapk8ip3,Mbnl2,Mga,Mll2,Mll3,Morc3,Mylip,Myst4,Nfam1,Nfat5,Nfkb1,Nod1,Notch2,Nr1d2,Pdcd4,Pde8a,Pdlim1,Phf1,P…
GO:0035587	purinergic receptor signaling pathway	5.89997e-06	7	374	29	14841	0.0187166	0.00195405	0.241379	0.0252005	CL_0000844-down.xls	Adora2a,Gpr174,Gpr18,Gpr183,Lpar6,P2rx4,P2ry10
GO:0071345	cellular response to cytokine stimulus	7.91138e-06	16	374	173	14841	0.0427807	0.0116569	0.0924855	0.0252005	CL_0000844-down.xls	Gbp3,Gbp5,Gbp7,Ifi203,Ifnar2,Il27ra,Il2rg,Il5ra,Il6st,Irak2,Irak3,Irf1,Lilrb3,Socs5,Stat4,Stat6
GO:0051251	positive regulation of lymphocyte activation	8.10658e-06	15	374	154	14841	0.040107	0.0103767	0.0974026	0.0252005	CL_0000844-down.xls	Bcl2,Bmi1,Ccr7,Cd1d1,Cd38,Cd47,Dpp4,Gimap5,Il12a,Il2rg,Il6st,Malt1,Rara,Socs5,Stat6
GO:0046634	regulation of alpha-beta T cell activation	8.49872e-06	9	374	55	14841	0.0240642	0.00370595	0.163636	0.0252005	CL_0000844-down.xls	Adora2a,Ccr7,Cd1d1,Gimap5,Il12a,Il2rg,Rara,Socs5,Zbtb7b
GO:0010604	positive regulation of macromolecule metabolic process	1.01642e-05	60	374	1352	14841	0.160428	0.091099	0.0443787	0.0252005	CL_0000844-down.xls	Adrb2,Aff1,Arap1,Arrb1,Bcl2,Bmi1,Btrc,Calcoco1,Ccr7,Cd1d1,Cd38,Ddx58,Dicer1,Dnajb2,Esr1,Foxj2,Foxk1,Foxo3,Foxp1,Hhex,Il12a,Il2rg,Il6st,Insr,Irf1,Irf4,Jarid2,Jhdm1d,Klf12,Klf2,Klf7,Lpin1,Maml2,Map3k1,Mll2,Mylip,Nfat5,Nfkb1,Pecam1,Plaur,Pml,Ppap2b,Prdm9,Prmt2,Rara,Rb1,S1pr1,Sgms1,Ski,Slc50a1,Smad3,Smarca2,Stat4,Stat6,Tlr2,Tlr7,Ube2d1,Zbtb7b,Zmiz1,Zmiz2
GO:0006355	regulation of transcription, DNA-dependent	1.08676e-05	90	374	2317	14841	0.240642	0.156122	0.0388433	0.0252005	CL_0000844-down.xls	Abca2,Abcg1,Adora2a,Adrb2,Aff1,Arid5a,Arrb1,Bach1,Bmi1,Btrc,Calcoco1,Cd38,Cdkn1b,Crebl2,Ddx58,Dicer1,Esr1,Ezh1,Foxj2,Foxk1,Foxn3,Foxo3,Foxp1,Hbp1,Hhex,Ifnar2,Ikbkb,Insr,Irak2,Irak3,Irf1,Irf4,Jarid2,Jhdm1d,Jmy,Kdm5b,Kdm6b,Klf12,Klf2,Klf3,Klf7,L3mbtl3,Lpin1,Malt1,Maml2,Map3k1,Mga,Mll2,Mll3,Myst4,Nfam1,Nfat5,Nfkb1,Nod1,Notch2,Nr1d2,Pdcd4,Pde8a,Pdlim1,Phf1,Phf21a,Pml,Ppap2b,Prdm9,Prmt2,Rara,Rb1,Runx3…
GO:0046578	regulation of Ras protein signal transduction	1.24334e-05	19	374	242	14841	0.0508021	0.0163062	0.0785124	0.0252005	CL_0000844-down.xls	Arap1,Arap2,Arhgap15,Arhgef18,Arhgef3,Arrb1,Ccr7,Cyth4,Fgd2,Gpr65,Iqsec1,Notch2,Psd3,Ralgapa2,S1pr1,Spata13,Tbc1d10c,Tbc1d12,Tbc1d5
GO:0050790	regulation of catalytic activity	1.2723e-05	60	374	1362	14841	0.160428	0.0917728	0.0440529	0.0252005	CL_0000844-down.xls	Adcy7,Adora2a,Adrb2,Arap1,Arap2,Arhgap15,Arhgap18,Arhgap9,Arhgef18,Arhgef3,Arrb1,Bcl2,Bmi1,Calcrl,Ccr7,Cd55,Cdkn1b,Ceacam1,Cnn3,Crim1,Cyth4,Dgka,Dgkh,Fgd2,Gch1,Gm2a,Gpr65,Insr,Iqsec1,Irak3,Limk1,Malt1,Map3k1,Map4k3,Mapk8ip3,Nfkb1,Nod1,Pfkfb2,Pik3r5,Pml,Ppp2r5c,Prkce,Psd3,Ralgapa2,Rasgrp2,Rb1,Rin3,Rp2h,S1pr1,Sdc4,Serpina3f,Serpinb1a,Serpini1,Smad3,Socs5,Spata13,Tbc1d10c,Tbc1d12,Tbc1d5,Zeb2
GO:0051056	regulation of small GTPase mediated signal transduction	1.31889e-05	20	374	265	14841	0.0534759	0.0178559	0.0754717	0.0252005	CL_0000844-down.xls	Arap1,Arap2,Arhgap15,Arhgef18,Arhgef3,Arrb1,Ccr7,Cyth4,Fgd2,Gpr65,Iqsec1,Notch2,Psd3,Ralgapa2,Rasgrp2,S1pr1,Spata13,Tbc1d10c,Tbc1d12,Tbc1d5
GO:0001817	regulation of cytokine production	1.43097e-05	21	374	289	14841	0.0561497	0.0194731	0.0726644	0.0252005	CL_0000844-down.xls	Agpat2,Arrb1,Ccr7,Cd1d1,Clec2i,Ddx58,Gimap5,Ifnar1,Il12a,Il27ra,Irak3,Irf1,Irf4,Klf2,Malt1,Nfkb1,Nod1,Rara,Smad3,Tlr2,Tlr7
GO:0001775	cell activation	1.48013e-05	23	374	336	14841	0.0614973	0.02264	0.0684524	0.0252005	CL_0000844-down.xls	Adora2a,Bank1,Bcl2,Ccr7,Cd1d1,Dpp4,Entpd1,Foxp1,Gapt,Gimap5,Gpr183,Hhex,Ifnar1,Irf1,Irf4,Lilrb3,Malt1,Nfam1,Prkce,Ptpn22,Smad3,Tlr2,Tlr7
GO:0032231	regulation of actin filament bundle assembly	1.48048e-05	7	374	33	14841	0.0187166	0.00222357	0.212121	0.0252005	CL_0000844-down.xls	Arap1,Gpr65,Limk1,Map3k1,S1pr1,Sdc4,Smad3
GO:0050870	positive regulation of T cell activation	1.58229e-05	12	374	107	14841	0.0320856	0.00720976	0.11215	0.0252005	CL_0000844-down.xls	Bmi1,Ccr7,Cd1d1,Cd47,Dpp4,Gimap5,Il12a,Il2rg,Il6st,Malt1,Rara,Socs5
GO:0031326	regulation of cellular biosynthetic process	1.60989e-05	101	374	2712	14841	0.270053	0.182737	0.0372419	0.0252005	CL_0000844-down.xls	Abca1,Abca2,Abcg1,Adcy7,Adora2a,Adrb2,Aff1,Arid5a,Arrb1,Bach1,Bcl2,Bmi1,Btrc,Calcoco1,Calcrl,Ccr7,Cd1d1,Cd38,Cdkn1b,Clec2i,Crebl2,Ddx58,Dicer1,Esr1,Ezh1,Foxj2,Foxk1,Foxn3,Foxo3,Foxp1,Gimap5,Gpr65,Hbp1,Hhex,Ifnar2,Ikbkb,Insr,Irak2,Irak3,Irf1,Irf4,Jarid2,Jhdm1d,Jmy,Kdm5b,Kdm6b,Klf12,Klf2,Klf3,Klf7,L3mbtl3,Lpin1,Malt1,Maml2,Map3k1,Mga,Mll2,Mll3,Myst4,Nfam1,Nfat5,Nfkb1,Nod1,Notch2,Nr1d2,Pdcd4,Pde8a,P…
GO:0045786	negative regulation of cell cycle	1.61115e-05	15	374	163	14841	0.040107	0.0109831	0.0920245	0.0252005	CL_0000844-down.xls	Bcl2,Btg3,Cdkn1b,Esr1,Foxk1,Il12a,Jmy,Macf1,Notch2,Pkd1,Pml,Rb1,Runx3,Sesn1,Smad3
GO:0035590	purinergic nucleotide receptor signaling pathway	1.72712e-05	6	374	23	14841	0.0160428	0.00154976	0.26087	0.0252005	CL_0000844-down.xls	Gpr174,Gpr18,Gpr183,Lpar6,P2rx4,P2ry10
GO:0043370	regulation of CD4-positive, alpha-beta T cell differentiation	1.72712e-05	6	374	23	14841	0.0160428	0.00154976	0.26087	0.0252005	CL_0000844-down.xls	Ccr7,Gimap5,Il2rg,Rara,Socs5,Zbtb7b
GO:0051252	regulation of RNA metabolic process	1.73699e-05	91	374	2378	14841	0.243316	0.160232	0.0382675	0.0252005	CL_0000844-down.xls	Abca2,Abcg1,Adora2a,Adrb2,Aff1,Arid5a,Arrb1,Bach1,Bmi1,Btrc,Calcoco1,Cd38,Cdkn1b,Crebl2,Ddx58,Dicer1,Esr1,Ezh1,Foxj2,Foxk1,Foxn3,Foxo3,Foxp1,Hbp1,Hhex,Ifnar2,Ikbkb,Insr,Irak2,Irak3,Irf1,Irf4,Jarid2,Jhdm1d,Jmy,Kdm5b,Kdm6b,Klf12,Klf2,Klf3,Klf7,L3mbtl3,Lpin1,Malt1,Maml2,Map3k1,Mbnl2,Mga,Mll2,Mll3,Myst4,Nfam1,Nfat5,Nfkb1,Nod1,Notch2,Nr1d2,Pdcd4,Pde8a,Pdlim1,Phf1,Phf21a,Pml,Ppap2b,Prdm9,Prmt2,Rara,Rb1…
GO:0002699	positive regulation of immune effector process	1.74034e-05	12	374	108	14841	0.0320856	0.00727714	0.111111	0.0252005	CL_0000844-down.xls	Ccr7,Cd1d1,Foxp1,Gimap5,H2-D1,H2-K1,Il12a,Malt1,Rara,Socs5,Stat6,Tlr2
GO:0045321	leukocyte activation	1.76028e-05	21	374	293	14841	0.0561497	0.0197426	0.0716724	0.0252005	CL_0000844-down.xls	Bank1,Bcl2,Ccr7,Cd1d1,Dpp4,Foxp1,Gapt,Gimap5,Gpr183,Hhex,Ifnar1,Irf1,Irf4,Lilrb3,Malt1,Nfam1,Prkce,Ptpn22,Smad3,Tlr2,Tlr7
GO:0031325	positive regulation of cellular metabolic process	1.80917e-05	60	374	1378	14841	0.160428	0.0928509	0.0435414	0.0252005	CL_0000844-down.xls	Abca1,Adcy7,Adora2a,Adrb2,Aff1,Arap1,Arrb1,Bcl2,Bmi1,Btrc,Calcoco1,Ccr7,Cd1d1,Cd38,Ddx58,Dicer1,Dnajb2,Esr1,Foxj2,Foxk1,Foxo3,Foxp1,Gpr65,Hhex,Il12a,Il6st,Insr,Irf1,Irf4,Jarid2,Jhdm1d,Klf12,Klf2,Klf7,Lpin1,Malt1,Maml2,Map3k1,Mll2,Nfat5,Nfkb1,Pecam1,Pml,Ppap2b,Prdm9,Prmt2,Rara,Rb1,S1pr1,Ski,Smad3,Smarca2,Stat4,Stat6,Tlr2,Tlr7,Ube2d1,Zbtb7b,Zmiz1,Zmiz2
GO:0050830	defense response to Gram-positive bacterium	2.00898e-05	8	374	47	14841	0.0213904	0.0031669	0.170213	0.0252005	CL_0000844-down.xls	Gbp3,Gbp7,Hck,Il27ra,Ncf1,Nod1,Pglyrp1,Tlr2
GO:0002822	regulation of adaptive immune response based on somatic recombination of immune receptors built from immunoglobulin superfamily domains	2.15428e-05	11	374	93	14841	0.0294118	0.00626642	0.11828	0.0252005	CL_0000844-down.xls	Ccr7,Cd1d1,Dpp4,Gimap5,H2-D1,H2-K1,Il12a,Il27ra,Malt1,Socs5,Stat6
GO:2000514	regulation of CD4-positive, alpha-beta T cell activation	2.25421e-05	6	374	24	14841	0.0160428	0.00161714	0.25	0.0252005	CL_0000844-down.xls	Ccr7,Gimap5,Il2rg,Rara,Socs5,Zbtb7b
GO:0009894	regulation of catabolic process	2.26309e-05	28	374	469	14841	0.0748663	0.0316016	0.0597015	0.0252005	CL_0000844-down.xls	Arap1,Arap2,Arhgap15,Arhgap18,Arhgap9,Arrb1,Btrc,Ccr7,Cnn3,Dnajb2,Gimap5,Gpr65,Insr,Irak3,Mylip,Npc1,Pml,Prkce,Ralgapa2,Rhbdf1,Rin3,Rp2h,S1pr1,Serpinb1a,Smad3,Tbc1d10c,Tbc1d12,Tbc1d5
GO:0010033	response to organic substance	2.32454e-05	52	374	1145	14841	0.139037	0.0771511	0.0454148	0.0252005	CL_0000844-down.xls	Abca1,Abcg1,Adcy7,Adora2a,Aff3,Agl,Anxa5,Bcl2,Btrc,Cd38,Cdkn1b,Dicer1,Ephx1,Esr1,Foxo3,Gbp3,Gbp5,Gbp7,Gch1,Ggh,Ifi203,Ifnar2,Il12a,Il27ra,Il2rg,Il5ra,Il6st,Insr,Irak2,Irak3,Irf1,Kynu,Lilrb3,Lpin1,Mll2,Mylip,Nnat,Npc1,Nr1d2,P2rx4,Pfkfb2,Pml,Prkce,Rara,Sell,Serpina3f,Socs5,Ssh1,Stat4,Stat6,Tlr2,Vkorc1
GO:0006357	regulation of transcription from RNA polymerase II promoter	2.43301e-05	47	374	998	14841	0.125668	0.0672461	0.0470942	0.0252005	CL_0000844-down.xls	Abca2,Adrb2,Arrb1,Bmi1,Calcoco1,Ddx58,Dicer1,Esr1,Ezh1,Foxj2,Foxk1,Foxn3,Foxo3,Foxp1,Hhex,Ifnar2,Irf1,Irf4,Jarid2,Jmy,Kdm6b,Klf12,Klf2,Lpin1,Maml2,Map3k1,Mll2,Nfat5,Nfkb1,Phf21a,Prdm9,Rara,Rb1,S1pr1,Ski,Smad3,Smarca2,Stat4,Stat6,Sub1,Tlr2,Txnip,Zbtb10,Zbtb7b,Zfp238,Zmiz1,Zmiz2
GO:0009889	regulation of biosynthetic process	2.81469e-05	101	374	2748	14841	0.270053	0.185163	0.036754	0.0252005	CL_0000844-down.xls	Abca1,Abca2,Abcg1,Adcy7,Adora2a,Adrb2,Aff1,Arid5a,Arrb1,Bach1,Bcl2,Bmi1,Btrc,Calcoco1,Calcrl,Ccr7,Cd1d1,Cd38,Cdkn1b,Clec2i,Crebl2,Ddx58,Dicer1,Esr1,Ezh1,Foxj2,Foxk1,Foxn3,Foxo3,Foxp1,Gimap5,Gpr65,Hbp1,Hhex,Ifnar2,Ikbkb,Insr,Irak2,Irak3,Irf1,Irf4,Jarid2,Jhdm1d,Jmy,Kdm5b,Kdm6b,Klf12,Klf2,Klf3,Klf7,L3mbtl3,Lpin1,Malt1,Maml2,Map3k1,Mga,Mll2,Mll3,Myst4,Nfam1,Nfat5,Nfkb1,Nod1,Notch2,Nr1d2,Pdcd4,Pde8a,P…
GO:0002696	positive regulation of leukocyte activation	2.84441e-05	15	374	171	14841	0.040107	0.0115221	0.0877193	0.0252005	CL_0000844-down.xls	Bcl2,Bmi1,Ccr7,Cd1d1,Cd38,Cd47,Dpp4,Gimap5,Il12a,Il2rg,Il6st,Malt1,Rara,Socs5,Stat6
GO:0010556	regulation of macromolecule biosynthetic process	3.0969e-05	96	374	2583	14841	0.256684	0.174045	0.0371661	0.0252005	CL_0000844-down.xls	Abca2,Abcg1,Adora2a,Adrb2,Aff1,Arid5a,Arrb1,Bach1,Bcl2,Bmi1,Btrc,Calcoco1,Ccr7,Cd1d1,Cd38,Cdkn1b,Clec2i,Crebl2,Ddx58,Dicer1,Esr1,Ezh1,Foxj2,Foxk1,Foxn3,Foxo3,Foxp1,Hbp1,Hhex,Ifnar2,Ikbkb,Insr,Irak2,Irak3,Irf1,Irf4,Jarid2,Jhdm1d,Jmy,Kdm5b,Kdm6b,Klf12,Klf2,Klf3,Klf7,L3mbtl3,Lpin1,Malt1,Maml2,Map3k1,Mga,Mll2,Mll3,Myst4,Nfam1,Nfat5,Nfkb1,Nod1,Notch2,Nr1d2,Pdcd4,Pde8a,Pdlim1,Phf1,Phf21a,Pml,Ppap2b,Prd…
GO:0046637	regulation of alpha-beta T cell differentiation	3.27132e-05	7	374	37	14841	0.0187166	0.00249309	0.189189	0.0252005	CL_0000844-down.xls	Ccr7,Cd1d1,Gimap5,Il2rg,Rara,Socs5,Zbtb7b
GO:2000516	positive regulation of CD4-positive, alpha-beta T cell activation	3.43703e-05	5	374	16	14841	0.013369	0.00107809	0.3125	0.0252005	CL_0000844-down.xls	Ccr7,Gimap5,Il2rg,Rara,Socs5
GO:0043372	positive regulation of CD4-positive, alpha-beta T cell differentiation	3.43703e-05	5	374	16	14841	0.013369	0.00107809	0.3125	0.0252005	CL_0000844-down.xls	Ccr7,Gimap5,Il2rg,Rara,Socs5
GO:0002819	regulation of adaptive immune response	3.53887e-05	11	374	98	14841	0.0294118	0.00660333	0.112245	0.0252005	CL_0000844-down.xls	Ccr7,Cd1d1,Dpp4,Gimap5,H2-D1,H2-K1,Il12a,Il27ra,Malt1,Socs5,Stat6
GO:0035588	G-protein coupled purinergic receptor signaling pathway	3.69487e-05	6	374	26	14841	0.0160428	0.0017519	0.230769	0.0252005	CL_0000844-down.xls	Adora2a,Gpr174,Gpr18,Gpr183,Lpar6,P2ry10
GO:0051704	multi-organism process	4.02594e-05	30	374	537	14841	0.0802139	0.0361835	0.0558659	0.0252005	CL_0000844-down.xls	Abca1,Bcl2,Cd47,Ceacam1,Ddx58,Dicer1,Esr1,Gbp3,Gbp7,Gch1,H2-K1,Hck,Ifnar1,Il12a,Il27ra,Insr,Irak2,Irak3,Malt1,Ncf1,Nod1,Pglyrp1,Phf21a,Pml,Prkce,Rara,Rnasel,Smad3,Tlr2,Tlr7
GO:0002757	immune response-activating signal transduction	4.33636e-05	10	374	83	14841	0.026738	0.00559262	0.120482	0.0252005	CL_0000844-down.xls	Bcl2,Cd38,Clec2i,Malt1,Nfam1,Pglyrp1,Plekha1,Ptpn22,Tlr2,Tlr7
GO:0050867	positive regulation of cell activation	4.54176e-05	15	374	178	14841	0.040107	0.0119938	0.0842697	0.0252005	CL_0000844-down.xls	Bcl2,Bmi1,Ccr7,Cd1d1,Cd38,Cd47,Dpp4,Gimap5,Il12a,Il2rg,Il6st,Malt1,Rara,Socs5,Stat6
GO:0032956	regulation of actin cytoskeleton organization	5.01916e-05	12	374	120	14841	0.0320856	0.00808571	0.1	0.0252005	CL_0000844-down.xls	Arap1,Clec2i,Gpr65,Jmy,Limk1,Map3k1,Rdx,S1pr1,Sdc4,Smad3,Ssh1,Tmod3
GO:0007050	cell cycle arrest	5.33527e-05	10	374	85	14841	0.026738	0.00572738	0.117647	0.0252005	CL_0000844-down.xls	Cdkn1b,Il12a,Jmy,Macf1,Notch2,Pkd1,Pml,Rb1,Sesn1,Smad3
GO:0002253	activation of immune response	5.44755e-05	12	374	121	14841	0.0320856	0.00815309	0.0991736	0.0252005	CL_0000844-down.xls	Bcl2,Cd38,Cd55,Clec2i,Daf2,Malt1,Nfam1,Pglyrp1,Plekha1,Ptpn22,Tlr2,Tlr7
GO:2000112	regulation of cellular macromolecule biosynthetic process	5.50753e-05	93	374	2518	14841	0.248663	0.169665	0.0369341	0.0252005	CL_0000844-down.xls	Abca2,Abcg1,Adora2a,Adrb2,Aff1,Arid5a,Arrb1,Bach1,Bcl2,Bmi1,Btrc,Calcoco1,Ccr7,Cd38,Cdkn1b,Crebl2,Ddx58,Dicer1,Esr1,Ezh1,Foxj2,Foxk1,Foxn3,Foxo3,Foxp1,Hbp1,Hhex,Ifnar2,Ikbkb,Insr,Irak2,Irak3,Irf1,Irf4,Jarid2,Jhdm1d,Jmy,Kdm5b,Kdm6b,Klf12,Klf2,Klf3,Klf7,L3mbtl3,Lpin1,Malt1,Maml2,Map3k1,Mga,Mll2,Mll3,Myst4,Nfam1,Nfat5,Nfkb1,Nod1,Notch2,Nr1d2,Pdcd4,Pde8a,Pdlim1,Phf1,Phf21a,Pml,Ppap2b,Prdm9,Prmt2,Rara…
GO:0010628	positive regulation of gene expression	5.61882e-05	44	374	943	14841	0.117647	0.0635402	0.0466596	0.0252005	CL_0000844-down.xls	Adrb2,Aff1,Arrb1,Btrc,Calcoco1,Cd38,Ddx58,Dicer1,Esr1,Foxj2,Foxk1,Foxo3,Foxp1,Hhex,Il2rg,Irf1,Irf4,Jhdm1d,Klf12,Klf2,Klf7,Lpin1,Maml2,Map3k1,Mll2,Nfat5,Nfkb1,Plaur,Prdm9,Prmt2,Rara,Rb1,S1pr1,Sgms1,Ski,Slc50a1,Smad3,Smarca2,Stat4,Stat6,Tlr2,Zbtb7b,Zmiz1,Zmiz2
GO:0009891	positive regulation of biosynthetic process	6.2309e-05	49	374	1097	14841	0.131016	0.0739169	0.0446673	0.0252005	CL_0000844-down.xls	Abca1,Abcg1,Adcy7,Adora2a,Adrb2,Aff1,Arrb1,Btrc,Calcoco1,Ccr7,Cd1d1,Cd38,Ddx58,Dicer1,Esr1,Foxj2,Foxk1,Foxo3,Foxp1,Gpr65,Hhex,Insr,Irf1,Irf4,Jhdm1d,Klf12,Klf2,Klf7,Lpin1,Maml2,Map3k1,Mll2,Nfat5,Nfkb1,Prdm9,Prmt2,Rara,Rb1,S1pr1,Ski,Smad3,Smarca2,Stat4,Stat6,Tlr2,Tlr7,Zbtb7b,Zmiz1,Zmiz2
GO:0002764	immune response-regulating signaling pathway	6.52384e-05	10	374	87	14841	0.026738	0.00586214	0.114943	0.0252005	CL_0000844-down.xls	Bcl2,Cd38,Clec2i,Malt1,Nfam1,Pglyrp1,Plekha1,Ptpn22,Tlr2,Tlr7
GO:0032970	regulation of actin filament-based process	6.92779e-05	12	374	124	14841	0.0320856	0.00835523	0.0967742	0.0252005	CL_0000844-down.xls	Arap1,Clec2i,Gpr65,Jmy,Limk1,Map3k1,Rdx,S1pr1,Sdc4,Smad3,Ssh1,Tmod3
GO:0051246	regulation of protein metabolic process	7.18834e-05	48	374	1073	14841	0.128342	0.0722997	0.0447344	0.0252005	CL_0000844-down.xls	Adora2a,Arrb1,Bcl2,Bmi1,Btrc,Cd1d1,Cd55,Cdkn1b,Ceacam1,Clec2i,Dgka,Dgkh,Dnajb2,Ide,Il12a,Il6st,Insr,Irak3,Irf1,Irf4,Jarid2,Limk1,Lpin1,Malt1,Map3k1,Mapk8ip3,Mylip,Nfkb1,Pecam1,Pml,Ppap2b,Ppp1r9b,Prkce,Rara,Rb1,Rhbdf1,Sdc4,Serpina3f,Serpinb1a,Serpini1,Ski,Smad3,Ssh1,Tlr2,Tlr7,Tnrc6b,Ube2d1,Zeb2
GO:0006955	immune response	7.19954e-05	24	374	397	14841	0.0641711	0.0267502	0.0604534	0.0252005	CL_0000844-down.xls	Bmi1,Ccr7,Cd1d1,Cd55,Daf2,Ddx58,Gbp3,Gbp5,Gbp7,Gch1,Gpr183,H2-D1,H2-K1,H2-Q7,Il12a,Irgm1,Kynu,Lilrb3,Pglyrp1,Prkce,Smad3,Tlr2,Tlr7,Tnfsf10
GO:0048519	negative regulation of biological process	7.61573e-05	90	374	2437	14841	0.240642	0.164207	0.0369307	0.0252005	CL_0000844-down.xls	Abcg1,Adora2a,Adrb2,Anxa5,Apobec3,Arap1,Arrb1,Bcl2,Bmi1,Btg3,Btrc,Calcrl,Cd274,Cd38,Cd55,Cdkn1b,Clec2i,Dicer1,Dnajb2,Dpp4,Ercc5,Esr1,Ezh1,Foxj2,Foxk1,Foxn3,Foxo3,Foxp1,Gimap5,Hhex,Ide,Il12a,Il27ra,Il6st,Insr,Irak3,Irf1,Jarid2,Jmy,Kdm5b,Kdm6b,Klf12,Klf2,Limk1,Lpin1,Macf1,Map3k1,Mll2,Morc3,Mylip,Ncf1,Nfkb1,Notch2,Npc1,Nuak2,Otud7b,P2rx4,Pdcd4,Phf21a,Pkd1,Plaur,Plekha1,Pml,Ppap2b,Ppp1r9b,Ppp2r5c,Prk…
GO:0031328	positive regulation of cellular biosynthetic process	7.87119e-05	48	374	1077	14841	0.128342	0.0725692	0.0445682	0.0252005	CL_0000844-down.xls	Abca1,Adcy7,Adora2a,Adrb2,Aff1,Arrb1,Btrc,Calcoco1,Ccr7,Cd1d1,Cd38,Ddx58,Dicer1,Esr1,Foxj2,Foxk1,Foxo3,Foxp1,Gpr65,Hhex,Insr,Irf1,Irf4,Jhdm1d,Klf12,Klf2,Klf7,Lpin1,Maml2,Map3k1,Mll2,Nfat5,Nfkb1,Prdm9,Prmt2,Rara,Rb1,S1pr1,Ski,Smad3,Smarca2,Stat4,Stat6,Tlr2,Tlr7,Zbtb7b,Zmiz1,Zmiz2
GO:0045944	positive regulation of transcription from RNA polymerase II promoter	8.15463e-05	32	374	613	14841	0.0855615	0.0413045	0.0522023	0.0252005	CL_0000844-down.xls	Adrb2,Arrb1,Calcoco1,Ddx58,Dicer1,Esr1,Foxo3,Foxp1,Hhex,Irf1,Irf4,Klf12,Klf2,Lpin1,Maml2,Map3k1,Mll2,Nfat5,Nfkb1,Prdm9,Rara,Rb1,S1pr1,Ski,Smad3,Smarca2,Stat4,Stat6,Tlr2,Zbtb7b,Zmiz1,Zmiz2
GO:0032649	regulation of interferon-gamma production	8.47721e-05	8	374	57	14841	0.0213904	0.00384071	0.140351	0.0252005	CL_0000844-down.xls	Ccr7,Cd1d1,Gimap5,Ifnar1,Il12a,Il27ra,Rara,Tlr7
GO:0046638	positive regulation of alpha-beta T cell differentiation	8.75106e-05	6	374	30	14841	0.0160428	0.00202143	0.2	0.0252005	CL_0000844-down.xls	Ccr7,Cd1d1,Gimap5,Il2rg,Rara,Socs5
GO:0046635	positive regulation of alpha-beta T cell activation	8.99124e-05	7	374	43	14841	0.0187166	0.00289738	0.162791	0.0252005	CL_0000844-down.xls	Ccr7,Cd1d1,Gimap5,Il12a,Il2rg,Rara,Socs5
GO:0002429	immune response-activating cell surface receptor signaling pathway	9.6205e-05	8	374	58	14841	0.0213904	0.00390809	0.137931	0.0252005	CL_0000844-down.xls	Bcl2,Cd38,Clec2i,Malt1,Nfam1,Plekha1,Ptpn22,Tlr2
GO:0045935	positive regulation of nucleobase, nucleoside, nucleotide and nucleic acid metabolic process	0.000109988	45	374	1001	14841	0.120321	0.0674483	0.044955	0.0252005	CL_0000844-down.xls	Abca1,Adcy7,Adora2a,Adrb2,Aff1,Arrb1,Btrc,Calcoco1,Cd38,Ddx58,Dicer1,Esr1,Foxj2,Foxk1,Foxo3,Foxp1,Gpr65,Hhex,Insr,Irf1,Irf4,Jhdm1d,Klf12,Klf2,Klf7,Lpin1,Maml2,Map3k1,Mll2,Nfat5,Nfkb1,Prdm9,Prmt2,Rara,Rb1,S1pr1,Ski,Smad3,Smarca2,Stat4,Stat6,Tlr2,Zbtb7b,Zmiz1,Zmiz2
GO:0043085	positive regulation of catalytic activity	0.00011052	37	374	765	14841	0.0989305	0.0515464	0.048366	0.0252005	CL_0000844-down.xls	Adcy7,Adora2a,Adrb2,Arap1,Arap2,Arhgap15,Arhgap18,Arhgap9,Arrb1,Bcl2,Bmi1,Calcrl,Ccr7,Ceacam1,Dgka,Dgkh,Gch1,Gm2a,Gpr65,Insr,Malt1,Map3k1,Mapk8ip3,Nod1,Pfkfb2,Pml,Prkce,Ralgapa2,Rin3,Rp2h,S1pr1,Sdc4,Smad3,Tbc1d10c,Tbc1d12,Tbc1d5,Zeb2
GO:0050789	regulation of biological process	0.000111814	242	374	8205	14841	0.647059	0.55286	0.0294942	0.0252005	CL_0000844-down.xls	A630033H20Rik,Abca1,Abca2,Abcg1,Adam19,Adcy7,Adora2a,Adrb2,Aff1,Agpat2,Agpat9,Anxa5,Anxa6,Apobec3,Arap1,Arap2,Arhgap15,Arhgap18,Arhgap26,Arhgap9,Arhgef18,Arhgef3,Arid5a,Arrb1,Bach1,Bcl2,Birc3,Bmi1,Btg3,Btrc,Cacna1e,Calcoco1,Calcrl,Ccr7,Cd1d1,Cd274,Cd38,Cd47,Cd55,Cd97,Cdkn1b,Ceacam1,Clec2i,Cnn3,Crebl2,Crim1,Csnk1g3,Cyth4,Cytip,Daf2,Ddx58,Dgat1,Dgka,Dgkh,Dicer1,Disp1,Dnajb2,Dpp4,Entpd1,Ercc5,Esr1,E…
GO:0035589	G-protein coupled purinergic nucleotide receptor signaling pathway	0.000112258	5	374	20	14841	0.013369	0.00134762	0.25	0.0252005	CL_0000844-down.xls	Gpr174,Gpr18,Gpr183,Lpar6,P2ry10
GO:0001819	positive regulation of cytokine production	0.000124798	13	374	152	14841	0.0347594	0.0102419	0.0855263	0.0252005	CL_0000844-down.xls	Agpat2,Ccr7,Ddx58,Gimap5,Ifnar1,Il12a,Il27ra,Malt1,Nod1,Rara,Smad3,Tlr2,Tlr7
GO:0010638	positive regulation of organelle organization	0.000124798	13	374	152	14841	0.0347594	0.0102419	0.0855263	0.0252005	CL_0000844-down.xls	Arrb1,Cdkn1b,Gpr65,Insr,Jarid2,Jmy,Limk1,Lpin1,Map3k1,Pml,Rb1,Sdc4,Smad3
GO:0002768	immune response-regulating cell surface receptor signaling pathway	0.000138407	8	374	61	14841	0.0213904	0.00411024	0.131148	0.0252005	CL_0000844-down.xls	Bcl2,Cd38,Clec2i,Malt1,Nfam1,Plekha1,Ptpn22,Tlr2
GO:0016310	phosphorylation	0.000142133	42	374	922	14841	0.112299	0.0621252	0.0455531	0.0252005	CL_0000844-down.xls	Adck2,Adck3,Arrb1,Bcl2,C230081A13Rik,Csnk1g3,Dgka,Dstyk,Eef2k,Hck,Ikbkb,Insr,Irak2,Irak3,Limk1,Map3k1,Map3k8,Map4k3,Mapk8ip3,Morc3,Nuak2,Pdk2,Pfkfb2,Pfkfb4,Pik3r5,Plaur,Pml,Prkce,Rara,Rnasel,Rp2h,Runx3,Sbk1,Sgms1,St3gal1,Stat4,Stk10,Taz,Tk2,Tlr2,Tlr7,Tyrobp
GO:0033043	regulation of organelle organization	0.000150828	21	374	340	14841	0.0561497	0.0229095	0.0617647	0.0252005	CL_0000844-down.xls	Arap1,Arrb1,Cdkn1b,Clec2i,Esr1,Gpr65,Insr,Jarid2,Jmy,Limk1,Lpin1,Map3k1,Pml,Rb1,Rdx,S1pr1,Sdc4,Ski,Smad3,Ssh1,Tmod3
GO:0051173	positive regulation of nitrogen compound metabolic process	0.00018024	45	374	1023	14841	0.120321	0.0689307	0.0439883	0.0252005	CL_0000844-down.xls	Abca1,Adcy7,Adora2a,Adrb2,Aff1,Arrb1,Btrc,Calcoco1,Cd38,Ddx58,Dicer1,Esr1,Foxj2,Foxk1,Foxo3,Foxp1,Gpr65,Hhex,Insr,Irf1,Irf4,Jhdm1d,Klf12,Klf2,Klf7,Lpin1,Maml2,Map3k1,Mll2,Nfat5,Nfkb1,Prdm9,Prmt2,Rara,Rb1,S1pr1,Ski,Smad3,Smarca2,Stat4,Stat6,Tlr2,Zbtb7b,Zmiz1,Zmiz2
GO:0009617	response to bacterium	0.000198559	17	374	249	14841	0.0454545	0.0167778	0.0682731	0.0252005	CL_0000844-down.xls	Abca1,Cd47,Gbp3,Gbp7,Gch1,H2-K1,Hck,Il12a,Il27ra,Irak2,Irak3,Ncf1,Nod1,Pglyrp1,Prkce,Rara,Tlr2
GO:0030155	regulation of cell adhesion	0.000221888	15	374	205	14841	0.040107	0.0138131	0.0731707	0.0252005	CL_0000844-down.xls	Bcl2,Cd47,Cyth4,Cytip,Dpp4,Il12a,Macf1,Nid1,Ppap2b,Prkce,S1pr1,Sdc4,Serpini1,Smad3,Utrn
GO:0045893	positive regulation of transcription, DNA-dependent	0.000226078	40	374	882	14841	0.106952	0.05943	0.0453515	0.0252005	CL_0000844-down.xls	Adrb2,Aff1,Arrb1,Btrc,Calcoco1,Cd38,Ddx58,Dicer1,Esr1,Foxj2,Foxk1,Foxo3,Foxp1,Hhex,Irf1,Irf4,Jhdm1d,Klf12,Klf2,Klf7,Lpin1,Maml2,Map3k1,Mll2,Nfat5,Nfkb1,Prdm9,Prmt2,Rara,Rb1,S1pr1,Ski,Smad3,Smarca2,Stat4,Stat6,Tlr2,Zbtb7b,Zmiz1,Zmiz2
GO:0050851	antigen receptor-mediated signaling pathway	0.000239576	7	374	50	14841	0.0187166	0.00336905	0.14	0.0252005	CL_0000844-down.xls	Bcl2,Cd38,Clec2i,Malt1,Nfam1,Plekha1,Ptpn22
GO:0044419	interspecies interaction between organisms	0.000258984	9	374	84	14841	0.0240642	0.00566	0.107143	0.0252005	CL_0000844-down.xls	Ceacam1,Gbp3,Gbp7,Insr,Ncf1,Pml,Smad3,Tlr2,Tlr7
GO:0012501	programmed cell death	0.000263857	29	374	569	14841	0.0775401	0.0383397	0.0509666	0.0252005	CL_0000844-down.xls	Bcl2,Birc3,Cdkn1b,Dicer1,Foxo3,Gpr65,Irak2,Irak3,Itm2b,Malt1,Map3k1,Naip5,Ncf1,Nfkb1,Nod1,Nuak2,Pdcd4,Pglyrp1,Pml,Ppp1r13b,Rb1,Relt,Rffl,Sgms1,Shisa5,Smad3,Tnfrsf18,Tnfsf10,Xaf1
GO:0010557	positive regulation of macromolecule biosynthetic process	0.000275386	44	374	1012	14841	0.117647	0.0681895	0.0434783	0.0252005	CL_0000844-down.xls	Adrb2,Aff1,Arrb1,Btrc,Calcoco1,Ccr7,Cd1d1,Cd38,Ddx58,Dicer1,Esr1,Foxj2,Foxk1,Foxo3,Foxp1,Hhex,Insr,Irf1,Irf4,Jhdm1d,Klf12,Klf2,Klf7,Lpin1,Maml2,Map3k1,Mll2,Nfat5,Nfkb1,Prdm9,Prmt2,Rara,Rb1,S1pr1,Ski,Smad3,Smarca2,Stat4,Stat6,Tlr2,Tlr7,Zbtb7b,Zmiz1,Zmiz2
GO:0032367	intracellular cholesterol transport	0.000300067	3	374	6	14841	0.00802139	0.000404285	0.5	0.0252005	CL_0000844-down.xls	Abca1,Abcg1,Ldlrap1
GO:0032366	intracellular sterol transport	0.000300067	3	374	6	14841	0.00802139	0.000404285	0.5	0.0252005	CL_0000844-down.xls	Abca1,Abcg1,Ldlrap1
GO:0065007	biological regulation	0.000303781	248	374	8551	14841	0.663102	0.576174	0.0290025	0.0252005	CL_0000844-down.xls	A630033H20Rik,Abca1,Abca2,Abcg1,Adam19,Adcy7,Adora2a,Adrb2,Aff1,Agpat2,Agpat9,Anxa5,Anxa6,Apobec3,Arap1,Arap2,Arhgap15,Arhgap18,Arhgap26,Arhgap9,Arhgef18,Arhgef3,Arid5a,Arrb1,Bach1,Bank1,Bcl2,Birc3,Bmi1,Btg3,Btrc,Cacna1e,Calcoco1,Calcrl,Ccr7,Cd1d1,Cd274,Cd38,Cd47,Cd55,Cd97,Cdkn1b,Ceacam1,Clec2i,Cnn3,Crebl2,Crim1,Csnk1g3,Cyth4,Cytip,Daf2,Ddx58,Dgat1,Dgka,Dgkh,Dicer1,Disp1,Dnajb2,Dpp4,Entpd1,Ercc5,…
GO:0023056	positive regulation of signaling	0.000320819	30	374	604	14841	0.0802139	0.0406981	0.0496689	0.0252005	CL_0000844-down.xls	Adora2a,Adrb2,Arap1,Arrb1,Ccr7,Disp1,Esr1,Hhex,Il12a,Il6st,Insr,Ldlrap1,Lgals9,Macf1,Malt1,Mapk8ip3,Mll2,Nfam1,Nfkb1,Nod1,Notch2,P2rx4,Pecam1,Prkce,Shisa5,Slc44a2,Smad3,Tlr2,Wls,Zeb2
GO:0006796	phosphate metabolic process	0.000338554	48	374	1146	14841	0.128342	0.0772185	0.0418848	0.0252005	CL_0000844-down.xls	Adck2,Adck3,Arrb1,Bcl2,Btrc,C230081A13Rik,Csnk1g3,Dgka,Dstyk,Eef2k,Hck,Ikbkb,Insr,Irak2,Irak3,Limk1,Map3k1,Map3k8,Map4k3,Mapk8ip3,Morc3,Nuak2,Pdk2,Pfkfb2,Pfkfb4,Pik3r5,Plaur,Pml,Ppap2b,Ppm1l,Prkce,Ptpn22,Rara,Rnasel,Rp2h,Runx3,Sbk1,Sgms1,Slc37a2,Ssh1,St3gal1,Stat4,Stk10,Taz,Tk2,Tlr2,Tlr7,Tyrobp
GO:0006793	phosphorus metabolic process	0.000338554	48	374	1146	14841	0.128342	0.0772185	0.0418848	0.0252005	CL_0000844-down.xls	Adck2,Adck3,Arrb1,Bcl2,Btrc,C230081A13Rik,Csnk1g3,Dgka,Dstyk,Eef2k,Hck,Ikbkb,Insr,Irak2,Irak3,Limk1,Map3k1,Map3k8,Map4k3,Mapk8ip3,Morc3,Nuak2,Pdk2,Pfkfb2,Pfkfb4,Pik3r5,Plaur,Pml,Ppap2b,Ppm1l,Prkce,Ptpn22,Rara,Rnasel,Rp2h,Runx3,Sbk1,Sgms1,Slc37a2,Ssh1,St3gal1,Stat4,Stk10,Taz,Tk2,Tlr2,Tlr7,Tyrobp
GO:0051254	positive regulation of RNA metabolic process	0.000341105	40	374	900	14841	0.106952	0.0606428	0.0444444	0.0252005	CL_0000844-down.xls	Adrb2,Aff1,Arrb1,Btrc,Calcoco1,Cd38,Ddx58,Dicer1,Esr1,Foxj2,Foxk1,Foxo3,Foxp1,Hhex,Irf1,Irf4,Jhdm1d,Klf12,Klf2,Klf7,Lpin1,Maml2,Map3k1,Mll2,Nfat5,Nfkb1,Prdm9,Prmt2,Rara,Rb1,S1pr1,Ski,Smad3,Smarca2,Stat4,Stat6,Tlr2,Zbtb7b,Zmiz1,Zmiz2
GO:0009967	positive regulation of signal transduction	0.000342527	28	374	550	14841	0.0748663	0.0370595	0.0509091	0.0252005	CL_0000844-down.xls	Adrb2,Arrb1,Ccr7,Disp1,Esr1,Hhex,Il12a,Il6st,Insr,Ldlrap1,Lgals9,Macf1,Malt1,Mapk8ip3,Mll2,Nfam1,Nfkb1,Nod1,Notch2,P2rx4,Pecam1,Prkce,Shisa5,Slc44a2,Smad3,Tlr2,Wls,Zeb2
GO:0019221	cytokine-mediated signaling pathway	0.000366959	11	374	127	14841	0.0294118	0.00855737	0.0866142	0.0252005	CL_0000844-down.xls	Ifnar2,Il27ra,Il2rg,Il5ra,Il6st,Irak2,Irak3,Lilrb3,Socs5,Stat4,Stat6
GO:0045619	regulation of lymphocyte differentiation	0.000368017	9	374	88	14841	0.0240642	0.00592952	0.102273	0.0252005	CL_0000844-down.xls	Bmi1,Ccr7,Cd1d1,Gimap5,Il2rg,Nfam1,Rara,Socs5,Zbtb7b
GO:0045087	innate immune response	0.000377171	13	374	170	14841	0.0347594	0.0114548	0.0764706	0.0252005	CL_0000844-down.xls	Cd1d1,Cd55,Daf2,Ddx58,Gbp3,Gbp5,Gbp7,Gch1,Irgm1,Kynu,Pglyrp1,Tlr2,Tlr7
GO:0044087	regulation of cellular component biogenesis	0.000396296	16	374	240	14841	0.0427807	0.0161714	0.0666667	0.0252005	CL_0000844-down.xls	Arap1,Cdkn1b,Clec2i,Dnajb2,Gpr65,Jmy,Limk1,Macf1,Map3k1,Pdlim5,Rdx,S1pr1,Sdc4,Smad3,Ssh1,Tmod3
GO:0031329	regulation of cellular catabolic process	0.000410997	23	374	419	14841	0.0614973	0.0282326	0.0548926	0.0252005	CL_0000844-down.xls	Arap1,Arap2,Arhgap15,Arhgap18,Arhgap9,Arrb1,Btrc,Ccr7,Cnn3,Dnajb2,Gpr65,Insr,Mylip,Npc1,Pml,Ralgapa2,Rhbdf1,Rin3,Rp2h,S1pr1,Tbc1d10c,Tbc1d12,Tbc1d5
GO:0030177	positive regulation of Wnt receptor signaling pathway	0.000436984	7	374	55	14841	0.0187166	0.00370595	0.127273	0.0252005	CL_0000844-down.xls	Hhex,Macf1,Nfkb1,Smad3,Tlr2,Wls,Zeb2
GO:0002709	regulation of T cell mediated immunity	0.000457492	6	374	40	14841	0.0160428	0.00269524	0.15	0.0252005	CL_0000844-down.xls	Cd1d1,Dpp4,H2-D1,H2-K1,Il12a,Malt1
GO:0071310	cellular response to organic substance	0.000477531	29	374	590	14841	0.0775401	0.0397547	0.0491525	0.0252005	CL_0000844-down.xls	Adcy7,Btrc,Cdkn1b,Dicer1,Esr1,Foxo3,Gbp3,Gbp5,Gbp7,Ifi203,Ifnar2,Il27ra,Il2rg,Il5ra,Il6st,Insr,Irak2,Irak3,Irf1,Lilrb3,Lpin1,Npc1,Nr1d2,Prkce,Rara,Socs5,Ssh1,Stat4,Stat6
GO:0045580	regulation of T cell differentiation	0.000486097	8	374	73	14841	0.0213904	0.00491881	0.109589	0.0252005	CL_0000844-down.xls	Bmi1,Ccr7,Cd1d1,Gimap5,Il2rg,Rara,Socs5,Zbtb7b
GO:0002706	regulation of lymphocyte mediated immunity	0.000512393	9	374	92	14841	0.0240642	0.00619904	0.0978261	0.0252005	CL_0000844-down.xls	Cd1d1,Dpp4,Gimap5,H2-D1,H2-K1,Il12a,Il27ra,Malt1,Stat6
GO:0032365	intracellular lipid transport	0.000515306	3	374	7	14841	0.00802139	0.000471666	0.428571	0.0252005	CL_0000844-down.xls	Abca1,Abcg1,Ldlrap1
GO:0055094	response to lipoprotein stimulus	0.000515306	3	374	7	14841	0.00802139	0.000471666	0.428571	0.0252005	CL_0000844-down.xls	Abcg1,Mylip,Npc1
GO:0051248	negative regulation of protein metabolic process	0.000519302	15	374	222	14841	0.040107	0.0149586	0.0675676	0.0252005	CL_0000844-down.xls	Arrb1,Cd55,Dnajb2,Ide,Insr,Irak3,Irf1,Jarid2,Limk1,Nfkb1,Pml,Ppap2b,Rara,Ski,Smad3
GO:0048523	negative regulation of cellular process	0.000525073	79	374	2194	14841	0.21123	0.147834	0.0360073	0.0252005	CL_0000844-down.xls	Abcg1,Adora2a,Adrb2,Apobec3,Arap1,Arrb1,Bcl2,Bmi1,Btg3,Btrc,Cd274,Cd38,Cdkn1b,Clec2i,Dicer1,Dnajb2,Dpp4,Ercc5,Esr1,Ezh1,Foxj2,Foxk1,Foxn3,Foxo3,Foxp1,Gimap5,Hhex,Ide,Il12a,Il6st,Insr,Irak3,Irf1,Jarid2,Jmy,Kdm5b,Kdm6b,Klf12,Limk1,Lpin1,Macf1,Map3k1,Mll2,Morc3,Nfkb1,Notch2,Npc1,Nuak2,Otud7b,Pdcd4,Phf21a,Pkd1,Plaur,Plekha1,Pml,Ppap2b,Ppp1r9b,Ppp2r5c,Prmt2,Ptpn22,Rara,Rb1,Rdx,Rhbdf1,Rhbdf2,Runx3,S1pr…
GO:0006952	defense response	0.000543631	27	374	538	14841	0.0721925	0.0362509	0.0501859	0.0252005	CL_0000844-down.xls	Bcl2,Cacna1e,Cd1d1,Cd55,Daf2,Ddx58,Dicer1,Gbp3,Gbp5,Gbp7,Gch1,H2-K1,Hck,Ifnar1,Il12a,Il27ra,Irgm1,Kdm6b,Kynu,Ncf1,Nlrp10,Nod1,Orm2,Pglyrp1,Sgms1,Tlr2,Tlr7
GO:0009892	negative regulation of metabolic process	0.000548943	46	374	1108	14841	0.122995	0.074658	0.0415162	0.0252005	CL_0000844-down.xls	Arrb1,Bmi1,Btrc,Cd38,Cd55,Cdkn1b,Dicer1,Dnajb2,Ezh1,Foxj2,Foxk1,Foxn3,Foxo3,Foxp1,Gimap5,Hhex,Ide,Insr,Irak3,Irf1,Jarid2,Kdm5b,Kdm6b,Klf12,Limk1,Lpin1,Mll2,Nfkb1,Npc1,Pdcd4,Phf21a,Plaur,Pml,Ppap2b,Prmt2,Rara,Rb1,Ski,Smad3,Smarca2,Socs5,Stat6,Tnrc6b,Txnip,Zbtb10,Zfp238
GO:0051090	regulation of sequence-specific DNA binding transcription factor activity	0.000567791	16	374	248	14841	0.0427807	0.0167105	0.0645161	0.0252005	CL_0000844-down.xls	Arrb1,Foxj2,Foxk1,Foxn3,Foxo3,Foxp1,Ikbkb,Irak2,Irak3,Jmy,Malt1,Nfam1,Nod1,Ppap2b,Prmt2,Tlr2
GO:0031400	negative regulation of protein modification process	0.000567948	10	374	113	14841	0.026738	0.00761404	0.0884956	0.0252005	CL_0000844-down.xls	Arrb1,Dnajb2,Insr,Irf1,Jarid2,Limk1,Pml,Ppap2b,Ski,Smad3
GO:0002520	immune system development	0.000569122	22	374	402	14841	0.0588235	0.0270871	0.0547264	0.0252005	CL_0000844-down.xls	Bcl2,Ccr7,Cd1d1,Dicer1,Foxp1,Gimap5,Gpr183,Hhex,Irf1,Irf4,Jarid2,Klf2,Lilrb3,Malt1,Nfam1,Nfkb1,Pml,Ptpn22,Rb1,Smad3,Taz,Tet2
GO:0010647	positive regulation of cell communication	0.000592491	29	374	598	14841	0.0775401	0.0402938	0.048495	0.0252005	CL_0000844-down.xls	Adora2a,Adrb2,Arrb1,Ccr7,Disp1,Esr1,Hhex,Il12a,Il6st,Insr,Ldlrap1,Lgals9,Macf1,Malt1,Mapk8ip3,Mll2,Nfam1,Nfkb1,Nod1,Notch2,P2rx4,Pecam1,Prkce,Shisa5,Slc44a2,Smad3,Tlr2,Wls,Zeb2
GO:0051492	regulation of stress fiber assembly	0.000602906	5	374	28	14841	0.013369	0.00188667	0.178571	0.0252005	CL_0000844-down.xls	Arap1,Gpr65,S1pr1,Sdc4,Smad3
GO:0071361	cellular response to ethanol	0.000633408	2	374	2	14841	0.00534759	0.000134762	1	0.0252005	CL_0000844-down.xls	Adcy7,Prkce
GO:0070106	interleukin-27-mediated signaling pathway	0.000633408	2	374	2	14841	0.00534759	0.000134762	1	0.0252005	CL_0000844-down.xls	Il27ra,Il6st
GO:0031324	negative regulation of cellular metabolic process	0.000654931	42	374	992	14841	0.112299	0.0668419	0.0423387	0.0252005	CL_0000844-down.xls	Arrb1,Bmi1,Btrc,Cd38,Cdkn1b,Dicer1,Dnajb2,Ezh1,Foxj2,Foxk1,Foxn3,Foxo3,Foxp1,Gimap5,Hhex,Ide,Insr,Irf1,Jarid2,Kdm5b,Kdm6b,Klf12,Limk1,Lpin1,Mll2,Nfkb1,Npc1,Pdcd4,Phf21a,Pml,Ppap2b,Prmt2,Rara,Rb1,Ski,Smad3,Smarca2,Socs5,Stat6,Txnip,Zbtb10,Zfp238
GO:0048534	hemopoietic or lymphoid organ development	0.000666481	21	374	380	14841	0.0561497	0.0256047	0.0552632	0.0252005	CL_0000844-down.xls	Bcl2,Ccr7,Cd1d1,Dicer1,Foxp1,Gimap5,Gpr183,Hhex,Irf1,Irf4,Jarid2,Klf2,Lilrb3,Malt1,Nfam1,Nfkb1,Pml,Ptpn22,Rb1,Taz,Tet2
GO:0002824	positive regulation of adaptive immune response based on somatic recombination of immune receptors built from immunoglobulin superfamily domains	0.000674022	7	374	59	14841	0.0187166	0.00397547	0.118644	0.0252005	CL_0000844-down.xls	Cd1d1,Gimap5,H2-D1,H2-K1,Il12a,Il27ra,Malt1
GO:0002828	regulation of type 2 immune response	0.000728081	4	374	17	14841	0.0106952	0.00114548	0.235294	0.0252005	CL_0000844-down.xls	Il27ra,Rara,Socs5,Stat6
GO:0006464	protein modification process	0.000734744	62	374	1643	14841	0.165775	0.110707	0.0377358	0.0252005	CL_0000844-down.xls	4833442J19Rik,Abca1,Alg2,Arrb1,B3gnt5,Bcl2,Birc3,Bmi1,Btrc,C230081A13Rik,Csnk1g3,Dstyk,Eef2k,Ezh1,Hck,Hhat,Ikbkb,Insr,Irak2,Irak3,Irf4,Jhdm1d,Kdm5b,Kdm6b,Limk1,Malt1,Map3k1,Map3k8,Map4k3,Mapk8ip3,Mll2,Mll3,Morc3,Mppe1,Mylip,Myst4,Nuak2,Otud7b,Pcmtd2,Pdk2,Pml,Ppm1l,Prdm9,Prkce,Prmt2,Ptpn22,Rara,Rnasel,Rnf13,Runx3,Sbk1,Setd1b,Ssh1,St3gal1,St6galnac3,Stat4,Stk10,Tlr2,Tlr7,Ube2d1,Usp20,Usp3
GO:0010605	negative regulation of macromolecule metabolic process	0.00076495	43	374	1031	14841	0.114973	0.0694697	0.0417071	0.0252005	CL_0000844-down.xls	Arrb1,Bmi1,Btrc,Cd38,Cd55,Cdkn1b,Dicer1,Dnajb2,Ezh1,Foxj2,Foxk1,Foxn3,Foxo3,Foxp1,Hhex,Ide,Insr,Irak3,Irf1,Jarid2,Kdm5b,Kdm6b,Klf12,Limk1,Lpin1,Mll2,Nfkb1,Pdcd4,Phf21a,Plaur,Pml,Ppap2b,Prmt2,Rara,Rb1,Ski,Smad3,Smarca2,Stat6,Tnrc6b,Txnip,Zbtb10,Zfp238
GO:0002700	regulation of production of molecular mediator of immune response	0.000825677	7	374	61	14841	0.0187166	0.00411024	0.114754	0.0252005	CL_0000844-down.xls	Foxp1,Gimap5,Il27ra,Irak3,Malt1,Stat6,Tlr2
GO:0008213	protein alkylation	0.000827834	8	374	79	14841	0.0213904	0.00532309	0.101266	0.0252005	CL_0000844-down.xls	4833442J19Rik,Ezh1,Mll2,Mll3,Pcmtd2,Prdm9,Prmt2,Setd1b
GO:0006479	protein methylation	0.000827834	8	374	79	14841	0.0213904	0.00532309	0.101266	0.0252005	CL_0000844-down.xls	4833442J19Rik,Ezh1,Mll2,Mll3,Pcmtd2,Prdm9,Prmt2,Setd1b
GO:0031647	regulation of protein stability	0.000827834	8	374	79	14841	0.0213904	0.00532309	0.101266	0.0252005	CL_0000844-down.xls	Bcl2,Btrc,Morc3,Mylip,Pml,Ppap2b,Smad3,Usp3
GO:0042127	regulation of cell proliferation	0.00088729	40	374	945	14841	0.106952	0.063675	0.042328	0.0252005	CL_0000844-down.xls	Adora2a,Adrb2,Bcl2,Bmi1,Calcrl,Ccr7,Cd274,Cd38,Cd47,Cdkn1b,Clec2i,Dnajb2,Dpp4,Esr1,Fbxw4,Foxo3,Foxp1,Hhex,Il12a,Il6st,Insr,Jarid2,Mll2,Morc3,Notch2,Pml,Ppp2r5c,Ptpn22,Rara,Rb1,Rbbp9,Runx3,S1pr1,Ski,Slfn2,Smad3,Smarca2,Stat6,Txnip,Zmiz1
GO:0006915	apoptosis	0.000892661	27	374	556	14841	0.0721925	0.0374638	0.0485612	0.0252005	CL_0000844-down.xls	Bcl2,Birc3,Dicer1,Foxo3,Gpr65,Irak2,Irak3,Itm2b,Malt1,Map3k1,Naip5,Ncf1,Nfkb1,Nod1,Nuak2,Pdcd4,Pglyrp1,Pml,Ppp1r13b,Rb1,Rffl,Sgms1,Shisa5,Smad3,Tnfrsf18,Tnfsf10,Xaf1
GO:0002821	positive regulation of adaptive immune response	0.000910976	7	374	62	14841	0.0187166	0.00417762	0.112903	0.0252005	CL_0000844-down.xls	Cd1d1,Gimap5,H2-D1,H2-K1,Il12a,Il27ra,Malt1
GO:0050794	regulation of cellular process	0.000971874	224	374	7700	14841	0.59893	0.518833	0.0290909	0.0252005	CL_0000844-down.xls	A630033H20Rik,Abca1,Abca2,Abcg1,Adam19,Adcy7,Adora2a,Adrb2,Aff1,Agpat9,Anxa5,Apobec3,Arap1,Arap2,Arhgap15,Arhgap18,Arhgap26,Arhgap9,Arhgef18,Arhgef3,Arid5a,Arrb1,Bach1,Bcl2,Birc3,Bmi1,Btg3,Btrc,Cacna1e,Calcoco1,Calcrl,Ccr7,Cd1d1,Cd274,Cd38,Cd47,Cd97,Cdkn1b,Ceacam1,Clec2i,Cnn3,Crebl2,Crim1,Csnk1g3,Cyth4,Cytip,Ddx58,Dgka,Dgkh,Dicer1,Disp1,Dnajb2,Dpp4,Entpd1,Ercc5,Esr1,Ezh1,Fbxw4,Fgd2,Fndc3b,Foxj2,F…
GO:0002521	leukocyte differentiation	0.000974447	13	374	188	14841	0.0347594	0.0126676	0.0691489	0.0252005	CL_0000844-down.xls	Bcl2,Ccr7,Cd1d1,Foxp1,Gimap5,Gpr183,Hhex,Irf1,Irf4,Lilrb3,Malt1,Nfam1,Ptpn22
GO:0043547	positive regulation of GTPase activity	0.000974476	15	374	236	14841	0.040107	0.0159019	0.0635593	0.0252005	CL_0000844-down.xls	Arap1,Arap2,Arhgap15,Arhgap18,Arhgap9,Arrb1,Ccr7,Gpr65,Ralgapa2,Rin3,Rp2h,S1pr1,Tbc1d10c,Tbc1d12,Tbc1d5
GO:0002711	positive regulation of T cell mediated immunity	0.000979718	5	374	31	14841	0.013369	0.00208881	0.16129	0.0252005	CL_0000844-down.xls	Cd1d1,H2-D1,H2-K1,Il12a,Malt1
GO:0045892	negative regulation of transcription, DNA-dependent	0.00107386	32	374	710	14841	0.0855615	0.0478404	0.0450704	0.0252005	CL_0000844-down.xls	Bmi1,Btrc,Cd38,Cdkn1b,Dicer1,Ezh1,Foxj2,Foxk1,Foxn3,Foxo3,Foxp1,Hhex,Jarid2,Kdm5b,Kdm6b,Klf12,Lpin1,Mll2,Nfkb1,Pdcd4,Phf21a,Pml,Prmt2,Rara,Rb1,Ski,Smad3,Smarca2,Stat6,Txnip,Zbtb10,Zfp238
GO:0032012	regulation of ARF protein signal transduction	0.00113745	5	374	32	14841	0.013369	0.00215619	0.15625	0.0252005	CL_0000844-down.xls	Arap1,Arap2,Cyth4,Iqsec1,Psd3
GO:0001818	negative regulation of cytokine production	0.0011473	8	374	83	14841	0.0213904	0.00559262	0.0963855	0.0252005	CL_0000844-down.xls	Arrb1,Gimap5,Il12a,Irak3,Klf2,Nfkb1,Rara,Tlr2
GO:0010629	negative regulation of gene expression	0.00115766	35	374	804	14841	0.0935829	0.0541742	0.0435323	0.0252005	CL_0000844-down.xls	Bmi1,Btrc,Cd38,Cdkn1b,Dicer1,Ezh1,Foxj2,Foxk1,Foxn3,Foxo3,Foxp1,Hhex,Insr,Jarid2,Kdm5b,Kdm6b,Klf12,Lpin1,Mll2,Nfkb1,Pdcd4,Phf21a,Plaur,Pml,Prmt2,Rara,Rb1,Ski,Smad3,Smarca2,Stat6,Tnrc6b,Txnip,Zbtb10,Zfp238
GO:0019883	antigen processing and presentation of endogenous antigen	0.00119104	3	374	9	14841	0.00802139	0.000606428	0.333333	0.0252005	CL_0000844-down.xls	Cd1d1,H2-D1,H2-K1
GO:0008219	cell death	0.00123871	29	374	627	14841	0.0775401	0.0422478	0.046252	0.0252005	CL_0000844-down.xls	Bcl2,Birc3,Cdkn1b,Dicer1,Foxo3,Gpr65,Irak2,Irak3,Itm2b,Malt1,Map3k1,Naip5,Ncf1,Nfkb1,Nod1,Nuak2,Pdcd4,Pglyrp1,Pml,Ppp1r13b,Rb1,Relt,Rffl,Sgms1,Shisa5,Smad3,Tnfrsf18,Tnfsf10,Xaf1
GO:0051493	regulation of cytoskeleton organization	0.00123886	13	374	193	14841	0.0347594	0.0130045	0.0673575	0.0252005	CL_0000844-down.xls	Arap1,Cdkn1b,Clec2i,Gpr65,Jmy,Limk1,Map3k1,Rdx,S1pr1,Sdc4,Smad3,Ssh1,Tmod3
GO:0051239	regulation of multicellular organismal process	0.0012414	57	374	1511	14841	0.152406	0.101813	0.0377234	0.0252005	CL_0000844-down.xls	Adora2a,Adrb2,Agpat2,Anxa5,Anxa6,Arrb1,Bcl2,Bmi1,Cacna1e,Calcrl,Ccr7,Cd1d1,Cd38,Cdkn1b,Clec2i,Ddx58,Dicer1,Esr1,Foxo3,Foxp1,Gimap5,Hhex,Ifnar1,Il12a,Il27ra,Il2rg,Il6st,Insr,Irak3,Irf1,Irf4,Klf2,Limk1,Macf1,Malt1,Mapk8ip3,Mylip,Ncf1,Nfam1,Nfkb1,Nod1,Notch2,P2rx4,Pdlim5,Pml,Prkce,Rara,Rb1,Ski,Smad3,Socs5,Ssh1,Stat6,Tlr2,Tlr7,Vkorc1,Zbtb7b
GO:0016568	chromatin modification	0.00127911	19	374	346	14841	0.0508021	0.0233138	0.0549133	0.0252005	CL_0000844-down.xls	Arrb1,Bmi1,Ezh1,Irf4,Jarid2,Jhdm1d,Kdm5b,Kdm6b,L3mbtl3,Mll2,Mll3,Myst4,Phf1,Phf21a,Prdm9,Prmt2,Rb1,Setd1b,Usp3
GO:0016570	histone modification	0.00129067	14	374	218	14841	0.0374332	0.014689	0.0642202	0.0252005	CL_0000844-down.xls	Arrb1,Bmi1,Ezh1,Irf4,Jhdm1d,Kdm5b,Kdm6b,Mll2,Mll3,Myst4,Prdm9,Prmt2,Setd1b,Usp3
GO:0046649	lymphocyte activation	0.00130673	15	374	243	14841	0.040107	0.0163736	0.0617284	0.0252005	CL_0000844-down.xls	Bank1,Bcl2,Ccr7,Cd1d1,Dpp4,Foxp1,Gapt,Gpr183,Hhex,Ifnar1,Irf1,Malt1,Nfam1,Ptpn22,Smad3
GO:0044403	symbiosis, encompassing mutualism through parasitism	0.00132388	7	374	66	14841	0.0187166	0.00444714	0.106061	0.0252005	CL_0000844-down.xls	Gbp3,Gbp7,Insr,Ncf1,Smad3,Tlr2,Tlr7
GO:0001541	ovarian follicle development	0.00137801	6	374	49	14841	0.0160428	0.00330166	0.122449	0.0252005	CL_0000844-down.xls	Arrb1,Bcl2,Esr1,Foxo3,Immp2l,Lfng
GO:0045582	positive regulation of T cell differentiation	0.00137801	6	374	49	14841	0.0160428	0.00330166	0.122449	0.0252005	CL_0000844-down.xls	Ccr7,Cd1d1,Gimap5,Il2rg,Rara,Socs5
GO:0009595	detection of biotic stimulus	0.00139619	4	374	20	14841	0.0106952	0.00134762	0.2	0.0252005	CL_0000844-down.xls	Ddx58,Nod1,Pglyrp1,Tlr2
GO:0070887	cellular response to chemical stimulus	0.00144872	34	374	784	14841	0.0909091	0.0528266	0.0433673	0.0252005	CL_0000844-down.xls	Abca1,Adcy7,Btrc,Ccr7,Cdkn1b,Dicer1,Esr1,Foxo3,Gbp3,Gbp5,Gbp7,Ifi203,Ifnar2,Il27ra,Il2rg,Il5ra,Il6st,Insr,Irak2,Irak3,Irf1,Lilrb3,Lpin1,Npc1,Nr1d2,Plekha1,Pml,Prkce,Rara,S100a10,Socs5,Ssh1,Stat4,Stat6
GO:0016569	covalent chromatin modification	0.00146928	14	374	221	14841	0.0374332	0.0148912	0.0633484	0.0252005	CL_0000844-down.xls	Arrb1,Bmi1,Ezh1,Irf4,Jhdm1d,Kdm5b,Kdm6b,Mll2,Mll3,Myst4,Prdm9,Prmt2,Setd1b,Usp3
GO:0032655	regulation of interleukin-12 production	0.00150824	5	374	34	14841	0.013369	0.00229095	0.147059	0.0252005	CL_0000844-down.xls	Ccr7,Irak3,Irf1,Nfkb1,Tlr2
GO:0032268	regulation of cellular protein metabolic process	0.00155325	38	374	911	14841	0.101604	0.061384	0.0417124	0.0252005	CL_0000844-down.xls	Adora2a,Arrb1,Bcl2,Bmi1,Btrc,Cdkn1b,Ceacam1,Dgka,Dgkh,Dnajb2,Ide,Il12a,Il6st,Insr,Irak3,Irf1,Jarid2,Limk1,Lpin1,Malt1,Map3k1,Mapk8ip3,Mylip,Pecam1,Pml,Ppap2b,Ppp1r9b,Prkce,Rara,Rb1,Rhbdf1,Sdc4,Ski,Smad3,Ssh1,Tnrc6b,Ube2d1,Zeb2
GO:0016265	death	0.00157312	29	374	637	14841	0.0775401	0.0429216	0.0455259	0.0252005	CL_0000844-down.xls	Bcl2,Birc3,Cdkn1b,Dicer1,Foxo3,Gpr65,Irak2,Irak3,Itm2b,Malt1,Map3k1,Naip5,Ncf1,Nfkb1,Nod1,Nuak2,Pdcd4,Pglyrp1,Pml,Ppp1r13b,Rb1,Relt,Rffl,Sgms1,Shisa5,Smad3,Tnfrsf18,Tnfsf10,Xaf1
GO:0006140	regulation of nucleotide metabolic process	0.00157683	21	374	407	14841	0.0561497	0.027424	0.0515971	0.0252005	CL_0000844-down.xls	Abca1,Adcy7,Adora2a,Adrb2,Arap1,Arap2,Arhgap15,Arhgap18,Arhgap9,Arrb1,Calcrl,Ccr7,Cnn3,Gpr65,Ralgapa2,Rin3,Rp2h,S1pr1,Tbc1d10c,Tbc1d12,Tbc1d5
GO:0061039	ovum-producing ovary development	0.0015788	7	374	68	14841	0.0187166	0.0045819	0.102941	0.0252005	CL_0000844-down.xls	Arrb1,Bcl2,Esr1,Foxo3,Immp2l,Lfng,Plekha1
GO:0051253	negative regulation of RNA metabolic process	0.00160819	32	374	728	14841	0.0855615	0.0490533	0.043956	0.0252005	CL_0000844-down.xls	Bmi1,Btrc,Cd38,Cdkn1b,Dicer1,Ezh1,Foxj2,Foxk1,Foxn3,Foxo3,Foxp1,Hhex,Jarid2,Kdm5b,Kdm6b,Klf12,Lpin1,Mll2,Nfkb1,Pdcd4,Phf21a,Pml,Prmt2,Rara,Rb1,Ski,Smad3,Smarca2,Stat6,Txnip,Zbtb10,Zfp238
GO:0002703	regulation of leukocyte mediated immunity	0.00162331	9	374	108	14841	0.0240642	0.00727714	0.0833333	0.0252005	CL_0000844-down.xls	Cd1d1,Dpp4,Gimap5,H2-D1,H2-K1,Il12a,Il27ra,Malt1,Stat6
GO:0007252	I-kappaB phosphorylation	0.00166981	3	374	10	14841	0.00802139	0.000673809	0.3	0.0252005	CL_0000844-down.xls	Ikbkb,Tlr2,Tlr7
GO:0032469	endoplasmic reticulum calcium ion homeostasis	0.00166981	3	374	10	14841	0.00802139	0.000673809	0.3	0.0252005	CL_0000844-down.xls	Bcl2,Itpr1,Pml
GO:0001773	myeloid dendritic cell activation	0.00166981	3	374	10	14841	0.00802139	0.000673809	0.3	0.0252005	CL_0000844-down.xls	Gimap5,Irf4,Lilrb3
GO:0043011	myeloid dendritic cell differentiation	0.00166981	3	374	10	14841	0.00802139	0.000673809	0.3	0.0252005	CL_0000844-down.xls	Gimap5,Irf4,Lilrb3
GO:0045624	positive regulation of T-helper cell differentiation	0.00166981	3	374	10	14841	0.00802139	0.000673809	0.3	0.0252005	CL_0000844-down.xls	Ccr7,Rara,Socs5
GO:0052173	response to defenses of other organism involved in symbiotic interaction	0.00166981	3	374	10	14841	0.00802139	0.000673809	0.3	0.0252005	CL_0000844-down.xls	Smad3,Tlr2,Tlr7
GO:0075136	response to host	0.00166981	3	374	10	14841	0.00802139	0.000673809	0.3	0.0252005	CL_0000844-down.xls	Smad3,Tlr2,Tlr7
GO:0052200	response to host defenses	0.00166981	3	374	10	14841	0.00802139	0.000673809	0.3	0.0252005	CL_0000844-down.xls	Smad3,Tlr2,Tlr7
GO:0031529	ruffle organization	0.00166981	3	374	10	14841	0.00802139	0.000673809	0.3	0.0252005	CL_0000844-down.xls	Lpin1,Lrrc16a,Plekha1
GO:0010627	regulation of intracellular protein kinase cascade	0.00167883	22	374	437	14841	0.0588235	0.0294455	0.0503432	0.0252005	CL_0000844-down.xls	Adrb2,Arrb1,Btrc,Esr1,Ikbkb,Il12a,Il6st,Insr,Irf1,Lgals9,Malt1,Map3k1,Mapk8ip3,Nod1,Otud7b,Pecam1,Plekha1,Prkce,Psap,Shisa5,Slc44a2,Zeb2
GO:0001916	positive regulation of T cell mediated cytotoxicity	0.00169075	4	374	21	14841	0.0106952	0.001415	0.190476	0.0252005	CL_0000844-down.xls	Cd1d1,H2-D1,H2-K1,Il12a
GO:0032233	positive regulation of actin filament bundle assembly	0.00169075	4	374	21	14841	0.0106952	0.001415	0.190476	0.0252005	CL_0000844-down.xls	Gpr65,Limk1,Sdc4,Smad3
GO:0050854	regulation of antigen receptor-mediated signaling pathway	0.00169075	4	374	21	14841	0.0106952	0.001415	0.190476	0.0252005	CL_0000844-down.xls	Ccr7,Malt1,Nfam1,Ptpn22
GO:0002484	antigen processing and presentation of endogenous peptide antigen via MHC class I via ER pathway	0.00186847	2	374	3	14841	0.00534759	0.000202143	0.666667	0.0252005	CL_0000844-down.xls	H2-D1,H2-K1
GO:0002485	antigen processing and presentation of endogenous peptide antigen via MHC class I via ER pathway, TAP-dependent	0.00186847	2	374	3	14841	0.00534759	0.000202143	0.666667	0.0252005	CL_0000844-down.xls	H2-D1,H2-K1
GO:0032831	positive regulation of CD4-positive, CD25-positive, alpha-beta regulatory T cell differentiation	0.00186847	2	374	3	14841	0.00534759	0.000202143	0.666667	0.0252005	CL_0000844-down.xls	Gimap5,Il2rg
GO:0032829	regulation of CD4-positive, CD25-positive, alpha-beta regulatory T cell differentiation	0.00186847	2	374	3	14841	0.00534759	0.000202143	0.666667	0.0252005	CL_0000844-down.xls	Gimap5,Il2rg
GO:0016571	histone methylation	0.00188328	6	374	52	14841	0.0160428	0.00350381	0.115385	0.0252005	CL_0000844-down.xls	Ezh1,Mll2,Mll3,Prdm9,Prmt2,Setd1b
GO:0034341	response to interferon-gamma	0.00196103	5	374	36	14841	0.013369	0.00242571	0.138889	0.0252005	CL_0000844-down.xls	Gbp3,Gbp5,Gbp7,Gch1,Kynu
GO:0002252	immune effector process	0.00196254	12	374	179	14841	0.0320856	0.0120612	0.0670391	0.0252005	CL_0000844-down.xls	Bcl2,Cd47,Cd55,Daf2,Dicer1,Gpr183,Ifnar1,Lilrb3,Ncf1,Prkce,Tlr2,Tlr7
GO:0031347	regulation of defense response	0.00196754	14	374	228	14841	0.0374332	0.0153628	0.0614035	0.0252005	CL_0000844-down.xls	Adora2a,Adrb2,Calcrl,Ccr7,Cd47,Cd55,Ddx58,Gimap5,Il12a,Irak3,Pglyrp1,Pml,Tlr2,Tlr7
GO:0032320	positive regulation of Ras GTPase activity	0.00208904	9	374	112	14841	0.0240642	0.00754666	0.0803571	0.0252005	CL_0000844-down.xls	Arap1,Arhgap15,Ccr7,Gpr65,Ralgapa2,S1pr1,Tbc1d10c,Tbc1d12,Tbc1d5
GO:0030811	regulation of nucleotide catabolic process	0.00210252	16	374	281	14841	0.0427807	0.018934	0.0569395	0.0252005	CL_0000844-down.xls	Arap1,Arap2,Arhgap15,Arhgap18,Arhgap9,Arrb1,Ccr7,Cnn3,Gpr65,Ralgapa2,Rin3,Rp2h,S1pr1,Tbc1d10c,Tbc1d12,Tbc1d5
GO:0033121	regulation of purine nucleotide catabolic process	0.00210252	16	374	281	14841	0.0427807	0.018934	0.0569395	0.0252005	CL_0000844-down.xls	Arap1,Arap2,Arhgap15,Arhgap18,Arhgap9,Arrb1,Ccr7,Cnn3,Gpr65,Ralgapa2,Rin3,Rp2h,S1pr1,Tbc1d10c,Tbc1d12,Tbc1d5
GO:0043087	regulation of GTPase activity	0.00217763	15	374	256	14841	0.040107	0.0172495	0.0585938	0.0252005	CL_0000844-down.xls	Arap1,Arap2,Arhgap15,Arhgap18,Arhgap9,Arrb1,Ccr7,Gpr65,Ralgapa2,Rin3,Rp2h,S1pr1,Tbc1d10c,Tbc1d12,Tbc1d5
GO:0051495	positive regulation of cytoskeleton organization	0.00220209	7	374	72	14841	0.0187166	0.00485143	0.0972222	0.0252005	CL_0000844-down.xls	Cdkn1b,Gpr65,Jmy,Limk1,Map3k1,Sdc4,Smad3
GO:0032024	positive regulation of insulin secretion	0.0022213	5	374	37	14841	0.013369	0.00249309	0.135135	0.0252005	CL_0000844-down.xls	Arrb1,Cd38,Nnat,Pfkfb2,Prkce
GO:0001912	positive regulation of leukocyte mediated cytotoxicity	0.0022213	5	374	37	14841	0.013369	0.00249309	0.135135	0.0252005	CL_0000844-down.xls	Cd1d1,Gimap5,H2-D1,H2-K1,Il12a
GO:0032232	negative regulation of actin filament bundle assembly	0.00225331	3	374	11	14841	0.00802139	0.00074119	0.272727	0.0252005	CL_0000844-down.xls	Arap1,Map3k1,S1pr1
GO:0090109	regulation of cell-substrate junction assembly	0.00225331	3	374	11	14841	0.00802139	0.00074119	0.272727	0.0252005	CL_0000844-down.xls	Macf1,Sdc4,Smad3
GO:0051893	regulation of focal adhesion assembly	0.00225331	3	374	11	14841	0.00802139	0.00074119	0.272727	0.0252005	CL_0000844-down.xls	Macf1,Sdc4,Smad3
GO:0061178	regulation of insulin secretion involved in cellular response to glucose stimulus	0.00225331	3	374	11	14841	0.00802139	0.00074119	0.272727	0.0252005	CL_0000844-down.xls	Arrb1,Cacna1e,Prkce
GO:0040007	growth	0.00233914	16	374	284	14841	0.0427807	0.0191362	0.056338	0.0252005	CL_0000844-down.xls	Bcl2,Dicer1,Ercc5,Esr1,Foxo3,Hhex,Klf2,Mll2,Notch2,Plekha1,Psap,Rara,Sgms1,Smad3,Socs5,Zmiz1
GO:0033124	regulation of GTP catabolic process	0.00234692	15	374	258	14841	0.040107	0.0173843	0.0581395	0.0252005	CL_0000844-down.xls	Arap1,Arap2,Arhgap15,Arhgap18,Arhgap9,Arrb1,Ccr7,Gpr65,Ralgapa2,Rin3,Rp2h,S1pr1,Tbc1d10c,Tbc1d12,Tbc1d5
GO:0050853	B cell receptor signaling pathway	0.00240412	4	374	23	14841	0.0106952	0.00154976	0.173913	0.0252005	CL_0000844-down.xls	Bcl2,Cd38,Nfam1,Plekha1
GO:0006468	protein phosphorylation	0.00241333	30	374	686	14841	0.0802139	0.0462233	0.0437318	0.0252005	CL_0000844-down.xls	Arrb1,Bcl2,C230081A13Rik,Csnk1g3,Dstyk,Eef2k,Hck,Ikbkb,Insr,Irak2,Irak3,Limk1,Map3k1,Map3k8,Map4k3,Mapk8ip3,Morc3,Nuak2,Pdk2,Pml,Prkce,Rara,Rnasel,Runx3,Sbk1,St3gal1,Stat4,Stk10,Tlr2,Tlr7
GO:0030097	hemopoiesis	0.0024543	18	374	339	14841	0.0481283	0.0228421	0.0530973	0.0252005	CL_0000844-down.xls	Bcl2,Ccr7,Cd1d1,Foxp1,Gimap5,Gpr183,Hhex,Irf1,Irf4,Klf2,Lilrb3,Malt1,Nfam1,Pml,Ptpn22,Rb1,Taz,Tet2
GO:0043122	regulation of I-kappaB kinase/NF-kappaB cascade	0.00250372	9	374	115	14841	0.0240642	0.0077488	0.0782609	0.0252005	CL_0000844-down.xls	Btrc,Ikbkb,Lgals9,Malt1,Nod1,Otud7b,Prkce,Shisa5,Slc44a2
GO:0030183	B cell differentiation	0.00251767	6	374	55	14841	0.0160428	0.00370595	0.109091	0.0252005	CL_0000844-down.xls	Bcl2,Foxp1,Gpr183,Hhex,Malt1,Nfam1
GO:0043412	macromolecule modification	0.00251791	62	374	1728	14841	0.165775	0.116434	0.0358796	0.0252005	CL_0000844-down.xls	4833442J19Rik,Abca1,Alg2,Arrb1,B3gnt5,Bcl2,Birc3,Bmi1,Btrc,C230081A13Rik,Csnk1g3,Dstyk,Eef2k,Ezh1,Hck,Hhat,Ikbkb,Insr,Irak2,Irak3,Irf4,Jhdm1d,Kdm5b,Kdm6b,Limk1,Malt1,Map3k1,Map3k8,Map4k3,Mapk8ip3,Mll2,Mll3,Morc3,Mppe1,Mylip,Myst4,Nuak2,Otud7b,Pcmtd2,Pdk2,Pml,Ppm1l,Prdm9,Prkce,Prmt2,Ptpn22,Rara,Rnasel,Rnf13,Runx3,Sbk1,Setd1b,Ssh1,St3gal1,St6galnac3,Stat4,Stk10,Tlr2,Tlr7,Ube2d1,Usp20,Usp3
GO:0031399	regulation of protein modification process	0.0025465	31	374	719	14841	0.0828877	0.0484469	0.0431154	0.0252005	CL_0000844-down.xls	Adora2a,Arrb1,Bcl2,Bmi1,Cdkn1b,Ceacam1,Dgka,Dgkh,Dnajb2,Il12a,Il6st,Insr,Irak3,Irf1,Jarid2,Limk1,Lpin1,Malt1,Map3k1,Mapk8ip3,Pecam1,Pml,Ppap2b,Ppp1r9b,Prkce,Rb1,Sdc4,Ski,Smad3,Ube2d1,Zeb2
GO:0022602	ovulation cycle process	0.00257746	7	374	74	14841	0.0187166	0.00498619	0.0945946	0.0252005	CL_0000844-down.xls	Arrb1,Bcl2,Esr1,Foxo3,Immp2l,Lfng,Plekha1
GO:0051128	regulation of cellular component organization	0.00263267	38	374	939	14841	0.101604	0.0632707	0.0404686	0.0252005	CL_0000844-down.xls	Arap1,Arhgap15,Arhgef18,Arrb1,Bcl2,Ccr7,Cd38,Cd47,Cdkn1b,Clec2i,Crim1,Dnajb2,Dpp4,Esr1,Foxk1,Gpr65,Insr,Irak3,Jarid2,Jmy,Ldlrap1,Limk1,Lpin1,Macf1,Map3k1,Myl12b,Pdlim5,Pml,Ppp1r9b,Rb1,Rdx,S1pr1,Sdc4,Ski,Smad3,Smarca2,Ssh1,Tmod3
GO:0045621	positive regulation of lymphocyte differentiation	0.00276114	6	374	56	14841	0.0160428	0.00377333	0.107143	0.0252005	CL_0000844-down.xls	Ccr7,Cd1d1,Gimap5,Il2rg,Rara,Socs5
GO:0034968	histone lysine methylation	0.00281595	5	374	39	14841	0.013369	0.00262786	0.128205	0.0252005	CL_0000844-down.xls	Ezh1,Mll2,Mll3,Prdm9,Setd1b
GO:0001952	regulation of cell-matrix adhesion	0.00281595	5	374	39	14841	0.013369	0.00262786	0.128205	0.0252005	CL_0000844-down.xls	Bcl2,Macf1,Sdc4,Smad3,Utrn
GO:0051241	negative regulation of multicellular organismal process	0.00281845	15	374	263	14841	0.040107	0.0177212	0.0570342	0.0252005	CL_0000844-down.xls	Adrb2,Anxa5,Arrb1,Bcl2,Cd38,Gimap5,Il12a,Irak3,Klf2,Mylip,Ncf1,Nfkb1,P2rx4,Rara,Tlr2
GO:0002702	positive regulation of production of molecular mediator of immune response	0.00282829	4	374	24	14841	0.0106952	0.00161714	0.166667	0.0252005	CL_0000844-down.xls	Foxp1,Gimap5,Malt1,Tlr2
GO:0001914	regulation of T cell mediated cytotoxicity	0.00282829	4	374	24	14841	0.0106952	0.00161714	0.166667	0.0252005	CL_0000844-down.xls	Cd1d1,H2-D1,H2-K1,Il12a
GO:0042113	B cell activation	0.00290935	8	374	96	14841	0.0213904	0.00646857	0.0833333	0.0252005	CL_0000844-down.xls	Bank1,Bcl2,Foxp1,Gapt,Gpr183,Hhex,Malt1,Nfam1
GO:0000122	negative regulation of transcription from RNA polymerase II promoter	0.0029112	22	374	457	14841	0.0588235	0.0307931	0.04814	0.0252005	CL_0000844-down.xls	Bmi1,Dicer1,Ezh1,Foxj2,Foxk1,Foxn3,Foxo3,Foxp1,Hhex,Jarid2,Kdm6b,Klf12,Lpin1,Phf21a,Rara,Rb1,Ski,Smad3,Stat6,Txnip,Zbtb10,Zfp238
GO:0032269	negative regulation of cellular protein metabolic process	0.00294609	12	374	188	14841	0.0320856	0.0126676	0.0638298	0.0252005	CL_0000844-down.xls	Arrb1,Dnajb2,Ide,Insr,Irf1,Jarid2,Limk1,Pml,Ppap2b,Rara,Ski,Smad3
GO:0016045	detection of bacterium	0.00294863	3	374	12	14841	0.00802139	0.000808571	0.25	0.0252005	CL_0000844-down.xls	Nod1,Pglyrp1,Tlr2
GO:0002281	macrophage activation involved in immune response	0.00294863	3	374	12	14841	0.00802139	0.000808571	0.25	0.0252005	CL_0000844-down.xls	Prkce,Tlr2,Tlr7
GO:0031063	regulation of histone deacetylation	0.00294863	3	374	12	14841	0.00802139	0.000808571	0.25	0.0252005	CL_0000844-down.xls	Lpin1,Pml,Ski
GO:0051172	negative regulation of nitrogen compound metabolic process	0.00295365	33	374	788	14841	0.0882353	0.0530962	0.0418782	0.0252005	CL_0000844-down.xls	Bmi1,Btrc,Cd38,Cdkn1b,Dicer1,Ezh1,Foxj2,Foxk1,Foxn3,Foxo3,Foxp1,Gimap5,Hhex,Jarid2,Kdm5b,Kdm6b,Klf12,Lpin1,Mll2,Nfkb1,Pdcd4,Phf21a,Pml,Prmt2,Rara,Rb1,Ski,Smad3,Smarca2,Stat6,Txnip,Zbtb10,Zfp238
GO:0006325	chromatin organization	0.00298781	20	374	401	14841	0.0534759	0.0270197	0.0498753	0.0252005	CL_0000844-down.xls	Arrb1,Bmi1,Ezh1,Irf4,Jarid2,Jhdm1d,Kdm5b,Kdm6b,L3mbtl3,Mll2,Mll3,Myst4,Phf1,Phf21a,Prdm9,Prmt2,Rb1,Setd1b,Smarca2,Usp3
GO:0080134	regulation of response to stress	0.00329814	21	374	433	14841	0.0561497	0.0291759	0.0484988	0.0252005	CL_0000844-down.xls	Adora2a,Adrb2,Calcrl,Ccr7,Cd47,Cd55,Ddx58,Gimap5,Il12a,Irak3,Map3k1,Mapk8ip3,Nod1,Npc1,Pglyrp1,Pml,Ppap2b,Tlr2,Tlr7,Vkorc1,Zeb2
GO:0031058	positive regulation of histone modification	0.00330096	4	374	25	14841	0.0106952	0.00168452	0.16	0.0252005	CL_0000844-down.xls	Arrb1,Jarid2,Lpin1,Pml
GO:0042993	positive regulation of transcription factor import into nucleus	0.00330096	4	374	25	14841	0.0106952	0.00168452	0.16	0.0252005	CL_0000844-down.xls	Ddx58,Smad3,Tlr2,Tlr7
GO:0051050	positive regulation of transport	0.00334221	20	374	405	14841	0.0534759	0.0272893	0.0493827	0.0252005	CL_0000844-down.xls	Abca1,Abcg1,Adora2a,Adrb2,Arrb1,Ccr7,Cd38,Cd47,Ddx58,Gimap5,Hbp1,Insr,Ldlrap1,Nnat,P2rx4,Pfkfb2,Prkce,Smad3,Tlr2,Tlr7
GO:0032318	regulation of Ras GTPase activity	0.0033665	10	374	143	14841	0.026738	0.00963547	0.0699301	0.0252005	CL_0000844-down.xls	Arap1,Arap2,Arhgap15,Ccr7,Gpr65,Ralgapa2,S1pr1,Tbc1d10c,Tbc1d12,Tbc1d5
GO:0042698	ovulation cycle	0.00347397	7	374	78	14841	0.0187166	0.00525571	0.0897436	0.0252005	CL_0000844-down.xls	Arrb1,Bcl2,Esr1,Foxo3,Immp2l,Lfng,Plekha1
GO:0010810	regulation of cell-substrate adhesion	0.00347397	7	374	78	14841	0.0187166	0.00525571	0.0897436	0.0252005	CL_0000844-down.xls	Bcl2,Macf1,Nid1,Prkce,Sdc4,Smad3,Utrn
GO:0002274	myeloid leukocyte activation	0.00359779	6	374	59	14841	0.0160428	0.00397547	0.101695	0.0252005	CL_0000844-down.xls	Gimap5,Irf4,Lilrb3,Prkce,Tlr2,Tlr7
GO:0006351	transcription, DNA-dependent	0.00367106	59	374	1654	14841	0.157754	0.111448	0.0356711	0.0252005	CL_0000844-down.xls	Aff1,Aff3,Arid5a,Arrb1,Bach1,Bmi1,Calcoco1,Crebl2,Esr1,Ezh1,Foxj2,Foxk1,Foxn3,Foxo3,Foxp1,Hbp1,Hhex,Irf1,Irf4,Jarid2,Jhdm1d,Kdm5b,Klf12,Klf2,Klf3,Klf7,L3mbtl3,Lpin1,Mga,Mll2,Mll3,Myst4,Nfat5,Nfkb1,Notch2,Nr1d2,Phf1,Phf21a,Pml,Prdm9,Rara,Rb1,Runx3,Scml4,Smad3,Smarca2,Stat4,Stat6,Sub1,Tle3,Txnip,Zbtb7b,Zeb2,Zfp238,Zfp28,Zfp318,Zfp516,Zfp661,Zmym2
GO:0001547	antral ovarian follicle growth	0.00367461	2	374	4	14841	0.00534759	0.000269524	0.5	0.0252005	CL_0000844-down.xls	Esr1,Foxo3
GO:0045404	positive regulation of interleukin-4 biosynthetic process	0.00367461	2	374	4	14841	0.00534759	0.000269524	0.5	0.0252005	CL_0000844-down.xls	Cd1d1,Irf4
GO:0045591	positive regulation of regulatory T cell differentiation	0.00367461	2	374	4	14841	0.00534759	0.000269524	0.5	0.0252005	CL_0000844-down.xls	Gimap5,Il2rg
GO:0045402	regulation of interleukin-4 biosynthetic process	0.00367461	2	374	4	14841	0.00534759	0.000269524	0.5	0.0252005	CL_0000844-down.xls	Cd1d1,Irf4
GO:0065008	regulation of biological quality	0.00372	59	374	1655	14841	0.157754	0.111515	0.0356495	0.0252005	CL_0000844-down.xls	Abca1,Abcg1,Adora2a,Adrb2,Anxa5,Arap1,Arhgap15,Arhgef18,Bank1,Bcl2,Btrc,Cacna1e,Cd38,Cd55,Clec2i,Dgat1,Entpd1,Esr1,Foxo3,Gch1,Gimap5,Hsd17b11,Ide,Ikbkb,Il6st,Insr,Itpr1,Jmy,Klf2,Ldlrap1,Lilrb3,Limk1,Map3k1,Morc3,Myl12b,Mylip,Ncf1,Npc1,P2rx4,Pdia4,Pdlim5,Plekha1,Pml,Ppap2b,Prkce,Rara,Rb1,Rdx,S1pr1,Sfxn4,Ski,Slc25a37,Smad3,Ssh1,Syne2,Tlr2,Tlr7,Tmod3,Usp3
GO:0010639	negative regulation of organelle organization	0.00372651	9	374	122	14841	0.0240642	0.00822047	0.0737705	0.0252005	CL_0000844-down.xls	Arap1,Esr1,Jarid2,Map3k1,Pml,Rdx,S1pr1,Ski,Tmod3
GO:0051091	positive regulation of sequence-specific DNA binding transcription factor activity	0.00372651	9	374	122	14841	0.0240642	0.00822047	0.0737705	0.0252005	CL_0000844-down.xls	Ikbkb,Irak2,Irak3,Jmy,Malt1,Nfam1,Nod1,Ppap2b,Tlr2
GO:0008585	female gonad development	0.00373124	7	374	79	14841	0.0187166	0.00532309	0.0886076	0.0252005	CL_0000844-down.xls	Arrb1,Bcl2,Esr1,Foxo3,Immp2l,Lfng,Plekha1
GO:0032774	RNA biosynthetic process	0.00376951	59	374	1656	14841	0.157754	0.111583	0.035628	0.0252005	CL_0000844-down.xls	Aff1,Aff3,Arid5a,Arrb1,Bach1,Bmi1,Calcoco1,Crebl2,Esr1,Ezh1,Foxj2,Foxk1,Foxn3,Foxo3,Foxp1,Hbp1,Hhex,Irf1,Irf4,Jarid2,Jhdm1d,Kdm5b,Klf12,Klf2,Klf3,Klf7,L3mbtl3,Lpin1,Mga,Mll2,Mll3,Myst4,Nfat5,Nfkb1,Notch2,Nr1d2,Phf1,Phf21a,Pml,Prdm9,Rara,Rb1,Runx3,Scml4,Smad3,Smarca2,Stat4,Stat6,Sub1,Tle3,Txnip,Zbtb7b,Zeb2,Zfp238,Zfp28,Zfp318,Zfp516,Zfp661,Zmym2
GO:0042311	vasodilation	0.00382466	4	374	26	14841	0.0106952	0.0017519	0.153846	0.0252005	CL_0000844-down.xls	Adora2a,Adrb2,Gch1,P2rx4
GO:0031343	positive regulation of cell killing	0.0039123	5	374	42	14841	0.013369	0.00283	0.119048	0.0252005	CL_0000844-down.xls	Cd1d1,Gimap5,H2-D1,H2-K1,Il12a
GO:0072527	pyrimidine-containing compound metabolic process	0.0039123	5	374	42	14841	0.013369	0.00283	0.119048	0.0252005	CL_0000844-down.xls	Aldh6a1,Ctps2,Entpd4,Rp2h,Tk2
GO:0035264	multicellular organism growth	0.00391457	6	374	60	14841	0.0160428	0.00404285	0.1	0.0252005	CL_0000844-down.xls	Dicer1,Ercc5,Hhex,Klf2,Plekha1,Rara
GO:0035023	regulation of Rho protein signal transduction	0.00393389	9	374	123	14841	0.0240642	0.00828785	0.0731707	0.0252005	CL_0000844-down.xls	Arap1,Arhgap15,Arhgef18,Arhgef3,Arrb1,Ccr7,Fgd2,Gpr65,Spata13
GO:0035556	intracellular signal transduction	0.00409301	38	374	964	14841	0.101604	0.0649552	0.0394191	0.0252005	CL_0000844-down.xls	Abca1,Adcy7,Adora2a,Adrb2,Arhgef18,Arhgef3,Arrb1,Calcrl,Dgka,Foxo3,Ikbkb,Il6st,Insr,Irf1,Malt1,Map3k1,Map4k3,Mapk8ip3,Mll3,Nfam1,Nod1,Pecam1,Pkd1,Plcb2,Plekha1,Plekhm3,Pml,Ppm1l,Ppp2r5c,Prkce,Psd3,Rab24,Rasgrp2,S1pr1,Socs5,Spata13,Tlr2,Tlr7
GO:0030098	lymphocyte differentiation	0.00409872	10	374	147	14841	0.026738	0.00990499	0.0680272	0.0252005	CL_0000844-down.xls	Bcl2,Ccr7,Cd1d1,Foxp1,Gpr183,Hhex,Irf1,Malt1,Nfam1,Ptpn22
GO:0002705	positive regulation of leukocyte mediated immunity	0.00425154	6	374	61	14841	0.0160428	0.00411024	0.0983607	0.0252005	CL_0000844-down.xls	Cd1d1,Gimap5,H2-D1,H2-K1,Il12a,Malt1
GO:0002708	positive regulation of lymphocyte mediated immunity	0.00425154	6	374	61	14841	0.0160428	0.00411024	0.0983607	0.0252005	CL_0000844-down.xls	Cd1d1,Gimap5,H2-D1,H2-K1,Il12a,Malt1
GO:0050864	regulation of B cell activation	0.00428893	7	374	81	14841	0.0187166	0.00545785	0.0864198	0.0252005	CL_0000844-down.xls	Bcl2,Bmi1,Cd38,Il27ra,Il2rg,Nfam1,Stat6
GO:0010876	lipid localization	0.00430011	10	374	148	14841	0.026738	0.00997237	0.0675676	0.0252005	CL_0000844-down.xls	Abca1,Abcg1,Atp10d,B4galnt1,Gm2a,Ldlrap1,Npc1,Osbpl5,Slc27a4,Spns2
GO:0007569	cell aging	0.00433735	5	374	43	14841	0.013369	0.00289738	0.116279	0.0252005	CL_0000844-down.xls	Bcl2,Morc3,Pdcd4,Pml,Zmiz1
GO:0031056	regulation of histone modification	0.00433735	5	374	43	14841	0.013369	0.00289738	0.116279	0.0252005	CL_0000844-down.xls	Arrb1,Jarid2,Lpin1,Pml,Ski
GO:0042981	regulation of apoptosis	0.00438146	38	374	968	14841	0.101604	0.0652247	0.0392562	0.0252005	CL_0000844-down.xls	Adora2a,Adrb2,Anxa5,Arrb1,Bcl2,Birc3,Bmi1,Cd38,Cdkn1b,Dicer1,Ercc5,Esr1,Foxo3,Gimap5,Il12a,Irak2,Irak3,Itm2b,Jmy,Malt1,Map3k1,Nfkb1,Nod1,Notch2,Nuak2,P2rx4,Plaur,Pml,Ppp1r13b,Ppp2r5c,Prmt2,Runx3,Sgms1,Shisa5,Ski,Smad3,Tnfsf10,Txnip
GO:0018022	peptidyl-lysine methylation	0.00440189	4	374	27	14841	0.0106952	0.00181928	0.148148	0.0252005	CL_0000844-down.xls	Ezh1,Mll2,Mll3,Prdm9
GO:0045934	negative regulation of nucleobase, nucleoside, nucleotide and nucleic acid metabolic process	0.0045359	32	374	779	14841	0.0855615	0.0524897	0.0410783	0.0252005	CL_0000844-down.xls	Bmi1,Btrc,Cd38,Cdkn1b,Dicer1,Ezh1,Foxj2,Foxk1,Foxn3,Foxo3,Foxp1,Hhex,Jarid2,Kdm5b,Kdm6b,Klf12,Lpin1,Mll2,Nfkb1,Pdcd4,Phf21a,Pml,Prmt2,Rara,Rb1,Ski,Smad3,Smarca2,Stat6,Txnip,Zbtb10,Zfp238
GO:0044003	modification by symbiont of host morphology or physiology	0.0046995	3	374	14	14841	0.00802139	0.000943333	0.214286	0.0252005	CL_0000844-down.xls	Insr,Tlr2,Tlr7
GO:0090311	regulation of protein deacetylation	0.0046995	3	374	14	14841	0.00802139	0.000943333	0.214286	0.0252005	CL_0000844-down.xls	Lpin1,Pml,Ski
GO:2000113	negative regulation of cellular macromolecule biosynthetic process	0.00470988	32	374	781	14841	0.0855615	0.0526245	0.0409731	0.0252005	CL_0000844-down.xls	Bmi1,Btrc,Cd38,Cdkn1b,Dicer1,Ezh1,Foxj2,Foxk1,Foxn3,Foxo3,Foxp1,Hhex,Jarid2,Kdm5b,Kdm6b,Klf12,Lpin1,Mll2,Nfkb1,Pdcd4,Phf21a,Pml,Prmt2,Rara,Rb1,Ski,Smad3,Smarca2,Stat6,Txnip,Zbtb10,Zfp238
GO:0045785	positive regulation of cell adhesion	0.00475407	8	374	104	14841	0.0213904	0.00700761	0.0769231	0.0252005	CL_0000844-down.xls	Cd47,Il12a,Nid1,Ppap2b,Prkce,Sdc4,Smad3,Utrn
GO:0042632	cholesterol homeostasis	0.00479431	5	374	44	14841	0.013369	0.00296476	0.113636	0.0252005	CL_0000844-down.xls	Abca1,Abcg1,Ldlrap1,Mylip,Npc1
GO:0055092	sterol homeostasis	0.00479431	5	374	44	14841	0.013369	0.00296476	0.113636	0.0252005	CL_0000844-down.xls	Abca1,Abcg1,Ldlrap1,Mylip,Npc1
GO:0010941	regulation of cell death	0.00497684	39	374	1008	14841	0.104278	0.06792	0.0386905	0.0252005	CL_0000844-down.xls	Adora2a,Adrb2,Anxa5,Arrb1,Bcl2,Birc3,Bmi1,Cd38,Cdkn1b,Dicer1,Ercc5,Esr1,Foxo3,Gimap5,Il12a,Irak2,Irak3,Irf1,Itm2b,Jmy,Malt1,Map3k1,Nfkb1,Nod1,Notch2,Nuak2,P2rx4,Plaur,Pml,Ppp1r13b,Ppp2r5c,Prmt2,Runx3,Sgms1,Shisa5,Ski,Smad3,Tnfsf10,Txnip
GO:0043067	regulation of programmed cell death	0.00517947	38	374	978	14841	0.101604	0.0658985	0.0388548	0.0252005	CL_0000844-down.xls	Adora2a,Adrb2,Anxa5,Arrb1,Bcl2,Birc3,Bmi1,Cd38,Cdkn1b,Dicer1,Ercc5,Esr1,Foxo3,Gimap5,Il12a,Irak2,Irak3,Itm2b,Jmy,Malt1,Map3k1,Nfkb1,Nod1,Notch2,Nuak2,P2rx4,Plaur,Pml,Ppp1r13b,Ppp2r5c,Prmt2,Runx3,Sgms1,Shisa5,Ski,Smad3,Tnfsf10,Txnip
GO:0010646	regulation of cell communication	0.0052265	43	374	1142	14841	0.114973	0.076949	0.0376532	0.0252005	CL_0000844-down.xls	Adora2a,Adrb2,Arrb1,Cacna1e,Ccr7,Cd38,Disp1,Esr1,Hhex,Il12a,Il6st,Insr,Irak3,Irf1,Ldlrap1,Lgals9,Macf1,Malt1,Mapk8ip3,Mll2,Nfam1,Nfkb1,Nnat,Nod1,Notch2,Npc1,Otud7b,P2rx4,Pecam1,Pfkfb2,Plekha1,Prkce,Ptpn22,Rara,Rb1,Shisa5,Ski,Slc44a2,Smad3,Socs5,Tlr2,Wls,Zeb2
GO:0042035	regulation of cytokine biosynthetic process	0.00524079	7	374	84	14841	0.0187166	0.00566	0.0833333	0.0252005	CL_0000844-down.xls	Cd1d1,Clec2i,Irf1,Irf4,Nfkb1,Tlr2,Tlr7
GO:0008152	metabolic process	0.00536056	219	374	7707	14841	0.585561	0.519305	0.0284157	0.0252005	CL_0000844-down.xls	4833442J19Rik,Abca1,Abca2,Abcg1,Acadsb,Adam19,Adck2,Adck3,Adcy7,Aff1,Aff3,Agl,Agpat2,Agpat9,Aldh6a1,Alg2,Ampd3,Apobec3,Arid5a,Arrb1,Arsk,Atg4c,Atp10d,B3gnt5,B4galnt1,Bach1,Bckdhb,Bcl2,Birc3,Bmi1,Btrc,C230081A13Rik,Calcoco1,Cd38,Cd55,Cmah,Crebl2,Cryl1,Csnk1g3,Ctps2,Cybasc3,Cyp4f13,D2hgdh,Daf2,Ddx58,Dgat1,Dgka,Dgkh,Dicer1,Dip2b,Disp1,Dnajb2,Dnase1l1,Dpp4,Dstyk,Eef2k,Elac1,Entpd1,Entpd4,Ephx1,Ercc5,…
GO:0051092	positive regulation of NF-kappaB transcription factor activity	0.00539115	6	374	64	14841	0.0160428	0.00431238	0.09375	0.0252005	CL_0000844-down.xls	Ikbkb,Irak2,Irak3,Malt1,Nod1,Tlr2
GO:0032675	regulation of interleukin-6 production	0.00539115	6	374	64	14841	0.0160428	0.00431238	0.09375	0.0252005	CL_0000844-down.xls	Arrb1,Irak3,Klf2,Nod1,Tlr2,Tlr7
GO:0044237	cellular metabolic process	0.0055874	184	374	6327	14841	0.491979	0.426319	0.0290817	0.0252005	CL_0000844-down.xls	4833442J19Rik,Abca1,Abca2,Abcg1,Acadsb,Adck2,Adck3,Adcy7,Aff1,Aff3,Agl,Agpat2,Agpat9,Aldh6a1,Alg2,Ampd3,Arid5a,Arrb1,Atg4c,Atp10d,B3gnt5,B4galnt1,Bach1,Bckdhb,Bcl2,Birc3,Bmi1,Btrc,C230081A13Rik,Calcoco1,Cmah,Crebl2,Cryl1,Csnk1g3,Ctps2,Cybasc3,Cyp4f13,D2hgdh,Ddx58,Dgat1,Dgka,Dgkh,Dicer1,Dnajb2,Dnase1l1,Dstyk,Eef2k,Elac1,Entpd1,Entpd4,Ephx1,Ercc5,Esr1,Ezh1,Faah,Fan1,Fbxl12,Foxj2,Foxk1,Foxn3,Foxo3,F…
GO:0045930	negative regulation of mitotic cell cycle	0.00572649	4	374	29	14841	0.0106952	0.00195405	0.137931	0.0252005	CL_0000844-down.xls	Bcl2,Btg3,Pml,Smad3
GO:0045622	regulation of T-helper cell differentiation	0.00576573	3	374	15	14841	0.00802139	0.00101071	0.2	0.0252005	CL_0000844-down.xls	Ccr7,Rara,Socs5
GO:0090277	positive regulation of peptide hormone secretion	0.00580895	5	374	46	14841	0.013369	0.00309952	0.108696	0.0252005	CL_0000844-down.xls	Arrb1,Cd38,Nnat,Pfkfb2,Prkce
GO:0001910	regulation of leukocyte mediated cytotoxicity	0.00580895	5	374	46	14841	0.013369	0.00309952	0.108696	0.0252005	CL_0000844-down.xls	Cd1d1,Gimap5,H2-D1,H2-K1,Il12a
GO:0071216	cellular response to biotic stimulus	0.00581644	6	374	65	14841	0.0160428	0.00437976	0.0923077	0.0252005	CL_0000844-down.xls	Abca1,Irak2,Prkce,Rara,Tlr2,Txnip
GO:0010942	positive regulation of cell death	0.00593223	21	374	456	14841	0.0561497	0.0307257	0.0460526	0.0252005	CL_0000844-down.xls	Adora2a,Adrb2,Anxa5,Cdkn1b,Foxo3,Il12a,Irf1,Itm2b,Jmy,Map3k1,Nod1,Notch2,Pml,Ppp1r13b,Ppp2r5c,Prmt2,Runx3,Shisa5,Smad3,Tnfsf10,Txnip
GO:0019885	antigen processing and presentation of endogenous peptide antigen via MHC class I	0.00602241	2	374	5	14841	0.00534759	0.000336905	0.4	0.0252005	CL_0000844-down.xls	H2-D1,H2-K1
GO:0006003	fructose 2,6-bisphosphate metabolic process	0.00602241	2	374	5	14841	0.00534759	0.000336905	0.4	0.0252005	CL_0000844-down.xls	Pfkfb2,Pfkfb4
GO:0002829	negative regulation of type 2 immune response	0.00602241	2	374	5	14841	0.00534759	0.000336905	0.4	0.0252005	CL_0000844-down.xls	Il27ra,Stat6
GO:0045627	positive regulation of T-helper 1 cell differentiation	0.00602241	2	374	5	14841	0.00534759	0.000336905	0.4	0.0252005	CL_0000844-down.xls	Ccr7,Socs5
GO:0002606	positive regulation of dendritic cell antigen processing and presentation	0.00602241	2	374	5	14841	0.00534759	0.000336905	0.4	0.0252005	CL_0000844-down.xls	Ccr7,Nod1
GO:0055098	response to low-density lipoprotein particle stimulus	0.00602241	2	374	5	14841	0.00534759	0.000336905	0.4	0.0252005	CL_0000844-down.xls	Mylip,Npc1
GO:0031327	negative regulation of cellular biosynthetic process	0.00611364	33	374	827	14841	0.0882353	0.055724	0.0399033	0.0252005	CL_0000844-down.xls	Bmi1,Btrc,Cd38,Cdkn1b,Dicer1,Ezh1,Foxj2,Foxk1,Foxn3,Foxo3,Foxp1,Gimap5,Hhex,Jarid2,Kdm5b,Kdm6b,Klf12,Lpin1,Mll2,Nfkb1,Pdcd4,Phf21a,Pml,Prmt2,Rara,Rb1,Ski,Smad3,Smarca2,Stat6,Txnip,Zbtb10,Zfp238
GO:0006950	response to stress	0.0061339	56	374	1591	14841	0.149733	0.107203	0.035198	0.0252005	CL_0000844-down.xls	Adrb2,Anxa5,Atg4c,Bcl2,Cacna1e,Cd1d1,Cd38,Cd55,Daf2,Ddx58,Dicer1,Dpp4,Entpd1,Ercc5,Fan1,Foxo3,Gbp3,Gbp5,Gbp7,Gch1,H2-K1,Hck,Ifnar1,Il12a,Il27ra,Irgm1,Itpr1,Jmy,Kdm6b,Kynu,Macf1,Map3k1,Map4k3,Mapk8ip3,Ncf1,Nfkb1,Nlrp10,Nod1,Notch2,Nuak2,Orm2,P2rx4,Pecam1,Pglyrp1,Plekha1,Pml,Ppp2r5c,Prkab2,Prkce,Sgms1,Slc12a6,Smad3,Tlr2,Tlr7,Txnip,Usp3
GO:0051270	regulation of cellular component movement	0.00616532	17	374	342	14841	0.0454545	0.0230443	0.0497076	0.0252005	CL_0000844-down.xls	Arap1,Bcl2,Ccr7,Cdkn1b,Il6st,Insr,Macf1,Map3k1,Pecam1,Ppap2b,S1pr1,Smad3,Spata13,Syne2,Tlr2,Tmod3,Vcl
GO:0016049	cell growth	0.0062657	6	374	66	14841	0.0160428	0.00444714	0.0909091	0.0252005	CL_0000844-down.xls	Bcl2,Esr1,Mll2,Notch2,Sgms1,Socs5
GO:0046545	development of primary female sexual characteristics	0.00634309	7	374	87	14841	0.0187166	0.00586214	0.0804598	0.0252005	CL_0000844-down.xls	Arrb1,Bcl2,Esr1,Foxo3,Immp2l,Lfng,Plekha1
GO:0006629	lipid metabolic process	0.00642993	32	374	798	14841	0.0855615	0.05377	0.0401003	0.0252005	CL_0000844-down.xls	Abca1,Abca2,Abcg1,Acadsb,Agpat2,Agpat9,B3gnt5,B4galnt1,Cryl1,Cyp4f13,Dgat1,Dgkh,Esr1,Faah,Gm2a,Gpcpd1,Hsd17b11,Il6st,Ldlrap1,Lpin1,Mppe1,Ncf1,Plbd1,Plcb2,Plekha1,Ppap2b,Prkab2,Psap,Sgms1,Slc27a4,St6galnac3,Taz
GO:0071347	cellular response to interleukin-1	0.00696521	3	374	16	14841	0.00802139	0.00107809	0.1875	0.0252005	CL_0000844-down.xls	Irak2,Irak3,Irf1
GO:0032715	negative regulation of interleukin-6 production	0.00696521	3	374	16	14841	0.00802139	0.00107809	0.1875	0.0252005	CL_0000844-down.xls	Arrb1,Irak3,Klf2
GO:0002793	positive regulation of peptide secretion	0.00696608	5	374	48	14841	0.013369	0.00323428	0.104167	0.0252005	CL_0000844-down.xls	Arrb1,Cd38,Nnat,Pfkfb2,Prkce
GO:0006917	induction of apoptosis	0.00697792	13	374	236	14841	0.0347594	0.0159019	0.0550847	0.0252005	CL_0000844-down.xls	Adora2a,Cdkn1b,Foxo3,Itm2b,Jmy,Nod1,Pml,Ppp1r13b,Ppp2r5c,Prmt2,Runx3,Shisa5,Smad3
GO:0012502	induction of programmed cell death	0.00722	13	374	237	14841	0.0347594	0.0159693	0.0548523	0.0252005	CL_0000844-down.xls	Adora2a,Cdkn1b,Foxo3,Itm2b,Jmy,Nod1,Pml,Ppp1r13b,Ppp2r5c,Prmt2,Runx3,Shisa5,Smad3
GO:0035821	modification of morphology or physiology of other organism	0.00729306	4	374	31	14841	0.0106952	0.00208881	0.129032	0.0252005	CL_0000844-down.xls	Insr,Ncf1,Tlr2,Tlr7
GO:0051817	modification of morphology or physiology of other organism involved in symbiotic interaction	0.00729306	4	374	31	14841	0.0106952	0.00208881	0.129032	0.0252005	CL_0000844-down.xls	Insr,Ncf1,Tlr2,Tlr7
GO:0030819	positive regulation of cAMP biosynthetic process	0.00729306	4	374	31	14841	0.0106952	0.00208881	0.129032	0.0252005	CL_0000844-down.xls	Abca1,Adcy7,Adora2a,Gpr65
GO:0044238	primary metabolic process	0.00750415	183	374	6327	14841	0.489305	0.426319	0.0289237	0.0252005	CL_0000844-down.xls	4833442J19Rik,Abca1,Abca2,Abcg1,Acadsb,Adam19,Adcy7,Aff1,Aff3,Agl,Agpat2,Agpat9,Aldh6a1,Alg2,Ampd3,Arid5a,Arrb1,Atg4c,Atp10d,B3gnt5,B4galnt1,Bach1,Bckdhb,Bcl2,Birc3,Bmi1,Btrc,C230081A13Rik,Calcoco1,Cd55,Cmah,Crebl2,Cryl1,Csnk1g3,Ctps2,Cyp4f13,D2hgdh,Daf2,Ddx58,Dgat1,Dgkh,Dicer1,Disp1,Dnajb2,Dnase1l1,Dpp4,Dstyk,Eef2k,Elac1,Entpd1,Entpd4,Ercc5,Esr1,Ezh1,Faah,Fan1,Fbxl12,Foxj2,Foxk1,Foxn3,Foxo3,Foxp…
GO:0006869	lipid transport	0.00753812	9	374	136	14841	0.0240642	0.0091638	0.0661765	0.0252005	CL_0000844-down.xls	Abca1,Abcg1,Atp10d,Gm2a,Ldlrap1,Npc1,Osbpl5,Slc27a4,Spns2
GO:0007249	I-kappaB kinase/NF-kappaB cascade	0.00760108	5	374	49	14841	0.013369	0.00330166	0.102041	0.0252005	CL_0000844-down.xls	Ikbkb,Irf1,Malt1,Tlr2,Tlr7
GO:0010811	positive regulation of cell-substrate adhesion	0.00760108	5	374	49	14841	0.013369	0.00330166	0.102041	0.0252005	CL_0000844-down.xls	Nid1,Prkce,Sdc4,Smad3,Utrn
GO:0010558	negative regulation of macromolecule biosynthetic process	0.00766793	32	374	808	14841	0.0855615	0.0544438	0.039604	0.0252005	CL_0000844-down.xls	Bmi1,Btrc,Cd38,Cdkn1b,Dicer1,Ezh1,Foxj2,Foxk1,Foxn3,Foxo3,Foxp1,Hhex,Jarid2,Kdm5b,Kdm6b,Klf12,Lpin1,Mll2,Nfkb1,Pdcd4,Phf21a,Pml,Prmt2,Rara,Rb1,Ski,Smad3,Smarca2,Stat6,Txnip,Zbtb10,Zfp238
GO:0043065	positive regulation of apoptosis	0.00782997	20	374	438	14841	0.0534759	0.0295128	0.0456621	0.0252005	CL_0000844-down.xls	Adora2a,Adrb2,Anxa5,Cdkn1b,Foxo3,Il12a,Itm2b,Jmy,Map3k1,Nod1,Notch2,Pml,Ppp1r13b,Ppp2r5c,Prmt2,Runx3,Shisa5,Smad3,Tnfsf10,Txnip
GO:0051247	positive regulation of protein metabolic process	0.0080192	20	374	439	14841	0.0534759	0.0295802	0.0455581	0.0252005	CL_0000844-down.xls	Arrb1,Bcl2,Bmi1,Btrc,Cd1d1,Dnajb2,Il12a,Il6st,Insr,Irf1,Irf4,Jarid2,Lpin1,Mylip,Pecam1,Pml,Ppap2b,Tlr2,Tlr7,Ube2d1
GO:0030816	positive regulation of cAMP metabolic process	0.00817243	4	374	32	14841	0.0106952	0.00215619	0.125	0.0252005	CL_0000844-down.xls	Abca1,Adcy7,Adora2a,Gpr65
GO:0050670	regulation of lymphocyte proliferation	0.00826395	9	374	138	14841	0.0240642	0.00929856	0.0652174	0.0252005	CL_0000844-down.xls	Bcl2,Bmi1,Ccr7,Cd274,Cd38,Clec2i,Il12a,Il6st,Ptpn22
GO:0001782	B cell homeostasis	0.00830174	3	374	17	14841	0.00802139	0.00114548	0.176471	0.0252005	CL_0000844-down.xls	Bcl2,Ikbkb,Lilrb3
GO:0042832	defense response to protozoan	0.00830174	3	374	17	14841	0.00802139	0.00114548	0.176471	0.0252005	CL_0000844-down.xls	Gbp3,Gbp7,Il12a
GO:0016577	histone demethylation	0.00830174	3	374	17	14841	0.00802139	0.00114548	0.176471	0.0252005	CL_0000844-down.xls	Jhdm1d,Kdm5b,Kdm6b
GO:0001954	positive regulation of cell-matrix adhesion	0.00830174	3	374	17	14841	0.00802139	0.00114548	0.176471	0.0252005	CL_0000844-down.xls	Sdc4,Smad3,Utrn
GO:0051496	positive regulation of stress fiber assembly	0.00830174	3	374	17	14841	0.00802139	0.00114548	0.176471	0.0252005	CL_0000844-down.xls	Gpr65,Sdc4,Smad3
GO:0010559	regulation of glycoprotein biosynthetic process	0.00830174	3	374	17	14841	0.00802139	0.00114548	0.176471	0.0252005	CL_0000844-down.xls	Bcl2,Ccr7,Insr
GO:0032673	regulation of interleukin-4 production	0.00830174	3	374	17	14841	0.00802139	0.00114548	0.176471	0.0252005	CL_0000844-down.xls	Cd1d1,Irf4,Rara
GO:0033198	response to ATP	0.00830174	3	374	17	14841	0.00802139	0.00114548	0.176471	0.0252005	CL_0000844-down.xls	P2rx4,Sell,Ssh1
GO:0009890	negative regulation of biosynthetic process	0.00833334	33	374	845	14841	0.0882353	0.0569369	0.0390533	0.0252005	CL_0000844-down.xls	Bmi1,Btrc,Cd38,Cdkn1b,Dicer1,Ezh1,Foxj2,Foxk1,Foxn3,Foxo3,Foxp1,Gimap5,Hhex,Jarid2,Kdm5b,Kdm6b,Klf12,Lpin1,Mll2,Nfkb1,Pdcd4,Phf21a,Pml,Prmt2,Rara,Rb1,Ski,Smad3,Smarca2,Stat6,Txnip,Zbtb10,Zfp238
GO:0043068	positive regulation of programmed cell death	0.00860928	20	374	442	14841	0.0534759	0.0297824	0.0452489	0.0252005	CL_0000844-down.xls	Adora2a,Adrb2,Anxa5,Cdkn1b,Foxo3,Il12a,Itm2b,Jmy,Map3k1,Nod1,Notch2,Pml,Ppp1r13b,Ppp2r5c,Prmt2,Runx3,Shisa5,Smad3,Tnfsf10,Txnip
GO:0032944	regulation of mononuclear cell proliferation	0.00864622	9	374	139	14841	0.0240642	0.00936595	0.0647482	0.0252005	CL_0000844-down.xls	Bcl2,Bmi1,Ccr7,Cd274,Cd38,Clec2i,Il12a,Il6st,Ptpn22
GO:0043374	CD8-positive, alpha-beta T cell differentiation	0.00888359	2	374	6	14841	0.00534759	0.000404285	0.333333	0.0252005	CL_0000844-down.xls	Bcl2,Irf1
GO:0051135	positive regulation of NK T cell activation	0.00888359	2	374	6	14841	0.00534759	0.000404285	0.333333	0.0252005	CL_0000844-down.xls	Cd1d1,Il12a
GO:0050857	positive regulation of antigen receptor-mediated signaling pathway	0.00888359	2	374	6	14841	0.00534759	0.000404285	0.333333	0.0252005	CL_0000844-down.xls	Ccr7,Nfam1
GO:0051894	positive regulation of focal adhesion assembly	0.00888359	2	374	6	14841	0.00534759	0.000404285	0.333333	0.0252005	CL_0000844-down.xls	Sdc4,Smad3
GO:0051133	regulation of NK T cell activation	0.00888359	2	374	6	14841	0.00534759	0.000404285	0.333333	0.0252005	CL_0000844-down.xls	Cd1d1,Il12a
GO:0002604	regulation of dendritic cell antigen processing and presentation	0.00888359	2	374	6	14841	0.00534759	0.000404285	0.333333	0.0252005	CL_0000844-down.xls	Ccr7,Nod1
GO:0045589	regulation of regulatory T cell differentiation	0.00888359	2	374	6	14841	0.00534759	0.000404285	0.333333	0.0252005	CL_0000844-down.xls	Gimap5,Il2rg
GO:0006642	triglyceride mobilization	0.00888359	2	374	6	14841	0.00534759	0.000404285	0.333333	0.0252005	CL_0000844-down.xls	Il6st,Lpin1
GO:0033044	regulation of chromosome organization	0.00889763	6	374	71	14841	0.0160428	0.00478404	0.084507	0.0252005	CL_0000844-down.xls	Arrb1,Jarid2,Lpin1,Pml,Rb1,Ski
GO:0031341	regulation of cell killing	0.00898984	5	374	51	14841	0.013369	0.00343643	0.0980392	0.0252005	CL_0000844-down.xls	Cd1d1,Gimap5,H2-D1,H2-K1,Il12a
GO:0097006	regulation of plasma lipoprotein particle levels	0.00911853	4	374	33	14841	0.0106952	0.00222357	0.121212	0.0252005	CL_0000844-down.xls	Abca1,Abcg1,Dgat1,Ldlrap1
GO:0045926	negative regulation of growth	0.00944854	10	374	166	14841	0.026738	0.0111852	0.060241	0.0252005	CL_0000844-down.xls	Adrb2,Bcl2,Cdkn1b,Dnajb2,Foxk1,Pml,Ppp1r9b,Smad3,Smarca2,Tlr2
GO:0046660	female sex differentiation	0.00957689	7	374	94	14841	0.0187166	0.0063338	0.0744681	0.0252005	CL_0000844-down.xls	Arrb1,Bcl2,Esr1,Foxo3,Immp2l,Lfng,Plekha1
GO:0002474	antigen processing and presentation of peptide antigen via MHC class I	0.00977856	3	374	18	14841	0.00802139	0.00121286	0.166667	0.0252005	CL_0000844-down.xls	H2-D1,H2-K1,H2-Q7
GO:0071346	cellular response to interferon-gamma	0.00977856	3	374	18	14841	0.00802139	0.00121286	0.166667	0.0252005	CL_0000844-down.xls	Gbp3,Gbp5,Gbp7
GO:0045932	negative regulation of muscle contraction	0.00977856	3	374	18	14841	0.00802139	0.00121286	0.166667	0.0252005	CL_0000844-down.xls	Adrb2,Ncf1,P2rx4
GO:0002720	positive regulation of cytokine production involved in immune response	0.00977856	3	374	18	14841	0.00802139	0.00121286	0.166667	0.0252005	CL_0000844-down.xls	Gimap5,Malt1,Tlr2
GO:0008214	protein dealkylation	0.00977856	3	374	18	14841	0.00802139	0.00121286	0.166667	0.0252005	CL_0000844-down.xls	Jhdm1d,Kdm5b,Kdm6b
GO:0006482	protein demethylation	0.00977856	3	374	18	14841	0.00802139	0.00121286	0.166667	0.0252005	CL_0000844-down.xls	Jhdm1d,Kdm5b,Kdm6b
GO:0002825	regulation of T-helper 1 type immune response	0.00977856	3	374	18	14841	0.00802139	0.00121286	0.166667	0.0252005	CL_0000844-down.xls	Ccr7,Il27ra,Socs5
GO:0045076	regulation of interleukin-2 biosynthetic process	0.00977856	3	374	18	14841	0.00802139	0.00121286	0.166667	0.0252005	CL_0000844-down.xls	Cd1d1,Clec2i,Irf4
GO:0051098	regulation of binding	0.0098738	9	374	142	14841	0.0240642	0.00956809	0.0633803	0.0252005	CL_0000844-down.xls	Adrb2,Arrb1,Bcl2,Irf4,Ldlrap1,Rara,S100a10,Ski,Smad3
GO:0070663	regulation of leukocyte proliferation	0.0098738	9	374	142	14841	0.0240642	0.00956809	0.0633803	0.0252005	CL_0000844-down.xls	Bcl2,Bmi1,Ccr7,Cd274,Cd38,Clec2i,Il12a,Il6st,Ptpn22
GO:0051345	positive regulation of hydrolase activity	0.0100846	19	374	419	14841	0.0508021	0.0282326	0.0453461	0.0252005	CL_0000844-down.xls	Arap1,Arap2,Arhgap15,Arhgap18,Arhgap9,Arrb1,Ccr7,Gm2a,Gpr65,Nod1,Pml,Ralgapa2,Rin3,Rp2h,S1pr1,Smad3,Tbc1d10c,Tbc1d12,Tbc1d5
GO:0002718	regulation of cytokine production involved in immune response	0.0101332	4	374	34	14841	0.0106952	0.00229095	0.117647	0.0252005	CL_0000844-down.xls	Gimap5,Irak3,Malt1,Tlr2
GO:0009615	response to virus	0.0104811	8	374	119	14841	0.0213904	0.00801833	0.0672269	0.0252005	CL_0000844-down.xls	Bcl2,Ddx58,Dicer1,Ifnar1,Irak3,Pml,Rnasel,Tlr7
GO:0051240	positive regulation of multicellular organismal process	0.0110762	19	374	423	14841	0.0508021	0.0285021	0.0449173	0.0252005	CL_0000844-down.xls	Adora2a,Adrb2,Agpat2,Bcl2,Ccr7,Cd38,Ddx58,Gimap5,Ifnar1,Il12a,Il27ra,Malt1,Nod1,Prkce,Rara,Smad3,Tlr2,Tlr7,Vkorc1
GO:0010522	regulation of calcium ion transport into cytosol	0.0112183	4	374	35	14841	0.0106952	0.00235833	0.114286	0.0252005	CL_0000844-down.xls	Bcl2,Gimap5,P2rx4,Pml
GO:0042742	defense response to bacterium	0.0112285	9	374	145	14841	0.0240642	0.00977023	0.062069	0.0252005	CL_0000844-down.xls	Gbp3,Gbp7,H2-K1,Hck,Il27ra,Ncf1,Nod1,Pglyrp1,Tlr2
GO:0008285	negative regulation of cell proliferation	0.0112621	18	374	394	14841	0.0481283	0.0265481	0.0456853	0.0252005	CL_0000844-down.xls	Adora2a,Bcl2,Cd274,Cdkn1b,Dnajb2,Il12a,Jarid2,Morc3,Notch2,Pml,Ppp2r5c,Rara,Rb1,Runx3,Ski,Slfn2,Smad3,Smarca2
GO:0008209	androgen metabolic process	0.0113984	3	374	19	14841	0.00802139	0.00128024	0.157895	0.0252005	CL_0000844-down.xls	Esr1,Hsd17b11,Plekha1
GO:0050856	regulation of T cell receptor signaling pathway	0.0113984	3	374	19	14841	0.00802139	0.00128024	0.157895	0.0252005	CL_0000844-down.xls	Ccr7,Malt1,Ptpn22
GO:0009581	detection of external stimulus	0.01151	6	374	75	14841	0.0160428	0.00505357	0.08	0.0252005	CL_0000844-down.xls	Arrb1,Ddx58,Nod1,Pglyrp1,Pkd1,Tlr2
GO:0030308	negative regulation of cell growth	0.0115198	8	374	121	14841	0.0213904	0.00815309	0.0661157	0.0252005	CL_0000844-down.xls	Bcl2,Cdkn1b,Dnajb2,Foxk1,Pml,Ppp1r9b,Smad3,Smarca2
GO:0042176	regulation of protein catabolic process	0.0120667	8	374	122	14841	0.0213904	0.00822047	0.0655738	0.0252005	CL_0000844-down.xls	Btrc,Dnajb2,Irak3,Mylip,Pml,Rhbdf1,Serpinb1a,Smad3
GO:0052255	modulation by organism of defense response of other organism involved in symbiotic interaction	0.0122309	2	374	7	14841	0.00534759	0.000471666	0.285714	0.0252005	CL_0000844-down.xls	Tlr2,Tlr7
GO:0052552	modulation by organism of immune response of other organism involved in symbiotic interaction	0.0122309	2	374	7	14841	0.00534759	0.000471666	0.285714	0.0252005	CL_0000844-down.xls	Tlr2,Tlr7
GO:0052306	modulation by organism of innate immunity in other organism involved in symbiotic interaction	0.0122309	2	374	7	14841	0.00534759	0.000471666	0.285714	0.0252005	CL_0000844-down.xls	Tlr2,Tlr7
GO:0052031	modulation by symbiont of host defense response	0.0122309	2	374	7	14841	0.00534759	0.000471666	0.285714	0.0252005	CL_0000844-down.xls	Tlr2,Tlr7
GO:0052553	modulation by symbiont of host immune response	0.0122309	2	374	7	14841	0.00534759	0.000471666	0.285714	0.0252005	CL_0000844-down.xls	Tlr2,Tlr7
GO:0052167	modulation by symbiont of host innate immunity	0.0122309	2	374	7	14841	0.00534759	0.000471666	0.285714	0.0252005	CL_0000844-down.xls	Tlr2,Tlr7
GO:0033683	nucleotide-excision repair, DNA incision	0.0122309	2	374	7	14841	0.00534759	0.000471666	0.285714	0.0252005	CL_0000844-down.xls	Ercc5,Fan1
GO:0052257	pathogen-associated molecular pattern dependent induction by organism of innate immunity of other organism involved in symbiotic interaction	0.0122309	2	374	7	14841	0.00534759	0.000471666	0.285714	0.0252005	CL_0000844-down.xls	Tlr2,Tlr7
GO:0052033	pathogen-associated molecular pattern dependent induction by symbiont of host innate immunity	0.0122309	2	374	7	14841	0.00534759	0.000471666	0.285714	0.0252005	CL_0000844-down.xls	Tlr2,Tlr7
GO:0052308	pathogen-associated molecular pattern dependent modulation by organism of innate immunity in other organism involved in symbiotic interaction	0.0122309	2	374	7	14841	0.00534759	0.000471666	0.285714	0.0252005	CL_0000844-down.xls	Tlr2,Tlr7
GO:0052169	pathogen-associated molecular pattern dependent modulation by symbiont of host innate immunity	0.0122309	2	374	7	14841	0.00534759	0.000471666	0.285714	0.0252005	CL_0000844-down.xls	Tlr2,Tlr7
GO:0055091	phospholipid homeostasis	0.0122309	2	374	7	14841	0.00534759	0.000471666	0.285714	0.0252005	CL_0000844-down.xls	Abca1,Abcg1
GO:0052510	positive regulation by organism of defense response of other organism involved in symbiotic interaction	0.0122309	2	374	7	14841	0.00534759	0.000471666	0.285714	0.0252005	CL_0000844-down.xls	Tlr2,Tlr7
GO:0052555	positive regulation by organism of immune response of other organism involved in symbiotic interaction	0.0122309	2	374	7	14841	0.00534759	0.000471666	0.285714	0.0252005	CL_0000844-down.xls	Tlr2,Tlr7
GO:0052305	positive regulation by organism of innate immunity in other organism involved in symbiotic interaction	0.0122309	2	374	7	14841	0.00534759	0.000471666	0.285714	0.0252005	CL_0000844-down.xls	Tlr2,Tlr7
GO:0052509	positive regulation by symbiont of host defense response	0.0122309	2	374	7	14841	0.00534759	0.000471666	0.285714	0.0252005	CL_0000844-down.xls	Tlr2,Tlr7
GO:0052556	positive regulation by symbiont of host immune response	0.0122309	2	374	7	14841	0.00534759	0.000471666	0.285714	0.0252005	CL_0000844-down.xls	Tlr2,Tlr7
GO:0052166	positive regulation by symbiont of host innate immunity	0.0122309	2	374	7	14841	0.00534759	0.000471666	0.285714	0.0252005	CL_0000844-down.xls	Tlr2,Tlr7
GO:0043089	positive regulation of Cdc42 GTPase activity	0.0122309	2	374	7	14841	0.00534759	0.000471666	0.285714	0.0252005	CL_0000844-down.xls	Arap1,Ccr7
GO:0002579	positive regulation of antigen processing and presentation	0.0122309	2	374	7	14841	0.00534759	0.000471666	0.285714	0.0252005	CL_0000844-down.xls	Ccr7,Nod1
GO:0010560	positive regulation of glycoprotein biosynthetic process	0.0122309	2	374	7	14841	0.00534759	0.000471666	0.285714	0.0252005	CL_0000844-down.xls	Ccr7,Insr
GO:0045628	regulation of T-helper 2 cell differentiation	0.0122309	2	374	7	14841	0.00534759	0.000471666	0.285714	0.0252005	CL_0000844-down.xls	Rara,Socs5
GO:0042510	regulation of tyrosine phosphorylation of Stat1 protein	0.0122309	2	374	7	14841	0.00534759	0.000471666	0.285714	0.0252005	CL_0000844-down.xls	Il6st,Irf1
GO:0009191	ribonucleoside diphosphate catabolic process	0.0122309	2	374	7	14841	0.00534759	0.000471666	0.285714	0.0252005	CL_0000844-down.xls	Entpd1,Entpd4
GO:0006662	glycerol ether metabolic process	0.0122394	6	374	76	14841	0.0160428	0.00512095	0.0789474	0.0252005	CL_0000844-down.xls	Agpat9,Dgat1,Dgkh,Il6st,Lpin1,Pdia4
GO:0008064	regulation of actin polymerization or depolymerization	0.0122394	6	374	76	14841	0.0160428	0.00512095	0.0789474	0.0252005	CL_0000844-down.xls	Clec2i,Jmy,Map3k1,Rdx,Ssh1,Tmod3
GO:0071219	cellular response to molecule of bacterial origin	0.0122736	5	374	55	14841	0.013369	0.00370595	0.0909091	0.0252005	CL_0000844-down.xls	Abca1,Irak2,Prkce,Rara,Tlr2
GO:0048145	regulation of fibroblast proliferation	0.0122736	5	374	55	14841	0.013369	0.00370595	0.0909091	0.0252005	CL_0000844-down.xls	Bmi1,Esr1,Morc3,Ski,Zmiz1
GO:0032663	regulation of interleukin-2 production	0.0123755	4	374	36	14841	0.0106952	0.00242571	0.111111	0.0252005	CL_0000844-down.xls	Cd1d1,Clec2i,Irf4,Malt1
GO:0034612	response to tumor necrosis factor	0.0123755	4	374	36	14841	0.0106952	0.00242571	0.111111	0.0252005	CL_0000844-down.xls	Aff3,Gch1,Insr,Irf1
GO:0043414	macromolecule methylation	0.0126324	8	374	123	14841	0.0213904	0.00828785	0.0650407	0.0252005	CL_0000844-down.xls	4833442J19Rik,Ezh1,Mll2,Mll3,Pcmtd2,Prdm9,Prmt2,Setd1b
GO:0018205	peptidyl-lysine modification	0.0126324	8	374	123	14841	0.0213904	0.00828785	0.0650407	0.0252005	CL_0000844-down.xls	Arrb1,Bmi1,Ezh1,Irf4,Mll2,Mll3,Myst4,Prdm9
GO:0030832	regulation of actin filament length	0.0130007	6	374	77	14841	0.0160428	0.00518833	0.0779221	0.0252005	CL_0000844-down.xls	Clec2i,Jmy,Map3k1,Rdx,Ssh1,Tmod3
GO:0033344	cholesterol efflux	0.0131635	3	374	20	14841	0.00802139	0.00134762	0.15	0.0252005	CL_0000844-down.xls	Abca1,Abcg1,Npc1
GO:0030032	lamellipodium assembly	0.0131635	3	374	20	14841	0.00802139	0.00134762	0.15	0.0252005	CL_0000844-down.xls	Lrrc16a,Spata13,Vcl
GO:0009620	response to fungus	0.0131635	3	374	20	14841	0.00802139	0.00134762	0.15	0.0252005	CL_0000844-down.xls	Malt1,Ncf1,Tlr2
GO:0001562	response to protozoan	0.0131635	3	374	20	14841	0.00802139	0.00134762	0.15	0.0252005	CL_0000844-down.xls	Gbp3,Gbp7,Il12a
GO:0014070	response to organic cyclic compound	0.0131908	7	374	100	14841	0.0187166	0.00673809	0.07	0.0252005	CL_0000844-down.xls	Adora2a,Bcl2,Btrc,Cdkn1b,Ephx1,Prkce,Vkorc1
GO:0019882	antigen processing and presentation	0.0132061	5	374	56	14841	0.013369	0.00377333	0.0892857	0.0252005	CL_0000844-down.xls	Cd1d1,H2-D1,H2-K1,H2-Q7,Psme2
GO:0030099	myeloid cell differentiation	0.0132174	8	374	124	14841	0.0213904	0.00835523	0.0645161	0.0252005	CL_0000844-down.xls	Gimap5,Hhex,Irf4,Klf2,Lilrb3,Pml,Rb1,Tet2
GO:0002237	response to molecule of bacterial origin	0.0132174	8	374	124	14841	0.0213904	0.00835523	0.0645161	0.0252005	CL_0000844-down.xls	Abca1,Gch1,Il12a,Irak2,Irak3,Prkce,Rara,Tlr2
GO:0030301	cholesterol transport	0.0136063	4	374	37	14841	0.0106952	0.00249309	0.108108	0.0252005	CL_0000844-down.xls	Abca1,Abcg1,Ldlrap1,Npc1
GO:0042509	regulation of tyrosine phosphorylation of STAT protein	0.0136063	4	374	37	14841	0.0106952	0.00249309	0.108108	0.0252005	CL_0000844-down.xls	Il12a,Il6st,Irf1,Pecam1
GO:0015918	sterol transport	0.0136063	4	374	37	14841	0.0106952	0.00249309	0.108108	0.0252005	CL_0000844-down.xls	Abca1,Abcg1,Ldlrap1,Npc1
GO:0018904	organic ether metabolic process	0.0137946	6	374	78	14841	0.0160428	0.00525571	0.0769231	0.0252005	CL_0000844-down.xls	Agpat9,Dgat1,Dgkh,Il6st,Lpin1,Pdia4
GO:0042325	regulation of phosphorylation	0.0138249	27	374	682	14841	0.0721925	0.0459538	0.0395894	0.0252005	CL_0000844-down.xls	Adora2a,Arrb1,Bcl2,Cdkn1b,Ceacam1,Dgka,Dgkh,Il12a,Il6st,Insr,Irak3,Irf1,Malt1,Map3k1,Mapk8ip3,Pecam1,Pfkfb2,Pik3r5,Pml,Ppap2b,Ppp1r9b,Prkce,Rb1,Sdc4,Smad3,Socs5,Zeb2
GO:0009791	post-embryonic development	0.0138767	7	374	101	14841	0.0187166	0.00680547	0.0693069	0.0252005	CL_0000844-down.xls	Bcl2,Dicer1,Itpr1,Mapk8ip3,Morc3,Plekha1,Tet2
GO:0050871	positive regulation of B cell activation	0.0141854	5	374	57	14841	0.013369	0.00384071	0.0877193	0.0252005	CL_0000844-down.xls	Bcl2,Bmi1,Cd38,Il2rg,Stat6
GO:0002260	lymphocyte homeostasis	0.0149122	4	374	38	14841	0.0106952	0.00256047	0.105263	0.0252005	CL_0000844-down.xls	Bcl2,Gimap5,Ikbkb,Lilrb3
GO:0030804	positive regulation of cyclic nucleotide biosynthetic process	0.0149122	4	374	38	14841	0.0106952	0.00256047	0.105263	0.0252005	CL_0000844-down.xls	Abca1,Adcy7,Adora2a,Gpr65
GO:0030810	positive regulation of nucleotide biosynthetic process	0.0149122	4	374	38	14841	0.0106952	0.00256047	0.105263	0.0252005	CL_0000844-down.xls	Abca1,Adcy7,Adora2a,Gpr65
GO:0046847	filopodium assembly	0.0150756	3	374	21	14841	0.00802139	0.001415	0.142857	0.0252005	CL_0000844-down.xls	Arhgap26,Ppp1r9b,Spata13
GO:0032845	negative regulation of homeostatic process	0.0150756	3	374	21	14841	0.00802139	0.001415	0.142857	0.0252005	CL_0000844-down.xls	Bcl2,Cd38,Pml
GO:0032648	regulation of interferon-beta production	0.0150756	3	374	21	14841	0.00802139	0.001415	0.142857	0.0252005	CL_0000844-down.xls	Ddx58,Tlr2,Tlr7
GO:0042108	positive regulation of cytokine biosynthetic process	0.0152123	5	374	58	14841	0.013369	0.00390809	0.0862069	0.0252005	CL_0000844-down.xls	Cd1d1,Irf1,Irf4,Tlr2,Tlr7
GO:0006665	sphingolipid metabolic process	0.0154827	6	374	80	14841	0.0160428	0.00539047	0.075	0.0252005	CL_0000844-down.xls	B3gnt5,B4galnt1,Gm2a,Psap,Sgms1,St6galnac3
GO:0090066	regulation of anatomical structure size	0.0155075	11	374	206	14841	0.0294118	0.0138805	0.0533981	0.0252005	CL_0000844-down.xls	Adora2a,Adrb2,Clec2i,Gch1,Jmy,Limk1,Map3k1,P2rx4,Rdx,Ssh1,Tmod3
GO:0006977	DNA damage response, signal transduction by p53 class mediator resulting in cell cycle arrest	0.0160382	2	374	8	14841	0.00534759	0.000539047	0.25	0.0252005	CL_0000844-down.xls	Pml,Ppp2r5c
GO:0002483	antigen processing and presentation of endogenous peptide antigen	0.0160382	2	374	8	14841	0.00534759	0.000539047	0.25	0.0252005	CL_0000844-down.xls	H2-D1,H2-K1
GO:0002335	mature B cell differentiation	0.0160382	2	374	8	14841	0.00534759	0.000539047	0.25	0.0252005	CL_0000844-down.xls	Gpr183,Malt1
GO:0002282	microglial cell activation involved in immune response	0.0160382	2	374	8	14841	0.00534759	0.000539047	0.25	0.0252005	CL_0000844-down.xls	Tlr2,Tlr7
GO:0032700	negative regulation of interleukin-17 production	0.0160382	2	374	8	14841	0.00534759	0.000539047	0.25	0.0252005	CL_0000844-down.xls	Il12a,Tlr2
GO:0009134	nucleoside diphosphate catabolic process	0.0160382	2	374	8	14841	0.00534759	0.000539047	0.25	0.0252005	CL_0000844-down.xls	Entpd1,Entpd4
GO:0031065	positive regulation of histone deacetylation	0.0160382	2	374	8	14841	0.00534759	0.000539047	0.25	0.0252005	CL_0000844-down.xls	Lpin1,Pml
GO:0043268	positive regulation of potassium ion transport	0.0160382	2	374	8	14841	0.00534759	0.000539047	0.25	0.0252005	CL_0000844-down.xls	Adrb2,Hbp1
GO:0048643	positive regulation of skeletal muscle tissue development	0.0160382	2	374	8	14841	0.00534759	0.000539047	0.25	0.0252005	CL_0000844-down.xls	Adrb2,Bcl2
GO:0032230	positive regulation of synaptic transmission, GABAergic	0.0160382	2	374	8	14841	0.00534759	0.000539047	0.25	0.0252005	CL_0000844-down.xls	Adora2a,Prkce
GO:0002577	regulation of antigen processing and presentation	0.0160382	2	374	8	14841	0.00534759	0.000539047	0.25	0.0252005	CL_0000844-down.xls	Ccr7,Nod1
GO:0052572	response to host immune response	0.0160382	2	374	8	14841	0.00534759	0.000539047	0.25	0.0252005	CL_0000844-down.xls	Tlr2,Tlr7
GO:0052564	response to immune response of other organism involved in symbiotic interaction	0.0160382	2	374	8	14841	0.00534759	0.000539047	0.25	0.0252005	CL_0000844-down.xls	Tlr2,Tlr7
GO:0072422	signal transduction involved in DNA damage checkpoint	0.0160382	2	374	8	14841	0.00534759	0.000539047	0.25	0.0252005	CL_0000844-down.xls	Pml,Ppp2r5c
GO:0072401	signal transduction involved in DNA integrity checkpoint	0.0160382	2	374	8	14841	0.00534759	0.000539047	0.25	0.0252005	CL_0000844-down.xls	Pml,Ppp2r5c
GO:0072404	signal transduction involved in G1/S transition checkpoint	0.0160382	2	374	8	14841	0.00534759	0.000539047	0.25	0.0252005	CL_0000844-down.xls	Pml,Ppp2r5c
GO:0072395	signal transduction involved in cell cycle checkpoint	0.0160382	2	374	8	14841	0.00534759	0.000539047	0.25	0.0252005	CL_0000844-down.xls	Pml,Ppp2r5c
GO:0072474	signal transduction involved in mitotic cell cycle G1/S checkpoint	0.0160382	2	374	8	14841	0.00534759	0.000539047	0.25	0.0252005	CL_0000844-down.xls	Pml,Ppp2r5c
GO:0072431	signal transduction involved in mitotic cell cycle G1/S transition DNA damage checkpoint	0.0160382	2	374	8	14841	0.00534759	0.000539047	0.25	0.0252005	CL_0000844-down.xls	Pml,Ppp2r5c
GO:0072413	signal transduction involved in mitotic cell cycle checkpoint	0.0160382	2	374	8	14841	0.00534759	0.000539047	0.25	0.0252005	CL_0000844-down.xls	Pml,Ppp2r5c
GO:0042110	T cell activation	0.0161308	9	374	154	14841	0.0240642	0.0103767	0.0584416	0.0252005	CL_0000844-down.xls	Bcl2,Ccr7,Cd1d1,Dpp4,Ifnar1,Irf1,Malt1,Ptpn22,Smad3
GO:0006639	acylglycerol metabolic process	0.0162877	5	374	59	14841	0.013369	0.00397547	0.0847458	0.0252005	CL_0000844-down.xls	Agpat9,Dgat1,Dgkh,Il6st,Lpin1
GO:0051607	defense response to virus	0.0162947	4	374	39	14841	0.0106952	0.00262786	0.102564	0.0252005	CL_0000844-down.xls	Bcl2,Dicer1,Ifnar1,Tlr7
GO:0042116	macrophage activation	0.0171361	3	374	22	14841	0.00802139	0.00148238	0.136364	0.0252005	CL_0000844-down.xls	Prkce,Tlr2,Tlr7
GO:0007568	aging	0.0173088	6	374	82	14841	0.0160428	0.00552523	0.0731707	0.0252005	CL_0000844-down.xls	Bcl2,Ercc5,Morc3,Pdcd4,Pml,Zmiz1
GO:0032680	regulation of tumor necrosis factor production	0.0174125	5	374	60	14841	0.013369	0.00404285	0.0833333	0.0252005	CL_0000844-down.xls	Ccr7,Irak3,Nod1,Rara,Tlr2
GO:0051701	interaction with host	0.0177549	4	374	40	14841	0.0106952	0.00269524	0.1	0.0252005	CL_0000844-down.xls	Insr,Smad3,Tlr2,Tlr7
GO:0001776	leukocyte homeostasis	0.0177549	4	374	40	14841	0.0106952	0.00269524	0.1	0.0252005	CL_0000844-down.xls	Bcl2,Gimap5,Ikbkb,Lilrb3
GO:0051129	negative regulation of cellular component organization	0.0177723	12	374	238	14841	0.0320856	0.0160367	0.0504202	0.0252005	CL_0000844-down.xls	Arap1,Dnajb2,Dpp4,Esr1,Irak3,Jarid2,Map3k1,Pml,Rdx,S1pr1,Ski,Tmod3
GO:0006643	membrane lipid metabolic process	0.0182752	6	374	83	14841	0.0160428	0.00559262	0.0722892	0.0252005	CL_0000844-down.xls	B3gnt5,B4galnt1,Gm2a,Psap,Sgms1,St6galnac3
GO:0032844	regulation of homeostatic process	0.0183558	10	374	184	14841	0.026738	0.0123981	0.0543478	0.0252005	CL_0000844-down.xls	Adora2a,Arrb1,Bcl2,Cacna1e,Cd38,Foxo3,Gimap5,P2rx4,Pml,Prkce
GO:0032496	response to lipopolysaccharide	0.0185368	7	374	107	14841	0.0187166	0.00720976	0.0654206	0.0252005	CL_0000844-down.xls	Abca1,Gch1,Il12a,Irak2,Irak3,Prkce,Rara
GO:0055088	lipid homeostasis	0.0185876	5	374	61	14841	0.013369	0.00411024	0.0819672	0.0252005	CL_0000844-down.xls	Abca1,Abcg1,Ldlrap1,Mylip,Npc1
GO:0006638	neutral lipid metabolic process	0.0185876	5	374	61	14841	0.013369	0.00411024	0.0819672	0.0252005	CL_0000844-down.xls	Agpat9,Dgat1,Dgkh,Il6st,Lpin1
GO:0002683	negative regulation of immune system process	0.0187517	9	374	158	14841	0.0240642	0.0106462	0.056962	0.0252005	CL_0000844-down.xls	Adora2a,Cd274,Cd55,Gimap5,Il27ra,Irak3,Ptpn22,Socs5,Stat6
GO:0032088	negative regulation of NF-kappaB transcription factor activity	0.019294	4	374	41	14841	0.0106952	0.00276262	0.097561	0.0252005	CL_0000844-down.xls	Arrb1,Irak2,Irak3,Prmt2
GO:0030801	positive regulation of cyclic nucleotide metabolic process	0.019294	4	374	41	14841	0.0106952	0.00276262	0.097561	0.0252005	CL_0000844-down.xls	Abca1,Adcy7,Adora2a,Gpr65
GO:0030035	microspike assembly	0.0193459	3	374	23	14841	0.00802139	0.00154976	0.130435	0.0252005	CL_0000844-down.xls	Arhgap26,Ppp1r9b,Spata13
GO:0071827	plasma lipoprotein particle organization	0.0193459	3	374	23	14841	0.00802139	0.00154976	0.130435	0.0252005	CL_0000844-down.xls	Abca1,Abcg1,Dgat1
GO:0071825	protein-lipid complex subunit organization	0.0193459	3	374	23	14841	0.00802139	0.00154976	0.130435	0.0252005	CL_0000844-down.xls	Abca1,Abcg1,Dgat1
GO:0060538	skeletal muscle organ development	0.0194085	7	374	108	14841	0.0187166	0.00727714	0.0648148	0.0252005	CL_0000844-down.xls	Disp1,Foxp1,Ski,Svil,Taz,Utrn,Zfp238
GO:0051099	positive regulation of binding	0.0198138	5	374	62	14841	0.013369	0.00417762	0.0806452	0.0252005	CL_0000844-down.xls	Arrb1,Irf4,Rara,S100a10,Ski
GO:0045089	positive regulation of innate immune response	0.0198138	5	374	62	14841	0.013369	0.00417762	0.0806452	0.0252005	CL_0000844-down.xls	Gimap5,Il12a,Pglyrp1,Tlr2,Tlr7
GO:0051825	adhesion to other organism involved in symbiotic interaction	0.0202802	2	374	9	14841	0.00534759	0.000606428	0.222222	0.0252005	CL_0000844-down.xls	Gbp3,Gbp7
GO:0051856	adhesion to symbiont	0.0202802	2	374	9	14841	0.00534759	0.000606428	0.222222	0.0252005	CL_0000844-down.xls	Gbp3,Gbp7
GO:0071391	cellular response to estrogen stimulus	0.0202802	2	374	9	14841	0.00534759	0.000606428	0.222222	0.0252005	CL_0000844-down.xls	Esr1,Rara
GO:0006027	glycosaminoglycan catabolic process	0.0202802	2	374	9	14841	0.00534759	0.000606428	0.222222	0.0252005	CL_0000844-down.xls	Gns,Pglyrp1
GO:0051497	negative regulation of stress fiber assembly	0.0202802	2	374	9	14841	0.00534759	0.000606428	0.222222	0.0252005	CL_0000844-down.xls	Arap1,S1pr1
GO:0034377	plasma lipoprotein particle assembly	0.0202802	2	374	9	14841	0.00534759	0.000606428	0.222222	0.0252005	CL_0000844-down.xls	Abca1,Dgat1
GO:0010875	positive regulation of cholesterol efflux	0.0202802	2	374	9	14841	0.00534759	0.000606428	0.222222	0.0252005	CL_0000844-down.xls	Abca1,Abcg1
GO:0002230	positive regulation of defense response to virus by host	0.0202802	2	374	9	14841	0.00534759	0.000606428	0.222222	0.0252005	CL_0000844-down.xls	Ddx58,Pml
GO:0043088	regulation of Cdc42 GTPase activity	0.0202802	2	374	9	14841	0.00534759	0.000606428	0.222222	0.0252005	CL_0000844-down.xls	Arap1,Ccr7
GO:0032489	regulation of Cdc42 protein signal transduction	0.0202802	2	374	9	14841	0.00534759	0.000606428	0.222222	0.0252005	CL_0000844-down.xls	Arap1,Ccr7
GO:0045625	regulation of T-helper 1 cell differentiation	0.0202802	2	374	9	14841	0.00534759	0.000606428	0.222222	0.0252005	CL_0000844-down.xls	Ccr7,Socs5
GO:0032656	regulation of interleukin-13 production	0.0202802	2	374	9	14841	0.00534759	0.000606428	0.222222	0.0252005	CL_0000844-down.xls	Irf4,Rara
GO:0010224	response to UV-B	0.0202802	2	374	9	14841	0.00534759	0.000606428	0.222222	0.0252005	CL_0000844-down.xls	Bcl2,Il12a
GO:0032271	regulation of protein polymerization	0.0203173	6	374	85	14841	0.0160428	0.00572738	0.0705882	0.0252005	CL_0000844-down.xls	Cdkn1b,Clec2i,Jmy,Map3k1,Rdx,Tmod3
GO:0045981	positive regulation of nucleotide metabolic process	0.0209131	4	374	42	14841	0.0106952	0.00283	0.0952381	0.0252005	CL_0000844-down.xls	Abca1,Adcy7,Adora2a,Gpr65
GO:0001932	regulation of protein phosphorylation	0.0209732	24	374	610	14841	0.0641711	0.0411024	0.0393443	0.0252005	CL_0000844-down.xls	Adora2a,Arrb1,Bcl2,Cdkn1b,Ceacam1,Dgka,Dgkh,Il12a,Il6st,Insr,Irak3,Irf1,Malt1,Map3k1,Mapk8ip3,Pecam1,Pml,Ppap2b,Ppp1r9b,Prkce,Rb1,Sdc4,Smad3,Zeb2
GO:0048608	reproductive structure development	0.0209758	10	374	188	14841	0.026738	0.0126676	0.0531915	0.0252005	CL_0000844-down.xls	Arrb1,Bcl2,Esr1,Foxo3,Immp2l,Lfng,Plaur,Plekha1,Psap,Rara
GO:0030031	cell projection assembly	0.021237	7	374	110	14841	0.0187166	0.0074119	0.0636364	0.0252005	CL_0000844-down.xls	Arhgap26,Capg,Lrrc16a,Ppp1r9b,Rdx,Spata13,Vcl
GO:0030817	regulation of cAMP biosynthetic process	0.021237	7	374	110	14841	0.0187166	0.0074119	0.0636364	0.0252005	CL_0000844-down.xls	Abca1,Adcy7,Adora2a,Adrb2,Calcrl,Gpr65,S1pr1
GO:0019220	regulation of phosphate metabolic process	0.0213408	27	374	708	14841	0.0721925	0.0477057	0.0381356	0.0252005	CL_0000844-down.xls	Adora2a,Arrb1,Bcl2,Cdkn1b,Ceacam1,Dgka,Dgkh,Il12a,Il6st,Insr,Irak3,Irf1,Malt1,Map3k1,Mapk8ip3,Pecam1,Pfkfb2,Pik3r5,Pml,Ppap2b,Ppp1r9b,Prkce,Rb1,Sdc4,Smad3,Socs5,Zeb2
GO:0051174	regulation of phosphorus metabolic process	0.0213408	27	374	708	14841	0.0721925	0.0477057	0.0381356	0.0252005	CL_0000844-down.xls	Adora2a,Arrb1,Bcl2,Cdkn1b,Ceacam1,Dgka,Dgkh,Il12a,Il6st,Insr,Irak3,Irf1,Malt1,Map3k1,Mapk8ip3,Pecam1,Pfkfb2,Pik3r5,Pml,Ppap2b,Ppp1r9b,Prkce,Rb1,Sdc4,Smad3,Socs5,Zeb2
GO:0060444	branching involved in mammary gland duct morphogenesis	0.0217056	3	374	24	14841	0.00802139	0.00161714	0.125	0.0252005	CL_0000844-down.xls	Btrc,Esr1,Pml
GO:0032374	regulation of cholesterol transport	0.0217056	3	374	24	14841	0.00802139	0.00161714	0.125	0.0252005	CL_0000844-down.xls	Abca1,Abca2,Abcg1
GO:0032371	regulation of sterol transport	0.0217056	3	374	24	14841	0.00802139	0.00161714	0.125	0.0252005	CL_0000844-down.xls	Abca1,Abca2,Abcg1
GO:0032479	regulation of type I interferon production	0.0217056	3	374	24	14841	0.00802139	0.00161714	0.125	0.0252005	CL_0000844-down.xls	Ddx58,Tlr2,Tlr7
GO:0030029	actin filament-based process	0.0217441	12	374	245	14841	0.0320856	0.0165083	0.0489796	0.0252005	CL_0000844-down.xls	Arhgef18,Arrb1,Bcl2,Cnn3,Foxp1,Gpr65,Jmy,Lpin1,Nuak2,Ppp1r9b,Ssh1,Syne2
GO:0032879	regulation of localization	0.0221857	41	374	1180	14841	0.109626	0.0795095	0.0347458	0.0252005	CL_0000844-down.xls	Abca1,Abca2,Abcg1,Adora2a,Adrb2,Arap1,Arrb1,Bcl2,Cacna1e,Ccr7,Cd38,Cd47,Cdkn1b,Ddx58,Gimap5,Hbp1,Il6st,Insr,Kctd12,Kctd21,Ldlrap1,Macf1,Map3k1,Nnat,P2rx4,Pecam1,Pfkfb2,Pml,Ppap2b,Prkce,Rb1,Rhbdf1,Rhbdf2,S1pr1,Smad3,Spata13,Syne2,Tlr2,Tlr7,Tmod3,Vcl
GO:0050868	negative regulation of T cell activation	0.0224223	5	374	64	14841	0.013369	0.00431238	0.078125	0.0252005	CL_0000844-down.xls	Adora2a,Cd274,Gimap5,Ptpn22,Socs5
GO:0050796	regulation of insulin secretion	0.0225092	6	374	87	14841	0.0160428	0.00586214	0.0689655	0.0252005	CL_0000844-down.xls	Arrb1,Cacna1e,Cd38,Nnat,Pfkfb2,Prkce
GO:0008406	gonad development	0.0236204	8	374	138	14841	0.0213904	0.00929856	0.057971	0.0252005	CL_0000844-down.xls	Arrb1,Bcl2,Esr1,Foxo3,Immp2l,Lfng,Plekha1,Rara
GO:0045088	regulation of innate immune response	0.0236625	6	374	88	14841	0.0160428	0.00592952	0.0681818	0.0252005	CL_0000844-down.xls	Gimap5,Il12a,Irak3,Pglyrp1,Tlr2,Tlr7
GO:0030833	regulation of actin filament polymerization	0.0238062	5	374	65	14841	0.013369	0.00437976	0.0769231	0.0252005	CL_0000844-down.xls	Clec2i,Jmy,Map3k1,Rdx,Tmod3
GO:0030814	regulation of cAMP metabolic process	0.0241991	7	374	113	14841	0.0187166	0.00761404	0.0619469	0.0252005	CL_0000844-down.xls	Abca1,Adcy7,Adora2a,Adrb2,Calcrl,Gpr65,S1pr1
GO:0006687	glycosphingolipid metabolic process	0.0242153	3	374	25	14841	0.00802139	0.00168452	0.12	0.0252005	CL_0000844-down.xls	B4galnt1,Gm2a,St6galnac3
GO:0000272	polysaccharide catabolic process	0.0242153	3	374	25	14841	0.00802139	0.00168452	0.12	0.0252005	CL_0000844-down.xls	Agl,Gns,Pglyrp1
GO:0031396	regulation of protein ubiquitination	0.0248549	6	374	89	14841	0.0160428	0.0059969	0.0674157	0.0252005	CL_0000844-down.xls	Arrb1,Bmi1,Dnajb2,Limk1,Pml,Ube2d1
GO:0042982	amyloid precursor protein metabolic process	0.0249328	2	374	10	14841	0.00534759	0.000673809	0.2	0.0252005	CL_0000844-down.xls	Abcg1,Ldlrap1
GO:0009083	branched chain family amino acid catabolic process	0.0249328	2	374	10	14841	0.00534759	0.000673809	0.2	0.0252005	CL_0000844-down.xls	Aldh6a1,Bckdhb
GO:0032695	negative regulation of interleukin-12 production	0.0249328	2	374	10	14841	0.00534759	0.000673809	0.2	0.0252005	CL_0000844-down.xls	Irak3,Tlr2
GO:0045986	negative regulation of smooth muscle contraction	0.0249328	2	374	10	14841	0.00534759	0.000673809	0.2	0.0252005	CL_0000844-down.xls	Adrb2,Ncf1
GO:0032376	positive regulation of cholesterol transport	0.0249328	2	374	10	14841	0.00534759	0.000673809	0.2	0.0252005	CL_0000844-down.xls	Abca1,Abcg1
GO:0090312	positive regulation of protein deacetylation	0.0249328	2	374	10	14841	0.00534759	0.000673809	0.2	0.0252005	CL_0000844-down.xls	Lpin1,Pml
GO:0032373	positive regulation of sterol transport	0.0249328	2	374	10	14841	0.00534759	0.000673809	0.2	0.0252005	CL_0000844-down.xls	Abca1,Abcg1
GO:0065005	protein-lipid complex assembly	0.0249328	2	374	10	14841	0.00534759	0.000673809	0.2	0.0252005	CL_0000844-down.xls	Abca1,Dgat1
GO:0032647	regulation of interferon-alpha production	0.0249328	2	374	10	14841	0.00534759	0.000673809	0.2	0.0252005	CL_0000844-down.xls	Ddx58,Tlr7
GO:0045075	regulation of interleukin-12 biosynthetic process	0.0249328	2	374	10	14841	0.00534759	0.000673809	0.2	0.0252005	CL_0000844-down.xls	Irf1,Nfkb1
GO:0010935	regulation of macrophage cytokine production	0.0249328	2	374	10	14841	0.00534759	0.000673809	0.2	0.0252005	CL_0000844-down.xls	Irak3,Tlr2
GO:0002643	regulation of tolerance induction	0.0249328	2	374	10	14841	0.00534759	0.000673809	0.2	0.0252005	CL_0000844-down.xls	Ccr7,Irak3
GO:0019432	triglyceride biosynthetic process	0.0249328	2	374	10	14841	0.00534759	0.000673809	0.2	0.0252005	CL_0000844-down.xls	Agpat9,Dgat1
GO:0070060	'de novo' actin filament nucleation	0.0252005	1	374	1	14841	0.0026738	6.73809e-05	1	0.0252005	CL_0000844-down.xls	Jmy
GO:0032011	ARF protein signal transduction	0.0252005	1	374	1	14841	0.0026738	6.73809e-05	1	0.0252005	CL_0000844-down.xls	Psd3
GO:0001923	B-1 B cell differentiation	0.0252005	1	374	1	14841	0.0026738	6.73809e-05	1	0.0252005	CL_0000844-down.xls	Malt1
GO:0043375	CD8-positive, alpha-beta T cell lineage commitment	0.0252005	1	374	1	14841	0.0026738	6.73809e-05	1	0.0252005	CL_0000844-down.xls	Bcl2
GO:0006256	UDP catabolic process	0.0252005	1	374	1	14841	0.0026738	6.73809e-05	1	0.0252005	CL_0000844-down.xls	Entpd4
GO:0032859	activation of Ral GTPase activity	0.0252005	1	374	1	14841	0.0026738	6.73809e-05	1	0.0252005	CL_0000844-down.xls	Ralgapa2
GO:0006710	androgen catabolic process	0.0252005	1	374	1	14841	0.0026738	6.73809e-05	1	0.0252005	CL_0000844-down.xls	Hsd17b11
GO:0043420	anthranilate metabolic process	0.0252005	1	374	1	14841	0.0026738	6.73809e-05	1	0.0252005	CL_0000844-down.xls	Kynu
GO:0048006	antigen processing and presentation, endogenous lipid antigen via MHC class Ib	0.0252005	1	374	1	14841	0.0026738	6.73809e-05	1	0.0252005	CL_0000844-down.xls	Cd1d1
GO:0038027	apolipoprotein A-I-mediated signaling pathway	0.0252005	1	374	1	14841	0.0026738	6.73809e-05	1	0.0252005	CL_0000844-down.xls	Abca1
GO:0018874	benzoate metabolic process	0.0252005	1	374	1	14841	0.0026738	6.73809e-05	1	0.0252005	CL_0000844-down.xls	Kynu
GO:0019484	beta-alanine catabolic process	0.0252005	1	374	1	14841	0.0026738	6.73809e-05	1	0.0252005	CL_0000844-down.xls	Aldh6a1
GO:0044329	canonical Wnt receptor signaling pathway involved in positive regulation of cell-cell adhesion	0.0252005	1	374	1	14841	0.0026738	6.73809e-05	1	0.0252005	CL_0000844-down.xls	Ppap2b
GO:0044328	canonical Wnt receptor signaling pathway involved in positive regulation of endothelial cell migration	0.0252005	1	374	1	14841	0.0026738	6.73809e-05	1	0.0252005	CL_0000844-down.xls	Ppap2b
GO:0044330	canonical Wnt receptor signaling pathway involved in positive regulation of wound healing	0.0252005	1	374	1	14841	0.0026738	6.73809e-05	1	0.0252005	CL_0000844-down.xls	Ppap2b
GO:0071477	cellular hypotonic salinity response	0.0252005	1	374	1	14841	0.0026738	6.73809e-05	1	0.0252005	CL_0000844-down.xls	Slc12a6
GO:0071228	cellular response to tumor cell	0.0252005	1	374	1	14841	0.0026738	6.73809e-05	1	0.0252005	CL_0000844-down.xls	Txnip
GO:0042892	chloramphenicol transport	0.0252005	1	374	1	14841	0.0026738	6.73809e-05	1	0.0252005	CL_0000844-down.xls	Tlr2
GO:0021747	cochlear nucleus development	0.0252005	1	374	1	14841	0.0026738	6.73809e-05	1	0.0252005	CL_0000844-down.xls	Bcl2
GO:0009602	detection of symbiont	0.0252005	1	374	1	14841	0.0026738	6.73809e-05	1	0.0252005	CL_0000844-down.xls	Ddx58
GO:0009597	detection of virus	0.0252005	1	374	1	14841	0.0026738	6.73809e-05	1	0.0252005	CL_0000844-down.xls	Ddx58
GO:0051066	dihydrobiopterin metabolic process	0.0252005	1	374	1	14841	0.0026738	6.73809e-05	1	0.0252005	CL_0000844-down.xls	Gch1
GO:0015794	glycerol-3-phosphate transport	0.0252005	1	374	1	14841	0.0026738	6.73809e-05	1	0.0252005	CL_0000844-down.xls	Slc37a2
GO:0006127	glycerophosphate shuttle	0.0252005	1	374	1	14841	0.0026738	6.73809e-05	1	0.0252005	CL_0000844-down.xls	Slc37a2
GO:0034436	glycoprotein transport	0.0252005	1	374	1	14841	0.0026738	6.73809e-05	1	0.0252005	CL_0000844-down.xls	Abcg1
GO:0071335	hair follicle cell proliferation	0.0252005	1	374	1	14841	0.0026738	6.73809e-05	1	0.0252005	CL_0000844-down.xls	Dicer1
GO:0061011	hepatic duct development	0.0252005	1	374	1	14841	0.0026738	6.73809e-05	1	0.0252005	CL_0000844-down.xls	Hhex
GO:0034721	histone H3-K4 demethylation, trimethyl-H3-K4-specific	0.0252005	1	374	1	14841	0.0026738	6.73809e-05	1	0.0252005	CL_0000844-down.xls	Kdm5b
GO:0042539	hypotonic salinity response	0.0252005	1	374	1	14841	0.0026738	6.73809e-05	1	0.0252005	CL_0000844-down.xls	Slc12a6
GO:0052251	induction by organism of defense response of other organism involved in symbiotic interaction	0.0252005	1	374	1	14841	0.0026738	6.73809e-05	1	0.0252005	CL_0000844-down.xls	Tlr2
GO:0052263	induction by organism of defense-related nitric oxide production in other organism involved in symbiotic interaction	0.0252005	1	374	1	14841	0.0026738	6.73809e-05	1	0.0252005	CL_0000844-down.xls	Tlr2
GO:0052558	induction by organism of immune response of other organism involved in symbiotic interaction	0.0252005	1	374	1	14841	0.0026738	6.73809e-05	1	0.0252005	CL_0000844-down.xls	Tlr2
GO:0052063	induction by symbiont of defense-related host nitric oxide production	0.0252005	1	374	1	14841	0.0026738	6.73809e-05	1	0.0252005	CL_0000844-down.xls	Tlr2
GO:0052559	induction by symbiont of host immune response	0.0252005	1	374	1	14841	0.0026738	6.73809e-05	1	0.0252005	CL_0000844-down.xls	Tlr2
GO:0001544	initiation of primordial ovarian follicle growth	0.0252005	1	374	1	14841	0.0026738	6.73809e-05	1	0.0252005	CL_0000844-down.xls	Foxo3
GO:0072610	interleukin-12 secretion	0.0252005	1	374	1	14841	0.0026738	6.73809e-05	1	0.0252005	CL_0000844-down.xls	Ccr7
GO:0042228	interleukin-8 biosynthetic process	0.0252005	1	374	1	14841	0.0026738	6.73809e-05	1	0.0252005	CL_0000844-down.xls	Nod1
GO:0032637	interleukin-8 production	0.0252005	1	374	1	14841	0.0026738	6.73809e-05	1	0.0252005	CL_0000844-down.xls	Nod1
GO:0042340	keratan sulfate catabolic process	0.0252005	1	374	1	14841	0.0026738	6.73809e-05	1	0.0252005	CL_0000844-down.xls	Gns
GO:0048250	mitochondrial iron ion transport	0.0252005	1	374	1	14841	0.0026738	6.73809e-05	1	0.0252005	CL_0000844-down.xls	Slc25a37
GO:0034982	mitochondrial protein processing	0.0252005	1	374	1	14841	0.0026738	6.73809e-05	1	0.0252005	CL_0000844-down.xls	Immp2l
GO:0052302	modulation by organism of defense-related nitric oxide production in other organism involved in symbiotic interaction	0.0252005	1	374	1	14841	0.0026738	6.73809e-05	1	0.0252005	CL_0000844-down.xls	Tlr2
GO:0052163	modulation by symbiont of defense-related host nitric oxide production	0.0252005	1	374	1	14841	0.0026738	6.73809e-05	1	0.0252005	CL_0000844-down.xls	Tlr2
GO:0032848	negative regulation of cellular pH reduction	0.0252005	1	374	1	14841	0.0026738	6.73809e-05	1	0.0252005	CL_0000844-down.xls	Bcl2
GO:0045083	negative regulation of interleukin-12 biosynthetic process	0.0252005	1	374	1	14841	0.0026738	6.73809e-05	1	0.0252005	CL_0000844-down.xls	Nfkb1
GO:0070104	negative regulation of interleukin-6-mediated signaling pathway	0.0252005	1	374	1	14841	0.0026738	6.73809e-05	1	0.0252005	CL_0000844-down.xls	Il6st
GO:0032938	negative regulation of translation in response to oxidative stress	0.0252005	1	374	1	14841	0.0026738	6.73809e-05	1	0.0252005	CL_0000844-down.xls	Pml
GO:0010529	negative regulation of transposition	0.0252005	1	374	1	14841	0.0026738	6.73809e-05	1	0.0252005	CL_0000844-down.xls	Apobec3
GO:0042512	negative regulation of tyrosine phosphorylation of Stat1 protein	0.0252005	1	374	1	14841	0.0026738	6.73809e-05	1	0.0252005	CL_0000844-down.xls	Irf1
GO:0007225	patched ligand maturation	0.0252005	1	374	1	14841	0.0026738	6.73809e-05	1	0.0252005	CL_0000844-down.xls	Disp1
GO:0035644	phosphoanandamide dephosphorylation	0.0252005	1	374	1	14841	0.0026738	6.73809e-05	1	0.0252005	CL_0000844-down.xls	Ptpn22
GO:0051694	pointed-end actin filament capping	0.0252005	1	374	1	14841	0.0026738	6.73809e-05	1	0.0252005	CL_0000844-down.xls	Tmod3
GO:0052345	positive regulation by organism of defense-related nitric oxide production in other organism involved in symbiotic interaction	0.0252005	1	374	1	14841	0.0026738	6.73809e-05	1	0.0252005	CL_0000844-down.xls	Tlr2
GO:0052347	positive regulation by symbiont of defense-related host nitric oxide production	0.0252005	1	374	1	14841	0.0026738	6.73809e-05	1	0.0252005	CL_0000844-down.xls	Tlr2
GO:0050861	positive regulation of B cell receptor signaling pathway	0.0252005	1	374	1	14841	0.0026738	6.73809e-05	1	0.0252005	CL_0000844-down.xls	Nfam1
GO:0032852	positive regulation of Ral GTPase activity	0.0252005	1	374	1	14841	0.0026738	6.73809e-05	1	0.0252005	CL_0000844-down.xls	Ralgapa2
GO:2000727	positive regulation of cardiac muscle cell differentiation	0.0252005	1	374	1	14841	0.0026738	6.73809e-05	1	0.0252005	CL_0000844-down.xls	Foxp1
GO:2000522	positive regulation of immunological synapse formation	0.0252005	1	374	1	14841	0.0026738	6.73809e-05	1	0.0252005	CL_0000844-down.xls	Clec2i
GO:0032741	positive regulation of interleukin-18 production	0.0252005	1	374	1	14841	0.0026738	6.73809e-05	1	0.0252005	CL_0000844-down.xls	Tlr2
GO:0010933	positive regulation of macrophage tolerance induction	0.0252005	1	374	1	14841	0.0026738	6.73809e-05	1	0.0252005	CL_0000844-down.xls	Irak3
GO:0048633	positive regulation of skeletal muscle tissue growth	0.0252005	1	374	1	14841	0.0026738	6.73809e-05	1	0.0252005	CL_0000844-down.xls	Adrb2
GO:0003059	positive regulation of the force of heart contraction by epinephrine	0.0252005	1	374	1	14841	0.0026738	6.73809e-05	1	0.0252005	CL_0000844-down.xls	Adrb2
GO:0006627	protein processing involved in protein targeting to mitochondrion	0.0252005	1	374	1	14841	0.0026738	6.73809e-05	1	0.0252005	CL_0000844-down.xls	Immp2l
GO:0009140	pyrimidine nucleoside diphosphate catabolic process	0.0252005	1	374	1	14841	0.0026738	6.73809e-05	1	0.0252005	CL_0000844-down.xls	Entpd4
GO:0009195	pyrimidine ribonucleoside diphosphate catabolic process	0.0252005	1	374	1	14841	0.0026738	6.73809e-05	1	0.0252005	CL_0000844-down.xls	Entpd4
GO:0009222	pyrimidine ribonucleotide catabolic process	0.0252005	1	374	1	14841	0.0026738	6.73809e-05	1	0.0252005	CL_0000844-down.xls	Entpd4
GO:0032315	regulation of Ral GTPase activity	0.0252005	1	374	1	14841	0.0026738	6.73809e-05	1	0.0252005	CL_0000844-down.xls	Ralgapa2
GO:0032485	regulation of Ral protein signal transduction	0.0252005	1	374	1	14841	0.0026738	6.73809e-05	1	0.0252005	CL_0000844-down.xls	Ralgapa2
GO:0070173	regulation of enamel mineralization	0.0252005	1	374	1	14841	0.0026738	6.73809e-05	1	0.0252005	CL_0000844-down.xls	Dicer1
GO:2000520	regulation of immunological synapse formation	0.0252005	1	374	1	14841	0.0026738	6.73809e-05	1	0.0252005	CL_0000844-down.xls	Clec2i
GO:0070103	regulation of interleukin-6-mediated signaling pathway	0.0252005	1	374	1	14841	0.0026738	6.73809e-05	1	0.0252005	CL_0000844-down.xls	Il6st
GO:0032383	regulation of intracellular cholesterol transport	0.0252005	1	374	1	14841	0.0026738	6.73809e-05	1	0.0252005	CL_0000844-down.xls	Abca2
GO:0032377	regulation of intracellular lipid transport	0.0252005	1	374	1	14841	0.0026738	6.73809e-05	1	0.0252005	CL_0000844-down.xls	Abca2
GO:0032380	regulation of intracellular sterol transport	0.0252005	1	374	1	14841	0.0026738	6.73809e-05	1	0.0252005	CL_0000844-down.xls	Abca2
GO:0010932	regulation of macrophage tolerance induction	0.0252005	1	374	1	14841	0.0026738	6.73809e-05	1	0.0252005	CL_0000844-down.xls	Irak3
GO:0043556	regulation of translation in response to oxidative stress	0.0252005	1	374	1	14841	0.0026738	6.73809e-05	1	0.0252005	CL_0000844-down.xls	Pml
GO:0010528	regulation of transposition	0.0252005	1	374	1	14841	0.0026738	6.73809e-05	1	0.0252005	CL_0000844-down.xls	Apobec3
GO:0034516	response to vitamin B6	0.0252005	1	374	1	14841	0.0026738	6.73809e-05	1	0.0252005	CL_0000844-down.xls	Kynu
GO:0035638	signal maturation	0.0252005	1	374	1	14841	0.0026738	6.73809e-05	1	0.0252005	CL_0000844-down.xls	Disp1
GO:0042779	tRNA 3'-trailer cleavage	0.0252005	1	374	1	14841	0.0026738	6.73809e-05	1	0.0252005	CL_0000844-down.xls	Elac1
GO:0006574	valine catabolic process	0.0252005	1	374	1	14841	0.0026738	6.73809e-05	1	0.0252005	CL_0000844-down.xls	Aldh6a1
GO:0007296	vitellogenesis	0.0252005	1	374	1	14841	0.0026738	6.73809e-05	1	0.0252005	CL_0000844-down.xls	Zmiz1
GO:0031349	positive regulation of defense response	0.0252464	7	374	114	14841	0.0187166	0.00768142	0.0614035	0.0252005	CL_0000844-down.xls	Ccr7,Cd47,Gimap5,Il12a,Pglyrp1,Tlr2,Tlr7
GO:0048610	cellular process involved in reproduction	0.0253673	11	374	222	14841	0.0294118	0.0149586	0.0495495	0.0252005	CL_0000844-down.xls	Acrbp,Arrb1,Bcl2,Esr1,Foxo3,Mll2,Plaur,Plekha1,Psap,Tdrd7,Zmiz1
GO:0050896	response to stimulus	0.0254104	170	374	5997	14841	0.454545	0.404083	0.0283475	0.0252005	CL_0000844-down.xls	A630033H20Rik,Abca1,Abcg1,Adam19,Adcy7,Add3,Adora2a,Adrb2,Aff3,Agl,Alg2,Anxa5,Arap1,Arap2,Arhgap15,Arhgap18,Arhgap26,Arhgef18,Arhgef3,Arrb1,Atg4c,Bcl2,Bmi1,Btrc,Cacna1e,Calcoco1,Calcrl,Ccr7,Cd1d1,Cd38,Cd47,Cd55,Cd97,Cdkn1b,Ceacam1,Clec2i,Csnk1g3,D2hgdh,Daf2,Ddx58,Dgka,Dgkh,Dicer1,Disp1,Dpp4,Entpd1,Ephx1,Ercc5,Esr1,Fan1,Fbxw4,Foxo3,Foxp1,Gbp3,Gbp5,Gbp7,Gch1,Ggh,Gm2a,Gpr132,Gpr174,Gpr18,Gpr183,Gpr6…
GO:0030335	positive regulation of cell migration	0.0262009	10	374	195	14841	0.026738	0.0131393	0.0512821	0.0252005	CL_0000844-down.xls	Bcl2,Ccr7,Il6st,Insr,Pecam1,Ppap2b,S1pr1,Smad3,Syne2,Tlr2
GO:0042307	positive regulation of protein import into nucleus	0.0262596	4	374	45	14841	0.0106952	0.00303214	0.0888889	0.0252005	CL_0000844-down.xls	Ddx58,Smad3,Tlr2,Tlr7
GO:0045471	response to ethanol	0.0262596	4	374	45	14841	0.0106952	0.00303214	0.0888889	0.0252005	CL_0000844-down.xls	Adcy7,Ggh,Prkce,Rara
GO:0044267	cellular protein metabolic process	0.0262864	68	374	2150	14841	0.181818	0.144869	0.0316279	0.0252005	CL_0000844-down.xls	4833442J19Rik,Abca1,Alg2,Arrb1,B3gnt5,Bcl2,Birc3,Bmi1,Btrc,C230081A13Rik,Csnk1g3,D2hgdh,Dnajb2,Dstyk,Eef2k,Ezh1,Fbxl12,Hck,Hhat,Ide,Ikbkb,Immp2l,Insr,Irak2,Irak3,Irf4,Jhdm1d,Kdm5b,Kdm6b,Limk1,Malt1,Map3k1,Map3k8,Map4k3,Mapk8ip3,Mll2,Mll3,Morc3,Mppe1,Mylip,Myst4,Nuak2,Otud7b,Pcmtd2,Pdk2,Pml,Ppm1l,Ppp2r5c,Prdm9,Prkce,Prmt2,Ptpn22,Rara,Rnasel,Rnf13,Runx3,Sbk1,Setd1b,Ssh1,St3gal1,St6galnac3,Stat4,Stk…
GO:0030334	regulation of cell migration	0.0264764	14	374	311	14841	0.0374332	0.0209555	0.0450161	0.0252005	CL_0000844-down.xls	Bcl2,Ccr7,Il6st,Insr,Macf1,Map3k1,Pecam1,Ppap2b,S1pr1,Smad3,Spata13,Syne2,Tlr2,Vcl
GO:0006909	phagocytosis	0.0267362	5	374	67	14841	0.013369	0.00451452	0.0746269	0.0252005	CL_0000844-down.xls	Abca1,Cd47,Hck,Pecam1,Rara
GO:0045058	T cell selection	0.026875	3	374	26	14841	0.00802139	0.0017519	0.115385	0.0252005	CL_0000844-down.xls	Bcl2,Ccr7,Cd1d1
GO:0019884	antigen processing and presentation of exogenous antigen	0.026875	3	374	26	14841	0.00802139	0.0017519	0.115385	0.0252005	CL_0000844-down.xls	Cd1d1,H2-K1,Psme2
GO:0002275	myeloid cell activation involved in immune response	0.026875	3	374	26	14841	0.00802139	0.0017519	0.115385	0.0252005	CL_0000844-down.xls	Prkce,Tlr2,Tlr7
GO:0006213	pyrimidine nucleoside metabolic process	0.026875	3	374	26	14841	0.00802139	0.0017519	0.115385	0.0252005	CL_0000844-down.xls	Entpd4,Rp2h,Tk2
GO:0006220	pyrimidine nucleotide metabolic process	0.026875	3	374	26	14841	0.00802139	0.0017519	0.115385	0.0252005	CL_0000844-down.xls	Ctps2,Entpd4,Rp2h
GO:0002920	regulation of humoral immune response	0.026875	3	374	26	14841	0.00802139	0.0017519	0.115385	0.0252005	CL_0000844-down.xls	Ccr7,Cd55,Gimap5
GO:0051130	positive regulation of cellular component organization	0.0270105	17	374	403	14841	0.0454545	0.0271545	0.0421836	0.0252005	CL_0000844-down.xls	Arap1,Arrb1,Ccr7,Cd47,Cdkn1b,Gpr65,Insr,Jarid2,Jmy,Ldlrap1,Limk1,Lpin1,Map3k1,Pml,Rb1,Sdc4,Smad3
GO:0030111	regulation of Wnt receptor signaling pathway	0.0274266	8	374	142	14841	0.0213904	0.00956809	0.056338	0.0252005	CL_0000844-down.xls	Hhex,Macf1,Nfkb1,Ppap2b,Smad3,Tlr2,Wls,Zeb2
GO:0016055	Wnt receptor signaling pathway	0.0278513	10	374	197	14841	0.026738	0.013274	0.0507614	0.0252005	CL_0000844-down.xls	Btrc,Calcoco1,Csnk1g3,Fbxw4,Hbp1,Hhex,Macf1,Ppap2b,Tle3,Wls
GO:2000147	positive regulation of cell motility	0.0278513	10	374	197	14841	0.026738	0.013274	0.0507614	0.0252005	CL_0000844-down.xls	Bcl2,Ccr7,Il6st,Insr,Pecam1,Ppap2b,S1pr1,Smad3,Syne2,Tlr2
GO:0042990	regulation of transcription factor import into nucleus	0.0282072	4	374	46	14841	0.0106952	0.00309952	0.0869565	0.0252005	CL_0000844-down.xls	Ddx58,Smad3,Tlr2,Tlr7
GO:0046887	positive regulation of hormone secretion	0.0282836	5	374	68	14841	0.013369	0.0045819	0.0735294	0.0252005	CL_0000844-down.xls	Arrb1,Cd38,Nnat,Pfkfb2,Prkce
GO:0051924	regulation of calcium ion transport	0.0285738	7	374	117	14841	0.0187166	0.00788357	0.0598291	0.0252005	CL_0000844-down.xls	Adora2a,Adrb2,Bcl2,Cacna1e,Gimap5,P2rx4,Pml
GO:0016052	carbohydrate catabolic process	0.0286706	6	374	92	14841	0.0160428	0.00619904	0.0652174	0.0252005	CL_0000844-down.xls	Agl,Gm2a,Gns,H6pd,Pfkfb2,Pglyrp1
GO:0007259	JAK-STAT cascade	0.0296841	3	374	27	14841	0.00802139	0.00181928	0.111111	0.0252005	CL_0000844-down.xls	Il6st,Pkd1,Socs5
GO:0050852	T cell receptor signaling pathway	0.0296841	3	374	27	14841	0.00802139	0.00181928	0.111111	0.0252005	CL_0000844-down.xls	Clec2i,Malt1,Ptpn22
GO:0002221	pattern recognition receptor signaling pathway	0.0296841	3	374	27	14841	0.00802139	0.00181928	0.111111	0.0252005	CL_0000844-down.xls	Pglyrp1,Tlr2,Tlr7
GO:0048536	spleen development	0.0296841	3	374	27	14841	0.00802139	0.00181928	0.111111	0.0252005	CL_0000844-down.xls	Bcl2,Dicer1,Jarid2
GO:0051494	negative regulation of cytoskeleton organization	0.0298866	5	374	69	14841	0.013369	0.00464928	0.0724638	0.0252005	CL_0000844-down.xls	Arap1,Map3k1,Rdx,S1pr1,Tmod3
GO:0050793	regulation of developmental process	0.0299064	39	374	1136	14841	0.104278	0.0765447	0.034331	0.0252005	CL_0000844-down.xls	Abcg1,Adrb2,Arap1,Arhgap15,Arhgef18,Bcl2,Bmi1,Ccr7,Cd1d1,Cdkn1b,Clec2i,Dicer1,Esr1,Fndc3b,Foxo3,Foxp1,Gimap5,Hhex,Il27ra,Il2rg,Il6st,Insr,Irak3,Limk1,Lpin1,Mapk8ip3,Myl12b,Nfam1,Notch2,Pdlim5,Pml,Rara,Rb1,Ski,Smad3,Socs5,Ssh1,Stat6,Zbtb7b
GO:0030520	estrogen receptor signaling pathway	0.0299727	2	374	11	14841	0.00534759	0.00074119	0.181818	0.0252005	CL_0000844-down.xls	Esr1,Rara
GO:0042447	hormone catabolic process	0.0299727	2	374	11	14841	0.00534759	0.00074119	0.181818	0.0252005	CL_0000844-down.xls	Hsd17b11,Ide
GO:0070498	interleukin-1-mediated signaling pathway	0.0299727	2	374	11	14841	0.00534759	0.00074119	0.181818	0.0252005	CL_0000844-down.xls	Irak2,Irak3
GO:0033700	phospholipid efflux	0.0299727	2	374	11	14841	0.00534759	0.00074119	0.181818	0.0252005	CL_0000844-down.xls	Abca1,Abcg1
GO:0045078	positive regulation of interferon-gamma biosynthetic process	0.0299727	2	374	11	14841	0.00534759	0.00074119	0.181818	0.0252005	CL_0000844-down.xls	Cd1d1,Tlr7
GO:0042326	negative regulation of phosphorylation	0.0300234	6	374	93	14841	0.0160428	0.00626642	0.0645161	0.0252005	CL_0000844-down.xls	Cdkn1b,Insr,Irf1,Ppap2b,Smad3,Socs5
GO:0050671	positive regulation of lymphocyte proliferation	0.0300234	6	374	93	14841	0.0160428	0.00626642	0.0645161	0.0252005	CL_0000844-down.xls	Bcl2,Bmi1,Ccr7,Cd38,Il12a,Il6st
GO:2000021	regulation of ion homeostasis	0.0300234	6	374	93	14841	0.0160428	0.00626642	0.0645161	0.0252005	CL_0000844-down.xls	Adora2a,Bcl2,Gimap5,P2rx4,Pml,Prkce
GO:0071222	cellular response to lipopolysaccharide	0.0302387	4	374	47	14841	0.0106952	0.0031669	0.0851064	0.0252005	CL_0000844-down.xls	Abca1,Irak2,Prkce,Rara
GO:0002573	myeloid leukocyte differentiation	0.0302387	4	374	47	14841	0.0106952	0.0031669	0.0851064	0.0252005	CL_0000844-down.xls	Gimap5,Hhex,Irf4,Lilrb3
GO:0050821	protein stabilization	0.0302387	4	374	47	14841	0.0106952	0.0031669	0.0851064	0.0252005	CL_0000844-down.xls	Morc3,Pml,Ppap2b,Smad3
GO:0030036	actin cytoskeleton organization	0.030873	11	374	229	14841	0.0294118	0.0154302	0.0480349	0.0252005	CL_0000844-down.xls	Arhgef18,Arrb1,Bcl2,Cnn3,Foxp1,Gpr65,Jmy,Lpin1,Nuak2,Ppp1r9b,Ssh1
GO:0040012	regulation of locomotion	0.0309178	15	374	348	14841	0.040107	0.0234486	0.0431034	0.0252005	CL_0000844-down.xls	Adora2a,Bcl2,Ccr7,Il6st,Insr,Macf1,Map3k1,Pecam1,Ppap2b,S1pr1,Smad3,Spata13,Syne2,Tlr2,Vcl
GO:0032946	positive regulation of mononuclear cell proliferation	0.0314175	6	374	94	14841	0.0160428	0.0063338	0.0638298	0.0252005	CL_0000844-down.xls	Bcl2,Bmi1,Ccr7,Cd38,Il12a,Il6st
GO:0048878	chemical homeostasis	0.0316909	24	374	635	14841	0.0641711	0.0427869	0.0377953	0.0252005	CL_0000844-down.xls	Abca1,Abcg1,Adora2a,Adrb2,Bank1,Bcl2,Cacna1e,Cd38,Cd55,Foxo3,Gimap5,Il6st,Insr,Itpr1,Ldlrap1,Mylip,Npc1,P2rx4,Pml,Prkce,S1pr1,Sfxn4,Ski,Slc25a37
GO:2000145	regulation of cell motility	0.0318761	14	374	319	14841	0.0374332	0.0214945	0.0438871	0.0252005	CL_0000844-down.xls	Bcl2,Ccr7,Il6st,Insr,Macf1,Map3k1,Pecam1,Ppap2b,S1pr1,Smad3,Spata13,Syne2,Tlr2,Vcl
GO:0010740	positive regulation of intracellular protein kinase cascade	0.0319057	13	374	289	14841	0.0347594	0.0194731	0.0449827	0.0252005	CL_0000844-down.xls	Adrb2,Arrb1,Esr1,Il12a,Il6st,Insr,Lgals9,Malt1,Nod1,Pecam1,Prkce,Shisa5,Slc44a2
GO:0030802	regulation of cyclic nucleotide biosynthetic process	0.0321863	7	374	120	14841	0.0187166	0.00808571	0.0583333	0.0252005	CL_0000844-down.xls	Abca1,Adcy7,Adora2a,Adrb2,Calcrl,Gpr65,S1pr1
GO:0030808	regulation of nucleotide biosynthetic process	0.0321863	7	374	120	14841	0.0187166	0.00808571	0.0583333	0.0252005	CL_0000844-down.xls	Abca1,Adcy7,Adora2a,Adrb2,Calcrl,Gpr65,S1pr1
GO:0006641	triglyceride metabolic process	0.0323544	4	374	48	14841	0.0106952	0.00323428	0.0833333	0.0252005	CL_0000844-down.xls	Agpat9,Dgat1,Il6st,Lpin1
GO:0007205	activation of protein kinase C activity by G-protein coupled receptor protein signaling pathway	0.032642	3	374	28	14841	0.00802139	0.00188667	0.107143	0.0252005	CL_0000844-down.xls	Adora2a,Dgka,Dgkh
GO:0051702	interaction with symbiont	0.032642	3	374	28	14841	0.00802139	0.00188667	0.107143	0.0252005	CL_0000844-down.xls	Gbp3,Gbp7,Ncf1
GO:0031397	negative regulation of protein ubiquitination	0.032642	3	374	28	14841	0.00802139	0.00188667	0.107143	0.0252005	CL_0000844-down.xls	Arrb1,Limk1,Pml
GO:0048599	oocyte development	0.032642	3	374	28	14841	0.00802139	0.00188667	0.107143	0.0252005	CL_0000844-down.xls	Bcl2,Foxo3,Mll2
GO:0009994	oocyte differentiation	0.032642	3	374	28	14841	0.00802139	0.00188667	0.107143	0.0252005	CL_0000844-down.xls	Bcl2,Foxo3,Mll2
GO:0001816	cytokine production	0.0332615	5	374	71	14841	0.013369	0.00478404	0.0704225	0.0252005	CL_0000844-down.xls	Abca1,Ccr7,Ifnar1,Nfat5,Nod1
GO:0001558	regulation of cell growth	0.0334759	11	374	232	14841	0.0294118	0.0156324	0.0474138	0.0252005	CL_0000844-down.xls	Bcl2,Cd38,Cdkn1b,Crim1,Dnajb2,Foxk1,Limk1,Pml,Ppp1r9b,Smad3,Smarca2
GO:0070665	positive regulation of leukocyte proliferation	0.0343308	6	374	96	14841	0.0160428	0.00646857	0.0625	0.0252005	CL_0000844-down.xls	Bcl2,Bmi1,Ccr7,Cd38,Il12a,Il6st
GO:0042129	regulation of T cell proliferation	0.0343308	6	374	96	14841	0.0160428	0.00646857	0.0625	0.0252005	CL_0000844-down.xls	Bmi1,Ccr7,Cd274,Clec2i,Il12a,Il6st
GO:0006839	mitochondrial transport	0.0345547	4	374	49	14841	0.0106952	0.00330166	0.0816327	0.0252005	CL_0000844-down.xls	Gimap5,Immp2l,Slc25a37,Slc37a2
GO:0051272	positive regulation of cellular component movement	0.0351956	10	374	205	14841	0.026738	0.0138131	0.0487805	0.0252005	CL_0000844-down.xls	Bcl2,Ccr7,Il6st,Insr,Pecam1,Ppap2b,S1pr1,Smad3,Syne2,Tlr2
GO:0031295	T cell costimulation	0.0353775	2	374	12	14841	0.00534759	0.000808571	0.166667	0.0252005	CL_0000844-down.xls	Ccr7,Dpp4
GO:0001573	ganglioside metabolic process	0.0353775	2	374	12	14841	0.00534759	0.000808571	0.166667	0.0252005	CL_0000844-down.xls	B4galnt1,Gm2a
GO:0051568	histone H3-K4 methylation	0.0353775	2	374	12	14841	0.00534759	0.000808571	0.166667	0.0252005	CL_0000844-down.xls	Mll2,Setd1b
GO:0031294	lymphocyte costimulation	0.0353775	2	374	12	14841	0.00534759	0.000808571	0.166667	0.0252005	CL_0000844-down.xls	Ccr7,Dpp4
GO:0033598	mammary gland epithelial cell proliferation	0.0353775	2	374	12	14841	0.00534759	0.000808571	0.166667	0.0252005	CL_0000844-down.xls	Btrc,Esr1
GO:0001774	microglial cell activation	0.0353775	2	374	12	14841	0.00534759	0.000808571	0.166667	0.0252005	CL_0000844-down.xls	Tlr2,Tlr7
GO:0045086	positive regulation of interleukin-2 biosynthetic process	0.0353775	2	374	12	14841	0.00534759	0.000808571	0.166667	0.0252005	CL_0000844-down.xls	Cd1d1,Irf4
GO:0045072	regulation of interferon-gamma biosynthetic process	0.0353775	2	374	12	14841	0.00534759	0.000808571	0.166667	0.0252005	CL_0000844-down.xls	Cd1d1,Tlr7
GO:0035809	regulation of urine volume	0.0353775	2	374	12	14841	0.00534759	0.000808571	0.166667	0.0252005	CL_0000844-down.xls	Adora2a,Adrb2
GO:0043691	reverse cholesterol transport	0.0353775	2	374	12	14841	0.00534759	0.000808571	0.166667	0.0252005	CL_0000844-down.xls	Abca1,Abcg1
GO:0006664	glycolipid metabolic process	0.0357476	3	374	29	14841	0.00802139	0.00195405	0.103448	0.0252005	CL_0000844-down.xls	B4galnt1,Gm2a,St6galnac3
GO:0009132	nucleoside diphosphate metabolic process	0.0357476	3	374	29	14841	0.00802139	0.00195405	0.103448	0.0252005	CL_0000844-down.xls	Entpd1,Entpd4,Rp2h
GO:0042531	positive regulation of tyrosine phosphorylation of STAT protein	0.0357476	3	374	29	14841	0.00802139	0.00195405	0.103448	0.0252005	CL_0000844-down.xls	Il12a,Il6st,Pecam1
GO:0090276	regulation of peptide hormone secretion	0.0358507	6	374	97	14841	0.0160428	0.00653595	0.0618557	0.0252005	CL_0000844-down.xls	Arrb1,Cacna1e,Cd38,Nnat,Pfkfb2,Prkce
GO:0040017	positive regulation of locomotion	0.0362001	10	374	206	14841	0.026738	0.0138805	0.0485437	0.0252005	CL_0000844-down.xls	Bcl2,Ccr7,Il6st,Insr,Pecam1,Ppap2b,S1pr1,Smad3,Syne2,Tlr2
GO:0009056	catabolic process	0.0362246	43	374	1292	14841	0.114973	0.0870561	0.0332817	0.0252005	CL_0000844-down.xls	Abca1,Abca2,Abcg1,Agl,Aldh6a1,Arrb1,Atg4c,Atp10d,Bckdhb,Btrc,Ddx58,Dnajb2,Dnase1l1,Entpd1,Entpd4,Ephx1,Faah,Fbxl12,Gbp5,Gch1,Gm2a,Gns,H6pd,Hsd17b11,Ide,Irgm1,Kynu,Lpin1,Map3k1,Mylip,Ncf1,Npc1,Oas2,Pfkfb2,Pglyrp1,Plbd1,Plcb2,Ppp2r5c,Rab24,Slc27a4,Ube2d1,Usp20,Usp3
GO:0032409	regulation of transporter activity	0.0368645	5	374	73	14841	0.013369	0.00491881	0.0684932	0.0252005	CL_0000844-down.xls	Adora2a,Adrb2,Bcl2,Cacna1e,Insr
GO:0007243	intracellular protein kinase cascade	0.037224	14	374	326	14841	0.0374332	0.0219662	0.0429448	0.0252005	CL_0000844-down.xls	Arrb1,Ikbkb,Il6st,Insr,Irf1,Malt1,Map3k1,Map4k3,Mapk8ip3,Pkd1,Ppm1l,Socs5,Tlr2,Tlr7
GO:0045936	negative regulation of phosphate metabolic process	0.0374132	6	374	98	14841	0.0160428	0.00660333	0.0612245	0.0252005	CL_0000844-down.xls	Cdkn1b,Insr,Irf1,Ppap2b,Smad3,Socs5
GO:0010563	negative regulation of phosphorus metabolic process	0.0374132	6	374	98	14841	0.0160428	0.00660333	0.0612245	0.0252005	CL_0000844-down.xls	Cdkn1b,Insr,Irf1,Ppap2b,Smad3,Socs5
GO:0010959	regulation of metal ion transport	0.0374997	8	374	151	14841	0.0213904	0.0101745	0.0529801	0.0252005	CL_0000844-down.xls	Adora2a,Adrb2,Bcl2,Cacna1e,Gimap5,Hbp1,P2rx4,Pml
GO:0051336	regulation of hydrolase activity	0.0380556	25	374	680	14841	0.0668449	0.045819	0.0367647	0.0252005	CL_0000844-down.xls	Adora2a,Arap1,Arap2,Arhgap15,Arhgap18,Arhgap9,Arrb1,Ccr7,Cnn3,Crim1,Gm2a,Gpr65,Nod1,Pml,Ralgapa2,Rin3,Rp2h,S1pr1,Serpina3f,Serpinb1a,Serpini1,Smad3,Tbc1d10c,Tbc1d12,Tbc1d5
GO:0048513	organ development	0.0383078	58	374	1831	14841	0.15508	0.123374	0.0316767	0.0252005	CL_0000844-down.xls	Adam19,Arrb1,Bcl2,Bmi1,Btrc,Calcrl,Ccr7,Cd1d1,Cdkn1b,Dicer1,Disp1,Esr1,Fbxw4,Foxj2,Foxk1,Foxo3,Foxp1,Gimap5,Gpr183,Hhex,Immp2l,Insr,Irf1,Irf4,Itga4,Jarid2,Klf2,Lfng,Lilrb3,Malt1,Map3k1,Mapk8ip3,Nfam1,Nfkb1,Nid1,Notch2,Pkd1,Plaur,Plekha1,Pml,Psap,Ptpn22,Rara,Rb1,Runx3,S1pr1,Ski,Slc27a4,Smad3,Svil,Taz,Tdrd7,Tet2,Txnip,Utrn,Zeb2,Zfp238,Zmiz1
GO:0016043	cellular component organization	0.0386319	83	374	2746	14841	0.221925	0.185028	0.0302258	0.0252005	CL_0000844-down.xls	Abca1,Abcg1,Adora2a,Adrb2,Anxa5,Arhgap26,Arhgef18,Arrb1,Atg4c,Bcl2,Birc3,Bmi1,C230081A13Rik,Capg,Cd47,Clec2i,Cnn3,Dgat1,Dgkh,Dicer1,Ezh1,Foxp1,Gch1,Gimap5,Gpr65,Hck,Hps3,Ide,Immp2l,Insr,Irf4,Jarid2,Jhdm1d,Jmy,Kdm5b,Kdm6b,Klf2,Klf7,L3mbtl3,Ldlrap1,Lgals3bp,Limk1,Lpin1,Lrrc16a,Malt1,Map3k1,Mapk8ip3,Mll2,Mll3,Myst4,Nid1,Npc1,Nuak2,P2rx4,Pecam1,Phf1,Phf21a,Plekha1,Pml,Ppp1r9b,Prdm9,Prmt2,Rara,Rb1,Rdx…
GO:0007292	female gamete generation	0.0387523	5	374	74	14841	0.013369	0.00498619	0.0675676	0.0252005	CL_0000844-down.xls	Bcl2,Foxo3,Immp2l,Mll2,Zmiz1
GO:0002758	innate immune response-activating signal transduction	0.0389997	3	374	30	14841	0.00802139	0.00202143	0.1	0.0252005	CL_0000844-down.xls	Pglyrp1,Tlr2,Tlr7
GO:0032760	positive regulation of tumor necrosis factor production	0.0389997	3	374	30	14841	0.00802139	0.00202143	0.1	0.0252005	CL_0000844-down.xls	Ccr7,Nod1,Tlr2
GO:0032677	regulation of interleukin-8 production	0.0389997	3	374	30	14841	0.00802139	0.00202143	0.1	0.0252005	CL_0000844-down.xls	Arrb1,Tlr2,Tlr7
GO:0070555	response to interleukin-1	0.0389997	3	374	30	14841	0.00802139	0.00202143	0.1	0.0252005	CL_0000844-down.xls	Irak2,Irak3,Irf1
GO:0043123	positive regulation of I-kappaB kinase/NF-kappaB cascade	0.0390186	6	374	99	14841	0.0160428	0.00667071	0.0606061	0.0252005	CL_0000844-down.xls	Lgals9,Malt1,Nod1,Prkce,Shisa5,Slc44a2
GO:0006914	autophagy	0.0392101	4	374	51	14841	0.0106952	0.00343643	0.0784314	0.0252005	CL_0000844-down.xls	Atg4c,Irgm1,Npc1,Rab24
GO:0006672	ceramide metabolic process	0.0392101	4	374	51	14841	0.0106952	0.00343643	0.0784314	0.0252005	CL_0000844-down.xls	B4galnt1,Gm2a,Sgms1,St6galnac3
GO:0034764	positive regulation of transmembrane transport	0.0392101	4	374	51	14841	0.0106952	0.00343643	0.0784314	0.0252005	CL_0000844-down.xls	Ddx58,Smad3,Tlr2,Tlr7
GO:0032880	regulation of protein localization	0.0394377	12	374	268	14841	0.0320856	0.0180581	0.0447761	0.0252005	CL_0000844-down.xls	Adora2a,Bcl2,Ccr7,Ddx58,Ldlrap1,Nnat,Rb1,Rhbdf1,Rhbdf2,Smad3,Tlr2,Tlr7
GO:0002791	regulation of peptide secretion	0.0406671	6	374	100	14841	0.0160428	0.00673809	0.06	0.0252005	CL_0000844-down.xls	Arrb1,Cacna1e,Cd38,Nnat,Pfkfb2,Prkce
GO:0090087	regulation of peptide transport	0.0406671	6	374	100	14841	0.0160428	0.00673809	0.06	0.0252005	CL_0000844-down.xls	Arrb1,Cacna1e,Cd38,Nnat,Pfkfb2,Prkce
GO:0019538	protein metabolic process	0.0407273	79	374	2605	14841	0.21123	0.175527	0.0303263	0.0252005	CL_0000844-down.xls	4833442J19Rik,Abca1,Adam19,Alg2,Arrb1,Atg4c,B3gnt5,Bcl2,Birc3,Bmi1,Btrc,C230081A13Rik,Cd55,Csnk1g3,D2hgdh,Daf2,Disp1,Dnajb2,Dpp4,Dstyk,Eef2k,Ezh1,Fbxl12,Hck,Hhat,Ide,Ifnar1,Ikbkb,Immp2l,Insr,Irak2,Irak3,Irf4,Jhdm1d,Kdm5b,Kdm6b,Limk1,Malt1,Map3k1,Map3k8,Map4k3,Mapk8ip3,Mll2,Mll3,Morc3,Mppe1,Mylip,Myst4,Nod1,Nuak2,Otud7b,Pcmtd2,Pdk2,Pml,Ppm1l,Ppp2r5c,Prcp,Prdm9,Prkce,Prmt2,Ptpn22,Rara,Rhbdf1,Rhbdf2…
GO:0050663	cytokine secretion	0.0411258	2	374	13	14841	0.00534759	0.000875952	0.153846	0.0252005	CL_0000844-down.xls	Abca1,Ccr7
GO:0051457	maintenance of protein location in nucleus	0.0411258	2	374	13	14841	0.00534759	0.000875952	0.153846	0.0252005	CL_0000844-down.xls	Morc3,Pml
GO:0046209	nitric oxide metabolic process	0.0411258	2	374	13	14841	0.00534759	0.000875952	0.153846	0.0252005	CL_0000844-down.xls	P2rx4,Tlr2
GO:0043368	positive T cell selection	0.0411258	2	374	13	14841	0.00534759	0.000875952	0.153846	0.0252005	CL_0000844-down.xls	Bcl2,Cd1d1
GO:0002922	positive regulation of humoral immune response	0.0411258	2	374	13	14841	0.00534759	0.000875952	0.153846	0.0252005	CL_0000844-down.xls	Ccr7,Gimap5
GO:0032728	positive regulation of interferon-beta production	0.0411258	2	374	13	14841	0.00534759	0.000875952	0.153846	0.0252005	CL_0000844-down.xls	Ddx58,Tlr2
GO:0048636	positive regulation of muscle organ development	0.0411258	2	374	13	14841	0.00534759	0.000875952	0.153846	0.0252005	CL_0000844-down.xls	Adrb2,Bcl2
GO:0045844	positive regulation of striated muscle tissue development	0.0411258	2	374	13	14841	0.00534759	0.000875952	0.153846	0.0252005	CL_0000844-down.xls	Adrb2,Bcl2
GO:0060736	prostate gland growth	0.0411258	2	374	13	14841	0.00534759	0.000875952	0.153846	0.0252005	CL_0000844-down.xls	Esr1,Psap
GO:0010874	regulation of cholesterol efflux	0.0411258	2	374	13	14841	0.00534759	0.000875952	0.153846	0.0252005	CL_0000844-down.xls	Abca1,Abcg1
GO:0051276	chromosome organization	0.0412352	20	374	521	14841	0.0534759	0.0351055	0.0383877	0.0252005	CL_0000844-down.xls	Arrb1,Bmi1,Ezh1,Irf4,Jarid2,Jhdm1d,Kdm5b,Kdm6b,L3mbtl3,Mll2,Mll3,Myst4,Phf1,Phf21a,Prdm9,Prmt2,Rb1,Setd1b,Smarca2,Usp3
GO:0007190	activation of adenylate cyclase activity	0.0416654	4	374	52	14841	0.0106952	0.00350381	0.0769231	0.0252005	CL_0000844-down.xls	Adcy7,Adora2a,Adrb2,Calcrl
GO:0044255	cellular lipid metabolic process	0.0423543	22	374	588	14841	0.0588235	0.03962	0.037415	0.0252005	CL_0000844-down.xls	Acadsb,Agpat2,Agpat9,B3gnt5,B4galnt1,Cryl1,Cyp4f13,Dgat1,Dgkh,Faah,Gm2a,Il6st,Lpin1,Mppe1,Ncf1,Ppap2b,Prkab2,Psap,Sgms1,Slc27a4,St6galnac3,Taz
GO:0015914	phospholipid transport	0.0423969	3	374	31	14841	0.00802139	0.00208881	0.0967742	0.0252005	CL_0000844-down.xls	Abca1,Abcg1,Atp10d
GO:0006937	regulation of muscle contraction	0.0427024	5	374	76	14841	0.013369	0.00512095	0.0657895	0.0252005	CL_0000844-down.xls	Adrb2,Anxa6,Calcrl,Ncf1,P2rx4
GO:0030799	regulation of cyclic nucleotide metabolic process	0.0432749	7	374	128	14841	0.0187166	0.00862476	0.0546875	0.0252005	CL_0000844-down.xls	Abca1,Adcy7,Adora2a,Adrb2,Calcrl,Gpr65,S1pr1
GO:0009057	macromolecule catabolic process	0.0438009	17	374	428	14841	0.0454545	0.028839	0.0397196	0.0252005	CL_0000844-down.xls	Abcg1,Agl,Arrb1,Btrc,Dnajb2,Dnase1l1,Fbxl12,Gns,Ide,Map3k1,Mylip,Oas2,Pglyrp1,Ppp2r5c,Ube2d1,Usp20,Usp3
GO:0022607	cellular component assembly	0.043921	31	374	893	14841	0.0828877	0.0601711	0.0347144	0.0252005	CL_0000844-down.xls	Abca1,Anxa5,Arhgap26,Arrb1,Atg4c,Bcl2,Birc3,Capg,Clec2i,Dgat1,Dgkh,Dicer1,Foxp1,Gch1,Ide,Insr,Lrrc16a,Malt1,Map3k1,Myst4,P2rx4,Pml,Ppp1r9b,Rdx,Ski,Smad3,Smarca2,Spata13,Taz,Trim34a,Vcl
GO:0007519	skeletal muscle tissue development	0.0440949	6	374	102	14841	0.0160428	0.00687285	0.0588235	0.0252005	CL_0000844-down.xls	Foxp1,Ski,Svil,Taz,Utrn,Zfp238
GO:0032321	positive regulation of Rho GTPase activity	0.0442059	4	374	53	14841	0.0106952	0.00357119	0.0754717	0.0252005	CL_0000844-down.xls	Arap1,Arhgap15,Ccr7,Gpr65
GO:0046824	positive regulation of nucleocytoplasmic transport	0.0442059	4	374	53	14841	0.0106952	0.00357119	0.0754717	0.0252005	CL_0000844-down.xls	Ddx58,Smad3,Tlr2,Tlr7
GO:2000026	regulation of multicellular organismal development	0.0454038	32	374	930	14841	0.0855615	0.0626642	0.0344086	0.0252005	CL_0000844-down.xls	Adrb2,Bcl2,Bmi1,Ccr7,Cd1d1,Cdkn1b,Clec2i,Dicer1,Esr1,Foxo3,Foxp1,Gimap5,Hhex,Il27ra,Il2rg,Il6st,Insr,Irak3,Limk1,Mapk8ip3,Nfam1,Notch2,Pdlim5,Pml,Rara,Rb1,Ski,Smad3,Socs5,Ssh1,Stat6,Zbtb7b
GO:0001959	regulation of cytokine-mediated signaling pathway	0.0459374	3	374	32	14841	0.00802139	0.00215619	0.09375	0.0252005	CL_0000844-down.xls	Il6st,Irak2,Irak3
GO:0060079	regulation of excitatory postsynaptic membrane potential	0.0459374	3	374	32	14841	0.00802139	0.00215619	0.09375	0.0252005	CL_0000844-down.xls	Adora2a,Adrb2,P2rx4
GO:0045762	positive regulation of adenylate cyclase activity	0.0468314	4	374	54	14841	0.0106952	0.00363857	0.0740741	0.0252005	CL_0000844-down.xls	Adcy7,Adora2a,Adrb2,Calcrl
GO:0046463	acylglycerol biosynthetic process	0.0471968	2	374	14	14841	0.00534759	0.000943333	0.142857	0.0252005	CL_0000844-down.xls	Agpat9,Dgat1
GO:0060742	epithelial cell differentiation involved in prostate gland development	0.0471968	2	374	14	14841	0.00534759	0.000943333	0.142857	0.0252005	CL_0000844-down.xls	Plaur,Psap
GO:0032689	negative regulation of interferon-gamma production	0.0471968	2	374	14	14841	0.00534759	0.000943333	0.142857	0.0252005	CL_0000844-down.xls	Gimap5,Rara
GO:0046460	neutral lipid biosynthetic process	0.0471968	2	374	14	14841	0.00534759	0.000943333	0.142857	0.0252005	CL_0000844-down.xls	Agpat9,Dgat1
GO:0051155	positive regulation of striated muscle cell differentiation	0.0471968	2	374	14	14841	0.00534759	0.000943333	0.142857	0.0252005	CL_0000844-down.xls	Bcl2,Foxp1
GO:0032494	response to peptidoglycan	0.0471968	2	374	14	14841	0.00534759	0.000943333	0.142857	0.0252005	CL_0000844-down.xls	Irak3,Tlr2
GO:0048384	retinoic acid receptor signaling pathway	0.0471968	2	374	14	14841	0.00534759	0.000943333	0.142857	0.0252005	CL_0000844-down.xls	Pml,Rara
GO:0009185	ribonucleoside diphosphate metabolic process	0.0471968	2	374	14	14841	0.00534759	0.000943333	0.142857	0.0252005	CL_0000844-down.xls	Entpd1,Entpd4
GO:0045137	development of primary sexual characteristics	0.048321	8	374	159	14841	0.0213904	0.0107136	0.0503145	0.0252005	CL_0000844-down.xls	Arrb1,Bcl2,Esr1,Foxo3,Immp2l,Lfng,Plekha1,Rara
GO:0031401	positive regulation of protein modification process	0.0488774	13	374	308	14841	0.0347594	0.0207533	0.0422078	0.0252005	CL_0000844-down.xls	Arrb1,Bcl2,Bmi1,Dnajb2,Il12a,Il6st,Insr,Jarid2,Lpin1,Pecam1,Pml,Ppap2b,Ube2d1
GO:0000082	G1/S transition of mitotic cell cycle	0.0495419	4	374	55	14841	0.0106952	0.00370595	0.0727273	0.0252005	CL_0000844-down.xls	Bcl2,Cdkn1b,Gpr132,Rb1
GO:0001666	response to hypoxia	0.0495662	6	374	105	14841	0.0160428	0.00707499	0.0571429	0.0252005	CL_0000844-down.xls	Cd38,Dpp4,Itpr1,Pml,Prkce,Smad3
GO:0002218	activation of innate immune response	0.0496192	3	374	33	14841	0.00802139	0.00222357	0.0909091	0.0252005	CL_0000844-down.xls	Pglyrp1,Tlr2,Tlr7
GO:0070988	demethylation	0.0496192	3	374	33	14841	0.00802139	0.00222357	0.0909091	0.0252005	CL_0000844-down.xls	Jhdm1d,Kdm5b,Kdm6b
GO:0032729	positive regulation of interferon-gamma production	0.0496192	3	374	33	14841	0.00802139	0.00222357	0.0909091	0.0252005	CL_0000844-down.xls	Ifnar1,Il12a,Il27ra
GO:0034314	Arp2/3 complex-mediated actin nucleation	0.0497675	1	374	2	14841	0.0026738	0.000134762	0.5	0.0252005	CL_0000844-down.xls	Jmy
GO:0043369	CD4-positive or CD8-positive, alpha-beta T cell lineage commitment	0.0497675	1	374	2	14841	0.0026738	0.000134762	0.5	0.0252005	CL_0000844-down.xls	Bcl2
GO:0046381	CMP-N-acetylneuraminate metabolic process	0.0497675	1	374	2	14841	0.0026738	0.000134762	0.5	0.0252005	CL_0000844-down.xls	Cmah
GO:0030578	PML body organization	0.0497675	1	374	2	14841	0.0026738	0.000134762	0.5	0.0252005	CL_0000844-down.xls	Pml
GO:0046048	UDP metabolic process	0.0497675	1	374	2	14841	0.0026738	0.000134762	0.5	0.0252005	CL_0000844-down.xls	Entpd4
GO:0070358	actin polymerization-dependent cell motility	0.0497675	1	374	2	14841	0.0026738	0.000134762	0.5	0.0252005	CL_0000844-down.xls	Jmy
GO:0007527	adult somatic muscle development	0.0497675	1	374	2	14841	0.0026738	0.000134762	0.5	0.0252005	CL_0000844-down.xls	Utrn
GO:0035887	aortic smooth muscle cell differentiation	0.0497675	1	374	2	14841	0.0026738	0.000134762	0.5	0.0252005	CL_0000844-down.xls	Smarca2
GO:0051832	avoidance of defenses of other organism involved in symbiotic interaction	0.0497675	1	374	2	14841	0.0026738	0.000134762	0.5	0.0252005	CL_0000844-down.xls	Smad3
GO:0044413	avoidance of host defenses	0.0497675	1	374	2	14841	0.0026738	0.000134762	0.5	0.0252005	CL_0000844-down.xls	Smad3
GO:0002752	cell surface pattern recognition receptor signaling pathway	0.0497675	1	374	2	14841	0.0026738	0.000134762	0.5	0.0252005	CL_0000844-down.xls	Tlr2
GO:0071476	cellular hypotonic response	0.0497675	1	374	2	14841	0.0026738	0.000134762	0.5	0.0252005	CL_0000844-down.xls	Slc12a6
GO:0071726	cellular response to diacyl bacterial lipopeptide	0.0497675	1	374	2	14841	0.0026738	0.000134762	0.5	0.0252005	CL_0000844-down.xls	Tlr2
GO:0071727	cellular response to triacyl bacterial lipopeptide	0.0497675	1	374	2	14841	0.0026738	0.000134762	0.5	0.0252005	CL_0000844-down.xls	Tlr2
GO:0015889	cobalamin transport	0.0497675	1	374	2	14841	0.0026738	0.000134762	0.5	0.0252005	CL_0000844-down.xls	Tcn2
GO:0042407	cristae formation	0.0497675	1	374	2	14841	0.0026738	0.000134762	0.5	0.0252005	CL_0000844-down.xls	Taz
GO:0046092	deoxycytidine metabolic process	0.0497675	1	374	2	14841	0.0026738	0.000134762	0.5	0.0252005	CL_0000844-down.xls	Tk2
GO:0002032	desensitization of G-protein coupled receptor protein signaling pathway by arrestin	0.0497675	1	374	2	14841	0.0026738	0.000134762	0.5	0.0252005	CL_0000844-down.xls	Adrb2
GO:0042496	detection of diacyl bacterial lipopeptide	0.0497675	1	374	2	14841	0.0026738	0.000134762	0.5	0.0252005	CL_0000844-down.xls	Tlr2
GO:0042495	detection of triacyl bacterial lipopeptide	0.0497675	1	374	2	14841	0.0026738	0.000134762	0.5	0.0252005	CL_0000844-down.xls	Tlr2
GO:0050904	diapedesis	0.0497675	1	374	2	14841	0.0026738	0.000134762	0.5	0.0252005	CL_0000844-down.xls	Pecam1
GO:0043650	dicarboxylic acid biosynthetic process	0.0497675	1	374	2	14841	0.0026738	0.000134762	0.5	0.0252005	CL_0000844-down.xls	Kynu
GO:0019049	evasion of host defenses by virus	0.0497675	1	374	2	14841	0.0026738	0.000134762	0.5	0.0252005	CL_0000844-down.xls	Smad3
GO:0051834	evasion or tolerance of defenses of other organism involved in symbiotic interaction	0.0497675	1	374	2	14841	0.0026738	0.000134762	0.5	0.0252005	CL_0000844-down.xls	Smad3
GO:0044415	evasion or tolerance of host defenses	0.0497675	1	374	2	14841	0.0026738	0.000134762	0.5	0.0252005	CL_0000844-down.xls	Smad3
GO:0042946	glucoside transport	0.0497675	1	374	2	14841	0.0026738	0.000134762	0.5	0.0252005	CL_0000844-down.xls	Slc50a1
GO:0061017	hepatoblast differentiation	0.0497675	1	374	2	14841	0.0026738	0.000134762	0.5	0.0252005	CL_0000844-down.xls	Hhex
GO:0071557	histone H3-K27 demethylation	0.0497675	1	374	2	14841	0.0026738	0.000134762	0.5	0.0252005	CL_0000844-down.xls	Jhdm1d
GO:0035574	histone H4-K20 demethylation	0.0497675	1	374	2	14841	0.0026738	0.000134762	0.5	0.0252005	CL_0000844-down.xls	Jhdm1d
GO:0002518	lymphocyte chemotaxis across high endothelial venule	0.0497675	1	374	2	14841	0.0026738	0.000134762	0.5	0.0252005	CL_0000844-down.xls	Ccr7
GO:0001579	medium-chain fatty acid transport	0.0497675	1	374	2	14841	0.0026738	0.000134762	0.5	0.0252005	CL_0000844-down.xls	Slc27a4
GO:0014889	muscle atrophy	0.0497675	1	374	2	14841	0.0026738	0.000134762	0.5	0.0252005	CL_0000844-down.xls	Fbxo32
GO:0010716	negative regulation of extracellular matrix disassembly	0.0497675	1	374	2	14841	0.0026738	0.000134762	0.5	0.0252005	CL_0000844-down.xls	Dpp4
GO:0031064	negative regulation of histone deacetylation	0.0497675	1	374	2	14841	0.0026738	0.000134762	0.5	0.0252005	CL_0000844-down.xls	Ski
GO:0090086	negative regulation of protein deubiquitination	0.0497675	1	374	2	14841	0.0026738	0.000134762	0.5	0.0252005	CL_0000844-down.xls	Dnajb2
GO:0046671	negative regulation of retinal cell programmed cell death	0.0497675	1	374	2	14841	0.0026738	0.000134762	0.5	0.0252005	CL_0000844-down.xls	Bcl2
GO:0070944	neutrophil mediated killing of bacterium	0.0497675	1	374	2	14841	0.0026738	0.000134762	0.5	0.0252005	CL_0000844-down.xls	Ncf1
GO:0070947	neutrophil mediated killing of fungus	0.0497675	1	374	2	14841	0.0026738	0.000134762	0.5	0.0252005	CL_0000844-down.xls	Ncf1
GO:0070946	neutrophil mediated killing of gram-positive bacterium	0.0497675	1	374	2	14841	0.0026738	0.000134762	0.5	0.0252005	CL_0000844-down.xls	Ncf1
GO:0043585	nose morphogenesis	0.0497675	1	374	2	14841	0.0026738	0.000134762	0.5	0.0252005	CL_0000844-down.xls	Ski
GO:0031022	nuclear migration along microfilament	0.0497675	1	374	2	14841	0.0026738	0.000134762	0.5	0.0252005	CL_0000844-down.xls	Syne2
GO:0001555	oocyte growth	0.0497675	1	374	2	14841	0.0026738	0.000134762	0.5	0.0252005	CL_0000844-down.xls	Mll2
GO:0010694	positive regulation of alkaline phosphatase activity	0.0497675	1	374	2	14841	0.0026738	0.000134762	0.5	0.0252005	CL_0000844-down.xls	Smad3
GO:0045082	positive regulation of interleukin-10 biosynthetic process	0.0497675	1	374	2	14841	0.0026738	0.000134762	0.5	0.0252005	CL_0000844-down.xls	Irf4
GO:0045368	positive regulation of interleukin-13 biosynthetic process	0.0497675	1	374	2	14841	0.0026738	0.000134762	0.5	0.0252005	CL_0000844-down.xls	Irf4
GO:0002729	positive regulation of natural killer cell cytokine production	0.0497675	1	374	2	14841	0.0026738	0.000134762	0.5	0.0252005	CL_0000844-down.xls	Gimap5
GO:0014042	positive regulation of neuron maturation	0.0497675	1	374	2	14841	0.0026738	0.000134762	0.5	0.0252005	CL_0000844-down.xls	Bcl2
GO:0048743	positive regulation of skeletal muscle fiber development	0.0497675	1	374	2	14841	0.0026738	0.000134762	0.5	0.0252005	CL_0000844-down.xls	Bcl2
GO:0032916	positive regulation of transforming growth factor beta3 production	0.0497675	1	374	2	14841	0.0026738	0.000134762	0.5	0.0252005	CL_0000844-down.xls	Smad3
GO:0060431	primary lung bud formation	0.0497675	1	374	2	14841	0.0026738	0.000134762	0.5	0.0252005	CL_0000844-down.xls	Hhex
GO:0033577	protein glycosylation in endoplasmic reticulum	0.0497675	1	374	2	14841	0.0026738	0.000134762	0.5	0.0252005	CL_0000844-down.xls	Alg2
GO:0071459	protein localization to chromosome, centromeric region	0.0497675	1	374	2	14841	0.0026738	0.000134762	0.5	0.0252005	CL_0000844-down.xls	Rb1
GO:0009193	pyrimidine ribonucleoside diphosphate metabolic process	0.0497675	1	374	2	14841	0.0026738	0.000134762	0.5	0.0252005	CL_0000844-down.xls	Entpd4
GO:0019805	quinolinate biosynthetic process	0.0497675	1	374	2	14841	0.0026738	0.000134762	0.5	0.0252005	CL_0000844-down.xls	Kynu
GO:0090118	receptor-mediated endocytosis of low-density lipoprotein particle involved in cholesterol transport	0.0497675	1	374	2	14841	0.0026738	0.000134762	0.5	0.0252005	CL_0000844-down.xls	Ldlrap1
GO:0050855	regulation of B cell receptor signaling pathway	0.0497675	1	374	2	14841	0.0026738	0.000134762	0.5	0.0252005	CL_0000844-down.xls	Nfam1
GO:0043376	regulation of CD8-positive, alpha-beta T cell differentiation	0.0497675	1	374	2	14841	0.0026738	0.000134762	0.5	0.0252005	CL_0000844-down.xls	Zbtb7b
GO:0045366	regulation of interleukin-13 biosynthetic process	0.0497675	1	374	2	14841	0.0026738	0.000134762	0.5	0.0252005	CL_0000844-down.xls	Irf4
GO:0032661	regulation of interleukin-18 production	0.0497675	1	374	2	14841	0.0026738	0.000134762	0.5	0.0252005	CL_0000844-down.xls	Tlr2
GO:0014916	regulation of lung blood pressure	0.0497675	1	374	2	14841	0.0026738	0.000134762	0.5	0.0252005	CL_0000844-down.xls	Gch1
GO:0002727	regulation of natural killer cell cytokine production	0.0497675	1	374	2	14841	0.0026738	0.000134762	0.5	0.0252005	CL_0000844-down.xls	Gimap5
GO:0006808	regulation of nitrogen utilization	0.0497675	1	374	2	14841	0.0026738	0.000134762	0.5	0.0252005	CL_0000844-down.xls	Bcl2
GO:0048631	regulation of skeletal muscle tissue growth	0.0497675	1	374	2	14841	0.0026738	0.000134762	0.5	0.0252005	CL_0000844-down.xls	Adrb2
GO:0002649	regulation of tolerance induction to self antigen	0.0497675	1	374	2	14841	0.0026738	0.000134762	0.5	0.0252005	CL_0000844-down.xls	Ccr7
GO:0010447	response to acidity	0.0497675	1	374	2	14841	0.0026738	0.000134762	0.5	0.0252005	CL_0000844-down.xls	Gpr65
GO:0032025	response to cobalt ion	0.0497675	1	374	2	14841	0.0026738	0.000134762	0.5	0.0252005	CL_0000844-down.xls	D2hgdh
GO:0052565	response to defense-related host nitric oxide production	0.0497675	1	374	2	14841	0.0026738	0.000134762	0.5	0.0252005	CL_0000844-down.xls	Tlr2
GO:0052551	response to defense-related nitric oxide production by other organism involved in symbiotic interaction	0.0497675	1	374	2	14841	0.0026738	0.000134762	0.5	0.0252005	CL_0000844-down.xls	Tlr2
GO:0071724	response to diacyl bacterial lipopeptide	0.0497675	1	374	2	14841	0.0026738	0.000134762	0.5	0.0252005	CL_0000844-down.xls	Tlr2
GO:0055099	response to high density lipoprotein particle stimulus	0.0497675	1	374	2	14841	0.0026738	0.000134762	0.5	0.0252005	CL_0000844-down.xls	Abcg1
GO:0071725	response to triacyl bacterial lipopeptide	0.0497675	1	374	2	14841	0.0026738	0.000134762	0.5	0.0252005	CL_0000844-down.xls	Tlr2
GO:0031134	sister chromatid biorientation	0.0497675	1	374	2	14841	0.0026738	0.000134762	0.5	0.0252005	CL_0000844-down.xls	Rb1
GO:0042780	tRNA 3'-end processing	0.0497675	1	374	2	14841	0.0026738	0.000134762	0.5	0.0252005	CL_0000844-down.xls	Elac1
GO:0034154	toll-like receptor 7 signaling pathway	0.0497675	1	374	2	14841	0.0026738	0.000134762	0.5	0.0252005	CL_0000844-down.xls	Tlr7
GO:0060290	transdifferentiation	0.0497675	1	374	2	14841	0.0026738	0.000134762	0.5	0.0252005	CL_0000844-down.xls	Smad3
GO:0019442	tryptophan catabolic process to acetyl-CoA	0.0497675	1	374	2	14841	0.0026738	0.000134762	0.5	0.0252005	CL_0000844-down.xls	Kynu
GO:0042371	vitamin K biosynthetic process	0.0497675	1	374	2	14841	0.0026738	0.000134762	0.5	0.0252005	CL_0000844-down.xls	Vkorc1
GO:0010070	zygote asymmetric cell division	0.0497675	1	374	2	14841	0.0026738	0.000134762	0.5	0.0252005	CL_0000844-down.xls	Dicer1
GO:0048589	developmental growth	0.0498026	8	374	160	14841	0.0213904	0.0107809	0.05	0.0252005	CL_0000844-down.xls	Bcl2,Esr1,Foxo3,Mll2,Psap,Rara,Smad3,Zmiz1
GO:0033674	positive regulation of kinase activity	0.0518758	12	374	280	14841	0.0320856	0.0188667	0.0428571	0.0252005	CL_0000844-down.xls	Adora2a,Arrb1,Ceacam1,Dgka,Dgkh,Insr,Malt1,Map3k1,Mapk8ip3,Pfkfb2,Sdc4,Zeb2
GO:0044248	cellular catabolic process	0.0522831	36	374	1081	14841	0.0962567	0.0728388	0.0333025	0.0252005	CL_0000844-down.xls	Abca1,Abca2,Abcg1,Aldh6a1,Arrb1,Atg4c,Atp10d,Bckdhb,Btrc,Ddx58,Dnajb2,Dnase1l1,Entpd1,Entpd4,Ephx1,Faah,Fbxl12,Gbp5,Gch1,Gm2a,Gns,Ide,Irgm1,Kynu,Lpin1,Map3k1,Mylip,Ncf1,Npc1,Oas2,Ppp2r5c,Rab24,Slc27a4,Ube2d1,Usp20,Usp3
GO:0051726	regulation of cell cycle	0.0522848	19	374	503	14841	0.0508021	0.0338926	0.0377734	0.0252005	CL_0000844-down.xls	Bcl2,Btg3,Btrc,Cdkn1b,Esr1,Foxk1,Il12a,Insr,Jmy,Macf1,Notch2,Pkd1,Pml,Ppp2r5c,Rara,Rb1,Runx3,Sesn1,Smad3
GO:0031281	positive regulation of cyclase activity	0.0523369	4	374	56	14841	0.0106952	0.00377333	0.0714286	0.0252005	CL_0000844-down.xls	Adcy7,Adora2a,Adrb2,Calcrl
GO:0050880	regulation of blood vessel size	0.0523369	4	374	56	14841	0.0106952	0.00377333	0.0714286	0.0252005	CL_0000844-down.xls	Adora2a,Adrb2,Gch1,P2rx4
GO:0060603	mammary gland duct morphogenesis	0.0534405	3	374	34	14841	0.00802139	0.00229095	0.0882353	0.0252005	CL_0000844-down.xls	Btrc,Esr1,Pml
GO:0032755	positive regulation of interleukin-6 production	0.0534405	3	374	34	14841	0.00802139	0.00229095	0.0882353	0.0252005	CL_0000844-down.xls	Nod1,Tlr2,Tlr7
GO:0060759	regulation of response to cytokine stimulus	0.0534405	3	374	34	14841	0.00802139	0.00229095	0.0882353	0.0252005	CL_0000844-down.xls	Il6st,Irak2,Irak3
GO:0009081	branched chain family amino acid metabolic process	0.0535708	2	374	15	14841	0.00534759	0.00101071	0.133333	0.0252005	CL_0000844-down.xls	Aldh6a1,Bckdhb
GO:0045123	cellular extravasation	0.0535708	2	374	15	14841	0.00534759	0.00101071	0.133333	0.0252005	CL_0000844-down.xls	Pecam1,Selplg
GO:0042089	cytokine biosynthetic process	0.0535708	2	374	15	14841	0.00534759	0.00101071	0.133333	0.0252005	CL_0000844-down.xls	Ifnar1,Nod1
GO:0070076	histone lysine demethylation	0.0535708	2	374	15	14841	0.00534759	0.00101071	0.133333	0.0252005	CL_0000844-down.xls	Jhdm1d,Kdm5b
GO:0071158	positive regulation of cell cycle arrest	0.0535708	2	374	15	14841	0.00534759	0.00101071	0.133333	0.0252005	CL_0000844-down.xls	Pml,Ppp2r5c
GO:0072529	pyrimidine-containing compound catabolic process	0.0535708	2	374	15	14841	0.00534759	0.00101071	0.133333	0.0252005	CL_0000844-down.xls	Aldh6a1,Entpd4
GO:0010043	response to zinc ion	0.0535708	2	374	15	14841	0.00534759	0.00101071	0.133333	0.0252005	CL_0000844-down.xls	D2hgdh,Ggh
GO:0050777	negative regulation of immune response	0.0552163	4	374	57	14841	0.0106952	0.00384071	0.0701754	0.0252005	CL_0000844-down.xls	Cd55,Il27ra,Irak3,Stat6
GO:0035150	regulation of tube size	0.0552163	4	374	57	14841	0.0106952	0.00384071	0.0701754	0.0252005	CL_0000844-down.xls	Adora2a,Adrb2,Gch1,P2rx4
GO:0046519	sphingoid metabolic process	0.0552163	4	374	57	14841	0.0106952	0.00384071	0.0701754	0.0252005	CL_0000844-down.xls	B4galnt1,Gm2a,Sgms1,St6galnac3
GO:0061061	muscle structure development	0.05536	12	374	283	14841	0.0320856	0.0190688	0.0424028	0.0252005	CL_0000844-down.xls	Dicer1,Disp1,Foxk1,Foxp1,Rara,Rb1,Ski,Smarca2,Svil,Taz,Utrn,Zfp238
GO:0032147	activation of protein kinase activity	0.0554371	6	374	108	14841	0.0160428	0.00727714	0.0555556	0.0252005	CL_0000844-down.xls	Adora2a,Dgka,Dgkh,Insr,Malt1,Map3k1
GO:0070482	response to oxygen levels	0.0554371	6	374	108	14841	0.0160428	0.00727714	0.0555556	0.0252005	CL_0000844-down.xls	Cd38,Dpp4,Itpr1,Pml,Prkce,Smad3
GO:0045017	glycerolipid biosynthetic process	0.0559598	5	374	82	14841	0.013369	0.00552523	0.0609756	0.0252005	CL_0000844-down.xls	Agpat2,Agpat9,Dgat1,Mppe1,Taz
GO:0030330	DNA damage response, signal transduction by p53 class mediator	0.0573988	3	374	35	14841	0.00802139	0.00235833	0.0857143	0.0252005	CL_0000844-down.xls	Foxo3,Pml,Ppp2r5c
GO:0048002	antigen processing and presentation of peptide antigen	0.0573988	3	374	35	14841	0.00802139	0.00235833	0.0857143	0.0252005	CL_0000844-down.xls	H2-D1,H2-K1,H2-Q7
GO:0002637	regulation of immunoglobulin production	0.0573988	3	374	35	14841	0.00802139	0.00235833	0.0857143	0.0252005	CL_0000844-down.xls	Foxp1,Il27ra,Stat6
GO:0045428	regulation of nitric oxide biosynthetic process	0.0573988	3	374	35	14841	0.00802139	0.00235833	0.0857143	0.0252005	CL_0000844-down.xls	Gimap5,Insr,Tlr2
GO:0051603	proteolysis involved in cellular protein catabolic process	0.0574285	11	374	254	14841	0.0294118	0.0171147	0.0433071	0.0252005	CL_0000844-down.xls	Arrb1,Btrc,Dnajb2,Fbxl12,Ide,Map3k1,Mylip,Ppp2r5c,Ube2d1,Usp20,Usp3
GO:0030162	regulation of proteolysis	0.0576501	8	374	165	14841	0.0213904	0.0111178	0.0484848	0.0252005	CL_0000844-down.xls	Btrc,Dnajb2,Ide,Pml,Rhbdf1,Serpina3f,Serpinb1a,Serpini1
GO:0009725	response to hormone stimulus	0.0581768	14	374	348	14841	0.0374332	0.0234486	0.0402299	0.0252005	CL_0000844-down.xls	Agl,Bcl2,Cd38,Esr1,Foxo3,Ggh,Insr,Irf1,Lpin1,Mll2,Npc1,Nr1d2,Rara,Serpina3f
GO:0006959	humoral immune response	0.0581795	4	374	58	14841	0.0106952	0.00390809	0.0689655	0.0252005	CL_0000844-down.xls	Bmi1,Cd55,Daf2,Gpr183
GO:0008584	male gonad development	0.0581795	4	374	58	14841	0.0106952	0.00390809	0.0689655	0.0252005	CL_0000844-down.xls	Bcl2,Esr1,Plekha1,Rara
GO:0009895	negative regulation of catabolic process	0.0581795	4	374	58	14841	0.0106952	0.00390809	0.0689655	0.0252005	CL_0000844-down.xls	Gimap5,Irak3,Npc1,Smad3
GO:0090316	positive regulation of intracellular protein transport	0.0581795	4	374	58	14841	0.0106952	0.00390809	0.0689655	0.0252005	CL_0000844-down.xls	Ddx58,Smad3,Tlr2,Tlr7
GO:0051349	positive regulation of lyase activity	0.0581795	4	374	58	14841	0.0106952	0.00390809	0.0689655	0.0252005	CL_0000844-down.xls	Adcy7,Adora2a,Adrb2,Calcrl
GO:0046425	regulation of JAK-STAT cascade	0.0581795	4	374	58	14841	0.0106952	0.00390809	0.0689655	0.0252005	CL_0000844-down.xls	Il12a,Il6st,Irf1,Pecam1
GO:0006511	ubiquitin-dependent protein catabolic process	0.0592011	10	374	225	14841	0.026738	0.0151607	0.0444444	0.0252005	CL_0000844-down.xls	Arrb1,Btrc,Dnajb2,Fbxl12,Map3k1,Mylip,Ppp2r5c,Ube2d1,Usp20,Usp3
GO:0032856	activation of Ras GTPase activity	0.0602287	2	374	16	14841	0.00534759	0.00107809	0.125	0.0252005	CL_0000844-down.xls	Gpr65,Ralgapa2
GO:0023058	adaptation of signaling pathway	0.0602287	2	374	16	14841	0.00534759	0.00107809	0.125	0.0252005	CL_0000844-down.xls	Adrb2,Arrb1
GO:0042107	cytokine metabolic process	0.0602287	2	374	16	14841	0.00534759	0.00107809	0.125	0.0252005	CL_0000844-down.xls	Ifnar1,Nod1
GO:0002029	desensitization of G-protein coupled receptor protein signaling pathway	0.0602287	2	374	16	14841	0.00534759	0.00107809	0.125	0.0252005	CL_0000844-down.xls	Adrb2,Arrb1
GO:0046504	glycerol ether biosynthetic process	0.0602287	2	374	16	14841	0.00534759	0.00107809	0.125	0.0252005	CL_0000844-down.xls	Agpat9,Dgat1
GO:0031571	mitotic cell cycle G1/S transition DNA damage checkpoint	0.0602287	2	374	16	14841	0.00534759	0.00107809	0.125	0.0252005	CL_0000844-down.xls	Pml,Ppp2r5c
GO:0022401	negative adaptation of signaling pathway	0.0602287	2	374	16	14841	0.00534759	0.00107809	0.125	0.0252005	CL_0000844-down.xls	Adrb2,Arrb1
GO:0046636	negative regulation of alpha-beta T cell activation	0.0602287	2	374	16	14841	0.00534759	0.00107809	0.125	0.0252005	CL_0000844-down.xls	Adora2a,Socs5
GO:0048147	negative regulation of fibroblast proliferation	0.0602287	2	374	16	14841	0.00534759	0.00107809	0.125	0.0252005	CL_0000844-down.xls	Morc3,Ski
GO:0031057	negative regulation of histone modification	0.0602287	2	374	16	14841	0.00534759	0.00107809	0.125	0.0252005	CL_0000844-down.xls	Jarid2,Ski
GO:0030728	ovulation	0.0602287	2	374	16	14841	0.00534759	0.00107809	0.125	0.0252005	CL_0000844-down.xls	Foxo3,Immp2l
GO:0032731	positive regulation of interleukin-1 beta production	0.0602287	2	374	16	14841	0.00534759	0.00107809	0.125	0.0252005	CL_0000844-down.xls	Ccr7,Smad3
GO:0031648	protein destabilization	0.0602287	2	374	16	14841	0.00534759	0.00107809	0.125	0.0252005	CL_0000844-down.xls	Btrc,Mylip
GO:0032660	regulation of interleukin-17 production	0.0602287	2	374	16	14841	0.00534759	0.00107809	0.125	0.0252005	CL_0000844-down.xls	Il12a,Tlr2
GO:0045191	regulation of isotype switching	0.0602287	2	374	16	14841	0.00534759	0.00107809	0.125	0.0252005	CL_0000844-down.xls	Il27ra,Stat6
GO:0034121	regulation of toll-like receptor signaling pathway	0.0602287	2	374	16	14841	0.00534759	0.00107809	0.125	0.0252005	CL_0000844-down.xls	Irak3,Tlr2
GO:0010608	posttranscriptional regulation of gene expression	0.0602462	12	374	287	14841	0.0320856	0.0193383	0.0418118	0.0252005	CL_0000844-down.xls	Bcl2,Btrc,Dicer1,Morc3,Mylip,Pml,Ppap2b,Rara,Smad3,Tdrd7,Tnrc6b,Usp3
GO:0045597	positive regulation of cell differentiation	0.0602792	16	374	414	14841	0.0427807	0.0278957	0.0386473	0.0252005	CL_0000844-down.xls	Bcl2,Ccr7,Cd1d1,Fndc3b,Foxo3,Foxp1,Gimap5,Il2rg,Il6st,Limk1,Mapk8ip3,Notch2,Rara,Rb1,Smad3,Socs5
GO:0051250	negative regulation of lymphocyte activation	0.06085	5	374	84	14841	0.013369	0.00566	0.0595238	0.0252005	CL_0000844-down.xls	Adora2a,Cd274,Gimap5,Ptpn22,Socs5
GO:0060324	face development	0.0614918	3	374	36	14841	0.00802139	0.00242571	0.0833333	0.0252005	CL_0000844-down.xls	Itga4,Plekha1,Ski
GO:0009062	fatty acid catabolic process	0.0614918	3	374	36	14841	0.00802139	0.00242571	0.0833333	0.0252005	CL_0000844-down.xls	Faah,Lpin1,Slc27a4
GO:0030890	positive regulation of B cell proliferation	0.0614918	3	374	36	14841	0.00802139	0.00242571	0.0833333	0.0252005	CL_0000844-down.xls	Bcl2,Bmi1,Cd38
GO:0050730	regulation of peptidyl-tyrosine phosphorylation	0.0617105	6	374	111	14841	0.0160428	0.00747928	0.0540541	0.0252005	CL_0000844-down.xls	Il12a,Il6st,Irf1,Pecam1,Ppap2b,Prkce
GO:0003006	developmental process involved in reproduction	0.0627064	14	374	352	14841	0.0374332	0.0237181	0.0397727	0.0252005	CL_0000844-down.xls	Acrbp,Arrb1,Bcl2,Esr1,Foxo3,Immp2l,Insr,Lfng,Mll2,Plaur,Plekha1,Psap,Rara,Tdrd7
GO:0032388	positive regulation of intracellular transport	0.0643557	4	374	60	14841	0.0106952	0.00404285	0.0666667	0.0252005	CL_0000844-down.xls	Ddx58,Smad3,Tlr2,Tlr7
GO:0044257	cellular protein catabolic process	0.0655435	11	374	260	14841	0.0294118	0.017519	0.0423077	0.0252005	CL_0000844-down.xls	Arrb1,Btrc,Dnajb2,Fbxl12,Ide,Map3k1,Mylip,Ppp2r5c,Ube2d1,Usp20,Usp3
GO:0009948	anterior/posterior axis specification	0.065717	3	374	37	14841	0.00802139	0.00249309	0.0810811	0.0252005	CL_0000844-down.xls	Hhex,Ski,Wls
GO:0048639	positive regulation of developmental growth	0.065717	3	374	37	14841	0.00802139	0.00249309	0.0810811	0.0252005	CL_0000844-down.xls	Adrb2,Insr,Limk1
GO:0030148	sphingolipid biosynthetic process	0.065717	3	374	37	14841	0.00802139	0.00249309	0.0810811	0.0252005	CL_0000844-down.xls	B3gnt5,B4galnt1,Sgms1
GO:0055123	digestive system development	0.0659752	5	374	86	14841	0.013369	0.00579476	0.0581395	0.0252005	CL_0000844-down.xls	Bcl2,Dicer1,Insr,Rb1,Smad3
GO:0046395	carboxylic acid catabolic process	0.0661171	6	374	113	14841	0.0160428	0.00761404	0.0530973	0.0252005	CL_0000844-down.xls	Aldh6a1,Bckdhb,Faah,Kynu,Lpin1,Slc27a4
GO:0016054	organic acid catabolic process	0.0661171	6	374	113	14841	0.0160428	0.00761404	0.0530973	0.0252005	CL_0000844-down.xls	Aldh6a1,Bckdhb,Faah,Kynu,Lpin1,Slc27a4
GO:0051347	positive regulation of transferase activity	0.0667472	12	374	292	14841	0.0320856	0.0196752	0.0410959	0.0252005	CL_0000844-down.xls	Adora2a,Arrb1,Ceacam1,Dgka,Dgkh,Insr,Malt1,Map3k1,Mapk8ip3,Pfkfb2,Sdc4,Zeb2
GO:0043170	macromolecule metabolic process	0.0671176	140	374	4997	14841	0.374332	0.336702	0.0280168	0.0252005	CL_0000844-down.xls	4833442J19Rik,Abca1,Abcg1,Adam19,Aff1,Aff3,Agl,Alg2,Arid5a,Arrb1,Atg4c,B3gnt5,Bach1,Bcl2,Birc3,Bmi1,Btrc,C230081A13Rik,Calcoco1,Cd55,Crebl2,Csnk1g3,D2hgdh,Daf2,Dicer1,Disp1,Dnajb2,Dnase1l1,Dpp4,Dstyk,Eef2k,Elac1,Ercc5,Esr1,Ezh1,Fan1,Fbxl12,Foxj2,Foxk1,Foxn3,Foxo3,Foxp1,Gns,Hbp1,Hck,Hhat,Hhex,Ide,Ifnar1,Ikbkb,Il6st,Immp2l,Insr,Irak2,Irak3,Irf1,Irf4,Jarid2,Jhdm1d,Jmy,Kdm5b,Kdm6b,Klf12,Klf2,Klf3,Klf…
GO:0006026	aminoglycan catabolic process	0.0671523	2	374	17	14841	0.00534759	0.00114548	0.117647	0.0252005	CL_0000844-down.xls	Gns,Pglyrp1
GO:0006000	fructose metabolic process	0.0671523	2	374	17	14841	0.00534759	0.00114548	0.117647	0.0252005	CL_0000844-down.xls	Pfkfb2,Pfkfb4
GO:0070306	lens fiber cell differentiation	0.0671523	2	374	17	14841	0.00534759	0.00114548	0.117647	0.0252005	CL_0000844-down.xls	Smad3,Tdrd7
GO:0032757	positive regulation of interleukin-8 production	0.0671523	2	374	17	14841	0.00534759	0.00114548	0.117647	0.0252005	CL_0000844-down.xls	Tlr2,Tlr7
GO:0032481	positive regulation of type I interferon production	0.0671523	2	374	17	14841	0.00534759	0.00114548	0.117647	0.0252005	CL_0000844-down.xls	Ddx58,Tlr2
GO:0009218	pyrimidine ribonucleotide metabolic process	0.0671523	2	374	17	14841	0.00534759	0.00114548	0.117647	0.0252005	CL_0000844-down.xls	Entpd4,Rp2h
GO:0050691	regulation of defense response to virus by host	0.0671523	2	374	17	14841	0.00534759	0.00114548	0.117647	0.0252005	CL_0000844-down.xls	Ddx58,Pml
GO:0007389	pattern specification process	0.0672294	15	374	388	14841	0.040107	0.0261438	0.0386598	0.0252005	CL_0000844-down.xls	Arl13b,Bmi1,Disp1,Foxj2,Foxk1,Foxn3,Foxo3,Foxp1,Hhex,Lfng,Notch2,Ski,Smad3,Wls,Zeb2
GO:0008360	regulation of cell shape	0.0675675	4	374	61	14841	0.0106952	0.00411024	0.0655738	0.0252005	CL_0000844-down.xls	Arap1,Arhgap15,Arhgef18,Myl12b
GO:0019941	modification-dependent protein catabolic process	0.0680855	10	374	231	14841	0.026738	0.015565	0.04329	0.0252005	CL_0000844-down.xls	Arrb1,Btrc,Dnajb2,Fbxl12,Map3k1,Mylip,Ppp2r5c,Ube2d1,Usp20,Usp3
GO:0006730	one-carbon metabolic process	0.068406	11	374	262	14841	0.0294118	0.0176538	0.0419847	0.0252005	CL_0000844-down.xls	4833442J19Rik,Ezh1,Jhdm1d,Kdm5b,Kdm6b,Mll2,Mll3,Pcmtd2,Prdm9,Prmt2,Setd1b
GO:0046467	membrane lipid biosynthetic process	0.0700717	3	374	38	14841	0.00802139	0.00256047	0.0789474	0.0252005	CL_0000844-down.xls	B3gnt5,B4galnt1,Sgms1
GO:0048146	positive regulation of fibroblast proliferation	0.0700717	3	374	38	14841	0.00802139	0.00256047	0.0789474	0.0252005	CL_0000844-down.xls	Bmi1,Esr1,Zmiz1
GO:0032273	positive regulation of protein polymerization	0.0700717	3	374	38	14841	0.00802139	0.00256047	0.0789474	0.0252005	CL_0000844-down.xls	Cdkn1b,Jmy,Map3k1
GO:0002712	regulation of B cell mediated immunity	0.0700717	3	374	38	14841	0.00802139	0.00256047	0.0789474	0.0252005	CL_0000844-down.xls	Gimap5,Il27ra,Stat6
GO:0002889	regulation of immunoglobulin mediated immune response	0.0700717	3	374	38	14841	0.00802139	0.00256047	0.0789474	0.0252005	CL_0000844-down.xls	Gimap5,Il27ra,Stat6
GO:0051338	regulation of transferase activity	0.0702869	17	374	456	14841	0.0454545	0.0307257	0.0372807	0.0252005	CL_0000844-down.xls	Adora2a,Arrb1,Cdkn1b,Ceacam1,Dgka,Dgkh,Insr,Irak3,Malt1,Map3k1,Mapk8ip3,Pfkfb2,Pik3r5,Pml,Rb1,Sdc4,Zeb2
GO:0042102	positive regulation of T cell proliferation	0.0708609	4	374	62	14841	0.0106952	0.00417762	0.0645161	0.0252005	CL_0000844-down.xls	Bmi1,Ccr7,Il12a,Il6st
GO:0045761	regulation of adenylate cyclase activity	0.0713342	5	374	88	14841	0.013369	0.00592952	0.0568182	0.0252005	CL_0000844-down.xls	Adcy7,Adora2a,Adrb2,Calcrl,S1pr1
GO:0044281	small molecule metabolic process	0.0719963	54	374	1760	14841	0.144385	0.11859	0.0306818	0.0252005	CL_0000844-down.xls	4833442J19Rik,Abca1,Abca2,Abcg1,Acadsb,Adcy7,Agpat2,Agpat9,Aldh6a1,Ampd3,Atp10d,Bckdhb,Cmah,Cryl1,Ctps2,Cyp4f13,Ddx58,Dgat1,Dgkh,Entpd1,Entpd4,Ezh1,Faah,Gbp5,Gch1,Ggh,Gpcpd1,H6pd,Ide,Il6st,Jhdm1d,Kdm5b,Kdm6b,Kynu,Ldlrap1,Lpin1,Lrrc16a,Mll2,Mll3,Ncf1,Pcmtd2,Pdia4,Pfkfb2,Pfkfb4,Prdm9,Prkab2,Prmt2,Rp2h,Setd1b,Slc27a4,Slc37a2,Tcn2,Tk2,Vkorc1
GO:0043632	modification-dependent macromolecule catabolic process	0.07283	10	374	234	14841	0.026738	0.0157671	0.042735	0.0252005	CL_0000844-down.xls	Arrb1,Btrc,Dnajb2,Fbxl12,Map3k1,Mylip,Ppp2r5c,Ube2d1,Usp20,Usp3
GO:0071840	cellular component organization or biogenesis	0.0734191	84	374	2875	14841	0.224599	0.19372	0.0292174	0.0252005	CL_0000844-down.xls	Abca1,Abcg1,Adora2a,Adrb2,Anxa5,Arhgap26,Arhgef18,Arrb1,Atg4c,Bcl2,Birc3,Bmi1,C230081A13Rik,Capg,Cd47,Clec2i,Cnn3,Dgat1,Dgkh,Dicer1,Ezh1,Foxp1,Gch1,Gimap5,Gpr65,Hck,Hps3,Ide,Immp2l,Insr,Irf4,Jarid2,Jhdm1d,Jmy,Kdm5b,Kdm6b,Klf2,Klf7,L3mbtl3,Ldlrap1,Lgals3bp,Limk1,Lpin1,Lrrc16a,Malt1,Map3k1,Mapk8ip3,Mll2,Mll3,Myst4,Nid1,Npc1,Nuak2,P2rx4,Pecam1,Phf1,Phf21a,Plekha1,Pml,Ppp1r9b,Prdm9,Prmt2,Rara,Rb1,Rdx…
GO:0002755	MyD88-dependent toll-like receptor signaling pathway	0.073717	1	374	3	14841	0.0026738	0.000202143	0.333333	0.0252005	CL_0000844-down.xls	Tlr2
GO:0006742	NADP catabolic process	0.073717	1	374	3	14841	0.0026738	0.000202143	0.333333	0.0252005	CL_0000844-down.xls	Ncf1
GO:0042891	antibiotic transport	0.073717	1	374	3	14841	0.0026738	0.000202143	0.333333	0.0252005	CL_0000844-down.xls	Tlr2
GO:0048003	antigen processing and presentation of lipid antigen via MHC class Ib	0.073717	1	374	3	14841	0.0026738	0.000202143	0.333333	0.0252005	CL_0000844-down.xls	Cd1d1
GO:0048007	antigen processing and presentation, exogenous lipid antigen via MHC class Ib	0.073717	1	374	3	14841	0.0026738	0.000202143	0.333333	0.0252005	CL_0000844-down.xls	Cd1d1
GO:0019482	beta-alanine metabolic process	0.073717	1	374	3	14841	0.0026738	0.000202143	0.333333	0.0252005	CL_0000844-down.xls	Aldh6a1
GO:0010815	bradykinin catabolic process	0.073717	1	374	3	14841	0.0026738	0.000202143	0.333333	0.0252005	CL_0000844-down.xls	Ide
GO:0032049	cardiolipin biosynthetic process	0.073717	1	374	3	14841	0.0026738	0.000202143	0.333333	0.0252005	CL_0000844-down.xls	Taz
GO:0071318	cellular response to ATP	0.073717	1	374	3	14841	0.0026738	0.000202143	0.333333	0.0252005	CL_0000844-down.xls	Ssh1
GO:0071402	cellular response to lipoprotein particle stimulus	0.073717	1	374	3	14841	0.0026738	0.000202143	0.333333	0.0252005	CL_0000844-down.xls	Npc1
GO:0071404	cellular response to low-density lipoprotein particle stimulus	0.073717	1	374	3	14841	0.0026738	0.000202143	0.333333	0.0252005	CL_0000844-down.xls	Npc1
GO:0071224	cellular response to peptidoglycan	0.073717	1	374	3	14841	0.0026738	0.000202143	0.333333	0.0252005	CL_0000844-down.xls	Tlr2
GO:0009235	cobalamin metabolic process	0.073717	1	374	3	14841	0.0026738	0.000202143	0.333333	0.0252005	CL_0000844-down.xls	Tcn2
GO:0070340	detection of bacterial lipopeptide	0.073717	1	374	3	14841	0.0026738	0.000202143	0.333333	0.0252005	CL_0000844-down.xls	Tlr2
GO:0042494	detection of bacterial lipoprotein	0.073717	1	374	3	14841	0.0026738	0.000202143	0.333333	0.0252005	CL_0000844-down.xls	Tlr2
GO:0002086	diaphragm contraction	0.073717	1	374	3	14841	0.0026738	0.000202143	0.333333	0.0252005	CL_0000844-down.xls	Adrb2
GO:0061010	gall bladder development	0.073717	1	374	3	14841	0.0026738	0.000202143	0.333333	0.0252005	CL_0000844-down.xls	Hhex
GO:0006689	ganglioside catabolic process	0.073717	1	374	3	14841	0.0026738	0.000202143	0.333333	0.0252005	CL_0000844-down.xls	Gm2a
GO:0070365	hepatocyte differentiation	0.073717	1	374	3	14841	0.0026738	0.000202143	0.333333	0.0252005	CL_0000844-down.xls	Hhex
GO:0006971	hypotonic response	0.073717	1	374	3	14841	0.0026738	0.000202143	0.333333	0.0252005	CL_0000844-down.xls	Slc12a6
GO:0001771	immunological synapse formation	0.073717	1	374	3	14841	0.0026738	0.000202143	0.333333	0.0252005	CL_0000844-down.xls	Ccr7
GO:0032615	interleukin-12 production	0.073717	1	374	3	14841	0.0026738	0.000202143	0.333333	0.0252005	CL_0000844-down.xls	Ccr7
GO:0042339	keratan sulfate metabolic process	0.073717	1	374	3	14841	0.0026738	0.000202143	0.333333	0.0252005	CL_0000844-down.xls	Gns
GO:0001765	membrane raft assembly	0.073717	1	374	3	14841	0.0026738	0.000202143	0.333333	0.0252005	CL_0000844-down.xls	Clec2i
GO:0010626	negative regulation of Schwann cell proliferation	0.073717	1	374	3	14841	0.0026738	0.000202143	0.333333	0.0252005	CL_0000844-down.xls	Ski
GO:0045629	negative regulation of T-helper 2 cell differentiation	0.073717	1	374	3	14841	0.0026738	0.000202143	0.333333	0.0252005	CL_0000844-down.xls	Socs5
GO:0010956	negative regulation of calcidiol 1-monooxygenase activity	0.073717	1	374	3	14841	0.0026738	0.000202143	0.333333	0.0252005	CL_0000844-down.xls	Nfkb1
GO:0051782	negative regulation of cell division	0.073717	1	374	3	14841	0.0026738	0.000202143	0.333333	0.0252005	CL_0000844-down.xls	Txnip
GO:0090084	negative regulation of inclusion body assembly	0.073717	1	374	3	14841	0.0026738	0.000202143	0.333333	0.0252005	CL_0000844-down.xls	Dnajb2
GO:0016242	negative regulation of macroautophagy	0.073717	1	374	3	14841	0.0026738	0.000202143	0.333333	0.0252005	CL_0000844-down.xls	Npc1
GO:0033689	negative regulation of osteoblast proliferation	0.073717	1	374	3	14841	0.0026738	0.000202143	0.333333	0.0252005	CL_0000844-down.xls	Bcl2
GO:0070942	neutrophil mediated cytotoxicity	0.073717	1	374	3	14841	0.0026738	0.000202143	0.333333	0.0252005	CL_0000844-down.xls	Ncf1
GO:0070943	neutrophil mediated killing of symbiont cell	0.073717	1	374	3	14841	0.0026738	0.000202143	0.333333	0.0252005	CL_0000844-down.xls	Ncf1
GO:0030575	nuclear body organization	0.073717	1	374	3	14841	0.0026738	0.000202143	0.333333	0.0252005	CL_0000844-down.xls	Pml
GO:0006295	nucleotide-excision repair, DNA incision, 3'-to lesion	0.073717	1	374	3	14841	0.0026738	0.000202143	0.333333	0.0252005	CL_0000844-down.xls	Ercc5
GO:0009313	oligosaccharide catabolic process	0.073717	1	374	3	14841	0.0026738	0.000202143	0.333333	0.0252005	CL_0000844-down.xls	Gm2a
GO:0006655	phosphatidylglycerol biosynthetic process	0.073717	1	374	3	14841	0.0026738	0.000202143	0.333333	0.0252005	CL_0000844-down.xls	Taz
GO:0014057	positive regulation of acetylcholine secretion	0.073717	1	374	3	14841	0.0026738	0.000202143	0.333333	0.0252005	CL_0000844-down.xls	Adora2a
GO:0051574	positive regulation of histone H3-K9 methylation	0.073717	1	374	3	14841	0.0026738	0.000202143	0.333333	0.0252005	CL_0000844-down.xls	Jarid2
GO:0033092	positive regulation of immature T cell proliferation in thymus	0.073717	1	374	3	14841	0.0026738	0.000202143	0.333333	0.0252005	CL_0000844-down.xls	Bmi1
GO:0035774	positive regulation of insulin secretion involved in cellular response to glucose stimulus	0.073717	1	374	3	14841	0.0026738	0.000202143	0.333333	0.0252005	CL_0000844-down.xls	Arrb1
GO:0048295	positive regulation of isotype switching to IgE isotypes	0.073717	1	374	3	14841	0.0026738	0.000202143	0.333333	0.0252005	CL_0000844-down.xls	Stat6
GO:0045842	positive regulation of mitotic metaphase/anaphase transition	0.073717	1	374	3	14841	0.0026738	0.000202143	0.333333	0.0252005	CL_0000844-down.xls	Rb1
GO:0060267	positive regulation of respiratory burst	0.073717	1	374	3	14841	0.0026738	0.000202143	0.333333	0.0252005	CL_0000844-down.xls	Insr
GO:0048386	positive regulation of retinoic acid receptor signaling pathway	0.073717	1	374	3	14841	0.0026738	0.000202143	0.333333	0.0252005	CL_0000844-down.xls	Esr1
GO:0042520	positive regulation of tyrosine phosphorylation of Stat4 protein	0.073717	1	374	3	14841	0.0026738	0.000202143	0.333333	0.0252005	CL_0000844-down.xls	Il12a
GO:0006620	posttranslational protein targeting to membrane	0.073717	1	374	3	14841	0.0026738	0.000202143	0.333333	0.0252005	CL_0000844-down.xls	Macf1
GO:0030422	production of siRNA involved in RNA interference	0.073717	1	374	3	14841	0.0026738	0.000202143	0.333333	0.0252005	CL_0000844-down.xls	Dicer1
GO:0060523	prostate epithelial cord elongation	0.073717	1	374	3	14841	0.0026738	0.000202143	0.333333	0.0252005	CL_0000844-down.xls	Esr1
GO:0009137	purine nucleoside diphosphate catabolic process	0.073717	1	374	3	14841	0.0026738	0.000202143	0.333333	0.0252005	CL_0000844-down.xls	Entpd1
GO:0009181	purine ribonucleoside diphosphate catabolic process	0.073717	1	374	3	14841	0.0026738	0.000202143	0.333333	0.0252005	CL_0000844-down.xls	Entpd1
GO:0019364	pyridine nucleotide catabolic process	0.073717	1	374	3	14841	0.0026738	0.000202143	0.333333	0.0252005	CL_0000844-down.xls	Ncf1
GO:0006244	pyrimidine nucleotide catabolic process	0.073717	1	374	3	14841	0.0026738	0.000202143	0.333333	0.0252005	CL_0000844-down.xls	Entpd4
GO:0010692	regulation of alkaline phosphatase activity	0.073717	1	374	3	14841	0.0026738	0.000202143	0.333333	0.0252005	CL_0000844-down.xls	Smad3
GO:0071922	regulation of cohesin localization to chromatin	0.073717	1	374	3	14841	0.0026738	0.000202143	0.333333	0.0252005	CL_0000844-down.xls	Rb1
GO:0010715	regulation of extracellular matrix disassembly	0.073717	1	374	3	14841	0.0026738	0.000202143	0.333333	0.0252005	CL_0000844-down.xls	Dpp4
GO:0045074	regulation of interleukin-10 biosynthetic process	0.073717	1	374	3	14841	0.0026738	0.000202143	0.333333	0.0252005	CL_0000844-down.xls	Irf4
GO:0090085	regulation of protein deubiquitination	0.073717	1	374	3	14841	0.0026738	0.000202143	0.333333	0.0252005	CL_0000844-down.xls	Dnajb2
GO:0032910	regulation of transforming growth factor beta3 production	0.073717	1	374	3	14841	0.0026738	0.000202143	0.333333	0.0252005	CL_0000844-down.xls	Smad3
GO:0042519	regulation of tyrosine phosphorylation of Stat4 protein	0.073717	1	374	3	14841	0.0026738	0.000202143	0.333333	0.0252005	CL_0000844-down.xls	Il12a
GO:0055119	relaxation of cardiac muscle	0.073717	1	374	3	14841	0.0026738	0.000202143	0.333333	0.0252005	CL_0000844-down.xls	P2rx4
GO:0002679	respiratory burst involved in defense response	0.073717	1	374	3	14841	0.0026738	0.000202143	0.333333	0.0252005	CL_0000844-down.xls	Ncf1
GO:0010042	response to manganese ion	0.073717	1	374	3	14841	0.0026738	0.000202143	0.333333	0.0252005	CL_0000844-down.xls	D2hgdh
GO:0009608	response to symbiont	0.073717	1	374	3	14841	0.0026738	0.000202143	0.333333	0.0252005	CL_0000844-down.xls	Ddx58
GO:0007525	somatic muscle development	0.073717	1	374	3	14841	0.0026738	0.000202143	0.333333	0.0252005	CL_0000844-down.xls	Utrn
GO:0030423	targeting of mRNA for destruction involved in RNA interference	0.073717	1	374	3	14841	0.0026738	0.000202143	0.333333	0.0252005	CL_0000844-down.xls	Dicer1
GO:0046104	thymidine metabolic process	0.073717	1	374	3	14841	0.0026738	0.000202143	0.333333	0.0252005	CL_0000844-down.xls	Tk2
GO:0006210	thymine catabolic process	0.073717	1	374	3	14841	0.0026738	0.000202143	0.333333	0.0252005	CL_0000844-down.xls	Aldh6a1
GO:0019859	thymine metabolic process	0.073717	1	374	3	14841	0.0026738	0.000202143	0.333333	0.0252005	CL_0000844-down.xls	Aldh6a1
GO:0019087	transformation of host cell by virus	0.073717	1	374	3	14841	0.0026738	0.000202143	0.333333	0.0252005	CL_0000844-down.xls	Insr
GO:0002025	vasodilation by norepinephrine-epinephrine involved in regulation of systemic arterial blood pressure	0.073717	1	374	3	14841	0.0026738	0.000202143	0.333333	0.0252005	CL_0000844-down.xls	Adrb2
GO:0050882	voluntary musculoskeletal movement	0.073717	1	374	3	14841	0.0026738	0.000202143	0.333333	0.0252005	CL_0000844-down.xls	Itpr1
GO:0044260	cellular macromolecule metabolic process	0.0739971	127	374	4513	14841	0.339572	0.30409	0.0281409	0.0252005	CL_0000844-down.xls	4833442J19Rik,Abca1,Abcg1,Aff1,Aff3,Agl,Alg2,Arid5a,Arrb1,B3gnt5,Bach1,Bcl2,Birc3,Bmi1,Btrc,C230081A13Rik,Calcoco1,Crebl2,Csnk1g3,D2hgdh,Dicer1,Dnajb2,Dnase1l1,Dstyk,Eef2k,Elac1,Ercc5,Esr1,Ezh1,Fan1,Fbxl12,Foxj2,Foxk1,Foxn3,Foxo3,Foxp1,Hbp1,Hck,Hhat,Hhex,Ide,Ikbkb,Il6st,Immp2l,Insr,Irak2,Irak3,Irf1,Irf4,Jarid2,Jhdm1d,Jmy,Kdm5b,Kdm6b,Klf12,Klf2,Klf3,Klf7,L3mbtl3,Ldlrap1,Limk1,Lpin1,Malt1,Map3k1,Ma…
GO:0090257	regulation of muscle system process	0.0741008	5	374	89	14841	0.013369	0.0059969	0.0561798	0.0252005	CL_0000844-down.xls	Adrb2,Anxa6,Calcrl,Ncf1,P2rx4
GO:0032507	maintenance of protein location in cell	0.0742351	4	374	63	14841	0.0106952	0.004245	0.0634921	0.0252005	CL_0000844-down.xls	Morc3,Pml,Rb1,Syne2
GO:0001933	negative regulation of protein phosphorylation	0.0742351	4	374	63	14841	0.0106952	0.004245	0.0634921	0.0252005	CL_0000844-down.xls	Insr,Irf1,Ppap2b,Smad3
GO:0018105	peptidyl-serine phosphorylation	0.0742351	4	374	63	14841	0.0106952	0.004245	0.0634921	0.0252005	CL_0000844-down.xls	Bcl2,Map3k1,Morc3,Sbk1
GO:0032319	regulation of Rho GTPase activity	0.0742351	4	374	63	14841	0.0106952	0.004245	0.0634921	0.0252005	CL_0000844-down.xls	Arap1,Arhgap15,Ccr7,Gpr65
GO:0002761	regulation of myeloid leukocyte differentiation	0.0742351	4	374	63	14841	0.0106952	0.004245	0.0634921	0.0252005	CL_0000844-down.xls	Clec2i,Notch2,Rara,Rb1
GO:0035458	cellular response to interferon-beta	0.0743241	2	374	18	14841	0.00534759	0.00121286	0.111111	0.0252005	CL_0000844-down.xls	Gbp3,Ifi203
GO:0019915	lipid storage	0.0743241	2	374	18	14841	0.00534759	0.00121286	0.111111	0.0252005	CL_0000844-down.xls	B4galnt1,Gm2a
GO:0031663	lipopolysaccharide-mediated signaling pathway	0.0743241	2	374	18	14841	0.00534759	0.00121286	0.111111	0.0252005	CL_0000844-down.xls	Irak2,Prkce
GO:0042346	positive regulation of NF-kappaB import into nucleus	0.0743241	2	374	18	14841	0.00534759	0.00121286	0.111111	0.0252005	CL_0000844-down.xls	Tlr2,Tlr7
GO:0032732	positive regulation of interleukin-1 production	0.0743241	2	374	18	14841	0.00534759	0.00121286	0.111111	0.0252005	CL_0000844-down.xls	Ccr7,Smad3
GO:0032735	positive regulation of interleukin-12 production	0.0743241	2	374	18	14841	0.00534759	0.00121286	0.111111	0.0252005	CL_0000844-down.xls	Ccr7,Tlr2
GO:0033081	regulation of T cell differentiation in thymus	0.0743241	2	374	18	14841	0.00534759	0.00121286	0.111111	0.0252005	CL_0000844-down.xls	Bmi1,Il2rg
GO:0046677	response to antibiotic	0.0743241	2	374	18	14841	0.00534759	0.00121286	0.111111	0.0252005	CL_0000844-down.xls	Cdkn1b,Vkorc1
GO:0035456	response to interferon-beta	0.0743241	2	374	18	14841	0.00534759	0.00121286	0.111111	0.0252005	CL_0000844-down.xls	Gbp3,Ifi203
GO:0002224	toll-like receptor signaling pathway	0.0743241	2	374	18	14841	0.00534759	0.00121286	0.111111	0.0252005	CL_0000844-down.xls	Tlr2,Tlr7
GO:0045860	positive regulation of protein kinase activity	0.07437	11	374	266	14841	0.0294118	0.0179233	0.0413534	0.0252005	CL_0000844-down.xls	Adora2a,Arrb1,Ceacam1,Dgka,Dgkh,Insr,Malt1,Map3k1,Mapk8ip3,Sdc4,Zeb2
GO:0055007	cardiac muscle cell differentiation	0.0745531	3	374	39	14841	0.00802139	0.00262786	0.0769231	0.0252005	CL_0000844-down.xls	Dicer1,Foxp1,Rara
GO:0046427	positive regulation of JAK-STAT cascade	0.0745531	3	374	39	14841	0.00802139	0.00262786	0.0769231	0.0252005	CL_0000844-down.xls	Il12a,Il6st,Pecam1
GO:0032851	positive regulation of Rab GTPase activity	0.0745531	3	374	39	14841	0.00802139	0.00262786	0.0769231	0.0252005	CL_0000844-down.xls	Tbc1d10c,Tbc1d12,Tbc1d5
GO:0032313	regulation of Rab GTPase activity	0.0745531	3	374	39	14841	0.00802139	0.00262786	0.0769231	0.0252005	CL_0000844-down.xls	Tbc1d10c,Tbc1d12,Tbc1d5
GO:0032483	regulation of Rab protein signal transduction	0.0745531	3	374	39	14841	0.00802139	0.00262786	0.0769231	0.0252005	CL_0000844-down.xls	Tbc1d10c,Tbc1d12,Tbc1d5
GO:0072331	signal transduction by p53 class mediator	0.0745531	3	374	39	14841	0.00802139	0.00262786	0.0769231	0.0252005	CL_0000844-down.xls	Foxo3,Pml,Ppp2r5c
GO:0032535	regulation of cellular component size	0.0786045	7	374	147	14841	0.0187166	0.00990499	0.047619	0.0252005	CL_0000844-down.xls	Clec2i,Jmy,Limk1,Map3k1,Rdx,Ssh1,Tmod3
GO:0006874	cellular calcium ion homeostasis	0.079089	9	374	207	14841	0.0240642	0.0139478	0.0434783	0.0252005	CL_0000844-down.xls	Bank1,Bcl2,Cd38,Cd55,Il6st,Itpr1,Pml,Prkce,S1pr1
GO:0072329	monocarboxylic acid catabolic process	0.0791584	3	374	40	14841	0.00802139	0.00269524	0.075	0.0252005	CL_0000844-down.xls	Faah,Lpin1,Slc27a4
GO:0090305	nucleic acid phosphodiester bond hydrolysis	0.0791584	3	374	40	14841	0.00802139	0.00269524	0.075	0.0252005	CL_0000844-down.xls	Elac1,Ercc5,Fan1
GO:0051925	regulation of calcium ion transport via voltage-gated calcium channel activity	0.0791584	3	374	40	14841	0.00802139	0.00269524	0.075	0.0252005	CL_0000844-down.xls	Adora2a,Adrb2,Cacna1e
GO:0060078	regulation of postsynaptic membrane potential	0.0791584	3	374	40	14841	0.00802139	0.00269524	0.075	0.0252005	CL_0000844-down.xls	Adora2a,Adrb2,P2rx4
GO:0034645	cellular macromolecule biosynthetic process	0.08121	67	374	2255	14841	0.179144	0.151944	0.0297118	0.0252005	CL_0000844-down.xls	Abca1,Aff1,Aff3,Alg2,Arid5a,Arrb1,B3gnt5,Bach1,Bmi1,Calcoco1,Crebl2,Esr1,Ezh1,Foxj2,Foxk1,Foxn3,Foxo3,Foxp1,Hbp1,Hhat,Hhex,Irf1,Irf4,Jarid2,Jhdm1d,Kdm5b,Klf12,Klf2,Klf3,Klf7,L3mbtl3,Lpin1,Mga,Mll2,Mll3,Mppe1,Myst4,Nfat5,Nfkb1,Notch2,Nr1d2,Phf1,Phf21a,Pml,Prdm9,Rara,Rb1,Runx3,Scml4,Smad3,Smarca2,St3gal1,St6galnac3,Stat4,Stat6,Sub1,Tk2,Tle3,Txnip,Zbtb7b,Zeb2,Zfp238,Zfp28,Zfp318,Zfp516,Zfp661,Zmym2
GO:0022898	regulation of transmembrane transporter activity	0.0812226	4	374	65	14841	0.0106952	0.00437976	0.0615385	0.0252005	CL_0000844-down.xls	Adora2a,Adrb2,Bcl2,Cacna1e
GO:0071300	cellular response to retinoic acid	0.0817271	2	374	19	14841	0.00534759	0.00128024	0.105263	0.0252005	CL_0000844-down.xls	Abca1,Rara
GO:0071299	cellular response to vitamin A	0.0817271	2	374	19	14841	0.00534759	0.00128024	0.105263	0.0252005	CL_0000844-down.xls	Abca1,Rara
GO:0006541	glutamine metabolic process	0.0817271	2	374	19	14841	0.00534759	0.00128024	0.105263	0.0252005	CL_0000844-down.xls	Ctps2,Ggh
GO:0051647	nucleus localization	0.0817271	2	374	19	14841	0.00534759	0.00128024	0.105263	0.0252005	CL_0000844-down.xls	Hhex,Syne2
GO:0032312	regulation of ARF GTPase activity	0.0817271	2	374	19	14841	0.00534759	0.00128024	0.105263	0.0252005	CL_0000844-down.xls	Arap1,Arap2
GO:0045061	thymic T cell selection	0.0817271	2	374	19	14841	0.00534759	0.00128024	0.105263	0.0252005	CL_0000844-down.xls	Ccr7,Cd1d1
GO:0030878	thyroid gland development	0.0817271	2	374	19	14841	0.00534759	0.00128024	0.105263	0.0252005	CL_0000844-down.xls	Hhex,Smad3
GO:0070647	protein modification by small protein conjugation or removal	0.0824066	13	374	335	14841	0.0347594	0.0225726	0.038806	0.0252005	CL_0000844-down.xls	Arrb1,Bcl2,Birc3,Bmi1,Btrc,Malt1,Map3k1,Mylip,Otud7b,Rnf13,Ube2d1,Usp20,Usp3
GO:0007189	activation of adenylate cyclase activity by G-protein signaling pathway	0.0838845	3	374	41	14841	0.00802139	0.00276262	0.0731707	0.0252005	CL_0000844-down.xls	Adora2a,Adrb2,Calcrl
GO:0043507	positive regulation of JUN kinase activity	0.0838845	3	374	41	14841	0.00802139	0.00276262	0.0731707	0.0252005	CL_0000844-down.xls	Map3k1,Mapk8ip3,Zeb2
GO:0010579	positive regulation of adenylate cyclase activity by G-protein signaling pathway	0.0838845	3	374	41	14841	0.00802139	0.00276262	0.0731707	0.0252005	CL_0000844-down.xls	Adora2a,Adrb2,Calcrl
GO:0030850	prostate gland development	0.0838845	3	374	41	14841	0.00802139	0.00276262	0.0731707	0.0252005	CL_0000844-down.xls	Esr1,Plaur,Psap
GO:0010578	regulation of adenylate cyclase activity involved in G-protein signaling pathway	0.0838845	3	374	41	14841	0.00802139	0.00276262	0.0731707	0.0252005	CL_0000844-down.xls	Adora2a,Adrb2,Calcrl
GO:0006897	endocytosis	0.083918	11	374	272	14841	0.0294118	0.0183276	0.0404412	0.0252005	CL_0000844-down.xls	Abca1,Adrb2,Arrb1,Cd47,Hck,Ldlrap1,Lgals3bp,Npc1,Pecam1,Rara,Usp20
GO:0010324	membrane invagination	0.083918	11	374	272	14841	0.0294118	0.0183276	0.0404412	0.0252005	CL_0000844-down.xls	Abca1,Adrb2,Arrb1,Cd47,Hck,Ldlrap1,Lgals3bp,Npc1,Pecam1,Rara,Usp20
GO:0044092	negative regulation of molecular function	0.0843368	20	374	569	14841	0.0534759	0.0383397	0.0351494	0.0252005	CL_0000844-down.xls	Adora2a,Adrb2,Arrb1,Cd55,Cdkn1b,Cnn3,Crim1,Insr,Irak2,Irak3,Limk1,Nfkb1,Pml,Prmt2,Rb1,S1pr1,Serpina3f,Serpinb1a,Serpini1,Socs5
GO:0018193	peptidyl-amino acid modification	0.0853585	13	374	337	14841	0.0347594	0.0227074	0.0385757	0.0252005	CL_0000844-down.xls	Arrb1,Bcl2,Bmi1,Ezh1,Insr,Irf4,Map3k1,Mll2,Mll3,Morc3,Myst4,Prdm9,Sbk1
GO:0051222	positive regulation of protein transport	0.0855319	6	374	121	14841	0.0160428	0.00815309	0.0495868	0.0252005	CL_0000844-down.xls	Adora2a,Ccr7,Ddx58,Smad3,Tlr2,Tlr7
GO:0031279	regulation of cyclase activity	0.0857414	5	374	93	14841	0.013369	0.00626642	0.0537634	0.0252005	CL_0000844-down.xls	Adcy7,Adora2a,Adrb2,Calcrl,S1pr1
GO:0043086	negative regulation of catalytic activity	0.0860588	16	374	436	14841	0.0427807	0.0293781	0.0366972	0.0252005	CL_0000844-down.xls	Adora2a,Arrb1,Cd55,Cdkn1b,Cnn3,Crim1,Irak3,Limk1,Nfkb1,Pml,Rb1,S1pr1,Serpina3f,Serpinb1a,Serpini1,Socs5
GO:0051259	protein oligomerization	0.0872621	11	374	274	14841	0.0294118	0.0184624	0.040146	0.0252005	CL_0000844-down.xls	Anxa5,Birc3,Dgkh,Gch1,Ide,Insr,Malt1,Map3k1,P2rx4,Ski,Trim34a
GO:0002263	cell activation involved in immune response	0.0885229	4	374	67	14841	0.0106952	0.00451452	0.0597015	0.0252005	CL_0000844-down.xls	Gpr183,Prkce,Tlr2,Tlr7
GO:0002366	leukocyte activation involved in immune response	0.0885229	4	374	67	14841	0.0106952	0.00451452	0.0597015	0.0252005	CL_0000844-down.xls	Gpr183,Prkce,Tlr2,Tlr7
GO:0043549	regulation of kinase activity	0.0887082	16	374	438	14841	0.0427807	0.0295128	0.0365297	0.0252005	CL_0000844-down.xls	Adora2a,Arrb1,Cdkn1b,Ceacam1,Dgka,Dgkh,Insr,Irak3,Malt1,Map3k1,Mapk8ip3,Pfkfb2,Pik3r5,Rb1,Sdc4,Zeb2
GO:0043242	negative regulation of protein complex disassembly	0.0887285	3	374	42	14841	0.00802139	0.00283	0.0714286	0.0252005	CL_0000844-down.xls	Irak3,Rdx,Tmod3
GO:0090263	positive regulation of canonical Wnt receptor signaling pathway	0.0887285	3	374	42	14841	0.00802139	0.00283	0.0714286	0.0252005	CL_0000844-down.xls	Nfkb1,Smad3,Wls
GO:0002695	negative regulation of leukocyte activation	0.0887933	5	374	94	14841	0.013369	0.0063338	0.0531915	0.0252005	CL_0000844-down.xls	Adora2a,Cd274,Gimap5,Ptpn22,Socs5
GO:0051339	regulation of lyase activity	0.0887933	5	374	94	14841	0.013369	0.0063338	0.0531915	0.0252005	CL_0000844-down.xls	Adcy7,Adora2a,Adrb2,Calcrl,S1pr1
GO:0071295	cellular response to vitamin	0.0893453	2	374	20	14841	0.00534759	0.00134762	0.1	0.0252005	CL_0000844-down.xls	Abca1,Rara
GO:0032835	glomerulus development	0.0893453	2	374	20	14841	0.00534759	0.00134762	0.1	0.0252005	CL_0000844-down.xls	Bcl2,Nid1
GO:0072595	maintenance of protein localization to organelle	0.0893453	2	374	20	14841	0.00534759	0.00134762	0.1	0.0252005	CL_0000844-down.xls	Morc3,Pml
GO:0050879	multicellular organismal movement	0.0893453	2	374	20	14841	0.00534759	0.00134762	0.1	0.0252005	CL_0000844-down.xls	Adrb2,Itpr1
GO:0050881	musculoskeletal movement	0.0893453	2	374	20	14841	0.00534759	0.00134762	0.1	0.0252005	CL_0000844-down.xls	Adrb2,Itpr1
GO:0001960	negative regulation of cytokine-mediated signaling pathway	0.0893453	2	374	20	14841	0.00534759	0.00134762	0.1	0.0252005	CL_0000844-down.xls	Il6st,Irak3
GO:0045954	positive regulation of natural killer cell mediated cytotoxicity	0.0893453	2	374	20	14841	0.00534759	0.00134762	0.1	0.0252005	CL_0000844-down.xls	Gimap5,Il12a
GO:0002717	positive regulation of natural killer cell mediated immunity	0.0893453	2	374	20	14841	0.00534759	0.00134762	0.1	0.0252005	CL_0000844-down.xls	Gimap5,Il12a
GO:0048260	positive regulation of receptor-mediated endocytosis	0.0893453	2	374	20	14841	0.00534759	0.00134762	0.1	0.0252005	CL_0000844-down.xls	Ccr7,Ldlrap1
GO:0014911	positive regulation of smooth muscle cell migration	0.0893453	2	374	20	14841	0.00534759	0.00134762	0.1	0.0252005	CL_0000844-down.xls	Bcl2,Il6st
GO:0045577	regulation of B cell differentiation	0.0893453	2	374	20	14841	0.00534759	0.00134762	0.1	0.0252005	CL_0000844-down.xls	Il2rg,Nfam1
GO:0032814	regulation of natural killer cell activation	0.0893453	2	374	20	14841	0.00534759	0.00134762	0.1	0.0252005	CL_0000844-down.xls	Il12a,Ptpn22
GO:0005975	carbohydrate metabolic process	0.0894701	17	374	472	14841	0.0454545	0.0318038	0.0360169	0.0252005	CL_0000844-down.xls	Agl,Alg2,B3gnt5,B4galnt1,Cmah,Gm2a,Gns,Gpcpd1,H6pd,Il6st,Mgat4a,Pfkfb2,Pfkfb4,Pglyrp1,Slc37a2,St3gal1,St6galnac3
GO:0055074	calcium ion homeostasis	0.0905551	9	374	213	14841	0.0240642	0.0143521	0.0422535	0.0252005	CL_0000844-down.xls	Bank1,Bcl2,Cd38,Cd55,Il6st,Itpr1,Pml,Prkce,S1pr1
GO:0044249	cellular biosynthetic process	0.0908897	84	374	2909	14841	0.224599	0.196011	0.0288759	0.0252005	CL_0000844-down.xls	Abca1,Adcy7,Aff1,Aff3,Agpat2,Agpat9,Alg2,Ampd3,Arid5a,Arrb1,Atp10d,B3gnt5,B4galnt1,Bach1,Bmi1,Calcoco1,Crebl2,Ctps2,Dgat1,Esr1,Ezh1,Foxj2,Foxk1,Foxn3,Foxo3,Foxp1,Gch1,Hbp1,Hhat,Hhex,Irf1,Irf4,Jarid2,Jhdm1d,Kdm5b,Klf12,Klf2,Klf3,Klf7,Kynu,L3mbtl3,Lpin1,Mga,Mll2,Mll3,Mppe1,Myst4,Ncf1,Nfat5,Nfkb1,Notch2,Nr1d2,P2rx4,Phf1,Phf21a,Pml,Prdm9,Prkab2,Rara,Rb1,Rp2h,Runx3,Scml4,Sgms1,Smad3,Smarca2,St3gal1,St…
GO:0009719	response to endogenous stimulus	0.0924534	18	374	508	14841	0.0481283	0.0342295	0.0354331	0.0252005	CL_0000844-down.xls	Abcg1,Adora2a,Agl,Bcl2,Cd38,Esr1,Foxo3,Ggh,Insr,Irf1,Lpin1,Mll2,Mylip,Npc1,Nr1d2,Rara,Serpina3f,Vkorc1
GO:0060341	regulation of cellular localization	0.0934087	17	374	475	14841	0.0454545	0.0320059	0.0357895	0.0252005	CL_0000844-down.xls	Abca2,Adora2a,Arrb1,Cacna1e,Ccr7,Cd38,Ddx58,Ldlrap1,Nnat,Pfkfb2,Prkce,Rb1,Rhbdf1,Rhbdf2,Smad3,Tlr2,Tlr7
GO:0043406	positive regulation of MAP kinase activity	0.0935418	6	374	124	14841	0.0160428	0.00835523	0.0483871	0.0252005	CL_0000844-down.xls	Arrb1,Ceacam1,Insr,Map3k1,Mapk8ip3,Zeb2
GO:0032368	regulation of lipid transport	0.0936871	3	374	43	14841	0.00802139	0.00289738	0.0697674	0.0252005	CL_0000844-down.xls	Abca1,Abca2,Abcg1
GO:0003014	renal system process	0.0936871	3	374	43	14841	0.00802139	0.00289738	0.0697674	0.0252005	CL_0000844-down.xls	Adora2a,Adrb2,Bcl2
GO:0030518	steroid hormone receptor signaling pathway	0.0936871	3	374	43	14841	0.00802139	0.00289738	0.0697674	0.0252005	CL_0000844-down.xls	Calcoco1,Esr1,Rara
GO:0032870	cellular response to hormone stimulus	0.0943012	8	374	184	14841	0.0213904	0.0123981	0.0434783	0.0252005	CL_0000844-down.xls	Esr1,Foxo3,Insr,Irf1,Lpin1,Npc1,Nr1d2,Rara
GO:0009059	macromolecule biosynthetic process	0.0943664	67	374	2277	14841	0.179144	0.153426	0.0294247	0.0252005	CL_0000844-down.xls	Abca1,Aff1,Aff3,Alg2,Arid5a,Arrb1,B3gnt5,Bach1,Bmi1,Calcoco1,Crebl2,Esr1,Ezh1,Foxj2,Foxk1,Foxn3,Foxo3,Foxp1,Hbp1,Hhat,Hhex,Irf1,Irf4,Jarid2,Jhdm1d,Kdm5b,Klf12,Klf2,Klf3,Klf7,L3mbtl3,Lpin1,Mga,Mll2,Mll3,Mppe1,Myst4,Nfat5,Nfkb1,Notch2,Nr1d2,Phf1,Phf21a,Pml,Prdm9,Rara,Rb1,Runx3,Scml4,Smad3,Smarca2,St3gal1,St6galnac3,Stat4,Stat6,Sub1,Tk2,Tle3,Txnip,Zbtb7b,Zeb2,Zfp238,Zfp28,Zfp318,Zfp516,Zfp661,Zmym2
GO:0072503	cellular divalent inorganic cation homeostasis	0.0945844	9	374	215	14841	0.0240642	0.0144869	0.0418605	0.0252005	CL_0000844-down.xls	Bank1,Bcl2,Cd38,Cd55,Il6st,Itpr1,Pml,Prkce,S1pr1
GO:0032270	positive regulation of cellular protein metabolic process	0.0948403	14	374	376	14841	0.0374332	0.0253352	0.037234	0.0252005	CL_0000844-down.xls	Arrb1,Bcl2,Bmi1,Btrc,Dnajb2,Il12a,Il6st,Insr,Jarid2,Lpin1,Pecam1,Pml,Ppap2b,Ube2d1
GO:0007368	determination of left/right symmetry	0.0961279	4	374	69	14841	0.0106952	0.00464928	0.057971	0.0252005	CL_0000844-down.xls	Arl13b,Disp1,Notch2,Smad3
GO:0051651	maintenance of location in cell	0.0961279	4	374	69	14841	0.0106952	0.00464928	0.057971	0.0252005	CL_0000844-down.xls	Morc3,Pml,Rb1,Syne2
GO:0032488	Cdc42 protein signal transduction	0.0970645	1	374	4	14841	0.0026738	0.000269524	0.25	0.0252005	CL_0000844-down.xls	Abca1
GO:0016246	RNA interference	0.0970645	1	374	4	14841	0.0026738	0.000269524	0.25	0.0252005	CL_0000844-down.xls	Dicer1
GO:0045010	actin nucleation	0.0970645	1	374	4	14841	0.0026738	0.000269524	0.25	0.0252005	CL_0000844-down.xls	Jmy
GO:0034333	adherens junction assembly	0.0970645	1	374	4	14841	0.0026738	0.000269524	0.25	0.0252005	CL_0000844-down.xls	Vcl
GO:0048143	astrocyte activation	0.0970645	1	374	4	14841	0.0026738	0.000269524	0.25	0.0252005	CL_0000844-down.xls	Adora2a
GO:0008356	asymmetric cell division	0.0970645	1	374	4	14841	0.0026738	0.000269524	0.25	0.0252005	CL_0000844-down.xls	Dicer1
GO:0048102	autophagic cell death	0.0970645	1	374	4	14841	0.0026738	0.000269524	0.25	0.0252005	CL_0000844-down.xls	Cdkn1b
GO:0032048	cardiolipin metabolic process	0.0970645	1	374	4	14841	0.0026738	0.000269524	0.25	0.0252005	CL_0000844-down.xls	Taz
GO:0071236	cellular response to antibiotic	0.0970645	1	374	4	14841	0.0026738	0.000269524	0.25	0.0252005	CL_0000844-down.xls	Cdkn1b
GO:0071472	cellular response to salt stress	0.0970645	1	374	4	14841	0.0026738	0.000269524	0.25	0.0252005	CL_0000844-down.xls	Slc12a6
GO:0060591	chondroblast differentiation	0.0970645	1	374	4	14841	0.0026738	0.000269524	0.25	0.0252005	CL_0000844-down.xls	Rara
GO:0061009	common bile duct development	0.0970645	1	374	4	14841	0.0026738	0.000269524	0.25	0.0252005	CL_0000844-down.xls	Hhex
GO:0007182	common-partner SMAD protein phosphorylation	0.0970645	1	374	4	14841	0.0026738	0.000269524	0.25	0.0252005	CL_0000844-down.xls	Pml
GO:0007386	compartment pattern specification	0.0970645	1	374	4	14841	0.0026738	0.000269524	0.25	0.0252005	CL_0000844-down.xls	Lfng
GO:0002407	dendritic cell chemotaxis	0.0970645	1	374	4	14841	0.0026738	0.000269524	0.25	0.0252005	CL_0000844-down.xls	Ccr7
GO:0006488	dolichol-linked oligosaccharide biosynthetic process	0.0970645	1	374	4	14841	0.0026738	0.000269524	0.25	0.0252005	CL_0000844-down.xls	Alg2
GO:0034720	histone H3-K4 demethylation	0.0970645	1	374	4	14841	0.0026738	0.000269524	0.25	0.0252005	CL_0000844-down.xls	Kdm5b
GO:0002220	innate immune response activating cell surface receptor signaling pathway	0.0970645	1	374	4	14841	0.0026738	0.000269524	0.25	0.0252005	CL_0000844-down.xls	Tlr2
GO:0050702	interleukin-1 beta secretion	0.0970645	1	374	4	14841	0.0026738	0.000269524	0.25	0.0252005	CL_0000844-down.xls	Abca1
GO:0003011	involuntary skeletal muscle contraction	0.0970645	1	374	4	14841	0.0026738	0.000269524	0.25	0.0252005	CL_0000844-down.xls	Adrb2
GO:0048861	leukemia inhibitory factor signaling pathway	0.0970645	1	374	4	14841	0.0026738	0.000269524	0.25	0.0252005	CL_0000844-down.xls	Il6st
GO:0034204	lipid translocation	0.0970645	1	374	4	14841	0.0026738	0.000269524	0.25	0.0252005	CL_0000844-down.xls	Abca1
GO:0035641	locomotory exploration behavior	0.0970645	1	374	4	14841	0.0026738	0.000269524	0.25	0.0252005	CL_0000844-down.xls	Prkce
GO:0034088	maintenance of mitotic sister chromatid cohesion	0.0970645	1	374	4	14841	0.0026738	0.000269524	0.25	0.0252005	CL_0000844-down.xls	Rb1
GO:0034086	maintenance of sister chromatid cohesion	0.0970645	1	374	4	14841	0.0026738	0.000269524	0.25	0.0252005	CL_0000844-down.xls	Rb1
GO:0010523	negative regulation of calcium ion transport into cytosol	0.0970645	1	374	4	14841	0.0026738	0.000269524	0.25	0.0252005	CL_0000844-down.xls	Bcl2
GO:0055118	negative regulation of cardiac muscle contraction	0.0970645	1	374	4	14841	0.0026738	0.000269524	0.25	0.0252005	CL_0000844-down.xls	P2rx4
GO:0032717	negative regulation of interleukin-8 production	0.0970645	1	374	4	14841	0.0026738	0.000269524	0.25	0.0252005	CL_0000844-down.xls	Arrb1
GO:0010989	negative regulation of low-density lipoprotein particle clearance	0.0970645	1	374	4	14841	0.0026738	0.000269524	0.25	0.0252005	CL_0000844-down.xls	Mylip
GO:0010936	negative regulation of macrophage cytokine production	0.0970645	1	374	4	14841	0.0026738	0.000269524	0.25	0.0252005	CL_0000844-down.xls	Irak3
GO:2000059	negative regulation of protein ubiquitination involved in ubiquitin-dependent protein catabolic process	0.0970645	1	374	4	14841	0.0026738	0.000269524	0.25	0.0252005	CL_0000844-down.xls	Pml
GO:0030948	negative regulation of vascular endothelial growth factor receptor signaling pathway	0.0970645	1	374	4	14841	0.0026738	0.000269524	0.25	0.0252005	CL_0000844-down.xls	Hhex
GO:0008228	opsonization	0.0970645	1	374	4	14841	0.0026738	0.000269524	0.25	0.0252005	CL_0000844-down.xls	Cd47
GO:0046471	phosphatidylglycerol metabolic process	0.0970645	1	374	4	14841	0.0026738	0.000269524	0.25	0.0252005	CL_0000844-down.xls	Taz
GO:0045332	phospholipid translocation	0.0970645	1	374	4	14841	0.0026738	0.000269524	0.25	0.0252005	CL_0000844-down.xls	Abca1
GO:0060155	platelet dense granule organization	0.0970645	1	374	4	14841	0.0026738	0.000269524	0.25	0.0252005	CL_0000844-down.xls	Abca1
GO:0050862	positive regulation of T cell receptor signaling pathway	0.0970645	1	374	4	14841	0.0026738	0.000269524	0.25	0.0252005	CL_0000844-down.xls	Ccr7
GO:0045630	positive regulation of T-helper 2 cell differentiation	0.0970645	1	374	4	14841	0.0026738	0.000269524	0.25	0.0252005	CL_0000844-down.xls	Rara
GO:0033091	positive regulation of immature T cell proliferation	0.0970645	1	374	4	14841	0.0026738	0.000269524	0.25	0.0252005	CL_0000844-down.xls	Bmi1
GO:0045356	positive regulation of interferon-alpha biosynthetic process	0.0970645	1	374	4	14841	0.0026738	0.000269524	0.25	0.0252005	CL_0000844-down.xls	Tlr7
GO:0032754	positive regulation of interleukin-5 production	0.0970645	1	374	4	14841	0.0026738	0.000269524	0.25	0.0252005	CL_0000844-down.xls	Rara
GO:0045636	positive regulation of melanocyte differentiation	0.0970645	1	374	4	14841	0.0026738	0.000269524	0.25	0.0252005	CL_0000844-down.xls	Bcl2
GO:0070257	positive regulation of mucus secretion	0.0970645	1	374	4	14841	0.0026738	0.000269524	0.25	0.0252005	CL_0000844-down.xls	Prkce
GO:0050942	positive regulation of pigment cell differentiation	0.0970645	1	374	4	14841	0.0026738	0.000269524	0.25	0.0252005	CL_0000844-down.xls	Bcl2
GO:0034393	positive regulation of smooth muscle cell apoptosis	0.0970645	1	374	4	14841	0.0026738	0.000269524	0.25	0.0252005	CL_0000844-down.xls	Il12a
GO:0003099	positive regulation of the force of heart contraction by chemical signal	0.0970645	1	374	4	14841	0.0026738	0.000269524	0.25	0.0252005	CL_0000844-down.xls	Adrb2
GO:0001997	positive regulation of the force of heart contraction by epinephrine-norepinephrine	0.0970645	1	374	4	14841	0.0026738	0.000269524	0.25	0.0252005	CL_0000844-down.xls	Adrb2
GO:0042511	positive regulation of tyrosine phosphorylation of Stat1 protein	0.0970645	1	374	4	14841	0.0026738	0.000269524	0.25	0.0252005	CL_0000844-down.xls	Il6st
GO:0060737	prostate gland morphogenetic growth	0.0970645	1	374	4	14841	0.0026738	0.000269524	0.25	0.0252005	CL_0000844-down.xls	Esr1
GO:0072526	pyridine-containing compound catabolic process	0.0970645	1	374	4	14841	0.0026738	0.000269524	0.25	0.0252005	CL_0000844-down.xls	Ncf1
GO:0046125	pyrimidine deoxyribonucleoside metabolic process	0.0970645	1	374	4	14841	0.0026738	0.000269524	0.25	0.0252005	CL_0000844-down.xls	Tk2
GO:0009138	pyrimidine nucleoside diphosphate metabolic process	0.0970645	1	374	4	14841	0.0026738	0.000269524	0.25	0.0252005	CL_0000844-down.xls	Entpd4
GO:0010624	regulation of Schwann cell proliferation	0.0970645	1	374	4	14841	0.0026738	0.000269524	0.25	0.0252005	CL_0000844-down.xls	Ski
GO:2000725	regulation of cardiac muscle cell differentiation	0.0970645	1	374	4	14841	0.0026738	0.000269524	0.25	0.0252005	CL_0000844-down.xls	Foxp1
GO:0010310	regulation of hydrogen peroxide metabolic process	0.0970645	1	374	4	14841	0.0026738	0.000269524	0.25	0.0252005	CL_0000844-down.xls	Insr
GO:0045354	regulation of interferon-alpha biosynthetic process	0.0970645	1	374	4	14841	0.0026738	0.000269524	0.25	0.0252005	CL_0000844-down.xls	Tlr7
GO:0032803	regulation of low-density lipoprotein particle receptor catabolic process	0.0970645	1	374	4	14841	0.0026738	0.000269524	0.25	0.0252005	CL_0000844-down.xls	Mylip
GO:0016241	regulation of macroautophagy	0.0970645	1	374	4	14841	0.0026738	0.000269524	0.25	0.0252005	CL_0000844-down.xls	Npc1
GO:0014041	regulation of neuron maturation	0.0970645	1	374	4	14841	0.0026738	0.000269524	0.25	0.0252005	CL_0000844-down.xls	Bcl2
GO:2000644	regulation of receptor catabolic process	0.0970645	1	374	4	14841	0.0026738	0.000269524	0.25	0.0252005	CL_0000844-down.xls	Mylip
GO:0034405	response to fluid shear stress	0.0970645	1	374	4	14841	0.0026738	0.000269524	0.25	0.0252005	CL_0000844-down.xls	P2rx4
GO:0035455	response to interferon-alpha	0.0970645	1	374	4	14841	0.0026738	0.000269524	0.25	0.0252005	CL_0000844-down.xls	Ifnar2
GO:0002238	response to molecule of fungal origin	0.0970645	1	374	4	14841	0.0026738	0.000269524	0.25	0.0252005	CL_0000844-down.xls	Tlr2
GO:0002347	response to tumor cell	0.0970645	1	374	4	14841	0.0026738	0.000269524	0.25	0.0252005	CL_0000844-down.xls	Txnip
GO:0044273	sulfur compound catabolic process	0.0970645	1	374	4	14841	0.0026738	0.000269524	0.25	0.0252005	CL_0000844-down.xls	Gns
GO:0042760	very long-chain fatty acid catabolic process	0.0970645	1	374	4	14841	0.0026738	0.000269524	0.25	0.0252005	CL_0000844-down.xls	Slc27a4
GO:0034379	very-low-density lipoprotein particle assembly	0.0970645	1	374	4	14841	0.0026738	0.000269524	0.25	0.0252005	CL_0000844-down.xls	Dgat1
GO:0042771	DNA damage response, signal transduction by p53 class mediator resulting in induction of apoptosis	0.0971631	2	374	21	14841	0.00534759	0.001415	0.0952381	0.0252005	CL_0000844-down.xls	Pml,Ppp2r5c
GO:0051693	actin filament capping	0.0971631	2	374	21	14841	0.00534759	0.001415	0.0952381	0.0252005	CL_0000844-down.xls	Rdx,Tmod3
GO:0001662	behavioral fear response	0.0971631	2	374	21	14841	0.00534759	0.001415	0.0952381	0.0252005	CL_0000844-down.xls	Bcl2,Cacna1e
GO:0071407	cellular response to organic cyclic compound	0.0971631	2	374	21	14841	0.00534759	0.001415	0.0952381	0.0252005	CL_0000844-down.xls	Btrc,Cdkn1b
GO:0002089	lens morphogenesis in camera-type eye	0.0971631	2	374	21	14841	0.00534759	0.001415	0.0952381	0.0252005	CL_0000844-down.xls	Ski,Tdrd7
GO:0048535	lymph node development	0.0971631	2	374	21	14841	0.00534759	0.001415	0.0952381	0.0252005	CL_0000844-down.xls	Ccr7,Nfkb1
GO:0051926	negative regulation of calcium ion transport	0.0971631	2	374	21	14841	0.00534759	0.001415	0.0952381	0.0252005	CL_0000844-down.xls	Adrb2,Bcl2
GO:0030279	negative regulation of ossification	0.0971631	2	374	21	14841	0.00534759	0.001415	0.0952381	0.0252005	CL_0000844-down.xls	Adrb2,Bcl2
GO:0060761	negative regulation of response to cytokine stimulus	0.0971631	2	374	21	14841	0.00534759	0.001415	0.0952381	0.0252005	CL_0000844-down.xls	Il6st,Irak3
GO:0032410	negative regulation of transporter activity	0.0971631	2	374	21	14841	0.00534759	0.001415	0.0952381	0.0252005	CL_0000844-down.xls	Adrb2,Insr
GO:0032370	positive regulation of lipid transport	0.0971631	2	374	21	14841	0.00534759	0.001415	0.0952381	0.0252005	CL_0000844-down.xls	Abca1,Abcg1
GO:0006221	pyrimidine nucleotide biosynthetic process	0.0971631	2	374	21	14841	0.00534759	0.001415	0.0952381	0.0252005	CL_0000844-down.xls	Ctps2,Rp2h
GO:0072528	pyrimidine-containing compound biosynthetic process	0.0971631	2	374	21	14841	0.00534759	0.001415	0.0952381	0.0252005	CL_0000844-down.xls	Ctps2,Rp2h
GO:0043550	regulation of lipid kinase activity	0.0971631	2	374	21	14841	0.00534759	0.001415	0.0952381	0.0252005	CL_0000844-down.xls	Pik3r5,Rb1
GO:0060322	head development	0.0987573	3	374	44	14841	0.00802139	0.00296476	0.0681818	0.0252005	CL_0000844-down.xls	Itga4,Plekha1,Ski
GO:0046486	glycerolipid metabolic process	0.0987912	8	374	186	14841	0.0213904	0.0125328	0.0430108	0.0252005	CL_0000844-down.xls	Agpat2,Agpat9,Dgat1,Dgkh,Il6st,Lpin1,Mppe1,Taz
GO:0040008	regulation of growth	0.0998244	16	374	446	14841	0.0427807	0.0300519	0.0358744	0.0252005	CL_0000844-down.xls	Adrb2,Bcl2,Cd38,Cdkn1b,Crim1,Dnajb2,Foxk1,Foxp1,Insr,Limk1,Pml,Ppp1r9b,Smad3,Smarca2,Socs5,Tlr2
GO:0048511	rhythmic process	0.0998663	7	374	156	14841	0.0187166	0.0105114	0.0448718	0.0252005	CL_0000844-down.xls	Arrb1,Bcl2,Esr1,Foxo3,Immp2l,Lfng,Plekha1
GO:0003018	vascular process in circulatory system	0.100042	4	374	70	14841	0.0106952	0.00471666	0.0571429	0.0252005	CL_0000844-down.xls	Adora2a,Adrb2,Gch1,P2rx4
GO:0014706	striated muscle tissue development	0.101081	8	374	187	14841	0.0213904	0.0126002	0.0427807	0.0252005	CL_0000844-down.xls	Dicer1,Foxp1,Rara,Ski,Svil,Taz,Utrn,Zfp238
GO:0042592	homeostatic process	0.101546	29	374	898	14841	0.0775401	0.0605081	0.032294	0.0252005	CL_0000844-down.xls	Abca1,Abcg1,Adora2a,Adrb2,Bank1,Bcl2,Cacna1e,Cd38,Cd55,Foxo3,Gimap5,Ikbkb,Il6st,Insr,Itpr1,Klf2,Ldlrap1,Lilrb3,Mylip,Npc1,P2rx4,Pdia4,Pml,Prkce,Rb1,S1pr1,Sfxn4,Ski,Slc25a37
GO:0030217	T cell differentiation	0.101555	5	374	98	14841	0.013369	0.00660333	0.0510204	0.0252005	CL_0000844-down.xls	Bcl2,Ccr7,Cd1d1,Irf1,Ptpn22
GO:0031668	cellular response to extracellular stimulus	0.101555	5	374	98	14841	0.013369	0.00660333	0.0510204	0.0252005	CL_0000844-down.xls	Abca1,Atg4c,Gsdmd,Nuak2,Rara
GO:0050866	negative regulation of cell activation	0.101555	5	374	98	14841	0.013369	0.00660333	0.0510204	0.0252005	CL_0000844-down.xls	Adora2a,Cd274,Gimap5,Ptpn22,Socs5
GO:0016567	protein ubiquitination	0.101579	10	374	250	14841	0.026738	0.0168452	0.04	0.0252005	CL_0000844-down.xls	Arrb1,Bcl2,Birc3,Bmi1,Btrc,Malt1,Map3k1,Mylip,Rnf13,Ube2d1
GO:0009888	tissue development	0.10206	30	374	934	14841	0.0802139	0.0629338	0.0321199	0.0252005	CL_0000844-down.xls	Bcl2,Btrc,Dicer1,Esr1,Fbxw4,Foxj2,Foxk1,Foxn3,Foxo3,Foxp1,Hhex,Macf1,Notch2,Pkd1,Plaur,Pml,Psap,Rara,Runx3,Ski,Slc27a4,Smad3,Svil,Taz,Txnip,Utrn,Vcl,Wls,Zeb2,Zfp238
GO:0071902	positive regulation of protein serine/threonine kinase activity	0.102406	7	374	157	14841	0.0187166	0.0105788	0.044586	0.0252005	CL_0000844-down.xls	Arrb1,Ceacam1,Insr,Malt1,Map3k1,Mapk8ip3,Zeb2
GO:0008284	positive regulation of cell proliferation	0.102796	19	374	550	14841	0.0508021	0.0370595	0.0345455	0.0252005	CL_0000844-down.xls	Adrb2,Bcl2,Bmi1,Calcrl,Ccr7,Cd38,Cd47,Cdkn1b,Dpp4,Esr1,Fbxw4,Foxp1,Il12a,Il6st,Insr,Mll2,Rara,S1pr1,Zmiz1
GO:0046496	nicotinamide nucleotide metabolic process	0.103936	3	374	45	14841	0.00802139	0.00303214	0.0666667	0.0252005	CL_0000844-down.xls	H6pd,Kynu,Ncf1
GO:0007507	heart development	0.104201	12	374	316	14841	0.0320856	0.0212924	0.0379747	0.0252005	CL_0000844-down.xls	Adam19,Calcrl,Dicer1,Foxp1,Hhex,Insr,Itga4,Pkd1,Rara,Smad3,Taz,Zmiz1
GO:0046883	regulation of hormone secretion	0.104827	6	374	128	14841	0.0160428	0.00862476	0.046875	0.0252005	CL_0000844-down.xls	Arrb1,Cacna1e,Cd38,Nnat,Pfkfb2,Prkce
GO:0006739	NADP metabolic process	0.105166	2	374	22	14841	0.00534759	0.00148238	0.0909091	0.0252005	CL_0000844-down.xls	H6pd,Ncf1
GO:0007257	activation of JUN kinase activity	0.105166	2	374	22	14841	0.00534759	0.00148238	0.0909091	0.0252005	CL_0000844-down.xls	Map3k1,Mapk8ip3
GO:0002209	behavioral defense response	0.105166	2	374	22	14841	0.00534759	0.00148238	0.0909091	0.0252005	CL_0000844-down.xls	Bcl2,Cacna1e
GO:0051402	neuron apoptosis	0.105166	2	374	22	14841	0.00534759	0.00148238	0.0909091	0.0252005	CL_0000844-down.xls	Bcl2,Rb1
GO:0030501	positive regulation of bone mineralization	0.105166	2	374	22	14841	0.00534759	0.00148238	0.0909091	0.0252005	CL_0000844-down.xls	Adrb2,Smad3
GO:0046131	pyrimidine ribonucleoside metabolic process	0.105166	2	374	22	14841	0.00534759	0.00148238	0.0909091	0.0252005	CL_0000844-down.xls	Entpd4,Rp2h
GO:0043266	regulation of potassium ion transport	0.105166	2	374	22	14841	0.00534759	0.00148238	0.0909091	0.0252005	CL_0000844-down.xls	Adrb2,Hbp1
GO:0032228	regulation of synaptic transmission, GABAergic	0.105166	2	374	22	14841	0.00534759	0.00148238	0.0909091	0.0252005	CL_0000844-down.xls	Adora2a,Prkce
GO:0030163	protein catabolic process	0.107098	11	374	285	14841	0.0294118	0.0192036	0.0385965	0.0252005	CL_0000844-down.xls	Arrb1,Btrc,Dnajb2,Fbxl12,Ide,Map3k1,Mylip,Ppp2r5c,Ube2d1,Usp20,Usp3
GO:0051146	striated muscle cell differentiation	0.107754	6	374	129	14841	0.0160428	0.00869214	0.0465116	0.0252005	CL_0000844-down.xls	Dicer1,Foxp1,Rara,Rb1,Ski,Utrn
GO:0030522	intracellular receptor mediated signaling pathway	0.108087	4	374	72	14841	0.0106952	0.00485143	0.0555556	0.0252005	CL_0000844-down.xls	Calcoco1,Esr1,Pml,Rara
GO:0045185	maintenance of protein location	0.108087	4	374	72	14841	0.0106952	0.00485143	0.0555556	0.0252005	CL_0000844-down.xls	Morc3,Pml,Rb1,Syne2
GO:0071496	cellular response to external stimulus	0.108261	5	374	100	14841	0.013369	0.00673809	0.05	0.0252005	CL_0000844-down.xls	Abca1,Atg4c,Gsdmd,Nuak2,Rara
GO:0070085	glycosylation	0.108261	5	374	100	14841	0.013369	0.00673809	0.05	0.0252005	CL_0000844-down.xls	Alg2,B3gnt5,B4galnt1,St3gal1,St6galnac3
GO:0002831	regulation of response to biotic stimulus	0.109219	3	374	46	14841	0.00802139	0.00309952	0.0652174	0.0252005	CL_0000844-down.xls	Ddx58,Il12a,Pml
GO:0072507	divalent inorganic cation homeostasis	0.109497	9	374	222	14841	0.0240642	0.0149586	0.0405405	0.0252005	CL_0000844-down.xls	Bank1,Bcl2,Cd38,Cd55,Il6st,Itpr1,Pml,Prkce,S1pr1
GO:0009605	response to external stimulus	0.110216	20	374	590	14841	0.0534759	0.0397547	0.0338983	0.0252005	CL_0000844-down.xls	Abca1,Adora2a,Agl,Arrb1,Atg4c,Bcl2,Ccr7,Ddx58,Foxp1,Gsdmd,Klf7,Kynu,Mapk8ip3,Nod1,Nuak2,Pglyrp1,Pkd1,Rara,Runx3,Tlr2
GO:0007005	mitochondrion organization	0.110234	7	374	160	14841	0.0187166	0.0107809	0.04375	0.0252005	CL_0000844-down.xls	Gimap5,Immp2l,Lpin1,Map3k1,Smad3,Taz,Tk2
GO:0007548	sex differentiation	0.110534	8	374	191	14841	0.0213904	0.0128698	0.0418848	0.0252005	CL_0000844-down.xls	Arrb1,Bcl2,Esr1,Foxo3,Immp2l,Lfng,Plekha1,Rara
GO:0048754	branching morphogenesis of a tube	0.110723	6	374	130	14841	0.0160428	0.00875952	0.0461538	0.0252005	CL_0000844-down.xls	Bcl2,Btrc,Dicer1,Esr1,Hhex,Pml
GO:0009855	determination of bilateral symmetry	0.112216	4	374	73	14841	0.0106952	0.00491881	0.0547945	0.0252005	CL_0000844-down.xls	Arl13b,Disp1,Notch2,Smad3
GO:0031348	negative regulation of defense response	0.112216	4	374	73	14841	0.0106952	0.00491881	0.0547945	0.0252005	CL_0000844-down.xls	Adora2a,Adrb2,Calcrl,Irak3
GO:0043449	cellular alkene metabolic process	0.113339	2	374	23	14841	0.00534759	0.00154976	0.0869565	0.0252005	CL_0000844-down.xls	Cyp4f13,Ncf1
GO:0007157	heterophilic cell-cell adhesion	0.113339	2	374	23	14841	0.00534759	0.00154976	0.0869565	0.0252005	CL_0000844-down.xls	Itga4,Lgals9
GO:0006691	leukotriene metabolic process	0.113339	2	374	23	14841	0.00534759	0.00154976	0.0869565	0.0252005	CL_0000844-down.xls	Cyp4f13,Ncf1
GO:0030835	negative regulation of actin filament depolymerization	0.113339	2	374	23	14841	0.00534759	0.00154976	0.0869565	0.0252005	CL_0000844-down.xls	Rdx,Tmod3
GO:0032720	negative regulation of tumor necrosis factor production	0.113339	2	374	23	14841	0.00534759	0.00154976	0.0869565	0.0252005	CL_0000844-down.xls	Irak3,Rara
GO:0046579	positive regulation of Ras protein signal transduction	0.113339	2	374	23	14841	0.00534759	0.00154976	0.0869565	0.0252005	CL_0000844-down.xls	Arrb1,Notch2
GO:0070169	positive regulation of biomineral tissue development	0.113339	2	374	23	14841	0.00534759	0.00154976	0.0869565	0.0252005	CL_0000844-down.xls	Adrb2,Smad3
GO:0022409	positive regulation of cell-cell adhesion	0.113339	2	374	23	14841	0.00534759	0.00154976	0.0869565	0.0252005	CL_0000844-down.xls	Cd47,Ppap2b
GO:0050927	positive regulation of positive chemotaxis	0.113339	2	374	23	14841	0.00534759	0.00154976	0.0869565	0.0252005	CL_0000844-down.xls	S1pr1,Smad3
GO:0050688	regulation of defense response to virus	0.113339	2	374	23	14841	0.00534759	0.00154976	0.0869565	0.0252005	CL_0000844-down.xls	Ddx58,Pml
GO:0033077	T cell differentiation in thymus	0.114604	3	374	47	14841	0.00802139	0.0031669	0.0638298	0.0252005	CL_0000844-down.xls	Bcl2,Ccr7,Cd1d1
GO:0060443	mammary gland morphogenesis	0.114604	3	374	47	14841	0.00802139	0.0031669	0.0638298	0.0252005	CL_0000844-down.xls	Btrc,Esr1,Pml
GO:0034504	protein localization to nucleus	0.115178	5	374	102	14841	0.013369	0.00687285	0.0490196	0.0252005	CL_0000844-down.xls	Hhex,Morc3,Pml,Syne2,Txnip
GO:0045637	regulation of myeloid cell differentiation	0.115178	5	374	102	14841	0.013369	0.00687285	0.0490196	0.0252005	CL_0000844-down.xls	Clec2i,Foxo3,Notch2,Rara,Rb1
GO:0009165	nucleotide biosynthetic process	0.115624	7	374	162	14841	0.0187166	0.0109157	0.0432099	0.0252005	CL_0000844-down.xls	Adcy7,Ampd3,Atp10d,Ctps2,Kynu,Rp2h,Tk2
GO:0042060	wound healing	0.115624	7	374	162	14841	0.0187166	0.0109157	0.0432099	0.0252005	CL_0000844-down.xls	Adrb2,Anxa5,Entpd1,Macf1,Map3k1,Notch2,Pecam1
GO:0071383	cellular response to steroid hormone stimulus	0.116414	4	374	74	14841	0.0106952	0.00498619	0.0540541	0.0252005	CL_0000844-down.xls	Esr1,Npc1,Nr1d2,Rara
GO:0046546	development of primary male sexual characteristics	0.116414	4	374	74	14841	0.0106952	0.00498619	0.0540541	0.0252005	CL_0000844-down.xls	Bcl2,Esr1,Plekha1,Rara
GO:0009799	specification of symmetry	0.116414	4	374	74	14841	0.0106952	0.00498619	0.0540541	0.0252005	CL_0000844-down.xls	Arl13b,Disp1,Notch2,Smad3
GO:0048870	cell motility	0.116468	16	374	457	14841	0.0427807	0.0307931	0.0350109	0.0252005	CL_0000844-down.xls	C230081A13Rik,Cacna1e,Ccr7,Cd47,Dpp4,Il12a,Itga4,Jmy,Lrrc16a,Pecam1,Ppp1r9b,Rhbdf1,Selplg,Spata13,Syne2,Zeb2
GO:0051674	localization of cell	0.116468	16	374	457	14841	0.0427807	0.0307931	0.0350109	0.0252005	CL_0000844-down.xls	C230081A13Rik,Cacna1e,Ccr7,Cd47,Dpp4,Il12a,Itga4,Jmy,Lrrc16a,Pecam1,Ppp1r9b,Rhbdf1,Selplg,Spata13,Syne2,Zeb2
GO:0006139	nucleobase, nucleoside, nucleotide and nucleic acid metabolic process	0.118193	90	374	3182	14841	0.240642	0.214406	0.0282841	0.0252005	CL_0000844-down.xls	Abca1,Abca2,Abcg1,Adcy7,Aff1,Aff3,Aldh6a1,Ampd3,Arid5a,Arrb1,Atp10d,Bach1,Bmi1,Calcoco1,Cmah,Crebl2,Ctps2,Ddx58,Dicer1,Dnase1l1,Elac1,Entpd1,Entpd4,Ercc5,Esr1,Ezh1,Fan1,Foxj2,Foxk1,Foxn3,Foxo3,Foxp1,Gbp5,Gch1,H6pd,Hbp1,Hhex,Ide,Irf1,Irf4,Jarid2,Jhdm1d,Jmy,Kdm5b,Klf12,Klf2,Klf3,Klf7,Kynu,L3mbtl3,Lpin1,Mbnl2,Mga,Mll2,Mll3,Myst4,Ncf1,Nfat5,Nfkb1,Notch2,Nr1d2,Oas2,Phf1,Phf21a,Pml,Ppfibp2,Prdm9,Rara,R…
GO:0002326	B cell lineage commitment	0.119825	1	374	5	14841	0.0026738	0.000336905	0.2	0.0252005	CL_0000844-down.xls	Bcl2
GO:0015074	DNA integration	0.119825	1	374	5	14841	0.0026738	0.000336905	0.2	0.0252005	CL_0000844-down.xls	Ppfibp2
GO:0008633	activation of pro-apoptotic gene products	0.119825	1	374	5	14841	0.0026738	0.000336905	0.2	0.0252005	CL_0000844-down.xls	Smad3
GO:0071221	cellular response to bacterial lipopeptide	0.119825	1	374	5	14841	0.0026738	0.000336905	0.2	0.0252005	CL_0000844-down.xls	Tlr2
GO:0071220	cellular response to bacterial lipoprotein	0.119825	1	374	5	14841	0.0026738	0.000336905	0.2	0.0252005	CL_0000844-down.xls	Tlr2
GO:0070120	ciliary neurotrophic factor-mediated signaling pathway	0.119825	1	374	5	14841	0.0026738	0.000336905	0.2	0.0252005	CL_0000844-down.xls	Il6st
GO:0090286	cytoskeletal anchoring at nuclear membrane	0.119825	1	374	5	14841	0.0026738	0.000336905	0.2	0.0252005	CL_0000844-down.xls	Syne2
GO:0009157	deoxyribonucleoside monophosphate biosynthetic process	0.119825	1	374	5	14841	0.0026738	0.000336905	0.2	0.0252005	CL_0000844-down.xls	Tk2
GO:0060539	diaphragm development	0.119825	1	374	5	14841	0.0026738	0.000336905	0.2	0.0252005	CL_0000844-down.xls	Disp1
GO:0002024	diet induced thermogenesis	0.119825	1	374	5	14841	0.0026738	0.000336905	0.2	0.0252005	CL_0000844-down.xls	Adrb2
GO:0060750	epithelial cell proliferation involved in mammary gland duct elongation	0.119825	1	374	5	14841	0.0026738	0.000336905	0.2	0.0252005	CL_0000844-down.xls	Esr1
GO:0035640	exploration behavior	0.119825	1	374	5	14841	0.0026738	0.000336905	0.2	0.0252005	CL_0000844-down.xls	Prkce
GO:0042699	follicle-stimulating hormone signaling pathway	0.119825	1	374	5	14841	0.0026738	0.000336905	0.2	0.0252005	CL_0000844-down.xls	Arrb1
GO:0034380	high-density lipoprotein particle assembly	0.119825	1	374	5	14841	0.0026738	0.000336905	0.2	0.0252005	CL_0000844-down.xls	Abca1
GO:0033152	immunoglobulin V(D)J recombination	0.119825	1	374	5	14841	0.0026738	0.000336905	0.2	0.0252005	CL_0000844-down.xls	Foxp1
GO:0031558	induction of apoptosis in response to chemical stimulus	0.119825	1	374	5	14841	0.0026738	0.000336905	0.2	0.0252005	CL_0000844-down.xls	Adora2a
GO:0031557	induction of programmed cell death in response to chemical stimulus	0.119825	1	374	5	14841	0.0026738	0.000336905	0.2	0.0252005	CL_0000844-down.xls	Adora2a
GO:0030259	lipid glycosylation	0.119825	1	374	5	14841	0.0026738	0.000336905	0.2	0.0252005	CL_0000844-down.xls	B4galnt1
GO:0030033	microvillus assembly	0.119825	1	374	5	14841	0.0026738	0.000336905	0.2	0.0252005	CL_0000844-down.xls	Rdx
GO:0032528	microvillus organization	0.119825	1	374	5	14841	0.0026738	0.000336905	0.2	0.0252005	CL_0000844-down.xls	Rdx
GO:0032780	negative regulation of ATPase activity	0.119825	1	374	5	14841	0.0026738	0.000336905	0.2	0.0252005	CL_0000844-down.xls	Cnn3
GO:0032926	negative regulation of activin receptor signaling pathway	0.119825	1	374	5	14841	0.0026738	0.000336905	0.2	0.0252005	CL_0000844-down.xls	Ski
GO:0090288	negative regulation of cellular response to growth factor stimulus	0.119825	1	374	5	14841	0.0026738	0.000336905	0.2	0.0252005	CL_0000844-down.xls	Hhex
GO:0032211	negative regulation of telomere maintenance via telomerase	0.119825	1	374	5	14841	0.0026738	0.000336905	0.2	0.0252005	CL_0000844-down.xls	Pml
GO:0051138	positive regulation of NK T cell differentiation	0.119825	1	374	5	14841	0.0026738	0.000336905	0.2	0.0252005	CL_0000844-down.xls	Cd1d1
GO:0048087	positive regulation of developmental pigmentation	0.119825	1	374	5	14841	0.0026738	0.000336905	0.2	0.0252005	CL_0000844-down.xls	Bcl2
GO:0060501	positive regulation of epithelial cell proliferation involved in lung morphogenesis	0.119825	1	374	5	14841	0.0026738	0.000336905	0.2	0.0252005	CL_0000844-down.xls	Foxp1
GO:0033148	positive regulation of estrogen receptor signaling pathway	0.119825	1	374	5	14841	0.0026738	0.000336905	0.2	0.0252005	CL_0000844-down.xls	Mll2
GO:0033133	positive regulation of glucokinase activity	0.119825	1	374	5	14841	0.0026738	0.000336905	0.2	0.0252005	CL_0000844-down.xls	Pfkfb2
GO:0032736	positive regulation of interleukin-13 production	0.119825	1	374	5	14841	0.0026738	0.000336905	0.2	0.0252005	CL_0000844-down.xls	Rara
GO:0010661	positive regulation of muscle cell apoptosis	0.119825	1	374	5	14841	0.0026738	0.000336905	0.2	0.0252005	CL_0000844-down.xls	Il12a
GO:0090303	positive regulation of wound healing	0.119825	1	374	5	14841	0.0026738	0.000336905	0.2	0.0252005	CL_0000844-down.xls	Ppap2b
GO:0046874	quinolinate metabolic process	0.119825	1	374	5	14841	0.0026738	0.000336905	0.2	0.0252005	CL_0000844-down.xls	Kynu
GO:0045343	regulation of MHC class I biosynthetic process	0.119825	1	374	5	14841	0.0026738	0.000336905	0.2	0.0252005	CL_0000844-down.xls	Pml
GO:0051136	regulation of NK T cell differentiation	0.119825	1	374	5	14841	0.0026738	0.000336905	0.2	0.0252005	CL_0000844-down.xls	Cd1d1
GO:0032847	regulation of cellular pH reduction	0.119825	1	374	5	14841	0.0026738	0.000336905	0.2	0.0252005	CL_0000844-down.xls	Bcl2
GO:0033131	regulation of glucokinase activity	0.119825	1	374	5	14841	0.0026738	0.000336905	0.2	0.0252005	CL_0000844-down.xls	Pfkfb2
GO:0090083	regulation of inclusion body assembly	0.119825	1	374	5	14841	0.0026738	0.000336905	0.2	0.0252005	CL_0000844-down.xls	Dnajb2
GO:0010988	regulation of low-density lipoprotein particle clearance	0.119825	1	374	5	14841	0.0026738	0.000336905	0.2	0.0252005	CL_0000844-down.xls	Mylip
GO:0097035	regulation of membrane lipid distribution	0.119825	1	374	5	14841	0.0026738	0.000336905	0.2	0.0252005	CL_0000844-down.xls	Abca1
GO:0090273	regulation of somatostatin secretion	0.119825	1	374	5	14841	0.0026738	0.000336905	0.2	0.0252005	CL_0000844-down.xls	Cacna1e
GO:0003057	regulation of the force of heart contraction by chemical signal	0.119825	1	374	5	14841	0.0026738	0.000336905	0.2	0.0252005	CL_0000844-down.xls	Adrb2
GO:0070170	regulation of tooth mineralization	0.119825	1	374	5	14841	0.0026738	0.000336905	0.2	0.0252005	CL_0000844-down.xls	Dicer1
GO:0070339	response to bacterial lipopeptide	0.119825	1	374	5	14841	0.0026738	0.000336905	0.2	0.0252005	CL_0000844-down.xls	Tlr2
GO:0032493	response to bacterial lipoprotein	0.119825	1	374	5	14841	0.0026738	0.000336905	0.2	0.0252005	CL_0000844-down.xls	Tlr2
GO:0070542	response to fatty acid	0.119825	1	374	5	14841	0.0026738	0.000336905	0.2	0.0252005	CL_0000844-down.xls	Tlr2
GO:0006686	sphingomyelin biosynthetic process	0.119825	1	374	5	14841	0.0026738	0.000336905	0.2	0.0252005	CL_0000844-down.xls	Sgms1
GO:0046654	tetrahydrofolate biosynthetic process	0.119825	1	374	5	14841	0.0026738	0.000336905	0.2	0.0252005	CL_0000844-down.xls	Gch1
GO:0045351	type I interferon biosynthetic process	0.119825	1	374	5	14841	0.0026738	0.000336905	0.2	0.0252005	CL_0000844-down.xls	Ifnar1
GO:0042373	vitamin K metabolic process	0.119825	1	374	5	14841	0.0026738	0.000336905	0.2	0.0252005	CL_0000844-down.xls	Vkorc1
GO:0006497	protein lipidation	0.120087	3	374	48	14841	0.00802139	0.00323428	0.0625	0.0252005	CL_0000844-down.xls	Abca1,Hhat,Mppe1
GO:0019362	pyridine nucleotide metabolic process	0.120087	3	374	48	14841	0.00802139	0.00323428	0.0625	0.0252005	CL_0000844-down.xls	H6pd,Kynu,Ncf1
GO:0072524	pyridine-containing compound metabolic process	0.120087	3	374	48	14841	0.00802139	0.00323428	0.0625	0.0252005	CL_0000844-down.xls	H6pd,Kynu,Ncf1
GO:0070167	regulation of biomineral tissue development	0.120087	3	374	48	14841	0.00802139	0.00323428	0.0625	0.0252005	CL_0000844-down.xls	Adrb2,Dicer1,Smad3
GO:0022407	regulation of cell-cell adhesion	0.120087	3	374	48	14841	0.00802139	0.00323428	0.0625	0.0252005	CL_0000844-down.xls	Cd47,Dpp4,Ppap2b
GO:0007517	muscle organ development	0.120454	8	374	195	14841	0.0213904	0.0131393	0.0410256	0.0252005	CL_0000844-down.xls	Disp1,Foxk1,Foxp1,Ski,Svil,Taz,Utrn,Zfp238
GO:0043393	regulation of protein binding	0.12068	4	374	75	14841	0.0106952	0.00505357	0.0533333	0.0252005	CL_0000844-down.xls	Adrb2,Arrb1,Bcl2,Ldlrap1
GO:0044085	cellular component biogenesis	0.121373	32	374	1024	14841	0.0855615	0.068998	0.03125	0.0252005	CL_0000844-down.xls	Abca1,Anxa5,Arhgap26,Arrb1,Atg4c,Bcl2,Birc3,Capg,Clec2i,Dgat1,Dgkh,Dicer1,Foxp1,Gch1,Ide,Insr,Lrrc16a,Malt1,Map3k1,Myst4,P2rx4,Pml,Ppp1r9b,Rdx,Rnasel,Ski,Smad3,Smarca2,Spata13,Taz,Trim34a,Vcl
GO:0043029	T cell homeostasis	0.121669	2	374	24	14841	0.00534759	0.00161714	0.0833333	0.0252005	CL_0000844-down.xls	Bcl2,Gimap5
GO:0010524	positive regulation of calcium ion transport into cytosol	0.121669	2	374	24	14841	0.00534759	0.00161714	0.0833333	0.0252005	CL_0000844-down.xls	Gimap5,P2rx4
GO:0050926	regulation of positive chemotaxis	0.121669	2	374	24	14841	0.00534759	0.00161714	0.0833333	0.0252005	CL_0000844-down.xls	S1pr1,Smad3
GO:0001659	temperature homeostasis	0.121669	2	374	24	14841	0.00534759	0.00161714	0.0833333	0.0252005	CL_0000844-down.xls	Adrb2,Gimap5
GO:0019048	virus-host interaction	0.121669	2	374	24	14841	0.00534759	0.00161714	0.0833333	0.0252005	CL_0000844-down.xls	Insr,Smad3
GO:0048469	cell maturation	0.122301	5	374	104	14841	0.013369	0.00700761	0.0480769	0.0252005	CL_0000844-down.xls	Ccr7,Foxo3,Klf2,Rb1,Runx3
GO:0043408	regulation of MAPKKK cascade	0.122479	10	374	260	14841	0.026738	0.017519	0.0384615	0.0252005	CL_0000844-down.xls	Adrb2,Arrb1,Esr1,Insr,Map3k1,Mapk8ip3,Nod1,Prkce,Psap,Zeb2
GO:0045595	regulation of cell differentiation	0.12351	26	374	811	14841	0.0695187	0.0546459	0.0320592	0.0252005	CL_0000844-down.xls	Abcg1,Bcl2,Bmi1,Ccr7,Cd1d1,Clec2i,Dicer1,Fndc3b,Foxo3,Foxp1,Gimap5,Il2rg,Il6st,Limk1,Lpin1,Mapk8ip3,Nfam1,Notch2,Pdlim5,Rara,Rb1,Ski,Smad3,Socs5,Ssh1,Zbtb7b
GO:0016042	lipid catabolic process	0.123964	7	374	165	14841	0.0187166	0.0111178	0.0424242	0.0252005	CL_0000844-down.xls	Faah,Gm2a,Hsd17b11,Lpin1,Plbd1,Plcb2,Slc27a4
GO:0031669	cellular response to nutrient levels	0.125012	4	374	76	14841	0.0106952	0.00512095	0.0526316	0.0252005	CL_0000844-down.xls	Abca1,Atg4c,Nuak2,Rara
GO:0018209	peptidyl-serine modification	0.125012	4	374	76	14841	0.0106952	0.00512095	0.0526316	0.0252005	CL_0000844-down.xls	Bcl2,Map3k1,Morc3,Sbk1
GO:0043270	positive regulation of ion transport	0.125012	4	374	76	14841	0.0106952	0.00512095	0.0526316	0.0252005	CL_0000844-down.xls	Adrb2,Gimap5,Hbp1,P2rx4
GO:0009411	response to UV	0.125012	4	374	76	14841	0.0106952	0.00512095	0.0526316	0.0252005	CL_0000844-down.xls	Bcl2,Ercc5,Il12a,Pml
GO:0070201	regulation of establishment of protein localization	0.12565	9	374	229	14841	0.0240642	0.0154302	0.0393013	0.0252005	CL_0000844-down.xls	Adora2a,Ccr7,Ddx58,Ldlrap1,Rhbdf1,Rhbdf2,Smad3,Tlr2,Tlr7
GO:0051899	membrane depolarization	0.125666	3	374	49	14841	0.00802139	0.00330166	0.0612245	0.0252005	CL_0000844-down.xls	Adora2a,Adrb2,P2rx4
GO:0030888	regulation of B cell proliferation	0.125666	3	374	49	14841	0.00802139	0.00330166	0.0612245	0.0252005	CL_0000844-down.xls	Bcl2,Bmi1,Cd38
GO:0043279	response to alkaloid	0.125666	3	374	49	14841	0.00802139	0.00330166	0.0612245	0.0252005	CL_0000844-down.xls	Adora2a,Bcl2,Prkce
GO:0043543	protein acylation	0.125937	5	374	105	14841	0.013369	0.00707499	0.047619	0.0252005	CL_0000844-down.xls	Arrb1,Bmi1,Hhat,Irf4,Myst4
GO:0016044	cellular membrane organization	0.126501	15	374	429	14841	0.040107	0.0289064	0.034965	0.0252005	CL_0000844-down.xls	Abca1,Adrb2,Arrb1,Cd47,Clec2i,Gimap5,Hck,Ldlrap1,Lgals3bp,Npc1,Pecam1,Rara,Syne2,Taz,Usp20
GO:0009058	biosynthetic process	0.128533	85	374	3007	14841	0.227273	0.202614	0.0282674	0.0252005	CL_0000844-down.xls	Abca1,Adcy7,Aff1,Aff3,Agpat2,Agpat9,Alg2,Ampd3,Arid5a,Arrb1,Atp10d,B3gnt5,B4galnt1,Bach1,Bmi1,Calcoco1,Crebl2,Ctps2,Dgat1,Esr1,Ezh1,Foxj2,Foxk1,Foxn3,Foxo3,Foxp1,Gch1,Hbp1,Hhat,Hhex,Hsd17b11,Irf1,Irf4,Jarid2,Jhdm1d,Kdm5b,Klf12,Klf2,Klf3,Klf7,Kynu,L3mbtl3,Lpin1,Mga,Mll2,Mll3,Mppe1,Myst4,Ncf1,Nfat5,Nfkb1,Notch2,Nr1d2,P2rx4,Phf1,Phf21a,Pml,Prdm9,Prkab2,Rara,Rb1,Rp2h,Runx3,Scml4,Sgms1,Smad3,Smarca2,S…
GO:0048565	digestive tract development	0.129409	4	374	77	14841	0.0106952	0.00518833	0.0519481	0.0252005	CL_0000844-down.xls	Bcl2,Dicer1,Rb1,Smad3
GO:0016070	RNA metabolic process	0.129463	64	374	2214	14841	0.171123	0.149181	0.028907	0.0252005	CL_0000844-down.xls	Aff1,Aff3,Arid5a,Arrb1,Bach1,Bmi1,Calcoco1,Crebl2,Dicer1,Elac1,Esr1,Ezh1,Foxj2,Foxk1,Foxn3,Foxo3,Foxp1,Hbp1,Hhex,Irf1,Irf4,Jarid2,Jhdm1d,Kdm5b,Klf12,Klf2,Klf3,Klf7,L3mbtl3,Lpin1,Mbnl2,Mga,Mll2,Mll3,Myst4,Nfat5,Nfkb1,Notch2,Nr1d2,Oas2,Phf1,Phf21a,Pml,Prdm9,Rara,Rb1,Rnasel,Runx3,Scml4,Smad3,Smarca2,Stat4,Stat6,Sub1,Tle3,Txnip,Zbtb7b,Zeb2,Zfp238,Zfp28,Zfp318,Zfp516,Zfp661,Zmym2
GO:0061024	membrane organization	0.12999	15	374	431	14841	0.040107	0.0290412	0.0348028	0.0252005	CL_0000844-down.xls	Abca1,Adrb2,Arrb1,Cd47,Clec2i,Gimap5,Hck,Ldlrap1,Lgals3bp,Npc1,Pecam1,Rara,Syne2,Taz,Usp20
GO:0021846	cell proliferation in forebrain	0.130144	2	374	25	14841	0.00534759	0.00168452	0.08	0.0252005	CL_0000844-down.xls	Hhex,Zeb2
GO:0042596	fear response	0.130144	2	374	25	14841	0.00534759	0.00168452	0.08	0.0252005	CL_0000844-down.xls	Bcl2,Cacna1e
GO:0002762	negative regulation of myeloid leukocyte differentiation	0.130144	2	374	25	14841	0.00534759	0.00168452	0.08	0.0252005	CL_0000844-down.xls	Clec2i,Rara
GO:0043388	positive regulation of DNA binding	0.130144	2	374	25	14841	0.00534759	0.00168452	0.08	0.0252005	CL_0000844-down.xls	Irf4,Ski
GO:0051438	regulation of ubiquitin-protein ligase activity	0.130144	2	374	25	14841	0.00534759	0.00168452	0.08	0.0252005	CL_0000844-down.xls	Bmi1,Limk1
GO:0048265	response to pain	0.130144	2	374	25	14841	0.00534759	0.00168452	0.08	0.0252005	CL_0000844-down.xls	Cacna1e,Gch1
GO:0072332	signal transduction by p53 class mediator resulting in induction of apoptosis	0.130144	2	374	25	14841	0.00534759	0.00168452	0.08	0.0252005	CL_0000844-down.xls	Pml,Ppp2r5c
GO:0035249	synaptic transmission, glutamatergic	0.130144	2	374	25	14841	0.00534759	0.00168452	0.08	0.0252005	CL_0000844-down.xls	Adora2a,Adrb2
GO:0033555	multicellular organismal response to stress	0.131335	3	374	50	14841	0.00802139	0.00336905	0.06	0.0252005	CL_0000844-down.xls	Bcl2,Cacna1e,Gch1
GO:0009100	glycoprotein metabolic process	0.132601	7	374	168	14841	0.0187166	0.01132	0.0416667	0.0252005	CL_0000844-down.xls	Abcg1,Alg2,B3gnt5,Ide,Ldlrap1,St3gal1,St6galnac3
GO:0048545	response to steroid hormone stimulus	0.132601	7	374	168	14841	0.0187166	0.01132	0.0416667	0.0252005	CL_0000844-down.xls	Agl,Bcl2,Esr1,Mll2,Npc1,Nr1d2,Rara
GO:0022610	biological adhesion	0.13293	20	374	606	14841	0.0534759	0.0408328	0.0330033	0.0252005	CL_0000844-down.xls	Bcl2,C230081A13Rik,Cd47,Cd84,Cd97,Dpp4,Gbp3,Gbp7,Itga4,Itgb7,Lgals3bp,Lgals9,Nid1,Pecam1,Pkd1,Ppap2b,Pstpip1,Sell,Selplg,Vcl
GO:0044265	cellular macromolecule catabolic process	0.133607	13	374	365	14841	0.0347594	0.024594	0.0356164	0.0252005	CL_0000844-down.xls	Arrb1,Btrc,Dnajb2,Dnase1l1,Fbxl12,Ide,Map3k1,Mylip,Oas2,Ppp2r5c,Ube2d1,Usp20,Usp3
GO:0051049	regulation of transport	0.134064	28	374	891	14841	0.0748663	0.0600364	0.0314254	0.0252005	CL_0000844-down.xls	Abca1,Abca2,Abcg1,Adora2a,Adrb2,Arrb1,Bcl2,Cacna1e,Ccr7,Cd38,Cd47,Ddx58,Gimap5,Hbp1,Insr,Kctd12,Kctd21,Ldlrap1,Nnat,P2rx4,Pfkfb2,Pml,Prkce,Rhbdf1,Rhbdf2,Smad3,Tlr2,Tlr7
GO:0061180	mammary gland epithelium development	0.137093	3	374	51	14841	0.00802139	0.00343643	0.0588235	0.0252005	CL_0000844-down.xls	Btrc,Esr1,Pml
GO:0031398	positive regulation of protein ubiquitination	0.137093	3	374	51	14841	0.00802139	0.00343643	0.0588235	0.0252005	CL_0000844-down.xls	Bmi1,Dnajb2,Ube2d1
GO:0009611	response to wounding	0.13754	14	374	401	14841	0.0374332	0.0270197	0.0349127	0.0252005	CL_0000844-down.xls	Adrb2,Anxa5,Bcl2,Entpd1,Kdm6b,Macf1,Map3k1,Ncf1,Notch2,Orm2,Pecam1,Sgms1,Tlr2,Tlr7
GO:0000187	activation of MAPK activity	0.138393	4	374	79	14841	0.0106952	0.00532309	0.0506329	0.0252005	CL_0000844-down.xls	Arrb1,Insr,Map3k1,Mapk8ip3
GO:0071779	G1/S transition checkpoint	0.138749	2	374	26	14841	0.00534759	0.0017519	0.0769231	0.0252005	CL_0000844-down.xls	Pml,Ppp2r5c
GO:0031532	actin cytoskeleton reorganization	0.138749	2	374	26	14841	0.00534759	0.0017519	0.0769231	0.0252005	CL_0000844-down.xls	Gpr65,Lpin1
GO:0046632	alpha-beta T cell differentiation	0.138749	2	374	26	14841	0.00534759	0.0017519	0.0769231	0.0252005	CL_0000844-down.xls	Bcl2,Irf1
GO:0019439	aromatic compound catabolic process	0.138749	2	374	26	14841	0.00534759	0.0017519	0.0769231	0.0252005	CL_0000844-down.xls	Ephx1,Kynu
GO:0031670	cellular response to nutrient	0.138749	2	374	26	14841	0.00534759	0.0017519	0.0769231	0.0252005	CL_0000844-down.xls	Abca1,Rara
GO:0006071	glycerol metabolic process	0.138749	2	374	26	14841	0.00534759	0.0017519	0.0769231	0.0252005	CL_0000844-down.xls	Gpcpd1,Slc37a2
GO:0031575	mitotic cell cycle G1/S transition checkpoint	0.138749	2	374	26	14841	0.00534759	0.0017519	0.0769231	0.0252005	CL_0000844-down.xls	Pml,Ppp2r5c
GO:0009112	nucleobase metabolic process	0.138749	2	374	26	14841	0.00534759	0.0017519	0.0769231	0.0252005	CL_0000844-down.xls	Aldh6a1,Ampd3
GO:0021772	olfactory bulb development	0.138749	2	374	26	14841	0.00534759	0.0017519	0.0769231	0.0252005	CL_0000844-down.xls	Dicer1,Ski
GO:0018107	peptidyl-threonine phosphorylation	0.138749	2	374	26	14841	0.00534759	0.0017519	0.0769231	0.0252005	CL_0000844-down.xls	Bcl2,Sbk1
GO:0030838	positive regulation of actin filament polymerization	0.138749	2	374	26	14841	0.00534759	0.0017519	0.0769231	0.0252005	CL_0000844-down.xls	Jmy,Map3k1
GO:0051057	positive regulation of small GTPase mediated signal transduction	0.138749	2	374	26	14841	0.00534759	0.0017519	0.0769231	0.0252005	CL_0000844-down.xls	Arrb1,Notch2
GO:0031623	receptor internalization	0.138749	2	374	26	14841	0.00534759	0.0017519	0.0769231	0.0252005	CL_0000844-down.xls	Arrb1,Ldlrap1
GO:0032768	regulation of monooxygenase activity	0.138749	2	374	26	14841	0.00534759	0.0017519	0.0769231	0.0252005	CL_0000844-down.xls	Gch1,Nfkb1
GO:0033993	response to lipid	0.138749	2	374	26	14841	0.00534759	0.0017519	0.0769231	0.0252005	CL_0000844-down.xls	Abcg1,Tlr2
GO:0060562	epithelial tube morphogenesis	0.138906	8	374	202	14841	0.0213904	0.0136109	0.039604	0.0252005	CL_0000844-down.xls	Bcl2,Btrc,Esr1,Hhex,Pml,Ski,Smad3,Zeb2
GO:0060537	muscle tissue development	0.138906	8	374	202	14841	0.0213904	0.0136109	0.039604	0.0252005	CL_0000844-down.xls	Dicer1,Foxp1,Rara,Ski,Svil,Taz,Utrn,Zfp238
GO:0006996	organelle organization	0.140705	43	374	1444	14841	0.114973	0.097298	0.0297784	0.0252005	CL_0000844-down.xls	Abca1,Arhgef18,Arrb1,Atg4c,Bcl2,Bmi1,Cnn3,Dicer1,Ezh1,Foxp1,Gimap5,Gpr65,Hps3,Immp2l,Irf4,Jarid2,Jhdm1d,Jmy,Kdm5b,Kdm6b,L3mbtl3,Lpin1,Map3k1,Mll2,Mll3,Myst4,Nuak2,Phf1,Phf21a,Pml,Ppp1r9b,Prdm9,Prmt2,Rb1,Setd1b,Smad3,Smarca2,Ssh1,Svil,Syne2,Taz,Tk2,Usp3
GO:0008654	phospholipid biosynthetic process	0.14097	5	374	109	14841	0.013369	0.00734452	0.0458716	0.0252005	CL_0000844-down.xls	Agpat2,Agpat9,Mppe1,Sgms1,Taz
GO:0034404	nucleobase, nucleoside and nucleotide biosynthetic process	0.14153	7	374	171	14841	0.0187166	0.0115221	0.0409357	0.0252005	CL_0000844-down.xls	Adcy7,Ampd3,Atp10d,Ctps2,Kynu,Rp2h,Tk2
GO:0034654	nucleobase, nucleoside, nucleotide and nucleic acid biosynthetic process	0.14153	7	374	171	14841	0.0187166	0.0115221	0.0409357	0.0252005	CL_0000844-down.xls	Adcy7,Ampd3,Atp10d,Ctps2,Kynu,Rp2h,Tk2
GO:0043001	Golgi to plasma membrane protein transport	0.142013	1	374	6	14841	0.0026738	0.000404285	0.166667	0.0252005	CL_0000844-down.xls	Macf1
GO:0006054	N-acetylneuraminate metabolic process	0.142013	1	374	6	14841	0.0026738	0.000404285	0.166667	0.0252005	CL_0000844-down.xls	Cmah
GO:0060011	Sertoli cell proliferation	0.142013	1	374	6	14841	0.0026738	0.000404285	0.166667	0.0252005	CL_0000844-down.xls	Esr1
GO:0007256	activation of JNKK activity	0.142013	1	374	6	14841	0.0026738	0.000404285	0.166667	0.0252005	CL_0000844-down.xls	Map3k1
GO:0001973	adenosine receptor signaling pathway	0.142013	1	374	6	14841	0.0026738	0.000404285	0.166667	0.0252005	CL_0000844-down.xls	Adora2a
GO:0042590	antigen processing and presentation of exogenous peptide antigen via MHC class I	0.142013	1	374	6	14841	0.0026738	0.000404285	0.166667	0.0252005	CL_0000844-down.xls	H2-K1
GO:0060751	branch elongation involved in mammary gland duct branching	0.142013	1	374	6	14841	0.0026738	0.000404285	0.166667	0.0252005	CL_0000844-down.xls	Esr1
GO:0071470	cellular response to osmotic stress	0.142013	1	374	6	14841	0.0026738	0.000404285	0.166667	0.0252005	CL_0000844-down.xls	Slc12a6
GO:0060710	chorio-allantoic fusion	0.142013	1	374	6	14841	0.0026738	0.000404285	0.166667	0.0252005	CL_0000844-down.xls	Itga4
GO:0006824	cobalt ion transport	0.142013	1	374	6	14841	0.0026738	0.000404285	0.166667	0.0252005	CL_0000844-down.xls	Tcn2
GO:0051852	disruption by host of symbiont cells	0.142013	1	374	6	14841	0.0026738	0.000404285	0.166667	0.0252005	CL_0000844-down.xls	Ncf1
GO:0032836	glomerular basement membrane development	0.142013	1	374	6	14841	0.0026738	0.000404285	0.166667	0.0252005	CL_0000844-down.xls	Nid1
GO:0015793	glycerol transport	0.142013	1	374	6	14841	0.0026738	0.000404285	0.166667	0.0252005	CL_0000844-down.xls	Slc37a2
GO:0046479	glycosphingolipid catabolic process	0.142013	1	374	6	14841	0.0026738	0.000404285	0.166667	0.0252005	CL_0000844-down.xls	Gm2a
GO:0050701	interleukin-1 secretion	0.142013	1	374	6	14841	0.0026738	0.000404285	0.166667	0.0252005	CL_0000844-down.xls	Abca1
GO:0070102	interleukin-6-mediated signaling pathway	0.142013	1	374	6	14841	0.0026738	0.000404285	0.166667	0.0252005	CL_0000844-down.xls	Il6st
GO:0051873	killing by host of symbiont cells	0.142013	1	374	6	14841	0.0026738	0.000404285	0.166667	0.0252005	CL_0000844-down.xls	Ncf1
GO:0006089	lactate metabolic process	0.142013	1	374	6	14841	0.0026738	0.000404285	0.166667	0.0252005	CL_0000844-down.xls	Pfkfb2
GO:0060745	mammary gland branching involved in pregnancy	0.142013	1	374	6	14841	0.0026738	0.000404285	0.166667	0.0252005	CL_0000844-down.xls	Esr1
GO:0002313	mature B cell differentiation involved in immune response	0.142013	1	374	6	14841	0.0026738	0.000404285	0.166667	0.0252005	CL_0000844-down.xls	Gpr183
GO:0043628	ncRNA 3'-end processing	0.142013	1	374	6	14841	0.0026738	0.000404285	0.166667	0.0252005	CL_0000844-down.xls	Elac1
GO:0060253	negative regulation of glial cell proliferation	0.142013	1	374	6	14841	0.0026738	0.000404285	0.166667	0.0252005	CL_0000844-down.xls	Ski
GO:0030853	negative regulation of granulocyte differentiation	0.142013	1	374	6	14841	0.0026738	0.000404285	0.166667	0.0252005	CL_0000844-down.xls	Rara
GO:0051974	negative regulation of telomerase activity	0.142013	1	374	6	14841	0.0026738	0.000404285	0.166667	0.0252005	CL_0000844-down.xls	Pml
GO:0042532	negative regulation of tyrosine phosphorylation of STAT protein	0.142013	1	374	6	14841	0.0026738	0.000404285	0.166667	0.0252005	CL_0000844-down.xls	Irf1
GO:0035811	negative regulation of urine volume	0.142013	1	374	6	14841	0.0026738	0.000404285	0.166667	0.0252005	CL_0000844-down.xls	Adrb2
GO:0009253	peptidoglycan catabolic process	0.142013	1	374	6	14841	0.0026738	0.000404285	0.166667	0.0252005	CL_0000844-down.xls	Pglyrp1
GO:0000270	peptidoglycan metabolic process	0.142013	1	374	6	14841	0.0026738	0.000404285	0.166667	0.0252005	CL_0000844-down.xls	Pglyrp1
GO:0006654	phosphatidic acid biosynthetic process	0.142013	1	374	6	14841	0.0026738	0.000404285	0.166667	0.0252005	CL_0000844-down.xls	Agpat2
GO:0035025	positive regulation of Rho protein signal transduction	0.142013	1	374	6	14841	0.0026738	0.000404285	0.166667	0.0252005	CL_0000844-down.xls	Arrb1
GO:0045542	positive regulation of cholesterol biosynthetic process	0.142013	1	374	6	14841	0.0026738	0.000404285	0.166667	0.0252005	CL_0000844-down.xls	Abcg1
GO:0090205	positive regulation of cholesterol metabolic process	0.142013	1	374	6	14841	0.0026738	0.000404285	0.166667	0.0252005	CL_0000844-down.xls	Abcg1
GO:0032727	positive regulation of interferon-alpha production	0.142013	1	374	6	14841	0.0026738	0.000404285	0.166667	0.0252005	CL_0000844-down.xls	Ddx58
GO:0060907	positive regulation of macrophage cytokine production	0.142013	1	374	6	14841	0.0026738	0.000404285	0.166667	0.0252005	CL_0000844-down.xls	Tlr2
GO:0045651	positive regulation of macrophage differentiation	0.142013	1	374	6	14841	0.0026738	0.000404285	0.166667	0.0252005	CL_0000844-down.xls	Rb1
GO:0002860	positive regulation of natural killer cell mediated cytotoxicity directed against tumor cell target	0.142013	1	374	6	14841	0.0026738	0.000404285	0.166667	0.0252005	CL_0000844-down.xls	Il12a
GO:0002857	positive regulation of natural killer cell mediated immune response to tumor cell	0.142013	1	374	6	14841	0.0026738	0.000404285	0.166667	0.0252005	CL_0000844-down.xls	Il12a
GO:0033145	positive regulation of steroid hormone receptor signaling pathway	0.142013	1	374	6	14841	0.0026738	0.000404285	0.166667	0.0252005	CL_0000844-down.xls	Mll2
GO:0035810	positive regulation of urine volume	0.142013	1	374	6	14841	0.0026738	0.000404285	0.166667	0.0252005	CL_0000844-down.xls	Adora2a
GO:0014056	regulation of acetylcholine secretion	0.142013	1	374	6	14841	0.0026738	0.000404285	0.166667	0.0252005	CL_0000844-down.xls	Adora2a
GO:0061001	regulation of dendritic spine morphogenesis	0.142013	1	374	6	14841	0.0026738	0.000404285	0.166667	0.0252005	CL_0000844-down.xls	Pdlim5
GO:2000794	regulation of epithelial cell proliferation involved in lung morphogenesis	0.142013	1	374	6	14841	0.0026738	0.000404285	0.166667	0.0252005	CL_0000844-down.xls	Foxp1
GO:0051570	regulation of histone H3-K9 methylation	0.142013	1	374	6	14841	0.0026738	0.000404285	0.166667	0.0252005	CL_0000844-down.xls	Jarid2
GO:0048293	regulation of isotype switching to IgE isotypes	0.142013	1	374	6	14841	0.0026738	0.000404285	0.166667	0.0252005	CL_0000844-down.xls	Stat6
GO:0045634	regulation of melanocyte differentiation	0.142013	1	374	6	14841	0.0026738	0.000404285	0.166667	0.0252005	CL_0000844-down.xls	Bcl2
GO:0070255	regulation of mucus secretion	0.142013	1	374	6	14841	0.0026738	0.000404285	0.166667	0.0252005	CL_0000844-down.xls	Prkce
GO:0032817	regulation of natural killer cell proliferation	0.142013	1	374	6	14841	0.0026738	0.000404285	0.166667	0.0252005	CL_0000844-down.xls	Ptpn22
GO:0050932	regulation of pigment cell differentiation	0.142013	1	374	6	14841	0.0026738	0.000404285	0.166667	0.0252005	CL_0000844-down.xls	Bcl2
GO:0043497	regulation of protein heterodimerization activity	0.142013	1	374	6	14841	0.0026738	0.000404285	0.166667	0.0252005	CL_0000844-down.xls	Bcl2
GO:0033194	response to hydroperoxide	0.142013	1	374	6	14841	0.0026738	0.000404285	0.166667	0.0252005	CL_0000844-down.xls	Cd38
GO:0032026	response to magnesium ion	0.142013	1	374	6	14841	0.0026738	0.000404285	0.166667	0.0252005	CL_0000844-down.xls	D2hgdh
GO:0001878	response to yeast	0.142013	1	374	6	14841	0.0026738	0.000404285	0.166667	0.0252005	CL_0000844-down.xls	Ncf1
GO:0006729	tetrahydrobiopterin biosynthetic process	0.142013	1	374	6	14841	0.0026738	0.000404285	0.166667	0.0252005	CL_0000844-down.xls	Gch1
GO:0006573	valine metabolic process	0.142013	1	374	6	14841	0.0026738	0.000404285	0.166667	0.0252005	CL_0000844-down.xls	Aldh6a1
GO:0032502	developmental process	0.142406	93	374	3332	14841	0.248663	0.224513	0.0279112	0.0252005	CL_0000844-down.xls	Acrbp,Adam19,Adora2a,Adrb2,Aff3,Aldh6a1,Arl13b,Arrb1,B3gnt5,Bcl2,Bmi1,Btrc,C230081A13Rik,Calcrl,Ccr7,Cd1d1,Cdkn1b,Dicer1,Disp1,Ercc5,Esr1,Fbxw4,Foxj2,Foxk1,Foxn3,Foxo3,Foxp1,Gimap5,Gpr183,Hhat,Hhex,Il6st,Immp2l,Insr,Irf1,Irf4,Itga4,Itgb7,Itpr1,Jarid2,Jhdm1d,Klf2,Klf7,Lfng,Lilrb3,Limk1,Lpin1,Macf1,Malt1,Map3k1,Mapk8ip3,Mll2,Morc3,Mylip,Nfam1,Nfkb1,Nid1,Nnat,Notch2,Pdcd4,Pdlim5,Phc3,Pkd1,Plaur,Plek…
GO:0002088	lens development in camera-type eye	0.142936	3	374	52	14841	0.00802139	0.00350381	0.0576923	0.0252005	CL_0000844-down.xls	Ski,Smad3,Tdrd7
GO:0001707	mesoderm formation	0.142936	3	374	52	14841	0.00802139	0.00350381	0.0576923	0.0252005	CL_0000844-down.xls	Macf1,Smad3,Wls
GO:0045639	positive regulation of myeloid cell differentiation	0.142936	3	374	52	14841	0.00802139	0.00350381	0.0576923	0.0252005	CL_0000844-down.xls	Foxo3,Notch2,Rb1
GO:0043506	regulation of JUN kinase activity	0.142936	3	374	52	14841	0.00802139	0.00350381	0.0576923	0.0252005	CL_0000844-down.xls	Map3k1,Mapk8ip3,Zeb2
GO:0090068	positive regulation of cell cycle process	0.142976	4	374	80	14841	0.0106952	0.00539047	0.05	0.0252005	CL_0000844-down.xls	Insr,Pml,Ppp2r5c,Rb1
GO:2000241	regulation of reproductive process	0.142976	4	374	80	14841	0.0106952	0.00539047	0.05	0.0252005	CL_0000844-down.xls	Cdkn1b,Dicer1,Esr1,Map3k1
GO:0007346	regulation of mitotic cell cycle	0.147225	8	374	205	14841	0.0213904	0.0138131	0.0390244	0.0252005	CL_0000844-down.xls	Bcl2,Btg3,Esr1,Insr,Pml,Ppp2r5c,Rb1,Smad3
GO:0007159	leukocyte cell-cell adhesion	0.147475	2	374	27	14841	0.00534759	0.00181928	0.0740741	0.0252005	CL_0000844-down.xls	Itga4,Selplg
GO:0045744	negative regulation of G-protein coupled receptor protein signaling pathway	0.147475	2	374	27	14841	0.00534759	0.00181928	0.0740741	0.0252005	CL_0000844-down.xls	Adrb2,Arrb1
GO:0021988	olfactory lobe development	0.147475	2	374	27	14841	0.00534759	0.00181928	0.0740741	0.0252005	CL_0000844-down.xls	Dicer1,Ski
GO:0048008	platelet-derived growth factor receptor signaling pathway	0.147475	2	374	27	14841	0.00534759	0.00181928	0.0740741	0.0252005	CL_0000844-down.xls	Plekha1,Txnip
GO:0032651	regulation of interleukin-1 beta production	0.147475	2	374	27	14841	0.00534759	0.00181928	0.0740741	0.0252005	CL_0000844-down.xls	Ccr7,Smad3
GO:0007585	respiratory gaseous exchange	0.147475	2	374	27	14841	0.00534759	0.00181928	0.0740741	0.0252005	CL_0000844-down.xls	Adrb2,Mapk8ip3
GO:0007015	actin filament organization	0.147619	4	374	81	14841	0.0106952	0.00545785	0.0493827	0.0252005	CL_0000844-down.xls	Arrb1,Bcl2,Jmy,Ppp1r9b
GO:0071375	cellular response to peptide hormone stimulus	0.147619	4	374	81	14841	0.0106952	0.00545785	0.0493827	0.0252005	CL_0000844-down.xls	Foxo3,Insr,Irf1,Lpin1
GO:0046661	male sex differentiation	0.147619	4	374	81	14841	0.0106952	0.00545785	0.0493827	0.0252005	CL_0000844-down.xls	Bcl2,Esr1,Plekha1,Rara
GO:0032446	protein modification by small protein conjugation	0.14799	10	374	271	14841	0.026738	0.0182602	0.0369004	0.0252005	CL_0000844-down.xls	Arrb1,Bcl2,Birc3,Bmi1,Btrc,Malt1,Map3k1,Mylip,Rnf13,Ube2d1
GO:0046777	protein autophosphorylation	0.148768	5	374	111	14841	0.013369	0.00747928	0.045045	0.0252005	CL_0000844-down.xls	C230081A13Rik,Csnk1g3,Insr,Irak3,Map3k1
GO:0042158	lipoprotein biosynthetic process	0.148859	3	374	53	14841	0.00802139	0.00357119	0.0566038	0.0252005	CL_0000844-down.xls	Abca1,Hhat,Mppe1
GO:0050728	negative regulation of inflammatory response	0.148859	3	374	53	14841	0.00802139	0.00357119	0.0566038	0.0252005	CL_0000844-down.xls	Adora2a,Adrb2,Calcrl
GO:0016477	cell migration	0.149167	14	374	407	14841	0.0374332	0.027424	0.034398	0.0252005	CL_0000844-down.xls	C230081A13Rik,Ccr7,Cd47,Dpp4,Il12a,Itga4,Lrrc16a,Pecam1,Ppp1r9b,Rhbdf1,Selplg,Spata13,Syne2,Zeb2
GO:0050727	regulation of inflammatory response	0.149481	6	374	142	14841	0.0160428	0.00956809	0.0422535	0.0252005	CL_0000844-down.xls	Adora2a,Adrb2,Calcrl,Ccr7,Cd47,Cd55
GO:0043434	response to peptide hormone stimulus	0.149481	6	374	142	14841	0.0160428	0.00956809	0.0422535	0.0252005	CL_0000844-down.xls	Foxo3,Ggh,Insr,Irf1,Lpin1,Serpina3f
GO:0032259	methylation	0.150052	8	374	206	14841	0.0213904	0.0138805	0.038835	0.0252005	CL_0000844-down.xls	4833442J19Rik,Ezh1,Mll2,Mll3,Pcmtd2,Prdm9,Prmt2,Setd1b
GO:0033365	protein localization to organelle	0.150052	8	374	206	14841	0.0213904	0.0138805	0.038835	0.0252005	CL_0000844-down.xls	Hhex,Immp2l,Macf1,Morc3,Pml,Rb1,Syne2,Txnip
GO:0048585	negative regulation of response to stimulus	0.150856	18	374	547	14841	0.0481283	0.0368574	0.0329068	0.0252005	CL_0000844-down.xls	Adora2a,Adrb2,Arrb1,Calcrl,Cd55,Hhex,Il27ra,Il6st,Irak3,Irf1,Npc1,Otud7b,Plekha1,Ptpn22,Rb1,Ski,Socs5,Stat6
GO:0016573	histone acetylation	0.152319	4	374	82	14841	0.0106952	0.00552523	0.0487805	0.0252005	CL_0000844-down.xls	Arrb1,Bmi1,Irf4,Myst4
GO:0035113	embryonic appendage morphogenesis	0.152734	5	374	112	14841	0.013369	0.00754666	0.0446429	0.0252005	CL_0000844-down.xls	Aff3,Dicer1,Fbxw4,Notch2,Ski
GO:0030326	embryonic limb morphogenesis	0.152734	5	374	112	14841	0.013369	0.00754666	0.0446429	0.0252005	CL_0000844-down.xls	Aff3,Dicer1,Fbxw4,Notch2,Ski
GO:0007165	signal transduction	0.153374	106	374	3847	14841	0.283422	0.259214	0.0275539	0.0252005	CL_0000844-down.xls	A630033H20Rik,Abca1,Adam19,Adcy7,Adora2a,Adrb2,Arap1,Arap2,Arhgap15,Arhgap18,Arhgap26,Arhgef18,Arhgef3,Arrb1,Bcl2,Btrc,Calcoco1,Calcrl,Ccr7,Cd38,Cd47,Cd97,Ceacam1,Clec2i,Csnk1g3,Dgka,Dgkh,Disp1,Entpd1,Esr1,Fbxw4,Foxo3,Gpr132,Gpr174,Gpr18,Gpr183,Gpr65,Hbp1,Hhat,Hhex,Ifnar2,Ikbkb,Il27ra,Il2rg,Il5ra,Il6st,Insr,Irak2,Irak3,Irf1,Itga4,Itgb7,Lgals9,Lilrb3,Lpar6,Lrba,Macf1,Malt1,Maml2,Map3k1,Map3k8,Map4…
GO:0035051	cardiac cell differentiation	0.154861	3	374	54	14841	0.00802139	0.00363857	0.0555556	0.0252005	CL_0000844-down.xls	Dicer1,Foxp1,Rara
GO:0048477	oogenesis	0.154861	3	374	54	14841	0.00802139	0.00363857	0.0555556	0.0252005	CL_0000844-down.xls	Bcl2,Foxo3,Mll2
GO:0043401	steroid hormone mediated signaling pathway	0.154861	3	374	54	14841	0.00802139	0.00363857	0.0555556	0.0252005	CL_0000844-down.xls	Esr1,Nr1d2,Rara
GO:0046849	bone remodeling	0.156308	2	374	28	14841	0.00534759	0.00188667	0.0714286	0.0252005	CL_0000844-down.xls	Adrb2,Notch2
GO:0050873	brown fat cell differentiation	0.156308	2	374	28	14841	0.00534759	0.00188667	0.0714286	0.0252005	CL_0000844-down.xls	Adrb2,Aldh6a1
GO:0031069	hair follicle morphogenesis	0.156308	2	374	28	14841	0.00534759	0.00188667	0.0714286	0.0252005	CL_0000844-down.xls	Dicer1,Runx3
GO:0042177	negative regulation of protein catabolic process	0.156308	2	374	28	14841	0.00534759	0.00188667	0.0714286	0.0252005	CL_0000844-down.xls	Irak3,Smad3
GO:0032722	positive regulation of chemokine production	0.156308	2	374	28	14841	0.00534759	0.00188667	0.0714286	0.0252005	CL_0000844-down.xls	Tlr2,Tlr7
GO:0045429	positive regulation of nitric oxide biosynthetic process	0.156308	2	374	28	14841	0.00534759	0.00188667	0.0714286	0.0252005	CL_0000844-down.xls	Insr,Tlr2
GO:0042345	regulation of NF-kappaB import into nucleus	0.156308	2	374	28	14841	0.00534759	0.00188667	0.0714286	0.0252005	CL_0000844-down.xls	Tlr2,Tlr7
GO:0030834	regulation of actin filament depolymerization	0.156308	2	374	28	14841	0.00534759	0.00188667	0.0714286	0.0252005	CL_0000844-down.xls	Rdx,Tmod3
GO:0051340	regulation of ligase activity	0.156308	2	374	28	14841	0.00534759	0.00188667	0.0714286	0.0252005	CL_0000844-down.xls	Bmi1,Limk1
GO:0042269	regulation of natural killer cell mediated cytotoxicity	0.156308	2	374	28	14841	0.00534759	0.00188667	0.0714286	0.0252005	CL_0000844-down.xls	Gimap5,Il12a
GO:0002715	regulation of natural killer cell mediated immunity	0.156308	2	374	28	14841	0.00534759	0.00188667	0.0714286	0.0252005	CL_0000844-down.xls	Gimap5,Il12a
GO:0010332	response to gamma radiation	0.156308	2	374	28	14841	0.00534759	0.00188667	0.0714286	0.0252005	CL_0000844-down.xls	Bcl2,Pml
GO:0007369	gastrulation	0.156744	5	374	113	14841	0.013369	0.00761404	0.0442478	0.0252005	CL_0000844-down.xls	Hhex,Macf1,Ppap2b,Smad3,Wls
GO:0016202	regulation of striated muscle tissue development	0.157076	4	374	83	14841	0.0106952	0.00559262	0.0481928	0.0252005	CL_0000844-down.xls	Adrb2,Bcl2,Foxp1,Smad3
GO:0051179	localization	0.157883	88	374	3161	14841	0.235294	0.212991	0.0278393	0.0252005	CL_0000844-down.xls	Abca1,Abcc5,Abcg1,Adrb2,Anxa6,Arrb1,Atg4c,Atp10d,B4galnt1,C230081A13Rik,Cacna1e,Ccr7,Cd47,Cdkn1b,Clec2i,Cmah,Cybasc3,Dgat1,Dirc2,Disp1,Dopey2,Dpp4,Exoc6b,Fxyd5,Fyco1,Gimap5,Gm2a,Hck,Hhex,Il12a,Immp2l,Itga4,Itpr1,Jmy,Kctd12,Kctd21,Ldlrap1,Lgals3bp,Lrba,Lrrc16a,Macf1,Malt1,Mapk8ip3,Morc3,Mppe1,Npc1,Orm2,Osbpl5,P2rx4,Pecam1,Pkd1,Plekha1,Pml,Ppp1r9b,Prkce,Rab24,Rangrf,Rara,Rb1,Rdx,Rffl,Rhbdf1,Rhbdf2,…
GO:0040011	locomotion	0.1582	20	374	622	14841	0.0534759	0.0419109	0.0321543	0.0252005	CL_0000844-down.xls	C230081A13Rik,Cacna1e,Ccr7,Cd47,Dpp4,Foxp1,Il12a,Itga4,Jmy,Klf7,Lrrc16a,Mapk8ip3,Pecam1,Ppp1r9b,Rhbdf1,Runx3,Selplg,Spata13,Syne2,Zeb2
GO:0051480	cytosolic calcium ion homeostasis	0.160019	6	374	145	14841	0.0160428	0.00977023	0.0413793	0.0252005	CL_0000844-down.xls	Cd38,Cd55,Il6st,Itpr1,Prkce,S1pr1
GO:0042692	muscle cell differentiation	0.160226	7	374	177	14841	0.0187166	0.0119264	0.039548	0.0252005	CL_0000844-down.xls	Dicer1,Foxp1,Rara,Rb1,Ski,Smarca2,Utrn
GO:0032101	regulation of response to external stimulus	0.160421	10	374	276	14841	0.026738	0.0185971	0.0362319	0.0252005	CL_0000844-down.xls	Adora2a,Adrb2,Calcrl,Ccr7,Cd47,Cd55,Npc1,S1pr1,Smad3,Vkorc1
GO:0065003	macromolecular complex assembly	0.160693	19	374	588	14841	0.0508021	0.03962	0.0323129	0.0252005	CL_0000844-down.xls	Abca1,Anxa5,Birc3,Dgat1,Dgkh,Dicer1,Gch1,Ide,Insr,Malt1,Map3k1,Myst4,P2rx4,Pml,Ski,Smad3,Smarca2,Taz,Trim34a
GO:0001889	liver development	0.160937	3	374	55	14841	0.00802139	0.00370595	0.0545455	0.0252005	CL_0000844-down.xls	Hhex,Jarid2,Smad3
GO:0051928	positive regulation of calcium ion transport	0.160937	3	374	55	14841	0.00802139	0.00370595	0.0545455	0.0252005	CL_0000844-down.xls	Adrb2,Gimap5,P2rx4
GO:0002687	positive regulation of leukocyte migration	0.160937	3	374	55	14841	0.00802139	0.00370595	0.0545455	0.0252005	CL_0000844-down.xls	Ccr7,Pecam1,Tlr2
GO:0016579	protein deubiquitination	0.160937	3	374	55	14841	0.00802139	0.00370595	0.0545455	0.0252005	CL_0000844-down.xls	Otud7b,Usp20,Usp3
GO:0061136	regulation of proteasomal protein catabolic process	0.160937	3	374	55	14841	0.00802139	0.00370595	0.0545455	0.0252005	CL_0000844-down.xls	Btrc,Dnajb2,Rhbdf1
GO:0043244	regulation of protein complex disassembly	0.160937	3	374	55	14841	0.00802139	0.00370595	0.0545455	0.0252005	CL_0000844-down.xls	Irak3,Rdx,Tmod3
GO:0042770	signal transduction in response to DNA damage	0.160937	3	374	55	14841	0.00802139	0.00370595	0.0545455	0.0252005	CL_0000844-down.xls	Foxo3,Pml,Ppp2r5c
GO:0051223	regulation of protein transport	0.161618	8	374	210	14841	0.0213904	0.01415	0.0380952	0.0252005	CL_0000844-down.xls	Adora2a,Ccr7,Ddx58,Rhbdf1,Rhbdf2,Smad3,Tlr2,Tlr7
GO:0044242	cellular lipid catabolic process	0.161887	4	374	84	14841	0.0106952	0.00566	0.047619	0.0252005	CL_0000844-down.xls	Faah,Gm2a,Lpin1,Slc27a4
GO:0018393	internal peptidyl-lysine acetylation	0.161887	4	374	84	14841	0.0106952	0.00566	0.047619	0.0252005	CL_0000844-down.xls	Arrb1,Bmi1,Irf4,Myst4
GO:0006475	internal protein amino acid acetylation	0.161887	4	374	84	14841	0.0106952	0.00566	0.047619	0.0252005	CL_0000844-down.xls	Arrb1,Bmi1,Irf4,Myst4
GO:0050731	positive regulation of peptidyl-tyrosine phosphorylation	0.161887	4	374	84	14841	0.0106952	0.00566	0.047619	0.0252005	CL_0000844-down.xls	Il12a,Il6st,Pecam1,Ppap2b
GO:0048634	regulation of muscle organ development	0.161887	4	374	84	14841	0.0106952	0.00566	0.047619	0.0252005	CL_0000844-down.xls	Adrb2,Bcl2,Foxp1,Smad3
GO:0007275	multicellular organismal development	0.162587	85	374	3052	14841	0.227273	0.205647	0.0278506	0.0252005	CL_0000844-down.xls	Adam19,Adora2a,Aff3,Arl13b,Arrb1,B3gnt5,Bcl2,Bmi1,Btrc,Calcrl,Ccr7,Cd1d1,Cdkn1b,Dicer1,Disp1,Ercc5,Esr1,Fbxw4,Foxj2,Foxk1,Foxn3,Foxo3,Foxp1,Gimap5,Gpr183,Hhat,Hhex,Il6st,Immp2l,Insr,Irf1,Irf4,Itga4,Itgb7,Itpr1,Jarid2,Jhdm1d,Klf2,Klf7,Lfng,Lilrb3,Limk1,Macf1,Malt1,Map3k1,Mapk8ip3,Mll2,Morc3,Mylip,Nfam1,Nfkb1,Nid1,Nnat,Notch2,Pdlim5,Phc3,Pkd1,Plaur,Plekha1,Pml,Ppap2b,Ppp1r9b,Psap,Ptpn22,Rara,Rb1,Ru…
GO:0048872	homeostasis of number of cells	0.163602	6	374	146	14841	0.0160428	0.00983761	0.0410959	0.0252005	CL_0000844-down.xls	Bcl2,Gimap5,Ikbkb,Klf2,Lilrb3,Rb1
GO:0002360	T cell lineage commitment	0.163644	1	374	7	14841	0.0026738	0.000471666	0.142857	0.0252005	CL_0000844-down.xls	Bcl2
GO:0071875	adrenergic receptor signaling pathway	0.163644	1	374	7	14841	0.0026738	0.000471666	0.142857	0.0252005	CL_0000844-down.xls	Adrb2
GO:0042149	cellular response to glucose starvation	0.163644	1	374	7	14841	0.0026738	0.000471666	0.142857	0.0252005	CL_0000844-down.xls	Nuak2
GO:0071223	cellular response to lipoteichoic acid	0.163644	1	374	7	14841	0.0026738	0.000471666	0.142857	0.0252005	CL_0000844-down.xls	Tlr2
GO:0007028	cytoplasm organization	0.163644	1	374	7	14841	0.0026738	0.000471666	0.142857	0.0252005	CL_0000844-down.xls	Zmiz1
GO:0009162	deoxyribonucleoside monophosphate metabolic process	0.163644	1	374	7	14841	0.0026738	0.000471666	0.142857	0.0252005	CL_0000844-down.xls	Tk2
GO:0051818	disruption of cells of other organism involved in symbiotic interaction	0.163644	1	374	7	14841	0.0026738	0.000471666	0.142857	0.0252005	CL_0000844-down.xls	Ncf1
GO:0043353	enucleate erythrocyte differentiation	0.163644	1	374	7	14841	0.0026738	0.000471666	0.142857	0.0252005	CL_0000844-down.xls	Rb1
GO:0072599	establishment of protein localization in endoplasmic reticulum	0.163644	1	374	7	14841	0.0026738	0.000471666	0.142857	0.0252005	CL_0000844-down.xls	Macf1
GO:0001574	ganglioside biosynthetic process	0.163644	1	374	7	14841	0.0026738	0.000471666	0.142857	0.0252005	CL_0000844-down.xls	B4galnt1
GO:0070544	histone H3-K36 demethylation	0.163644	1	374	7	14841	0.0026738	0.000471666	0.142857	0.0252005	CL_0000844-down.xls	Jhdm1d
GO:0033169	histone H3-K9 demethylation	0.163644	1	374	7	14841	0.0026738	0.000471666	0.142857	0.0252005	CL_0000844-down.xls	Jhdm1d
GO:0050665	hydrogen peroxide biosynthetic process	0.163644	1	374	7	14841	0.0026738	0.000471666	0.142857	0.0252005	CL_0000844-down.xls	Ncf1
GO:0046218	indolalkylamine catabolic process	0.163644	1	374	7	14841	0.0026738	0.000471666	0.142857	0.0252005	CL_0000844-down.xls	Kynu
GO:0042436	indole-containing compound catabolic process	0.163644	1	374	7	14841	0.0026738	0.000471666	0.142857	0.0252005	CL_0000844-down.xls	Kynu
GO:0022027	interkinetic nuclear migration	0.163644	1	374	7	14841	0.0026738	0.000471666	0.142857	0.0252005	CL_0000844-down.xls	Hhex
GO:0060576	intestinal epithelial cell development	0.163644	1	374	7	14841	0.0026738	0.000471666	0.142857	0.0252005	CL_0000844-down.xls	Dicer1
GO:0051883	killing of cells in other organism involved in symbiotic interaction	0.163644	1	374	7	14841	0.0026738	0.000471666	0.142857	0.0252005	CL_0000844-down.xls	Ncf1
GO:0034374	low-density lipoprotein particle remodeling	0.163644	1	374	7	14841	0.0026738	0.000471666	0.142857	0.0252005	CL_0000844-down.xls	Abcg1
GO:0031579	membrane raft organization	0.163644	1	374	7	14841	0.0026738	0.000471666	0.142857	0.0252005	CL_0000844-down.xls	Clec2i
GO:0032042	mitochondrial DNA metabolic process	0.163644	1	374	7	14841	0.0026738	0.000471666	0.142857	0.0252005	CL_0000844-down.xls	Tk2
GO:0006264	mitochondrial DNA replication	0.163644	1	374	7	14841	0.0026738	0.000471666	0.142857	0.0252005	CL_0000844-down.xls	Tk2
GO:0007064	mitotic sister chromatid cohesion	0.163644	1	374	7	14841	0.0026738	0.000471666	0.142857	0.0252005	CL_0000844-down.xls	Rb1
GO:0043371	negative regulation of CD4-positive, alpha-beta T cell differentiation	0.163644	1	374	7	14841	0.0026738	0.000471666	0.142857	0.0252005	CL_0000844-down.xls	Socs5
GO:0045623	negative regulation of T-helper cell differentiation	0.163644	1	374	7	14841	0.0026738	0.000471666	0.142857	0.0252005	CL_0000844-down.xls	Socs5
GO:0010614	negative regulation of cardiac muscle hypertrophy	0.163644	1	374	7	14841	0.0026738	0.000471666	0.142857	0.0252005	CL_0000844-down.xls	P2rx4
GO:0061037	negative regulation of cartilage development	0.163644	1	374	7	14841	0.0026738	0.000471666	0.142857	0.0252005	CL_0000844-down.xls	Rara
GO:0060770	negative regulation of epithelial cell proliferation involved in prostate gland development	0.163644	1	374	7	14841	0.0026738	0.000471666	0.142857	0.0252005	CL_0000844-down.xls	Cdkn1b
GO:0031061	negative regulation of histone methylation	0.163644	1	374	7	14841	0.0026738	0.000471666	0.142857	0.0252005	CL_0000844-down.xls	Jarid2
GO:0010985	negative regulation of lipoprotein particle clearance	0.163644	1	374	7	14841	0.0026738	0.000471666	0.142857	0.0252005	CL_0000844-down.xls	Mylip
GO:0045019	negative regulation of nitric oxide biosynthetic process	0.163644	1	374	7	14841	0.0026738	0.000471666	0.142857	0.0252005	CL_0000844-down.xls	Gimap5
GO:0034122	negative regulation of toll-like receptor signaling pathway	0.163644	1	374	7	14841	0.0026738	0.000471666	0.142857	0.0252005	CL_0000844-down.xls	Irak3
GO:0032055	negative regulation of translation in response to stress	0.163644	1	374	7	14841	0.0026738	0.000471666	0.142857	0.0252005	CL_0000844-down.xls	Pml
GO:0043116	negative regulation of vascular permeability	0.163644	1	374	7	14841	0.0026738	0.000471666	0.142857	0.0252005	CL_0000844-down.xls	Adora2a
GO:0007097	nuclear migration	0.163644	1	374	7	14841	0.0026738	0.000471666	0.142857	0.0252005	CL_0000844-down.xls	Syne2
GO:0016973	poly(A)+ mRNA export from nucleus	0.163644	1	374	7	14841	0.0026738	0.000471666	0.142857	0.0252005	CL_0000844-down.xls	Hhex
GO:0021548	pons development	0.163644	1	374	7	14841	0.0026738	0.000471666	0.142857	0.0252005	CL_0000844-down.xls	Bcl2
GO:0002726	positive regulation of T cell cytokine production	0.163644	1	374	7	14841	0.0026738	0.000471666	0.142857	0.0252005	CL_0000844-down.xls	Malt1
GO:0033089	positive regulation of T cell differentiation in thymus	0.163644	1	374	7	14841	0.0026738	0.000471666	0.142857	0.0252005	CL_0000844-down.xls	Il2rg
GO:0048711	positive regulation of astrocyte differentiation	0.163644	1	374	7	14841	0.0026738	0.000471666	0.142857	0.0252005	CL_0000844-down.xls	Il6st
GO:0003321	positive regulation of blood pressure by epinephrine-norepinephrine	0.163644	1	374	7	14841	0.0026738	0.000471666	0.142857	0.0252005	CL_0000844-down.xls	Adrb2
GO:0046645	positive regulation of gamma-delta T cell activation	0.163644	1	374	7	14841	0.0026738	0.000471666	0.142857	0.0252005	CL_0000844-down.xls	Gimap5
GO:0045588	positive regulation of gamma-delta T cell differentiation	0.163644	1	374	7	14841	0.0026738	0.000471666	0.142857	0.0252005	CL_0000844-down.xls	Gimap5
GO:0045821	positive regulation of glycolysis	0.163644	1	374	7	14841	0.0026738	0.000471666	0.142857	0.0252005	CL_0000844-down.xls	Insr
GO:0002639	positive regulation of immunoglobulin production	0.163644	1	374	7	14841	0.0026738	0.000471666	0.142857	0.0252005	CL_0000844-down.xls	Foxp1
GO:0045359	positive regulation of interferon-beta biosynthetic process	0.163644	1	374	7	14841	0.0026738	0.000471666	0.142857	0.0252005	CL_0000844-down.xls	Tlr7
GO:0045416	positive regulation of interleukin-8 biosynthetic process	0.163644	1	374	7	14841	0.0026738	0.000471666	0.142857	0.0252005	CL_0000844-down.xls	Tlr7
GO:0001956	positive regulation of neurotransmitter secretion	0.163644	1	374	7	14841	0.0026738	0.000471666	0.142857	0.0252005	CL_0000844-down.xls	Adora2a
GO:0031054	pre-miRNA processing	0.163644	1	374	7	14841	0.0026738	0.000471666	0.142857	0.0252005	CL_0000844-down.xls	Dicer1
GO:0060527	prostate epithelial cord arborization involved in prostate glandular acinus morphogenesis	0.163644	1	374	7	14841	0.0026738	0.000471666	0.142857	0.0252005	CL_0000844-down.xls	Esr1
GO:0060526	prostate glandular acinus morphogenesis	0.163644	1	374	7	14841	0.0026738	0.000471666	0.142857	0.0252005	CL_0000844-down.xls	Esr1
GO:0045047	protein targeting to ER	0.163644	1	374	7	14841	0.0026738	0.000471666	0.142857	0.0252005	CL_0000844-down.xls	Macf1
GO:0051481	reduction of cytosolic calcium ion concentration	0.163644	1	374	7	14841	0.0026738	0.000471666	0.142857	0.0252005	CL_0000844-down.xls	Il6st
GO:0060687	regulation of branching involved in prostate gland morphogenesis	0.163644	1	374	7	14841	0.0026738	0.000471666	0.142857	0.0252005	CL_0000844-down.xls	Esr1
GO:0060558	regulation of calcidiol 1-monooxygenase activity	0.163644	1	374	7	14841	0.0026738	0.000471666	0.142857	0.0252005	CL_0000844-down.xls	Nfkb1
GO:0033632	regulation of cell-cell adhesion mediated by integrin	0.163644	1	374	7	14841	0.0026738	0.000471666	0.142857	0.0252005	CL_0000844-down.xls	Dpp4
GO:0046643	regulation of gamma-delta T cell activation	0.163644	1	374	7	14841	0.0026738	0.000471666	0.142857	0.0252005	CL_0000844-down.xls	Gimap5
GO:0045586	regulation of gamma-delta T cell differentiation	0.163644	1	374	7	14841	0.0026738	0.000471666	0.142857	0.0252005	CL_0000844-down.xls	Gimap5
GO:0033084	regulation of immature T cell proliferation in thymus	0.163644	1	374	7	14841	0.0026738	0.000471666	0.142857	0.0252005	CL_0000844-down.xls	Bmi1
GO:0002858	regulation of natural killer cell mediated cytotoxicity directed against tumor cell target	0.163644	1	374	7	14841	0.0026738	0.000471666	0.142857	0.0252005	CL_0000844-down.xls	Il12a
GO:0002855	regulation of natural killer cell mediated immune response to tumor cell	0.163644	1	374	7	14841	0.0026738	0.000471666	0.142857	0.0252005	CL_0000844-down.xls	Il12a
GO:0060263	regulation of respiratory burst	0.163644	1	374	7	14841	0.0026738	0.000471666	0.142857	0.0252005	CL_0000844-down.xls	Insr
GO:0046668	regulation of retinal cell programmed cell death	0.163644	1	374	7	14841	0.0026738	0.000471666	0.142857	0.0252005	CL_0000844-down.xls	Bcl2
GO:0048385	regulation of retinoic acid receptor signaling pathway	0.163644	1	374	7	14841	0.0026738	0.000471666	0.142857	0.0252005	CL_0000844-down.xls	Esr1
GO:0007063	regulation of sister chromatid cohesion	0.163644	1	374	7	14841	0.0026738	0.000471666	0.142857	0.0252005	CL_0000844-down.xls	Rb1
GO:0032210	regulation of telomere maintenance via telomerase	0.163644	1	374	7	14841	0.0026738	0.000471666	0.142857	0.0252005	CL_0000844-down.xls	Pml
GO:0032909	regulation of transforming growth factor beta2 production	0.163644	1	374	7	14841	0.0026738	0.000471666	0.142857	0.0252005	CL_0000844-down.xls	Smad3
GO:0070391	response to lipoteichoic acid	0.163644	1	374	7	14841	0.0026738	0.000471666	0.142857	0.0252005	CL_0000844-down.xls	Tlr2
GO:0006283	transcription-coupled nucleotide-excision repair	0.163644	1	374	7	14841	0.0026738	0.000471666	0.142857	0.0252005	CL_0000844-down.xls	Ercc5
GO:0006569	tryptophan catabolic process	0.163644	1	374	7	14841	0.0026738	0.000471666	0.142857	0.0252005	CL_0000844-down.xls	Kynu
GO:0019441	tryptophan catabolic process to kynurenine	0.163644	1	374	7	14841	0.0026738	0.000471666	0.142857	0.0252005	CL_0000844-down.xls	Kynu
GO:0032606	type I interferon production	0.163644	1	374	7	14841	0.0026738	0.000471666	0.142857	0.0252005	CL_0000844-down.xls	Ifnar1
GO:0022604	regulation of cell morphogenesis	0.164573	8	374	211	14841	0.0213904	0.0142174	0.0379147	0.0252005	CL_0000844-down.xls	Arap1,Arhgap15,Arhgef18,Limk1,Myl12b,Pdlim5,Smad3,Ssh1
GO:0007178	transmembrane receptor protein serine/threonine kinase signaling pathway	0.164892	5	374	115	14841	0.013369	0.0077488	0.0434783	0.0252005	CL_0000844-down.xls	Map3k1,Pml,Ppm1l,Ski,Smad3
GO:0019400	alditol metabolic process	0.165238	2	374	29	14841	0.00534759	0.00195405	0.0689655	0.0252005	CL_0000844-down.xls	Gpcpd1,Slc37a2
GO:0006958	complement activation, classical pathway	0.165238	2	374	29	14841	0.00534759	0.00195405	0.0689655	0.0252005	CL_0000844-down.xls	Cd55,Daf2
GO:0060325	face morphogenesis	0.165238	2	374	29	14841	0.00534759	0.00195405	0.0689655	0.0252005	CL_0000844-down.xls	Plekha1,Ski
GO:0030837	negative regulation of actin filament polymerization	0.165238	2	374	29	14841	0.00534759	0.00195405	0.0689655	0.0252005	CL_0000844-down.xls	Rdx,Tmod3
GO:0045668	negative regulation of osteoblast differentiation	0.165238	2	374	29	14841	0.00534759	0.00195405	0.0689655	0.0252005	CL_0000844-down.xls	Ski,Smad3
GO:0050709	negative regulation of protein secretion	0.165238	2	374	29	14841	0.00534759	0.00195405	0.0689655	0.0252005	CL_0000844-down.xls	Rhbdf1,Rhbdf2
GO:0070997	neuron death	0.165238	2	374	29	14841	0.00534759	0.00195405	0.0689655	0.0252005	CL_0000844-down.xls	Bcl2,Rb1
GO:0009311	oligosaccharide metabolic process	0.165238	2	374	29	14841	0.00534759	0.00195405	0.0689655	0.0252005	CL_0000844-down.xls	Alg2,Gm2a
GO:0018210	peptidyl-threonine modification	0.165238	2	374	29	14841	0.00534759	0.00195405	0.0689655	0.0252005	CL_0000844-down.xls	Bcl2,Sbk1
GO:0045840	positive regulation of mitosis	0.165238	2	374	29	14841	0.00534759	0.00195405	0.0689655	0.0252005	CL_0000844-down.xls	Insr,Rb1
GO:0051785	positive regulation of nuclear division	0.165238	2	374	29	14841	0.00534759	0.00195405	0.0689655	0.0252005	CL_0000844-down.xls	Insr,Rb1
GO:0048259	regulation of receptor-mediated endocytosis	0.165238	2	374	29	14841	0.00534759	0.00195405	0.0689655	0.0252005	CL_0000844-down.xls	Ccr7,Ldlrap1
GO:0002028	regulation of sodium ion transport	0.165238	2	374	29	14841	0.00534759	0.00195405	0.0689655	0.0252005	CL_0000844-down.xls	Adrb2,P2rx4
GO:0006970	response to osmotic stress	0.165238	2	374	29	14841	0.00534759	0.00195405	0.0689655	0.0252005	CL_0000844-down.xls	Map3k1,Slc12a6
GO:0045859	regulation of protein kinase activity	0.165465	14	374	415	14841	0.0374332	0.0279631	0.0337349	0.0252005	CL_0000844-down.xls	Adora2a,Arrb1,Cdkn1b,Ceacam1,Dgka,Dgkh,Insr,Irak3,Malt1,Map3k1,Mapk8ip3,Rb1,Sdc4,Zeb2
GO:0008283	cell proliferation	0.165508	12	374	346	14841	0.0320856	0.0233138	0.0346821	0.0252005	CL_0000844-down.xls	Appl2,Bcl2,Btrc,Dicer1,Esr1,Hhex,Ifnar2,Malt1,Ncf1,Rhbdf1,Stat4,Zeb2
GO:0008203	cholesterol metabolic process	0.166752	4	374	85	14841	0.0106952	0.00572738	0.0470588	0.0252005	CL_0000844-down.xls	Abca1,Abca2,Abcg1,Ldlrap1
GO:0051235	maintenance of location	0.166752	4	374	85	14841	0.0106952	0.00572738	0.0470588	0.0252005	CL_0000844-down.xls	Morc3,Pml,Rb1,Syne2
GO:0018394	peptidyl-lysine acetylation	0.166752	4	374	85	14841	0.0106952	0.00572738	0.0470588	0.0252005	CL_0000844-down.xls	Arrb1,Bmi1,Irf4,Myst4
GO:0048332	mesoderm morphogenesis	0.167084	3	374	56	14841	0.00802139	0.00377333	0.0535714	0.0252005	CL_0000844-down.xls	Macf1,Smad3,Wls
GO:0006733	oxidoreduction coenzyme metabolic process	0.167084	3	374	56	14841	0.00802139	0.00377333	0.0535714	0.0252005	CL_0000844-down.xls	H6pd,Kynu,Ncf1
GO:0043405	regulation of MAP kinase activity	0.169974	7	374	180	14841	0.0187166	0.0121286	0.0388889	0.0252005	CL_0000844-down.xls	Arrb1,Ceacam1,Insr,Irak3,Map3k1,Mapk8ip3,Zeb2
GO:0043410	positive regulation of MAPKKK cascade	0.170869	6	374	148	14841	0.0160428	0.00997237	0.0405405	0.0252005	CL_0000844-down.xls	Adrb2,Arrb1,Esr1,Insr,Nod1,Prkce
GO:0043254	regulation of protein complex assembly	0.170869	6	374	148	14841	0.0160428	0.00997237	0.0405405	0.0252005	CL_0000844-down.xls	Cdkn1b,Clec2i,Jmy,Map3k1,Rdx,Tmod3
GO:0033036	macromolecule localization	0.171712	34	374	1139	14841	0.0909091	0.0767468	0.0298507	0.0252005	CL_0000844-down.xls	Abca1,Abcg1,Arrb1,Atg4c,Atp10d,B4galnt1,Ccr7,Clec2i,Dopey2,Gm2a,Hhex,Immp2l,Ldlrap1,Lrba,Macf1,Mapk8ip3,Morc3,Npc1,Osbpl5,Plekha1,Pml,Rab24,Rangrf,Rb1,Rdx,Rffl,Rhbdf2,Slc27a4,Spns2,Stx17,Syne2,Txnip,Vcl,Vps37b
GO:0048729	tissue morphogenesis	0.171806	14	374	418	14841	0.0374332	0.0281652	0.0334928	0.0252005	CL_0000844-down.xls	Bcl2,Btrc,Dicer1,Esr1,Hhex,Macf1,Notch2,Pml,Runx3,Ski,Smad3,Vcl,Wls,Zeb2
GO:0006875	cellular metal ion homeostasis	0.172581	9	374	247	14841	0.0240642	0.0166431	0.0364372	0.0252005	CL_0000844-down.xls	Bank1,Bcl2,Cd38,Cd55,Il6st,Itpr1,Pml,Prkce,S1pr1
GO:0061008	hepaticobiliary system development	0.173299	3	374	57	14841	0.00802139	0.00384071	0.0526316	0.0252005	CL_0000844-down.xls	Hhex,Jarid2,Smad3
GO:0051149	positive regulation of muscle cell differentiation	0.174255	2	374	30	14841	0.00534759	0.00202143	0.0666667	0.0252005	CL_0000844-down.xls	Bcl2,Foxp1
GO:0070206	protein trimerization	0.174255	2	374	30	14841	0.00534759	0.00202143	0.0666667	0.0252005	CL_0000844-down.xls	Ski,Trim34a
GO:0032652	regulation of interleukin-1 production	0.174255	2	374	30	14841	0.00534759	0.00202143	0.0666667	0.0252005	CL_0000844-down.xls	Ccr7,Smad3
GO:0022904	respiratory electron transport chain	0.174255	2	374	30	14841	0.00534759	0.00202143	0.0666667	0.0252005	CL_0000844-down.xls	Slc37a2,Taz
GO:0048538	thymus development	0.174255	2	374	30	14841	0.00534759	0.00202143	0.0666667	0.0252005	CL_0000844-down.xls	Bcl2,Jarid2
GO:0007154	cell communication	0.174698	115	374	4224	14841	0.307487	0.284617	0.0272254	0.0252005	CL_0000844-down.xls	A630033H20Rik,Abca1,Adam19,Adcy7,Adora2a,Adrb2,Arap1,Arap2,Arhgap15,Arhgap18,Arhgap26,Arhgef18,Arhgef3,Arrb1,Atg4c,Bcl2,Btrc,Cacna1e,Calcoco1,Calcrl,Ccr7,Cd38,Cd47,Cd97,Ceacam1,Clec2i,Csnk1g3,Dgat1,Dgka,Dgkh,Disp1,Entpd1,Esr1,Fbxw4,Foxo3,Gpr132,Gpr174,Gpr18,Gpr183,Gpr65,Gsdmd,Hbp1,Hhat,Hhex,Ifnar2,Ikbkb,Il27ra,Il2rg,Il5ra,Il6st,Insr,Irak2,Irak3,Irf1,Itga4,Itgb7,Lgals9,Lilrb3,Lpar6,Lrba,Macf1,Malt…
GO:0006816	calcium ion transport	0.178268	6	374	150	14841	0.0160428	0.0101071	0.04	0.0252005	CL_0000844-down.xls	Anxa6,Cacna1e,Itpr1,P2rx4,Pkd1,Prkce
GO:0002698	negative regulation of immune effector process	0.179579	3	374	58	14841	0.00802139	0.00390809	0.0517241	0.0252005	CL_0000844-down.xls	Cd55,Irak3,Socs5
GO:0070374	positive regulation of ERK1 and ERK2 cascade	0.179579	3	374	58	14841	0.00802139	0.00390809	0.0517241	0.0252005	CL_0000844-down.xls	Arrb1,Esr1,Nod1
GO:0007049	cell cycle	0.179981	24	374	779	14841	0.0641711	0.0524897	0.0308087	0.0252005	CL_0000844-down.xls	Appl2,Bcl2,Ccpg1,Cdkn1b,Dicer1,Foxn3,Gpr132,Hhex,Il12a,Jmy,Lfng,Macf1,Map3k8,Notch2,Pkd1,Pml,Prdm9,Rb1,Sesn1,Smad3,Tet2,Txnip,Usp3,Zfp318
GO:0051094	positive regulation of developmental process	0.181567	18	374	564	14841	0.0481283	0.0380028	0.0319149	0.0252005	CL_0000844-down.xls	Adrb2,Bcl2,Ccr7,Cd1d1,Fndc3b,Foxo3,Foxp1,Gimap5,Il2rg,Il6st,Insr,Limk1,Mapk8ip3,Notch2,Rara,Rb1,Smad3,Socs5
GO:0048738	cardiac muscle tissue development	0.181648	4	374	88	14841	0.0106952	0.00592952	0.0454545	0.0252005	CL_0000844-down.xls	Dicer1,Foxp1,Rara,Taz
GO:0043933	macromolecular complex subunit organization	0.184129	20	374	637	14841	0.0534759	0.0429216	0.0313972	0.0252005	CL_0000844-down.xls	Abca1,Abcg1,Anxa5,Birc3,Dgat1,Dgkh,Dicer1,Gch1,Ide,Insr,Malt1,Map3k1,Myst4,P2rx4,Pml,Ski,Smad3,Smarca2,Taz,Trim34a
GO:0006241	CTP biosynthetic process	0.18473	1	374	8	14841	0.0026738	0.000539047	0.125	0.0252005	CL_0000844-down.xls	Rp2h
GO:0046036	CTP metabolic process	0.18473	1	374	8	14841	0.0026738	0.000539047	0.125	0.0252005	CL_0000844-down.xls	Rp2h
GO:0006183	GTP biosynthetic process	0.18473	1	374	8	14841	0.0026738	0.000539047	0.125	0.0252005	CL_0000844-down.xls	Rp2h
GO:0007183	SMAD protein complex assembly	0.18473	1	374	8	14841	0.0026738	0.000539047	0.125	0.0252005	CL_0000844-down.xls	Smad3
GO:0007184	SMAD protein import into nucleus	0.18473	1	374	8	14841	0.0026738	0.000539047	0.125	0.0252005	CL_0000844-down.xls	Pml
GO:0006228	UTP biosynthetic process	0.18473	1	374	8	14841	0.0026738	0.000539047	0.125	0.0252005	CL_0000844-down.xls	Rp2h
GO:0046051	UTP metabolic process	0.18473	1	374	8	14841	0.0026738	0.000539047	0.125	0.0252005	CL_0000844-down.xls	Rp2h
GO:0009650	UV protection	0.18473	1	374	8	14841	0.0026738	0.000539047	0.125	0.0252005	CL_0000844-down.xls	Ercc5
GO:0042987	amyloid precursor protein catabolic process	0.18473	1	374	8	14841	0.0026738	0.000539047	0.125	0.0252005	CL_0000844-down.xls	Abcg1
GO:0002475	antigen processing and presentation via MHC class Ib	0.18473	1	374	8	14841	0.0026738	0.000539047	0.125	0.0252005	CL_0000844-down.xls	Cd1d1
GO:0045176	apical protein localization	0.18473	1	374	8	14841	0.0026738	0.000539047	0.125	0.0252005	CL_0000844-down.xls	Rdx
GO:0050435	beta-amyloid metabolic process	0.18473	1	374	8	14841	0.0026738	0.000539047	0.125	0.0252005	CL_0000844-down.xls	Ide
GO:0044247	cellular polysaccharide catabolic process	0.18473	1	374	8	14841	0.0026738	0.000539047	0.125	0.0252005	CL_0000844-down.xls	Agl
GO:0071354	cellular response to interleukin-6	0.18473	1	374	8	14841	0.0026738	0.000539047	0.125	0.0252005	CL_0000844-down.xls	Il6st
GO:0051642	centrosome localization	0.18473	1	374	8	14841	0.0026738	0.000539047	0.125	0.0252005	CL_0000844-down.xls	Syne2
GO:0007635	chemosensory behavior	0.18473	1	374	8	14841	0.0026738	0.000539047	0.125	0.0252005	CL_0000844-down.xls	Prkce
GO:0032490	detection of molecule of bacterial origin	0.18473	1	374	8	14841	0.0026738	0.000539047	0.125	0.0252005	CL_0000844-down.xls	Tlr2
GO:0042416	dopamine biosynthetic process	0.18473	1	374	8	14841	0.0026738	0.000539047	0.125	0.0252005	CL_0000844-down.xls	Gch1
GO:0010761	fibroblast migration	0.18473	1	374	8	14841	0.0026738	0.000539047	0.125	0.0252005	CL_0000844-down.xls	Syne2
GO:0009251	glucan catabolic process	0.18473	1	374	8	14841	0.0026738	0.000539047	0.125	0.0252005	CL_0000844-down.xls	Agl
GO:0006072	glycerol-3-phosphate metabolic process	0.18473	1	374	8	14841	0.0026738	0.000539047	0.125	0.0252005	CL_0000844-down.xls	Slc37a2
GO:0005980	glycogen catabolic process	0.18473	1	374	8	14841	0.0026738	0.000539047	0.125	0.0252005	CL_0000844-down.xls	Agl
GO:0003417	growth plate cartilage development	0.18473	1	374	8	14841	0.0026738	0.000539047	0.125	0.0252005	CL_0000844-down.xls	Rara
GO:0031649	heat generation	0.18473	1	374	8	14841	0.0026738	0.000539047	0.125	0.0252005	CL_0000844-down.xls	Adrb2
GO:0032611	interleukin-1 beta production	0.18473	1	374	8	14841	0.0026738	0.000539047	0.125	0.0252005	CL_0000844-down.xls	Abca1
GO:0031640	killing of cells of other organism	0.18473	1	374	8	14841	0.0026738	0.000539047	0.125	0.0252005	CL_0000844-down.xls	Ncf1
GO:0050901	leukocyte tethering or rolling	0.18473	1	374	8	14841	0.0026738	0.000539047	0.125	0.0252005	CL_0000844-down.xls	Selplg
GO:0034383	low-density lipoprotein particle clearance	0.18473	1	374	8	14841	0.0026738	0.000539047	0.125	0.0252005	CL_0000844-down.xls	Ldlrap1
GO:0060572	morphogenesis of an epithelial bud	0.18473	1	374	8	14841	0.0026738	0.000539047	0.125	0.0252005	CL_0000844-down.xls	Hhex
GO:0043500	muscle adaptation	0.18473	1	374	8	14841	0.0026738	0.000539047	0.125	0.0252005	CL_0000844-down.xls	Fbxo32
GO:2000515	negative regulation of CD4-positive, alpha-beta T cell activation	0.18473	1	374	8	14841	0.0026738	0.000539047	0.125	0.0252005	CL_0000844-down.xls	Socs5
GO:0051927	negative regulation of calcium ion transport via voltage-gated calcium channel activity	0.18473	1	374	8	14841	0.0026738	0.000539047	0.125	0.0252005	CL_0000844-down.xls	Adrb2
GO:0045916	negative regulation of complement activation	0.18473	1	374	8	14841	0.0026738	0.000539047	0.125	0.0252005	CL_0000844-down.xls	Cd55
GO:0014741	negative regulation of muscle hypertrophy	0.18473	1	374	8	14841	0.0026738	0.000539047	0.125	0.0252005	CL_0000844-down.xls	P2rx4
GO:0033033	negative regulation of myeloid cell apoptosis	0.18473	1	374	8	14841	0.0026738	0.000539047	0.125	0.0252005	CL_0000844-down.xls	Bcl2
GO:2000258	negative regulation of protein activation cascade	0.18473	1	374	8	14841	0.0026738	0.000539047	0.125	0.0252005	CL_0000844-down.xls	Cd55
GO:0045988	negative regulation of striated muscle contraction	0.18473	1	374	8	14841	0.0026738	0.000539047	0.125	0.0252005	CL_0000844-down.xls	P2rx4
GO:0006165	nucleoside diphosphate phosphorylation	0.18473	1	374	8	14841	0.0026738	0.000539047	0.125	0.0252005	CL_0000844-down.xls	Rp2h
GO:0046473	phosphatidic acid metabolic process	0.18473	1	374	8	14841	0.0026738	0.000539047	0.125	0.0252005	CL_0000844-down.xls	Agpat2
GO:0010820	positive regulation of T cell chemotaxis	0.18473	1	374	8	14841	0.0026738	0.000539047	0.125	0.0252005	CL_0000844-down.xls	Ccr7
GO:0035413	positive regulation of catenin import into nucleus	0.18473	1	374	8	14841	0.0026738	0.000539047	0.125	0.0252005	CL_0000844-down.xls	Smad3
GO:0014049	positive regulation of glutamate secretion	0.18473	1	374	8	14841	0.0026738	0.000539047	0.125	0.0252005	CL_0000844-down.xls	Adora2a
GO:0031062	positive regulation of histone methylation	0.18473	1	374	8	14841	0.0026738	0.000539047	0.125	0.0252005	CL_0000844-down.xls	Jarid2
GO:0002925	positive regulation of humoral immune response mediated by circulating immunoglobulin	0.18473	1	374	8	14841	0.0026738	0.000539047	0.125	0.0252005	CL_0000844-down.xls	Gimap5
GO:0045084	positive regulation of interleukin-12 biosynthetic process	0.18473	1	374	8	14841	0.0026738	0.000539047	0.125	0.0252005	CL_0000844-down.xls	Irf1
GO:0032753	positive regulation of interleukin-4 production	0.18473	1	374	8	14841	0.0026738	0.000539047	0.125	0.0252005	CL_0000844-down.xls	Rara
GO:0061081	positive regulation of myeloid leukocyte cytokine production involved in immune response	0.18473	1	374	8	14841	0.0026738	0.000539047	0.125	0.0252005	CL_0000844-down.xls	Tlr2
GO:0051000	positive regulation of nitric-oxide synthase activity	0.18473	1	374	8	14841	0.0026738	0.000539047	0.125	0.0252005	CL_0000844-down.xls	Gch1
GO:0002645	positive regulation of tolerance induction	0.18473	1	374	8	14841	0.0026738	0.000539047	0.125	0.0252005	CL_0000844-down.xls	Irak3
GO:0051290	protein heterotetramerization	0.18473	1	374	8	14841	0.0026738	0.000539047	0.125	0.0252005	CL_0000844-down.xls	Insr
GO:0006208	pyrimidine base catabolic process	0.18473	1	374	8	14841	0.0026738	0.000539047	0.125	0.0252005	CL_0000844-down.xls	Aldh6a1
GO:0043620	regulation of DNA-dependent transcription in response to stress	0.18473	1	374	8	14841	0.0026738	0.000539047	0.125	0.0252005	CL_0000844-down.xls	Jmy
GO:0010819	regulation of T cell chemotaxis	0.18473	1	374	8	14841	0.0026738	0.000539047	0.125	0.0252005	CL_0000844-down.xls	Ccr7
GO:0033083	regulation of immature T cell proliferation	0.18473	1	374	8	14841	0.0026738	0.000539047	0.125	0.0252005	CL_0000844-down.xls	Bmi1
GO:0045357	regulation of interferon-beta biosynthetic process	0.18473	1	374	8	14841	0.0026738	0.000539047	0.125	0.0252005	CL_0000844-down.xls	Tlr7
GO:0032674	regulation of interleukin-5 production	0.18473	1	374	8	14841	0.0026738	0.000539047	0.125	0.0252005	CL_0000844-down.xls	Rara
GO:0001993	regulation of systemic arterial blood pressure by norepinephrine-epinephrine	0.18473	1	374	8	14841	0.0026738	0.000539047	0.125	0.0252005	CL_0000844-down.xls	Adrb2
GO:0010225	response to UV-C	0.18473	1	374	8	14841	0.0026738	0.000539047	0.125	0.0252005	CL_0000844-down.xls	Ercc5
GO:0031000	response to caffeine	0.18473	1	374	8	14841	0.0026738	0.000539047	0.125	0.0252005	CL_0000844-down.xls	Adora2a
GO:0010039	response to iron ion	0.18473	1	374	8	14841	0.0026738	0.000539047	0.125	0.0252005	CL_0000844-down.xls	Bcl2
GO:0043149	stress fiber assembly	0.18473	1	374	8	14841	0.0026738	0.000539047	0.125	0.0252005	CL_0000844-down.xls	Arrb1
GO:0046146	tetrahydrobiopterin metabolic process	0.18473	1	374	8	14841	0.0026738	0.000539047	0.125	0.0252005	CL_0000844-down.xls	Gch1
GO:0035886	vascular smooth muscle cell differentiation	0.18473	1	374	8	14841	0.0026738	0.000539047	0.125	0.0252005	CL_0000844-down.xls	Smarca2
GO:0009416	response to light stimulus	0.185795	6	374	152	14841	0.0160428	0.0102419	0.0394737	0.0252005	CL_0000844-down.xls	Arrb1,Bcl2,Cacna1e,Ercc5,Il12a,Pml
GO:0009124	nucleoside monophosphate biosynthetic process	0.185919	3	374	59	14841	0.00802139	0.00397547	0.0508475	0.0252005	CL_0000844-down.xls	Adcy7,Ampd3,Tk2
GO:0007179	transforming growth factor beta receptor signaling pathway	0.185919	3	374	59	14841	0.00802139	0.00397547	0.0508475	0.0252005	CL_0000844-down.xls	Map3k1,Pml,Smad3
GO:0051291	protein heterooligomerization	0.186709	4	374	89	14841	0.0106952	0.0059969	0.0449438	0.0252005	CL_0000844-down.xls	Birc3,Gch1,Ide,Insr
GO:0007010	cytoskeleton organization	0.188702	15	374	461	14841	0.040107	0.0310626	0.032538	0.0252005	CL_0000844-down.xls	Arhgef18,Arrb1,Bcl2,Cnn3,Dicer1,Foxp1,Gpr65,Jmy,Lpin1,Nuak2,Ppp1r9b,Rb1,Ssh1,Svil,Syne2
GO:0048731	system development	0.189441	70	374	2509	14841	0.187166	0.169059	0.0278996	0.0252005	CL_0000844-down.xls	Adam19,Adora2a,Arrb1,B3gnt5,Bcl2,Bmi1,Btrc,Calcrl,Ccr7,Cd1d1,Cdkn1b,Dicer1,Disp1,Esr1,Fbxw4,Foxj2,Foxk1,Foxo3,Foxp1,Gimap5,Gpr183,Hhex,Il6st,Immp2l,Insr,Irf1,Irf4,Itga4,Jarid2,Jhdm1d,Klf2,Klf7,Lfng,Lilrb3,Limk1,Malt1,Map3k1,Mapk8ip3,Mylip,Nfam1,Nfkb1,Nid1,Notch2,Pdlim5,Pkd1,Plaur,Plekha1,Pml,Ppap2b,Ppp1r9b,Psap,Ptpn22,Rara,Rb1,Runx3,S1pr1,Ski,Slc27a4,Smad3,Smarca2,Ssh1,Svil,Taz,Tdrd7,Tet2,Txnip,U…
GO:0050801	ion homeostasis	0.18988	16	374	497	14841	0.0427807	0.0334883	0.0321932	0.0252005	CL_0000844-down.xls	Adora2a,Adrb2,Bank1,Bcl2,Cd38,Cd55,Gimap5,Il6st,Itpr1,P2rx4,Pml,Prkce,S1pr1,Sfxn4,Ski,Slc25a37
GO:0072511	divalent inorganic cation transport	0.190219	7	374	186	14841	0.0187166	0.0125328	0.0376344	0.0252005	CL_0000844-down.xls	Anxa6,Cacna1e,Itpr1,P2rx4,Pkd1,Prkce,Tcn2
GO:0048856	anatomical structure development	0.191395	78	374	2817	14841	0.208556	0.189812	0.027689	0.0252005	CL_0000844-down.xls	Acrbp,Adam19,Adora2a,Aff3,Arrb1,B3gnt5,Bcl2,Bmi1,Btrc,C230081A13Rik,Calcrl,Ccr7,Cd1d1,Cdkn1b,Dicer1,Disp1,Esr1,Fbxw4,Foxj2,Foxk1,Foxn3,Foxo3,Foxp1,Gimap5,Gpr183,Hhex,Il6st,Immp2l,Insr,Irf1,Irf4,Itga4,Jarid2,Jhdm1d,Klf2,Klf7,Lfng,Lilrb3,Limk1,Macf1,Malt1,Map3k1,Mapk8ip3,Mll2,Mylip,Nfam1,Nfkb1,Nid1,Notch2,Pdlim5,Pkd1,Plaur,Plekha1,Pml,Ppap2b,Ppp1r9b,Psap,Ptpn22,Rara,Rb1,Runx3,S1pr1,Ski,Slc27a4,Smad…
GO:0044262	cellular carbohydrate metabolic process	0.191745	12	374	357	14841	0.0320856	0.024055	0.0336134	0.0252005	CL_0000844-down.xls	Agl,Alg2,B3gnt5,Cmah,Gpcpd1,H6pd,Il6st,Pfkfb2,Pfkfb4,Slc37a2,St3gal1,St6galnac3
GO:0051716	cellular response to stimulus	0.191757	124	374	4596	14841	0.331551	0.309683	0.02698	0.0252005	CL_0000844-down.xls	A630033H20Rik,Abca1,Adam19,Adcy7,Adora2a,Adrb2,Arap1,Arap2,Arhgap15,Arhgap18,Arhgap26,Arhgef18,Arhgef3,Arrb1,Atg4c,Bcl2,Btrc,Calcoco1,Calcrl,Ccr7,Cd38,Cd47,Cd97,Cdkn1b,Ceacam1,Clec2i,Csnk1g3,Dgka,Dgkh,Dicer1,Disp1,Entpd1,Ercc5,Esr1,Fan1,Fbxw4,Foxo3,Gbp3,Gbp5,Gbp7,Gpr132,Gpr174,Gpr18,Gpr183,Gpr65,Gsdmd,Hbp1,Hhat,Hhex,Ifi203,Ifnar2,Ikbkb,Il27ra,Il2rg,Il5ra,Il6st,Insr,Irak2,Irak3,Irf1,Itga4,Itgb7,Jm…
GO:0043433	negative regulation of sequence-specific DNA binding transcription factor activity	0.191815	4	374	90	14841	0.0106952	0.00606428	0.0444444	0.0252005	CL_0000844-down.xls	Arrb1,Irak2,Irak3,Prmt2
GO:0042306	regulation of protein import into nucleus	0.191815	4	374	90	14841	0.0106952	0.00606428	0.0444444	0.0252005	CL_0000844-down.xls	Ddx58,Smad3,Tlr2,Tlr7
GO:0050921	positive regulation of chemotaxis	0.192317	3	374	60	14841	0.00802139	0.00404285	0.05	0.0252005	CL_0000844-down.xls	Ccr7,S1pr1,Smad3
GO:0032412	regulation of ion transmembrane transporter activity	0.192317	3	374	60	14841	0.00802139	0.00404285	0.05	0.0252005	CL_0000844-down.xls	Adora2a,Adrb2,Cacna1e
GO:0035116	embryonic hindlimb morphogenesis	0.19251	2	374	32	14841	0.00534759	0.00215619	0.0625	0.0252005	CL_0000844-down.xls	Aff3,Dicer1
GO:0043967	histone H4 acetylation	0.19251	2	374	32	14841	0.00534759	0.00215619	0.0625	0.0252005	CL_0000844-down.xls	Arrb1,Irf4
GO:0002763	positive regulation of myeloid leukocyte differentiation	0.19251	2	374	32	14841	0.00534759	0.00215619	0.0625	0.0252005	CL_0000844-down.xls	Notch2,Rb1
GO:0000018	regulation of DNA recombination	0.19251	2	374	32	14841	0.00534759	0.00215619	0.0625	0.0252005	CL_0000844-down.xls	Il27ra,Stat6
GO:0032355	response to estradiol stimulus	0.19251	2	374	32	14841	0.00534759	0.00215619	0.0625	0.0252005	CL_0000844-down.xls	Esr1,Rara
GO:0019637	organophosphate metabolic process	0.195449	8	374	221	14841	0.0213904	0.0148912	0.0361991	0.0252005	CL_0000844-down.xls	Agpat2,Agpat9,Mppe1,Ncf1,Ppap2b,Sgms1,Slc37a2,Taz
GO:0006807	nitrogen compound metabolic process	0.196797	98	374	3593	14841	0.262032	0.2421	0.0272753	0.0252005	CL_0000844-down.xls	Abca1,Abca2,Abcg1,Adcy7,Aff1,Aff3,Aldh6a1,Ampd3,Arid5a,Arrb1,Atp10d,Bach1,Bckdhb,Bmi1,Calcoco1,Cmah,Crebl2,Ctps2,Ddx58,Dicer1,Dnase1l1,Elac1,Entpd1,Entpd4,Ercc5,Esr1,Ezh1,Fan1,Foxj2,Foxk1,Foxn3,Foxo3,Foxp1,Gbp5,Gch1,Ggh,Gns,H6pd,Hbp1,Hhex,Ide,Irf1,Irf4,Jarid2,Jhdm1d,Jmy,Kdm5b,Klf12,Klf2,Klf3,Klf7,Kynu,L3mbtl3,Lpin1,Lrrc16a,Mbnl2,Mga,Mll2,Mll3,Myst4,Ncf1,Nfat5,Nfkb1,Notch2,Nr1d2,Oas2,P2rx4,Pglyrp1…
GO:0006473	protein acetylation	0.196965	4	374	91	14841	0.0106952	0.00613166	0.043956	0.0252005	CL_0000844-down.xls	Arrb1,Bmi1,Irf4,Myst4
GO:0006928	cellular component movement	0.197049	18	374	572	14841	0.0481283	0.0385419	0.0314685	0.0252005	CL_0000844-down.xls	C230081A13Rik,Cacna1e,Ccr7,Cd47,Dpp4,Il12a,Itga4,Jmy,Lrrc16a,Macf1,Mylip,Pecam1,Ppp1r9b,Rhbdf1,Selplg,Spata13,Syne2,Zeb2
GO:0008202	steroid metabolic process	0.197177	7	374	188	14841	0.0187166	0.0126676	0.037234	0.0252005	CL_0000844-down.xls	Abca1,Abca2,Abcg1,Esr1,Hsd17b11,Ldlrap1,Plekha1
GO:0008277	regulation of G-protein coupled receptor protein signaling pathway	0.198769	3	374	61	14841	0.00802139	0.00411024	0.0491803	0.0252005	CL_0000844-down.xls	Adrb2,Arrb1,Usp20
GO:0043900	regulation of multi-organism process	0.198769	3	374	61	14841	0.00802139	0.00411024	0.0491803	0.0252005	CL_0000844-down.xls	Ddx58,Pml,Tlr2
GO:0055080	cation homeostasis	0.201534	11	374	326	14841	0.0294118	0.0219662	0.0337423	0.0252005	CL_0000844-down.xls	Bank1,Bcl2,Cd38,Cd55,Il6st,Itpr1,Pml,Prkce,S1pr1,Sfxn4,Slc25a37
GO:0055065	metal ion homeostasis	0.201714	9	374	257	14841	0.0240642	0.0173169	0.0350195	0.0252005	CL_0000844-down.xls	Bank1,Bcl2,Cd38,Cd55,Il6st,Itpr1,Pml,Prkce,S1pr1
GO:0035239	tube morphogenesis	0.201714	9	374	257	14841	0.0240642	0.0173169	0.0350195	0.0252005	CL_0000844-down.xls	Bcl2,Btrc,Dicer1,Esr1,Hhex,Pml,Ski,Smad3,Zeb2
GO:0060323	head morphogenesis	0.201729	2	374	33	14841	0.00534759	0.00222357	0.0606061	0.0252005	CL_0000844-down.xls	Plekha1,Ski
GO:0009306	protein secretion	0.201729	2	374	33	14841	0.00534759	0.00222357	0.0606061	0.0252005	CL_0000844-down.xls	Abca1,Ccr7
GO:2000045	regulation of G1/S transition of mitotic cell cycle	0.201729	2	374	33	14841	0.00534759	0.00222357	0.0606061	0.0252005	CL_0000844-down.xls	Pml,Ppp2r5c
GO:0050994	regulation of lipid catabolic process	0.201729	2	374	33	14841	0.00534759	0.00222357	0.0606061	0.0252005	CL_0000844-down.xls	Gimap5,Prkce
GO:0071702	organic substance transport	0.201738	12	374	361	14841	0.0320856	0.0243245	0.033241	0.0252005	CL_0000844-down.xls	Abca1,Abcg1,Atp10d,Gm2a,Ldlrap1,Npc1,Osbpl5,Slc16a7,Slc27a4,Slc37a2,Slc50a1,Spns2
GO:0048863	stem cell differentiation	0.202157	4	374	92	14841	0.0106952	0.00619904	0.0434783	0.0252005	CL_0000844-down.xls	Dicer1,Hhex,Jarid2,Ski
GO:0016125	sterol metabolic process	0.202157	4	374	92	14841	0.0106952	0.00619904	0.0434783	0.0252005	CL_0000844-down.xls	Abca1,Abca2,Abcg1,Ldlrap1
GO:0051234	establishment of localization	0.20443	73	374	2639	14841	0.195187	0.177818	0.027662	0.0252005	CL_0000844-down.xls	Abca1,Abcc5,Abcg1,Adrb2,Anxa6,Arrb1,Atg4c,Atp10d,Cacna1e,Ccr7,Cd47,Cdkn1b,Cmah,Cybasc3,Dgat1,Dirc2,Disp1,Dopey2,Dpp4,Exoc6b,Fxyd5,Fyco1,Gimap5,Gm2a,Hck,Hhex,Immp2l,Itpr1,Kctd12,Kctd21,Ldlrap1,Lgals3bp,Lrba,Macf1,Malt1,Mapk8ip3,Mppe1,Npc1,Orm2,Osbpl5,P2rx4,Pecam1,Pkd1,Plekha1,Pml,Prkce,Rab24,Rangrf,Rara,Rb1,Rffl,Rhbdf2,Sfxn4,Slc12a6,Slc16a7,Slc17a9,Slc25a27,Slc25a37,Slc27a4,Slc37a2,Slc44a2,Slc46a3…
GO:0042493	response to drug	0.205137	6	374	157	14841	0.0160428	0.0105788	0.0382166	0.0252005	CL_0000844-down.xls	Add3,Bcl2,Cd38,Ggh,Npc1,Tlr2
GO:0045444	fat cell differentiation	0.205273	3	374	62	14841	0.00802139	0.00417762	0.0483871	0.0252005	CL_0000844-down.xls	Adrb2,Aldh6a1,Lpin1
GO:0007088	regulation of mitosis	0.205273	3	374	62	14841	0.00802139	0.00417762	0.0483871	0.0252005	CL_0000844-down.xls	Esr1,Insr,Rb1
GO:0051783	regulation of nuclear division	0.205273	3	374	62	14841	0.00802139	0.00417762	0.0483871	0.0252005	CL_0000844-down.xls	Esr1,Insr,Rb1
GO:0002031	G-protein coupled receptor internalization	0.205286	1	374	9	14841	0.0026738	0.000606428	0.111111	0.0252005	CL_0000844-down.xls	Arrb1
GO:0006893	Golgi to plasma membrane transport	0.205286	1	374	9	14841	0.0026738	0.000606428	0.111111	0.0252005	CL_0000844-down.xls	Macf1
GO:0033327	Leydig cell differentiation	0.205286	1	374	9	14841	0.0026738	0.000606428	0.111111	0.0252005	CL_0000844-down.xls	Plekha1
GO:0034332	adherens junction organization	0.205286	1	374	9	14841	0.0026738	0.000606428	0.111111	0.0252005	CL_0000844-down.xls	Vcl
GO:0031103	axon regeneration	0.205286	1	374	9	14841	0.0026738	0.000606428	0.111111	0.0252005	CL_0000844-down.xls	Bcl2
GO:0002066	columnar/cuboidal epithelial cell development	0.205286	1	374	9	14841	0.0026738	0.000606428	0.111111	0.0252005	CL_0000844-down.xls	Dicer1
GO:0050832	defense response to fungus	0.205286	1	374	9	14841	0.0026738	0.000606428	0.111111	0.0252005	CL_0000844-down.xls	Ncf1
GO:0003416	endochondral bone growth	0.205286	1	374	9	14841	0.0026738	0.000606428	0.111111	0.0252005	CL_0000844-down.xls	Rara
GO:0090136	epithelial cell-cell adhesion	0.205286	1	374	9	14841	0.0026738	0.000606428	0.111111	0.0252005	CL_0000844-down.xls	Vcl
GO:0043249	erythrocyte maturation	0.205286	1	374	9	14841	0.0026738	0.000606428	0.111111	0.0252005	CL_0000844-down.xls	Klf2
GO:0031017	exocrine pancreas development	0.205286	1	374	9	14841	0.0026738	0.000606428	0.111111	0.0252005	CL_0000844-down.xls	Insr
GO:0019377	glycolipid catabolic process	0.205286	1	374	9	14841	0.0026738	0.000606428	0.111111	0.0252005	CL_0000844-down.xls	Gm2a
GO:0070189	kynurenine metabolic process	0.205286	1	374	9	14841	0.0026738	0.000606428	0.111111	0.0252005	CL_0000844-down.xls	Kynu
GO:0060292	long term synaptic depression	0.205286	1	374	9	14841	0.0026738	0.000606428	0.111111	0.0252005	CL_0000844-down.xls	Cd38
GO:0001553	luteinization	0.205286	1	374	9	14841	0.0026738	0.000606428	0.111111	0.0252005	CL_0000844-down.xls	Plekha1
GO:0022011	myelination in peripheral nervous system	0.205286	1	374	9	14841	0.0026738	0.000606428	0.111111	0.0252005	CL_0000844-down.xls	Ski
GO:0010507	negative regulation of autophagy	0.205286	1	374	9	14841	0.0026738	0.000606428	0.111111	0.0252005	CL_0000844-down.xls	Npc1
GO:0045779	negative regulation of bone resorption	0.205286	1	374	9	14841	0.0026738	0.000606428	0.111111	0.0252005	CL_0000844-down.xls	Cd38
GO:0010745	negative regulation of macrophage derived foam cell differentiation	0.205286	1	374	9	14841	0.0026738	0.000606428	0.111111	0.0252005	CL_0000844-down.xls	Abcg1
GO:0032205	negative regulation of telomere maintenance	0.205286	1	374	9	14841	0.0026738	0.000606428	0.111111	0.0252005	CL_0000844-down.xls	Pml
GO:0048857	neural nucleus development	0.205286	1	374	9	14841	0.0026738	0.000606428	0.111111	0.0252005	CL_0000844-down.xls	Bcl2
GO:0002446	neutrophil mediated immunity	0.205286	1	374	9	14841	0.0026738	0.000606428	0.111111	0.0252005	CL_0000844-down.xls	Ncf1
GO:0006809	nitric oxide biosynthetic process	0.205286	1	374	9	14841	0.0026738	0.000606428	0.111111	0.0252005	CL_0000844-down.xls	P2rx4
GO:0046113	nucleobase catabolic process	0.205286	1	374	9	14841	0.0026738	0.000606428	0.111111	0.0252005	CL_0000844-down.xls	Aldh6a1
GO:0043171	peptide catabolic process	0.205286	1	374	9	14841	0.0026738	0.000606428	0.111111	0.0252005	CL_0000844-down.xls	Ide
GO:0032292	peripheral nervous system axon ensheathment	0.205286	1	374	9	14841	0.0026738	0.000606428	0.111111	0.0252005	CL_0000844-down.xls	Ski
GO:0015791	polyol transport	0.205286	1	374	9	14841	0.0026738	0.000606428	0.111111	0.0252005	CL_0000844-down.xls	Slc37a2
GO:2000406	positive regulation of T cell migration	0.205286	1	374	9	14841	0.0026738	0.000606428	0.111111	0.0252005	CL_0000844-down.xls	Ccr7
GO:0002827	positive regulation of T-helper 1 type immune response	0.205286	1	374	9	14841	0.0026738	0.000606428	0.111111	0.0252005	CL_0000844-down.xls	Il27ra
GO:0045815	positive regulation of gene expression, epigenetic	0.205286	1	374	9	14841	0.0026738	0.000606428	0.111111	0.0252005	CL_0000844-down.xls	Slc50a1
GO:0032743	positive regulation of interleukin-2 production	0.205286	1	374	9	14841	0.0026738	0.000606428	0.111111	0.0252005	CL_0000844-down.xls	Malt1
GO:2000403	positive regulation of lymphocyte migration	0.205286	1	374	9	14841	0.0026738	0.000606428	0.111111	0.0252005	CL_0000844-down.xls	Ccr7
GO:0045838	positive regulation of membrane potential	0.205286	1	374	9	14841	0.0026738	0.000606428	0.111111	0.0252005	CL_0000844-down.xls	Gimap5
GO:0051590	positive regulation of neurotransmitter transport	0.205286	1	374	9	14841	0.0026738	0.000606428	0.111111	0.0252005	CL_0000844-down.xls	Adora2a
GO:0051770	positive regulation of nitric-oxide synthase biosynthetic process	0.205286	1	374	9	14841	0.0026738	0.000606428	0.111111	0.0252005	CL_0000844-down.xls	Tlr2
GO:0001921	positive regulation of receptor recycling	0.205286	1	374	9	14841	0.0026738	0.000606428	0.111111	0.0252005	CL_0000844-down.xls	Arap1
GO:0071636	positive regulation of transforming growth factor beta production	0.205286	1	374	9	14841	0.0026738	0.000606428	0.111111	0.0252005	CL_0000844-down.xls	Smad3
GO:0090009	primitive streak formation	0.205286	1	374	9	14841	0.0026738	0.000606428	0.111111	0.0252005	CL_0000844-down.xls	Hhex
GO:0009135	purine nucleoside diphosphate metabolic process	0.205286	1	374	9	14841	0.0026738	0.000606428	0.111111	0.0252005	CL_0000844-down.xls	Entpd1
GO:0009179	purine ribonucleoside diphosphate metabolic process	0.205286	1	374	9	14841	0.0026738	0.000606428	0.111111	0.0252005	CL_0000844-down.xls	Entpd1
GO:0009209	pyrimidine ribonucleoside triphosphate biosynthetic process	0.205286	1	374	9	14841	0.0026738	0.000606428	0.111111	0.0252005	CL_0000844-down.xls	Rp2h
GO:0009208	pyrimidine ribonucleoside triphosphate metabolic process	0.205286	1	374	9	14841	0.0026738	0.000606428	0.111111	0.0252005	CL_0000844-down.xls	Rp2h
GO:2000404	regulation of T cell migration	0.205286	1	374	9	14841	0.0026738	0.000606428	0.111111	0.0252005	CL_0000844-down.xls	Ccr7
GO:0010872	regulation of cholesterol esterification	0.205286	1	374	9	14841	0.0026738	0.000606428	0.111111	0.0252005	CL_0000844-down.xls	Abcg1
GO:0045414	regulation of interleukin-8 biosynthetic process	0.205286	1	374	9	14841	0.0026738	0.000606428	0.111111	0.0252005	CL_0000844-down.xls	Tlr7
GO:2000401	regulation of lymphocyte migration	0.205286	1	374	9	14841	0.0026738	0.000606428	0.111111	0.0252005	CL_0000844-down.xls	Ccr7
GO:0034391	regulation of smooth muscle cell apoptosis	0.205286	1	374	9	14841	0.0026738	0.000606428	0.111111	0.0252005	CL_0000844-down.xls	Il12a
GO:0051972	regulation of telomerase activity	0.205286	1	374	9	14841	0.0026738	0.000606428	0.111111	0.0252005	CL_0000844-down.xls	Pml
GO:0043555	regulation of translation in response to stress	0.205286	1	374	9	14841	0.0026738	0.000606428	0.111111	0.0252005	CL_0000844-down.xls	Pml
GO:0090075	relaxation of muscle	0.205286	1	374	9	14841	0.0026738	0.000606428	0.111111	0.0252005	CL_0000844-down.xls	P2rx4
GO:0045730	respiratory burst	0.205286	1	374	9	14841	0.0026738	0.000606428	0.111111	0.0252005	CL_0000844-down.xls	Ncf1
GO:0014074	response to purine-containing compound	0.205286	1	374	9	14841	0.0026738	0.000606428	0.111111	0.0252005	CL_0000844-down.xls	Adora2a
GO:0006568	tryptophan metabolic process	0.205286	1	374	9	14841	0.0026738	0.000606428	0.111111	0.0252005	CL_0000844-down.xls	Kynu
GO:0007188	G-protein signaling, coupled to cAMP nucleotide second messenger	0.207389	4	374	93	14841	0.0106952	0.00626642	0.0430108	0.0252005	CL_0000844-down.xls	Adora2a,Adrb2,Calcrl,S1pr1
GO:0032102	negative regulation of response to external stimulus	0.207389	4	374	93	14841	0.0106952	0.00626642	0.0430108	0.0252005	CL_0000844-down.xls	Adora2a,Adrb2,Calcrl,Npc1
GO:0071900	regulation of protein serine/threonine kinase activity	0.207775	9	374	259	14841	0.0240642	0.0174517	0.034749	0.0252005	CL_0000844-down.xls	Arrb1,Cdkn1b,Ceacam1,Insr,Irak3,Malt1,Map3k1,Mapk8ip3,Zeb2
GO:0046631	alpha-beta T cell activation	0.210997	2	374	34	14841	0.00534759	0.00229095	0.0588235	0.0252005	CL_0000844-down.xls	Bcl2,Irf1
GO:0006289	nucleotide-excision repair	0.210997	2	374	34	14841	0.00534759	0.00229095	0.0588235	0.0252005	CL_0000844-down.xls	Ercc5,Fan1
GO:0045778	positive regulation of ossification	0.210997	2	374	34	14841	0.00534759	0.00229095	0.0588235	0.0252005	CL_0000844-down.xls	Adrb2,Smad3
GO:0042058	regulation of epidermal growth factor receptor signaling pathway	0.210997	2	374	34	14841	0.00534759	0.00229095	0.0588235	0.0252005	CL_0000844-down.xls	Esr1,Rhbdf1
GO:0014910	regulation of smooth muscle cell migration	0.210997	2	374	34	14841	0.00534759	0.00229095	0.0588235	0.0252005	CL_0000844-down.xls	Bcl2,Il6st
GO:0033143	regulation of steroid hormone receptor signaling pathway	0.210997	2	374	34	14841	0.00534759	0.00229095	0.0588235	0.0252005	CL_0000844-down.xls	Mll2,Prmt2
GO:0043331	response to dsRNA	0.210997	2	374	34	14841	0.00534759	0.00229095	0.0588235	0.0252005	CL_0000844-down.xls	Dicer1,Irak3
GO:0055001	muscle cell development	0.21266	4	374	94	14841	0.0106952	0.0063338	0.0425532	0.0252005	CL_0000844-down.xls	Dicer1,Foxp1,Ski,Utrn
GO:0044282	small molecule catabolic process	0.21271	19	374	616	14841	0.0508021	0.0415066	0.0308442	0.0252005	CL_0000844-down.xls	Abca1,Abca2,Abcg1,Aldh6a1,Atp10d,Bckdhb,Ddx58,Entpd1,Entpd4,Faah,Gbp5,Gch1,H6pd,Ide,Kynu,Lpin1,Ncf1,Pfkfb2,Slc27a4
GO:0007204	elevation of cytosolic calcium ion concentration	0.216991	5	374	127	14841	0.013369	0.00855737	0.0393701	0.0252005	CL_0000844-down.xls	Cd38,Cd55,Itpr1,Prkce,S1pr1
GO:0007281	germ cell development	0.216991	5	374	127	14841	0.013369	0.00855737	0.0393701	0.0252005	CL_0000844-down.xls	Acrbp,Bcl2,Foxo3,Mll2,Tdrd7
GO:0030278	regulation of ossification	0.216991	5	374	127	14841	0.013369	0.00855737	0.0393701	0.0252005	CL_0000844-down.xls	Adrb2,Bcl2,Il6st,Ski,Smad3
GO:0030030	cell projection organization	0.217755	16	374	510	14841	0.0427807	0.0343643	0.0313725	0.0252005	CL_0000844-down.xls	Adora2a,Arhgap26,Bcl2,Capg,Foxp1,Klf7,Lpin1,Lrrc16a,Mapk8ip3,Plekha1,Ppp1r9b,Rb1,Rdx,Runx3,Spata13,Vcl
GO:0043413	macromolecule glycosylation	0.217968	4	374	95	14841	0.0106952	0.00640119	0.0421053	0.0252005	CL_0000844-down.xls	Alg2,B3gnt5,St3gal1,St6galnac3
GO:0006486	protein glycosylation	0.217968	4	374	95	14841	0.0106952	0.00640119	0.0421053	0.0252005	CL_0000844-down.xls	Alg2,B3gnt5,St3gal1,St6galnac3
GO:0048638	regulation of developmental growth	0.217968	4	374	95	14841	0.0106952	0.00640119	0.0421053	0.0252005	CL_0000844-down.xls	Adrb2,Foxp1,Insr,Limk1
GO:0032868	response to insulin stimulus	0.217968	4	374	95	14841	0.0106952	0.00640119	0.0421053	0.0252005	CL_0000844-down.xls	Foxo3,Ggh,Insr,Lpin1
GO:0016311	dephosphorylation	0.218382	8	374	228	14841	0.0213904	0.0153628	0.0350877	0.0252005	CL_0000844-down.xls	Bcl2,Btrc,Pfkfb2,Pfkfb4,Ppap2b,Ppm1l,Ptpn22,Ssh1
GO:0006919	activation of caspase activity	0.218422	3	374	64	14841	0.00802139	0.00431238	0.046875	0.0252005	CL_0000844-down.xls	Nod1,Pml,Smad3
GO:0015833	peptide transport	0.218422	3	374	64	14841	0.00802139	0.00431238	0.046875	0.0252005	CL_0000844-down.xls	Abca1,Dgat1,Disp1
GO:0035295	tube development	0.219767	12	374	368	14841	0.0320856	0.0247962	0.0326087	0.0252005	CL_0000844-down.xls	Bcl2,Btrc,Dicer1,Esr1,Foxp1,Hhex,Mapk8ip3,Pml,Rara,Ski,Smad3,Zeb2
GO:0008630	DNA damage response, signal transduction resulting in induction of apoptosis	0.220306	2	374	35	14841	0.00534759	0.00235833	0.0571429	0.0252005	CL_0000844-down.xls	Pml,Ppp2r5c
GO:0031032	actomyosin structure organization	0.220306	2	374	35	14841	0.00534759	0.00235833	0.0571429	0.0252005	CL_0000844-down.xls	Cnn3,Foxp1
GO:0006956	complement activation	0.220306	2	374	35	14841	0.00534759	0.00235833	0.0571429	0.0252005	CL_0000844-down.xls	Cd55,Daf2
GO:0060425	lung morphogenesis	0.220306	2	374	35	14841	0.00534759	0.00235833	0.0571429	0.0252005	CL_0000844-down.xls	Hhex,Mapk8ip3
GO:0002053	positive regulation of mesenchymal cell proliferation	0.220306	2	374	35	14841	0.00534759	0.00235833	0.0571429	0.0252005	CL_0000844-down.xls	Fbxw4,Foxp1
GO:0016192	vesicle-mediated transport	0.220728	19	374	620	14841	0.0508021	0.0417762	0.0306452	0.0252005	CL_0000844-down.xls	Abca1,Adrb2,Arrb1,Cd47,Exoc6b,Hck,Ldlrap1,Lgals3bp,Lrba,Macf1,Mapk8ip3,Mppe1,Npc1,Pecam1,Rara,Slc17a9,Stx17,Usp20,Vamp1
GO:0001763	morphogenesis of a branching structure	0.22111	6	374	161	14841	0.0160428	0.0108483	0.0372671	0.0252005	CL_0000844-down.xls	Bcl2,Btrc,Dicer1,Esr1,Hhex,Pml
GO:0032386	regulation of intracellular transport	0.221551	5	374	128	14841	0.013369	0.00862476	0.0390625	0.0252005	CL_0000844-down.xls	Abca2,Ddx58,Smad3,Tlr2,Tlr7
GO:0048732	gland development	0.221738	8	374	229	14841	0.0213904	0.0154302	0.0349345	0.0252005	CL_0000844-down.xls	Bcl2,Btrc,Esr1,Hhex,Plaur,Pml,Psap,Smad3
GO:0031589	cell-substrate adhesion	0.223311	4	374	96	14841	0.0106952	0.00646857	0.0416667	0.0252005	CL_0000844-down.xls	Bcl2,C230081A13Rik,Itgb7,Nid1
GO:0006753	nucleoside phosphate metabolic process	0.223512	18	374	585	14841	0.0481283	0.0394178	0.0307692	0.0252005	CL_0000844-down.xls	Abca1,Abca2,Abcg1,Adcy7,Ampd3,Atp10d,Ctps2,Ddx58,Entpd1,Entpd4,Gbp5,Gch1,H6pd,Ide,Kynu,Ncf1,Rp2h,Tk2
GO:0009117	nucleotide metabolic process	0.223512	18	374	585	14841	0.0481283	0.0394178	0.0307692	0.0252005	CL_0000844-down.xls	Abca1,Abca2,Abcg1,Adcy7,Ampd3,Atp10d,Ctps2,Ddx58,Entpd1,Entpd4,Gbp5,Gch1,H6pd,Ide,Kynu,Ncf1,Rp2h,Tk2
GO:0022603	regulation of anatomical structure morphogenesis	0.224261	14	374	441	14841	0.0374332	0.029715	0.031746	0.0252005	CL_0000844-down.xls	Arap1,Arhgap15,Arhgef18,Bcl2,Dicer1,Esr1,Foxp1,Hhex,Limk1,Myl12b,Pdlim5,Pml,Smad3,Ssh1
GO:0007160	cell-matrix adhesion	0.225061	3	374	65	14841	0.00802139	0.00437976	0.0461538	0.0252005	CL_0000844-down.xls	Bcl2,Itgb7,Nid1
GO:0009435	NAD biosynthetic process	0.225326	1	374	10	14841	0.0026738	0.000673809	0.1	0.0252005	CL_0000844-down.xls	Kynu
GO:0070059	apoptosis in response to endoplasmic reticulum stress	0.225326	1	374	10	14841	0.0026738	0.000673809	0.1	0.0252005	CL_0000844-down.xls	Bcl2
GO:0051313	attachment of spindle microtubules to chromosome	0.225326	1	374	10	14841	0.0026738	0.000673809	0.1	0.0252005	CL_0000844-down.xls	Rb1
GO:0009396	folic acid-containing compound biosynthetic process	0.225326	1	374	10	14841	0.0026738	0.000673809	0.1	0.0252005	CL_0000844-down.xls	Gch1
GO:0006688	glycosphingolipid biosynthetic process	0.225326	1	374	10	14841	0.0026738	0.000673809	0.1	0.0252005	CL_0000844-down.xls	B4galnt1
GO:0006677	glycosylceramide metabolic process	0.225326	1	374	10	14841	0.0026738	0.000673809	0.1	0.0252005	CL_0000844-down.xls	St6galnac3
GO:0034375	high-density lipoprotein particle remodeling	0.225326	1	374	10	14841	0.0026738	0.000673809	0.1	0.0252005	CL_0000844-down.xls	Abcg1
GO:0032612	interleukin-1 production	0.225326	1	374	10	14841	0.0026738	0.000673809	0.1	0.0252005	CL_0000844-down.xls	Abca1
GO:0002320	lymphoid progenitor cell differentiation	0.225326	1	374	10	14841	0.0026738	0.000673809	0.1	0.0252005	CL_0000844-down.xls	Bcl2
GO:0000266	mitochondrial fission	0.225326	1	374	10	14841	0.0026738	0.000673809	0.1	0.0252005	CL_0000844-down.xls	Lpin1
GO:0046639	negative regulation of alpha-beta T cell differentiation	0.225326	1	374	10	14841	0.0026738	0.000673809	0.1	0.0252005	CL_0000844-down.xls	Socs5
GO:0046851	negative regulation of bone remodeling	0.225326	1	374	10	14841	0.0026738	0.000673809	0.1	0.0252005	CL_0000844-down.xls	Cd38
GO:0002719	negative regulation of cytokine production involved in immune response	0.225326	1	374	10	14841	0.0026738	0.000673809	0.1	0.0252005	CL_0000844-down.xls	Irak3
GO:0051352	negative regulation of ligase activity	0.225326	1	374	10	14841	0.0026738	0.000673809	0.1	0.0252005	CL_0000844-down.xls	Limk1
GO:0032769	negative regulation of monooxygenase activity	0.225326	1	374	10	14841	0.0026738	0.000673809	0.1	0.0252005	CL_0000844-down.xls	Nfkb1
GO:0051444	negative regulation of ubiquitin-protein ligase activity	0.225326	1	374	10	14841	0.0026738	0.000673809	0.1	0.0252005	CL_0000844-down.xls	Limk1
GO:0051929	positive regulation of calcium ion transport via voltage-gated calcium channel activity	0.225326	1	374	10	14841	0.0026738	0.000673809	0.1	0.0252005	CL_0000844-down.xls	Adrb2
GO:0051491	positive regulation of filopodium assembly	0.225326	1	374	10	14841	0.0026738	0.000673809	0.1	0.0252005	CL_0000844-down.xls	Arap1
GO:0035066	positive regulation of histone acetylation	0.225326	1	374	10	14841	0.0026738	0.000673809	0.1	0.0252005	CL_0000844-down.xls	Arrb1
GO:0010922	positive regulation of phosphatase activity	0.225326	1	374	10	14841	0.0026738	0.000673809	0.1	0.0252005	CL_0000844-down.xls	Smad3
GO:0035815	positive regulation of renal sodium excretion	0.225326	1	374	10	14841	0.0026738	0.000673809	0.1	0.0252005	CL_0000844-down.xls	Adora2a
GO:0034123	positive regulation of toll-like receptor signaling pathway	0.225326	1	374	10	14841	0.0026738	0.000673809	0.1	0.0252005	CL_0000844-down.xls	Tlr2
GO:0050434	positive regulation of viral transcription	0.225326	1	374	10	14841	0.0026738	0.000673809	0.1	0.0252005	CL_0000844-down.xls	Map3k1
GO:0045059	positive thymic T cell selection	0.225326	1	374	10	14841	0.0026738	0.000673809	0.1	0.0252005	CL_0000844-down.xls	Cd1d1
GO:0071108	protein K48-linked deubiquitination	0.225326	1	374	10	14841	0.0026738	0.000673809	0.1	0.0252005	CL_0000844-down.xls	Usp20
GO:0018345	protein palmitoylation	0.225326	1	374	10	14841	0.0026738	0.000673809	0.1	0.0252005	CL_0000844-down.xls	Hhat
GO:0045426	quinone cofactor biosynthetic process	0.225326	1	374	10	14841	0.0026738	0.000673809	0.1	0.0252005	CL_0000844-down.xls	Vkorc1
GO:0002724	regulation of T cell cytokine production	0.225326	1	374	10	14841	0.0026738	0.000673809	0.1	0.0252005	CL_0000844-down.xls	Malt1
GO:0060768	regulation of epithelial cell proliferation involved in prostate gland development	0.225326	1	374	10	14841	0.0026738	0.000673809	0.1	0.0252005	CL_0000844-down.xls	Cdkn1b
GO:0060251	regulation of glial cell proliferation	0.225326	1	374	10	14841	0.0026738	0.000673809	0.1	0.0252005	CL_0000844-down.xls	Ski
GO:0048302	regulation of isotype switching to IgG isotypes	0.225326	1	374	10	14841	0.0026738	0.000673809	0.1	0.0252005	CL_0000844-down.xls	Il27ra
GO:0010984	regulation of lipoprotein particle clearance	0.225326	1	374	10	14841	0.0026738	0.000673809	0.1	0.0252005	CL_0000844-down.xls	Mylip
GO:0045649	regulation of macrophage differentiation	0.225326	1	374	10	14841	0.0026738	0.000673809	0.1	0.0252005	CL_0000844-down.xls	Rb1
GO:0042487	regulation of odontogenesis of dentine-containing tooth	0.225326	1	374	10	14841	0.0026738	0.000673809	0.1	0.0252005	CL_0000844-down.xls	Dicer1
GO:0033688	regulation of osteoblast proliferation	0.225326	1	374	10	14841	0.0026738	0.000673809	0.1	0.0252005	CL_0000844-down.xls	Bcl2
GO:2000058	regulation of protein ubiquitination involved in ubiquitin-dependent protein catabolic process	0.225326	1	374	10	14841	0.0026738	0.000673809	0.1	0.0252005	CL_0000844-down.xls	Pml
GO:0003016	respiratory system process	0.225326	1	374	10	14841	0.0026738	0.000673809	0.1	0.0252005	CL_0000844-down.xls	Adrb2
GO:0070741	response to interleukin-6	0.225326	1	374	10	14841	0.0026738	0.000673809	0.1	0.0252005	CL_0000844-down.xls	Il6st
GO:0014072	response to isoquinoline alkaloid	0.225326	1	374	10	14841	0.0026738	0.000673809	0.1	0.0252005	CL_0000844-down.xls	Prkce
GO:0043278	response to morphine	0.225326	1	374	10	14841	0.0026738	0.000673809	0.1	0.0252005	CL_0000844-down.xls	Prkce
GO:0033363	secretory granule organization	0.225326	1	374	10	14841	0.0026738	0.000673809	0.1	0.0252005	CL_0000844-down.xls	Abca1
GO:0003009	skeletal muscle contraction	0.225326	1	374	10	14841	0.0026738	0.000673809	0.1	0.0252005	CL_0000844-down.xls	Adrb2
GO:0000160	two-component signal transduction system (phosphorelay)	0.225326	1	374	10	14841	0.0026738	0.000673809	0.1	0.0252005	CL_0000844-down.xls	Pde8a
GO:0009991	response to extracellular stimulus	0.225965	7	374	196	14841	0.0187166	0.0132067	0.0357143	0.0252005	CL_0000844-down.xls	Abca1,Agl,Atg4c,Gsdmd,Kynu,Nuak2,Rara
GO:0045927	positive regulation of growth	0.226139	5	374	129	14841	0.013369	0.00869214	0.0387597	0.0252005	CL_0000844-down.xls	Adrb2,Bcl2,Cd38,Insr,Limk1
GO:0050708	regulation of protein secretion	0.228689	4	374	97	14841	0.0106952	0.00653595	0.0412371	0.0252005	CL_0000844-down.xls	Adora2a,Ccr7,Rhbdf1,Rhbdf2
GO:0008637	apoptotic mitochondrial changes	0.229648	2	374	36	14841	0.00534759	0.00242571	0.0555556	0.0252005	CL_0000844-down.xls	Map3k1,Smad3
GO:0002455	humoral immune response mediated by circulating immunoglobulin	0.229648	2	374	36	14841	0.00534759	0.00242571	0.0555556	0.0252005	CL_0000844-down.xls	Cd55,Daf2
GO:0007006	mitochondrial membrane organization	0.229648	2	374	36	14841	0.00534759	0.00242571	0.0555556	0.0252005	CL_0000844-down.xls	Gimap5,Taz
GO:0050792	regulation of viral reproduction	0.229648	2	374	36	14841	0.00534759	0.00242571	0.0555556	0.0252005	CL_0000844-down.xls	Dicer1,Map3k1
GO:0055086	nucleobase, nucleoside and nucleotide metabolic process	0.230939	19	374	625	14841	0.0508021	0.0421131	0.0304	0.0252005	CL_0000844-down.xls	Abca1,Abca2,Abcg1,Adcy7,Aldh6a1,Ampd3,Atp10d,Ctps2,Ddx58,Entpd1,Entpd4,Gbp5,Gch1,H6pd,Ide,Kynu,Ncf1,Rp2h,Tk2
GO:0070646	protein modification by small protein removal	0.231738	3	374	66	14841	0.00802139	0.00444714	0.0454545	0.0252005	CL_0000844-down.xls	Otud7b,Usp20,Usp3
GO:0002685	regulation of leukocyte migration	0.231738	3	374	66	14841	0.00802139	0.00444714	0.0454545	0.0252005	CL_0000844-down.xls	Ccr7,Pecam1,Tlr2
GO:0009952	anterior/posterior pattern specification	0.233382	7	374	198	14841	0.0187166	0.0133414	0.0353535	0.0252005	CL_0000844-down.xls	Bmi1,Hhex,Lfng,Ski,Smad3,Wls,Zeb2
GO:0022612	gland morphogenesis	0.234099	4	374	98	14841	0.0106952	0.00660333	0.0408163	0.0252005	CL_0000844-down.xls	Bcl2,Btrc,Esr1,Pml
GO:0006898	receptor-mediated endocytosis	0.234099	4	374	98	14841	0.0106952	0.00660333	0.0408163	0.0252005	CL_0000844-down.xls	Adrb2,Arrb1,Ldlrap1,Lgals3bp
GO:0043281	regulation of caspase activity	0.2354	5	374	131	14841	0.013369	0.0088269	0.0381679	0.0252005	CL_0000844-down.xls	Adora2a,Arrb1,Nod1,Pml,Smad3
GO:0001704	formation of primary germ layer	0.238451	3	374	67	14841	0.00802139	0.00451452	0.0447761	0.0252005	CL_0000844-down.xls	Macf1,Smad3,Wls
GO:0007229	integrin-mediated signaling pathway	0.238451	3	374	67	14841	0.00802139	0.00451452	0.0447761	0.0252005	CL_0000844-down.xls	Adam19,Itga4,Itgb7
GO:0042157	lipoprotein metabolic process	0.238451	3	374	67	14841	0.00802139	0.00451452	0.0447761	0.0252005	CL_0000844-down.xls	Abca1,Hhat,Mppe1
GO:0050673	epithelial cell proliferation	0.239015	2	374	37	14841	0.00534759	0.00249309	0.0540541	0.0252005	CL_0000844-down.xls	Btrc,Esr1
GO:0001702	gastrulation with mouth forming second	0.239015	2	374	37	14841	0.00534759	0.00249309	0.0540541	0.0252005	CL_0000844-down.xls	Hhex,Ppap2b
GO:0045776	negative regulation of blood pressure	0.239015	2	374	37	14841	0.00534759	0.00249309	0.0540541	0.0252005	CL_0000844-down.xls	Adrb2,Gch1
GO:0032272	negative regulation of protein polymerization	0.239015	2	374	37	14841	0.00534759	0.00249309	0.0540541	0.0252005	CL_0000844-down.xls	Rdx,Tmod3
GO:0045670	regulation of osteoclast differentiation	0.239015	2	374	37	14841	0.00534759	0.00249309	0.0540541	0.0252005	CL_0000844-down.xls	Clec2i,Notch2
GO:0007224	smoothened signaling pathway	0.239015	2	374	37	14841	0.00534759	0.00249309	0.0540541	0.0252005	CL_0000844-down.xls	Disp1,Hhat
GO:0022415	viral reproductive process	0.239015	2	374	37	14841	0.00534759	0.00249309	0.0540541	0.0252005	CL_0000844-down.xls	Insr,Smad3
GO:0052548	regulation of endopeptidase activity	0.23914	9	374	269	14841	0.0240642	0.0181255	0.0334572	0.0252005	CL_0000844-down.xls	Adora2a,Arrb1,Crim1,Nod1,Pml,Serpina3f,Serpinb1a,Serpini1,Smad3
GO:0007584	response to nutrient	0.23954	4	374	99	14841	0.0106952	0.00667071	0.040404	0.0252005	CL_0000844-down.xls	Abca1,Agl,Kynu,Rara
GO:0006470	protein dephosphorylation	0.24007	5	374	132	14841	0.013369	0.00889428	0.0378788	0.0252005	CL_0000844-down.xls	Bcl2,Btrc,Ppm1l,Ptpn22,Ssh1
GO:0007167	enzyme linked receptor protein signaling pathway	0.240233	11	374	340	14841	0.0294118	0.0229095	0.0323529	0.0252005	CL_0000844-down.xls	Foxo3,Il6st,Insr,Map3k1,Plekha1,Pml,Ppm1l,Ski,Smad3,Socs5,Txnip
GO:0006873	cellular ion homeostasis	0.241456	14	374	448	14841	0.0374332	0.0301866	0.03125	0.0252005	CL_0000844-down.xls	Adora2a,Adrb2,Bank1,Bcl2,Cd38,Cd55,Gimap5,Il6st,Itpr1,P2rx4,Pml,Prkce,S1pr1,Ski
GO:0006631	fatty acid metabolic process	0.242268	8	374	235	14841	0.0213904	0.0158345	0.0340426	0.0252005	CL_0000844-down.xls	Acadsb,Cryl1,Cyp4f13,Faah,Lpin1,Ncf1,Prkab2,Slc27a4
GO:0006740	NADPH regeneration	0.244861	1	374	11	14841	0.0026738	0.00074119	0.0909091	0.0252005	CL_0000844-down.xls	H6pd
GO:0014044	Schwann cell development	0.244861	1	374	11	14841	0.0026738	0.00074119	0.0909091	0.0252005	CL_0000844-down.xls	Ski
GO:0048617	embryonic foregut morphogenesis	0.244861	1	374	11	14841	0.0026738	0.00074119	0.0909091	0.0252005	CL_0000844-down.xls	Smad3
GO:0040023	establishment of nucleus localization	0.244861	1	374	11	14841	0.0026738	0.00074119	0.0909091	0.0252005	CL_0000844-down.xls	Syne2
GO:0042362	fat-soluble vitamin biosynthetic process	0.244861	1	374	11	14841	0.0026738	0.00074119	0.0909091	0.0252005	CL_0000844-down.xls	Vkorc1
GO:0009247	glycolipid biosynthetic process	0.244861	1	374	11	14841	0.0026738	0.00074119	0.0909091	0.0252005	CL_0000844-down.xls	B4galnt1
GO:0007007	inner mitochondrial membrane organization	0.244861	1	374	11	14841	0.0026738	0.00074119	0.0909091	0.0252005	CL_0000844-down.xls	Taz
GO:0060575	intestinal epithelial cell differentiation	0.244861	1	374	11	14841	0.0026738	0.00074119	0.0909091	0.0252005	CL_0000844-down.xls	Dicer1
GO:0048247	lymphocyte chemotaxis	0.244861	1	374	11	14841	0.0026738	0.00074119	0.0909091	0.0252005	CL_0000844-down.xls	Ccr7
GO:0043124	negative regulation of I-kappaB kinase/NF-kappaB cascade	0.244861	1	374	11	14841	0.0026738	0.00074119	0.0909091	0.0252005	CL_0000844-down.xls	Otud7b
GO:0046426	negative regulation of JAK-STAT cascade	0.244861	1	374	11	14841	0.0026738	0.00074119	0.0909091	0.0252005	CL_0000844-down.xls	Irf1
GO:0050860	negative regulation of T cell receptor signaling pathway	0.244861	1	374	11	14841	0.0026738	0.00074119	0.0909091	0.0252005	CL_0000844-down.xls	Ptpn22
GO:0050858	negative regulation of antigen receptor-mediated signaling pathway	0.244861	1	374	11	14841	0.0026738	0.00074119	0.0909091	0.0252005	CL_0000844-down.xls	Ptpn22
GO:0002921	negative regulation of humoral immune response	0.244861	1	374	11	14841	0.0026738	0.00074119	0.0909091	0.0252005	CL_0000844-down.xls	Cd55
GO:0040015	negative regulation of multicellular organism growth	0.244861	1	374	11	14841	0.0026738	0.00074119	0.0909091	0.0252005	CL_0000844-down.xls	Adrb2
GO:0002701	negative regulation of production of molecular mediator of immune response	0.244861	1	374	11	14841	0.0026738	0.00074119	0.0909091	0.0252005	CL_0000844-down.xls	Irak3
GO:0003085	negative regulation of systemic arterial blood pressure	0.244861	1	374	11	14841	0.0026738	0.00074119	0.0909091	0.0252005	CL_0000844-down.xls	Adrb2
GO:0019359	nicotinamide nucleotide biosynthetic process	0.244861	1	374	11	14841	0.0026738	0.00074119	0.0909091	0.0252005	CL_0000844-down.xls	Kynu
GO:0006998	nuclear envelope organization	0.244861	1	374	11	14841	0.0026738	0.00074119	0.0909091	0.0252005	CL_0000844-down.xls	Syne2
GO:0048340	paraxial mesoderm morphogenesis	0.244861	1	374	11	14841	0.0026738	0.00074119	0.0909091	0.0252005	CL_0000844-down.xls	Smad3
GO:0006098	pentose-phosphate shunt	0.244861	1	374	11	14841	0.0026738	0.00074119	0.0909091	0.0252005	CL_0000844-down.xls	H6pd
GO:0045579	positive regulation of B cell differentiation	0.244861	1	374	11	14841	0.0026738	0.00074119	0.0909091	0.0252005	CL_0000844-down.xls	Il2rg
GO:0042753	positive regulation of circadian rhythm	0.244861	1	374	11	14841	0.0026738	0.00074119	0.0909091	0.0252005	CL_0000844-down.xls	Btrc
GO:0031116	positive regulation of microtubule polymerization	0.244861	1	374	11	14841	0.0026738	0.00074119	0.0909091	0.0252005	CL_0000844-down.xls	Cdkn1b
GO:2000758	positive regulation of peptidyl-lysine acetylation	0.244861	1	374	11	14841	0.0026738	0.00074119	0.0909091	0.0252005	CL_0000844-down.xls	Arrb1
GO:0010765	positive regulation of sodium ion transport	0.244861	1	374	11	14841	0.0026738	0.00074119	0.0909091	0.0252005	CL_0000844-down.xls	Adrb2
GO:0042535	positive regulation of tumor necrosis factor biosynthetic process	0.244861	1	374	11	14841	0.0026738	0.00074119	0.0909091	0.0252005	CL_0000844-down.xls	Tlr2
GO:0060134	prepulse inhibition	0.244861	1	374	11	14841	0.0026738	0.00074119	0.0909091	0.0252005	CL_0000844-down.xls	Adora2a
GO:0035196	production of miRNAs involved in gene silencing by miRNA	0.244861	1	374	11	14841	0.0026738	0.00074119	0.0909091	0.0252005	CL_0000844-down.xls	Dicer1
GO:0070536	protein K63-linked deubiquitination	0.244861	1	374	11	14841	0.0026738	0.00074119	0.0909091	0.0252005	CL_0000844-down.xls	Usp20
GO:0009148	pyrimidine nucleoside triphosphate biosynthetic process	0.244861	1	374	11	14841	0.0026738	0.00074119	0.0909091	0.0252005	CL_0000844-down.xls	Rp2h
GO:0009147	pyrimidine nucleoside triphosphate metabolic process	0.244861	1	374	11	14841	0.0026738	0.00074119	0.0909091	0.0252005	CL_0000844-down.xls	Rp2h
GO:0060998	regulation of dendritic spine development	0.244861	1	374	11	14841	0.0026738	0.00074119	0.0909091	0.0252005	CL_0000844-down.xls	Pdlim5
GO:0033146	regulation of estrogen receptor signaling pathway	0.244861	1	374	11	14841	0.0026738	0.00074119	0.0909091	0.0252005	CL_0000844-down.xls	Mll2
GO:0002923	regulation of humoral immune response mediated by circulating immunoglobulin	0.244861	1	374	11	14841	0.0026738	0.00074119	0.0909091	0.0252005	CL_0000844-down.xls	Gimap5
GO:0060080	regulation of inhibitory postsynaptic membrane potential	0.244861	1	374	11	14841	0.0026738	0.00074119	0.0909091	0.0252005	CL_0000844-down.xls	Adora2a
GO:0042554	superoxide anion generation	0.244861	1	374	11	14841	0.0026738	0.00074119	0.0909091	0.0252005	CL_0000844-down.xls	Ncf1
GO:0046415	urate metabolic process	0.244861	1	374	11	14841	0.0026738	0.00074119	0.0909091	0.0252005	CL_0000844-down.xls	Lrrc16a
GO:0060068	vagina development	0.244861	1	374	11	14841	0.0026738	0.00074119	0.0909091	0.0252005	CL_0000844-down.xls	Esr1
GO:0046474	glycerophospholipid biosynthetic process	0.245197	3	374	68	14841	0.00802139	0.0045819	0.0441176	0.0252005	CL_0000844-down.xls	Agpat2,Mppe1,Taz
GO:0045807	positive regulation of endocytosis	0.245197	3	374	68	14841	0.00802139	0.0045819	0.0441176	0.0252005	CL_0000844-down.xls	Ccr7,Cd47,Ldlrap1
GO:0043627	response to estrogen stimulus	0.245197	3	374	68	14841	0.00802139	0.0045819	0.0441176	0.0252005	CL_0000844-down.xls	Esr1,Mll2,Rara
GO:0060541	respiratory system development	0.245804	6	374	167	14841	0.0160428	0.0112526	0.0359281	0.0252005	CL_0000844-down.xls	Dicer1,Disp1,Foxp1,Hhex,Mapk8ip3,Ski
GO:0006979	response to oxidative stress	0.245804	6	374	167	14841	0.0160428	0.0112526	0.0359281	0.0252005	CL_0000844-down.xls	Bcl2,Cd38,Nfkb1,Plekha1,Pml,Txnip
GO:0002009	morphogenesis of an epithelium	0.247694	10	374	307	14841	0.026738	0.0206859	0.0325733	0.0252005	CL_0000844-down.xls	Bcl2,Btrc,Esr1,Hhex,Notch2,Pml,Ski,Smad3,Vcl,Zeb2
GO:0006073	cellular glucan metabolic process	0.248401	2	374	38	14841	0.00534759	0.00256047	0.0526316	0.0252005	CL_0000844-down.xls	Agl,Il6st
GO:0044042	glucan metabolic process	0.248401	2	374	38	14841	0.00534759	0.00256047	0.0526316	0.0252005	CL_0000844-down.xls	Agl,Il6st
GO:0005977	glycogen metabolic process	0.248401	2	374	38	14841	0.00534759	0.00256047	0.0526316	0.0252005	CL_0000844-down.xls	Agl,Il6st
GO:0072376	protein activation cascade	0.248401	2	374	38	14841	0.00534759	0.00256047	0.0526316	0.0252005	CL_0000844-down.xls	Cd55,Daf2
GO:0060491	regulation of cell projection assembly	0.248401	2	374	38	14841	0.00534759	0.00256047	0.0526316	0.0252005	CL_0000844-down.xls	Arap1,Ssh1
GO:0008589	regulation of smoothened signaling pathway	0.248401	2	374	38	14841	0.00534759	0.00256047	0.0526316	0.0252005	CL_0000844-down.xls	Disp1,Rb1
GO:0010038	response to metal ion	0.249484	5	374	134	14841	0.013369	0.00902904	0.0373134	0.0252005	CL_0000844-down.xls	Alg2,Bcl2,Cdkn1b,D2hgdh,Ggh
GO:0048705	skeletal system morphogenesis	0.249996	6	374	168	14841	0.0160428	0.01132	0.0357143	0.0252005	CL_0000844-down.xls	Bmi1,Pkd1,Plekha1,Rara,Ski,Smad3
GO:0009896	positive regulation of catabolic process	0.250507	4	374	101	14841	0.0106952	0.00680547	0.039604	0.0252005	CL_0000844-down.xls	Dnajb2,Insr,Mylip,Prkce
GO:0046328	regulation of JNK cascade	0.250507	4	374	101	14841	0.0106952	0.00680547	0.039604	0.0252005	CL_0000844-down.xls	Map3k1,Mapk8ip3,Nod1,Zeb2
GO:0032787	monocarboxylic acid metabolic process	0.250761	10	374	308	14841	0.026738	0.0207533	0.0324675	0.0252005	CL_0000844-down.xls	Acadsb,Cryl1,Cyp4f13,Faah,Kynu,Lpin1,Ncf1,Pfkfb2,Prkab2,Slc27a4
GO:0060429	epithelium development	0.251511	14	374	452	14841	0.0374332	0.0304562	0.0309735	0.0252005	CL_0000844-down.xls	Bcl2,Btrc,Dicer1,Esr1,Hhex,Notch2,Plaur,Pml,Psap,Ski,Smad3,Txnip,Vcl,Zeb2
GO:0050680	negative regulation of epithelial cell proliferation	0.251973	3	374	69	14841	0.00802139	0.00464928	0.0434783	0.0252005	CL_0000844-down.xls	Cdkn1b,Rb1,Runx3
GO:0048520	positive regulation of behavior	0.251973	3	374	69	14841	0.00802139	0.00464928	0.0434783	0.0252005	CL_0000844-down.xls	Ccr7,S1pr1,Smad3
GO:0051047	positive regulation of secretion	0.252267	7	374	203	14841	0.0187166	0.0136783	0.0344828	0.0252005	CL_0000844-down.xls	Adora2a,Arrb1,Ccr7,Cd38,Nnat,Pfkfb2,Prkce
GO:0006461	protein complex assembly	0.254049	14	374	453	14841	0.0374332	0.0305235	0.0309051	0.0252005	CL_0000844-down.xls	Anxa5,Birc3,Dgkh,Gch1,Ide,Insr,Malt1,Map3k1,P2rx4,Pml,Ski,Smad3,Taz,Trim34a
GO:0007155	cell adhesion	0.255881	18	374	600	14841	0.0481283	0.0404285	0.03	0.0252005	CL_0000844-down.xls	Bcl2,C230081A13Rik,Cd47,Cd84,Cd97,Dpp4,Itga4,Itgb7,Lgals3bp,Lgals9,Nid1,Pecam1,Pkd1,Ppap2b,Pstpip1,Sell,Selplg,Vcl
GO:0019933	cAMP-mediated signaling	0.256031	4	374	102	14841	0.0106952	0.00687285	0.0392157	0.0252005	CL_0000844-down.xls	Adora2a,Adrb2,Calcrl,S1pr1
GO:0009987	cellular process	0.257671	313	374	12210	14841	0.836898	0.822721	0.0256347	0.0252005	CL_0000844-down.xls	4833442J19Rik,A630033H20Rik,Abca1,Abca2,Abcc5,Abcg1,Acadsb,Acrbp,Adam19,Adck2,Adck3,Adcy7,Adora2a,Adrb2,Aff1,Aff3,Agl,Agpat2,Agpat9,Aldh6a1,Alg2,Ampd3,Appl2,Arap1,Arap2,Arhgap15,Arhgap18,Arhgap26,Arhgef18,Arhgef3,Arid5a,Arrb1,Atg4c,Atp10d,B3gnt5,B4galnt1,Bach1,Bank1,Bckdhb,Bcl2,Birc3,Bmi1,Btrc,C230081A13Rik,Cacna1e,Calcoco1,Calcrl,Capg,Ccpg1,Ccr7,Cd1d1,Cd38,Cd47,Cd55,Cd84,Cd97,Cdkn1b,Ceacam1,Clec…
GO:0032642	regulation of chemokine production	0.257798	2	374	39	14841	0.00534759	0.00262786	0.0512821	0.0252005	CL_0000844-down.xls	Tlr2,Tlr7
GO:0009063	cellular amino acid catabolic process	0.258776	3	374	70	14841	0.00802139	0.00471666	0.0428571	0.0252005	CL_0000844-down.xls	Aldh6a1,Bckdhb,Kynu
GO:0032869	cellular response to insulin stimulus	0.258776	3	374	70	14841	0.00802139	0.00471666	0.0428571	0.0252005	CL_0000844-down.xls	Foxo3,Insr,Lpin1
GO:0034641	cellular nitrogen compound metabolic process	0.258823	94	374	3504	14841	0.251337	0.236103	0.0268265	0.0252005	CL_0000844-down.xls	Abca1,Abca2,Abcg1,Adcy7,Aff1,Aff3,Aldh6a1,Ampd3,Arid5a,Arrb1,Atp10d,Bach1,Bckdhb,Bmi1,Calcoco1,Cmah,Crebl2,Ctps2,Ddx58,Dicer1,Dnase1l1,Elac1,Entpd1,Entpd4,Ercc5,Esr1,Ezh1,Fan1,Foxj2,Foxk1,Foxn3,Foxo3,Foxp1,Gbp5,Gch1,Ggh,H6pd,Hbp1,Hhex,Ide,Irf1,Irf4,Jarid2,Jhdm1d,Jmy,Kdm5b,Klf12,Klf2,Klf3,Klf7,Kynu,L3mbtl3,Lpin1,Lrrc16a,Mbnl2,Mga,Mll2,Mll3,Myst4,Ncf1,Nfat5,Nfkb1,Notch2,Nr1d2,Oas2,P2rx4,Phf1,Phf21a…
GO:0070271	protein complex biogenesis	0.259154	14	374	455	14841	0.0374332	0.0306583	0.0307692	0.0252005	CL_0000844-down.xls	Anxa5,Birc3,Dgkh,Gch1,Ide,Insr,Malt1,Map3k1,P2rx4,Pml,Ski,Smad3,Taz,Trim34a
GO:0046483	heterocycle metabolic process	0.26053	21	374	713	14841	0.0561497	0.0480426	0.029453	0.0252005	CL_0000844-down.xls	Abca1,Abca2,Abcg1,Adcy7,Aldh6a1,Ampd3,Atp10d,Ctps2,Ddx58,Entpd1,Entpd4,Gbp5,Gch1,H6pd,Ide,Kynu,Lrrc16a,Ncf1,Rp2h,Tcn2,Tk2
GO:0007187	G-protein signaling, coupled to cyclic nucleotide second messenger	0.261579	4	374	103	14841	0.0106952	0.00694023	0.038835	0.0252005	CL_0000844-down.xls	Adora2a,Adrb2,Calcrl,S1pr1
GO:0000209	protein polyubiquitination	0.261579	4	374	103	14841	0.0106952	0.00694023	0.038835	0.0252005	CL_0000844-down.xls	Bcl2,Btrc,Map3k1,Ube2d1
GO:0010257	NADH dehydrogenase complex assembly	0.263905	1	374	12	14841	0.0026738	0.000808571	0.0833333	0.0252005	CL_0000844-down.xls	Taz
GO:0033151	V(D)J recombination	0.263905	1	374	12	14841	0.0026738	0.000808571	0.0833333	0.0252005	CL_0000844-down.xls	Foxp1
GO:0032148	activation of protein kinase B activity	0.263905	1	374	12	14841	0.0026738	0.000808571	0.0833333	0.0252005	CL_0000844-down.xls	Insr
GO:0014002	astrocyte development	0.263905	1	374	12	14841	0.0026738	0.000808571	0.0833333	0.0252005	CL_0000844-down.xls	Adora2a
GO:0008105	asymmetric protein localization	0.263905	1	374	12	14841	0.0026738	0.000808571	0.0833333	0.0252005	CL_0000844-down.xls	Rdx
GO:0006171	cAMP biosynthetic process	0.263905	1	374	12	14841	0.0026738	0.000808571	0.0833333	0.0252005	CL_0000844-down.xls	Adcy7
GO:0071285	cellular response to lithium ion	0.263905	1	374	12	14841	0.0026738	0.000808571	0.0833333	0.0252005	CL_0000844-down.xls	Cdkn1b
GO:0046339	diacylglycerol metabolic process	0.263905	1	374	12	14841	0.0026738	0.000808571	0.0833333	0.0252005	CL_0000844-down.xls	Dgkh
GO:0031050	dsRNA fragmentation	0.263905	1	374	12	14841	0.0026738	0.000808571	0.0833333	0.0252005	CL_0000844-down.xls	Dicer1
GO:0048853	forebrain morphogenesis	0.263905	1	374	12	14841	0.0026738	0.000808571	0.0833333	0.0252005	CL_0000844-down.xls	Hhex
GO:0007440	foregut morphogenesis	0.263905	1	374	12	14841	0.0026738	0.000808571	0.0833333	0.0252005	CL_0000844-down.xls	Smad3
GO:0002327	immature B cell differentiation	0.263905	1	374	12	14841	0.0026738	0.000808571	0.0833333	0.0252005	CL_0000844-down.xls	Foxp1
GO:0030238	male sex determination	0.263905	1	374	12	14841	0.0026738	0.000808571	0.0833333	0.0252005	CL_0000844-down.xls	Insr
GO:0006582	melanin metabolic process	0.263905	1	374	12	14841	0.0026738	0.000808571	0.0833333	0.0252005	CL_0000844-down.xls	Bcl2
GO:0000002	mitochondrial genome maintenance	0.263905	1	374	12	14841	0.0026738	0.000808571	0.0833333	0.0252005	CL_0000844-down.xls	Tk2
GO:0032981	mitochondrial respiratory chain complex I assembly	0.263905	1	374	12	14841	0.0026738	0.000808571	0.0833333	0.0252005	CL_0000844-down.xls	Taz
GO:0097031	mitochondrial respiratory chain complex I biogenesis	0.263905	1	374	12	14841	0.0026738	0.000808571	0.0833333	0.0252005	CL_0000844-down.xls	Taz
GO:0007080	mitotic metaphase plate congression	0.263905	1	374	12	14841	0.0026738	0.000808571	0.0833333	0.0252005	CL_0000844-down.xls	Rb1
GO:0010888	negative regulation of lipid storage	0.263905	1	374	12	14841	0.0026738	0.000808571	0.0833333	0.0252005	CL_0000844-down.xls	Abcg1
GO:0032105	negative regulation of response to extracellular stimulus	0.263905	1	374	12	14841	0.0026738	0.000808571	0.0833333	0.0252005	CL_0000844-down.xls	Npc1
GO:0032108	negative regulation of response to nutrient levels	0.263905	1	374	12	14841	0.0026738	0.000808571	0.0833333	0.0252005	CL_0000844-down.xls	Npc1
GO:0034104	negative regulation of tissue remodeling	0.263905	1	374	12	14841	0.0026738	0.000808571	0.0833333	0.0252005	CL_0000844-down.xls	Cd38
GO:0045060	negative thymic T cell selection	0.263905	1	374	12	14841	0.0026738	0.000808571	0.0833333	0.0252005	CL_0000844-down.xls	Ccr7
GO:0009312	oligosaccharide biosynthetic process	0.263905	1	374	12	14841	0.0026738	0.000808571	0.0833333	0.0252005	CL_0000844-down.xls	Alg2
GO:0060039	pericardium development	0.263905	1	374	12	14841	0.0026738	0.000808571	0.0833333	0.0252005	CL_0000844-down.xls	Smad3
GO:0014065	phosphatidylinositol 3-kinase cascade	0.263905	1	374	12	14841	0.0026738	0.000808571	0.0833333	0.0252005	CL_0000844-down.xls	Plekha1
GO:0048753	pigment granule organization	0.263905	1	374	12	14841	0.0026738	0.000808571	0.0833333	0.0252005	CL_0000844-down.xls	Bcl2
GO:0002885	positive regulation of hypersensitivity	0.263905	1	374	12	14841	0.0026738	0.000808571	0.0833333	0.0252005	CL_0000844-down.xls	Ccr7
GO:0045830	positive regulation of isotype switching	0.263905	1	374	12	14841	0.0026738	0.000808571	0.0833333	0.0252005	CL_0000844-down.xls	Stat6
GO:0042523	positive regulation of tyrosine phosphorylation of Stat5 protein	0.263905	1	374	12	14841	0.0026738	0.000808571	0.0833333	0.0252005	CL_0000844-down.xls	Pecam1
GO:0002329	pre-B cell differentiation	0.263905	1	374	12	14841	0.0026738	0.000808571	0.0833333	0.0252005	CL_0000844-down.xls	Foxp1
GO:0070918	production of small RNA involved in gene silencing by RNA	0.263905	1	374	12	14841	0.0026738	0.000808571	0.0833333	0.0252005	CL_0000844-down.xls	Dicer1
GO:0060525	prostate glandular acinus development	0.263905	1	374	12	14841	0.0026738	0.000808571	0.0833333	0.0252005	CL_0000844-down.xls	Esr1
GO:0045540	regulation of cholesterol biosynthetic process	0.263905	1	374	12	14841	0.0026738	0.000808571	0.0833333	0.0252005	CL_0000844-down.xls	Abcg1
GO:0030449	regulation of complement activation	0.263905	1	374	12	14841	0.0026738	0.000808571	0.0833333	0.0252005	CL_0000844-down.xls	Cd55
GO:0048070	regulation of developmental pigmentation	0.263905	1	374	12	14841	0.0026738	0.000808571	0.0833333	0.0252005	CL_0000844-down.xls	Bcl2
GO:0030852	regulation of granulocyte differentiation	0.263905	1	374	12	14841	0.0026738	0.000808571	0.0833333	0.0252005	CL_0000844-down.xls	Rara
GO:0010591	regulation of lamellipodium assembly	0.263905	1	374	12	14841	0.0026738	0.000808571	0.0833333	0.0252005	CL_0000844-down.xls	Ssh1
GO:0046902	regulation of mitochondrial membrane permeability	0.263905	1	374	12	14841	0.0026738	0.000808571	0.0833333	0.0252005	CL_0000844-down.xls	Gimap5
GO:0051881	regulation of mitochondrial membrane potential	0.263905	1	374	12	14841	0.0026738	0.000808571	0.0833333	0.0252005	CL_0000844-down.xls	Adora2a
GO:2000257	regulation of protein activation cascade	0.263905	1	374	12	14841	0.0026738	0.000808571	0.0833333	0.0252005	CL_0000844-down.xls	Cd55
GO:0006684	sphingomyelin metabolic process	0.263905	1	374	12	14841	0.0026738	0.000808571	0.0833333	0.0252005	CL_0000844-down.xls	Sgms1
GO:0001967	suckling behavior	0.263905	1	374	12	14841	0.0026738	0.000808571	0.0833333	0.0252005	CL_0000844-down.xls	Phf21a
GO:0001963	synaptic transmission, dopaminergic	0.263905	1	374	12	14841	0.0026738	0.000808571	0.0833333	0.0252005	CL_0000844-down.xls	Adora2a
GO:0046653	tetrahydrofolate metabolic process	0.263905	1	374	12	14841	0.0026738	0.000808571	0.0833333	0.0252005	CL_0000844-down.xls	Gch1
GO:0030003	cellular cation homeostasis	0.265364	9	374	277	14841	0.0240642	0.0186645	0.032491	0.0252005	CL_0000844-down.xls	Bank1,Bcl2,Cd38,Cd55,Il6st,Itpr1,Pml,Prkce,S1pr1
GO:0019724	B cell mediated immunity	0.265603	3	374	71	14841	0.00802139	0.00478404	0.0422535	0.0252005	CL_0000844-down.xls	Cd55,Daf2,Lilrb3
GO:0033500	carbohydrate homeostasis	0.265603	3	374	71	14841	0.00802139	0.00478404	0.0422535	0.0252005	CL_0000844-down.xls	Cacna1e,Foxo3,Insr
GO:0044275	cellular carbohydrate catabolic process	0.265603	3	374	71	14841	0.00802139	0.00478404	0.0422535	0.0252005	CL_0000844-down.xls	Agl,H6pd,Pfkfb2
GO:0009108	coenzyme biosynthetic process	0.265603	3	374	71	14841	0.00802139	0.00478404	0.0422535	0.0252005	CL_0000844-down.xls	Gch1,Kynu,Vkorc1
GO:0042593	glucose homeostasis	0.265603	3	374	71	14841	0.00802139	0.00478404	0.0422535	0.0252005	CL_0000844-down.xls	Cacna1e,Foxo3,Insr
GO:0009116	nucleoside metabolic process	0.265603	3	374	71	14841	0.00802139	0.00478404	0.0422535	0.0252005	CL_0000844-down.xls	Entpd4,Rp2h,Tk2
GO:0048771	tissue remodeling	0.265603	3	374	71	14841	0.00802139	0.00478404	0.0422535	0.0252005	CL_0000844-down.xls	Adrb2,Itga4,Notch2
GO:0072006	nephron development	0.2672	2	374	40	14841	0.00534759	0.00269524	0.05	0.0252005	CL_0000844-down.xls	Bcl2,Nid1
GO:0019751	polyol metabolic process	0.2672	2	374	40	14841	0.00534759	0.00269524	0.05	0.0252005	CL_0000844-down.xls	Gpcpd1,Slc37a2
GO:0033138	positive regulation of peptidyl-serine phosphorylation	0.2672	2	374	40	14841	0.00534759	0.00269524	0.05	0.0252005	CL_0000844-down.xls	Arrb1,Bcl2
GO:0010464	regulation of mesenchymal cell proliferation	0.2672	2	374	40	14841	0.00534759	0.00269524	0.05	0.0252005	CL_0000844-down.xls	Fbxw4,Foxp1
GO:0035107	appendage morphogenesis	0.268582	5	374	138	14841	0.013369	0.00929856	0.0362319	0.0252005	CL_0000844-down.xls	Aff3,Dicer1,Fbxw4,Notch2,Ski
GO:0035108	limb morphogenesis	0.268582	5	374	138	14841	0.013369	0.00929856	0.0362319	0.0252005	CL_0000844-down.xls	Aff3,Dicer1,Fbxw4,Notch2,Ski
GO:0031667	response to nutrient levels	0.27125	6	374	173	14841	0.0160428	0.0116569	0.0346821	0.0252005	CL_0000844-down.xls	Abca1,Agl,Atg4c,Kynu,Nuak2,Rara
GO:0003002	regionalization	0.272056	9	374	279	14841	0.0240642	0.0187993	0.0322581	0.0252005	CL_0000844-down.xls	Arl13b,Bmi1,Disp1,Hhex,Lfng,Ski,Smad3,Wls,Zeb2
GO:0009798	axis specification	0.272452	3	374	72	14841	0.00802139	0.00485143	0.0416667	0.0252005	CL_0000844-down.xls	Hhex,Ski,Wls
GO:0009755	hormone-mediated signaling pathway	0.272452	3	374	72	14841	0.00802139	0.00485143	0.0416667	0.0252005	CL_0000844-down.xls	Esr1,Nr1d2,Rara
GO:0031334	positive regulation of protein complex assembly	0.272452	3	374	72	14841	0.00802139	0.00485143	0.0416667	0.0252005	CL_0000844-down.xls	Cdkn1b,Jmy,Map3k1
GO:0002443	leukocyte mediated immunity	0.272743	4	374	105	14841	0.0106952	0.00707499	0.0380952	0.0252005	CL_0000844-down.xls	Cd55,Daf2,Lilrb3,Ncf1
GO:0061138	morphogenesis of a branching epithelium	0.273407	5	374	139	14841	0.013369	0.00936595	0.0359712	0.0252005	CL_0000844-down.xls	Bcl2,Btrc,Esr1,Hhex,Pml
GO:0006732	coenzyme metabolic process	0.275554	6	374	174	14841	0.0160428	0.0117243	0.0344828	0.0252005	CL_0000844-down.xls	Acadsb,Gch1,H6pd,Kynu,Ncf1,Vkorc1
GO:0090304	nucleic acid metabolic process	0.275788	71	374	2628	14841	0.18984	0.177077	0.0270167	0.0252005	CL_0000844-down.xls	Aff1,Aff3,Arid5a,Arrb1,Bach1,Bmi1,Calcoco1,Crebl2,Dicer1,Dnase1l1,Elac1,Ercc5,Esr1,Ezh1,Fan1,Foxj2,Foxk1,Foxn3,Foxo3,Foxp1,Hbp1,Hhex,Irf1,Irf4,Jarid2,Jhdm1d,Jmy,Kdm5b,Klf12,Klf2,Klf3,Klf7,L3mbtl3,Lpin1,Mbnl2,Mga,Mll2,Mll3,Myst4,Nfat5,Nfkb1,Notch2,Nr1d2,Oas2,Phf1,Phf21a,Pml,Ppfibp2,Prdm9,Rara,Rb1,Rnasel,Runx3,Scml4,Smad3,Smarca2,Stat4,Stat6,Sub1,Tk2,Tle3,Txnip,Usp3,Zbtb7b,Zeb2,Zfp238,Zfp28,Zfp318,…
GO:0007266	Rho protein signal transduction	0.276601	2	374	41	14841	0.00534759	0.00276262	0.0487805	0.0252005	CL_0000844-down.xls	Abca1,Pecam1
GO:0010171	body morphogenesis	0.276601	2	374	41	14841	0.00534759	0.00276262	0.0487805	0.0252005	CL_0000844-down.xls	Plekha1,Ski
GO:0048730	epidermis morphogenesis	0.276601	2	374	41	14841	0.00534759	0.00276262	0.0487805	0.0252005	CL_0000844-down.xls	Dicer1,Runx3
GO:0008286	insulin receptor signaling pathway	0.276601	2	374	41	14841	0.00534759	0.00276262	0.0487805	0.0252005	CL_0000844-down.xls	Foxo3,Insr
GO:0043271	negative regulation of ion transport	0.276601	2	374	41	14841	0.00534759	0.00276262	0.0487805	0.0252005	CL_0000844-down.xls	Adrb2,Bcl2
GO:0006941	striated muscle contraction	0.276601	2	374	41	14841	0.00534759	0.00276262	0.0487805	0.0252005	CL_0000844-down.xls	Adrb2,Taz
GO:0055082	cellular chemical homeostasis	0.27731	14	374	462	14841	0.0374332	0.03113	0.030303	0.0252005	CL_0000844-down.xls	Adora2a,Adrb2,Bank1,Bcl2,Cd38,Cd55,Gimap5,Il6st,Itpr1,P2rx4,Pml,Prkce,S1pr1,Ski
GO:0051348	negative regulation of transferase activity	0.27825	5	374	140	14841	0.013369	0.00943333	0.0357143	0.0252005	CL_0000844-down.xls	Adora2a,Cdkn1b,Irak3,Pml,Rb1
GO:0023052	signaling	0.27929	109	374	4109	14841	0.291444	0.276868	0.0265271	0.0252005	CL_0000844-down.xls	A630033H20Rik,Abca1,Adam19,Adcy7,Adora2a,Adrb2,Arap1,Arap2,Arhgap15,Arhgap18,Arhgap26,Arhgef18,Arhgef3,Arrb1,Bcl2,Btrc,Cacna1e,Calcoco1,Calcrl,Ccr7,Cd38,Cd47,Cd97,Ceacam1,Clec2i,Csnk1g3,Dgat1,Dgka,Dgkh,Disp1,Entpd1,Esr1,Fbxw4,Foxo3,Gpr132,Gpr174,Gpr18,Gpr183,Gpr65,Hbp1,Hhat,Hhex,Ifnar2,Ikbkb,Il27ra,Il2rg,Il5ra,Il6st,Insr,Irak2,Irak3,Irf1,Itga4,Itgb7,Lgals9,Lilrb3,Lpar6,Lrba,Macf1,Malt1,Maml2,Map3…
GO:0007250	activation of NF-kappaB-inducing kinase activity	0.28247	1	374	13	14841	0.0026738	0.000875952	0.0769231	0.0252005	CL_0000844-down.xls	Malt1
GO:0032862	activation of Rho GTPase activity	0.28247	1	374	13	14841	0.0026738	0.000875952	0.0769231	0.0252005	CL_0000844-down.xls	Gpr65
GO:0043297	apical junction assembly	0.28247	1	374	13	14841	0.0026738	0.000875952	0.0769231	0.0252005	CL_0000844-down.xls	Vcl
GO:0009074	aromatic amino acid family catabolic process	0.28247	1	374	13	14841	0.0026738	0.000875952	0.0769231	0.0252005	CL_0000844-down.xls	Kynu
GO:0048266	behavioral response to pain	0.28247	1	374	13	14841	0.0026738	0.000875952	0.0769231	0.0252005	CL_0000844-down.xls	Cacna1e
GO:0060602	branch elongation of an epithelium	0.28247	1	374	13	14841	0.0026738	0.000875952	0.0769231	0.0252005	CL_0000844-down.xls	Esr1
GO:0060442	branching involved in prostate gland morphogenesis	0.28247	1	374	13	14841	0.0026738	0.000875952	0.0769231	0.0252005	CL_0000844-down.xls	Esr1
GO:0071456	cellular response to hypoxia	0.28247	1	374	13	14841	0.0026738	0.000875952	0.0769231	0.0252005	CL_0000844-down.xls	Prkce
GO:0009263	deoxyribonucleotide biosynthetic process	0.28247	1	374	13	14841	0.0026738	0.000875952	0.0769231	0.0252005	CL_0000844-down.xls	Tk2
GO:0008340	determination of adult lifespan	0.28247	1	374	13	14841	0.0026738	0.000875952	0.0769231	0.0252005	CL_0000844-down.xls	Ercc5
GO:0006516	glycoprotein catabolic process	0.28247	1	374	13	14841	0.0026738	0.000875952	0.0769231	0.0252005	CL_0000844-down.xls	Abcg1
GO:0072676	lymphocyte migration	0.28247	1	374	13	14841	0.0026738	0.000875952	0.0769231	0.0252005	CL_0000844-down.xls	Ccr7
GO:0060135	maternal process involved in female pregnancy	0.28247	1	374	13	14841	0.0026738	0.000875952	0.0769231	0.0252005	CL_0000844-down.xls	Esr1
GO:0043383	negative T cell selection	0.28247	1	374	13	14841	0.0026738	0.000875952	0.0769231	0.0252005	CL_0000844-down.xls	Ccr7
GO:0051898	negative regulation of protein kinase B signaling cascade	0.28247	1	374	13	14841	0.0026738	0.000875952	0.0769231	0.0252005	CL_0000844-down.xls	Plekha1
GO:0010955	negative regulation of protein processing	0.28247	1	374	13	14841	0.0026738	0.000875952	0.0769231	0.0252005	CL_0000844-down.xls	Cd55
GO:0050884	neuromuscular process controlling posture	0.28247	1	374	13	14841	0.0026738	0.000875952	0.0769231	0.0252005	CL_0000844-down.xls	Gch1
GO:0021889	olfactory bulb interneuron differentiation	0.28247	1	374	13	14841	0.0026738	0.000875952	0.0769231	0.0252005	CL_0000844-down.xls	Dicer1
GO:0046434	organophosphate catabolic process	0.28247	1	374	13	14841	0.0026738	0.000875952	0.0769231	0.0252005	CL_0000844-down.xls	Ncf1
GO:0001542	ovulation from ovarian follicle	0.28247	1	374	13	14841	0.0026738	0.000875952	0.0769231	0.0252005	CL_0000844-down.xls	Foxo3
GO:0045911	positive regulation of DNA recombination	0.28247	1	374	13	14841	0.0026738	0.000875952	0.0769231	0.0252005	CL_0000844-down.xls	Stat6
GO:0002866	positive regulation of acute inflammatory response to antigenic stimulus	0.28247	1	374	13	14841	0.0026738	0.000875952	0.0769231	0.0252005	CL_0000844-down.xls	Ccr7
GO:0045725	positive regulation of glycogen biosynthetic process	0.28247	1	374	13	14841	0.0026738	0.000875952	0.0769231	0.0252005	CL_0000844-down.xls	Insr
GO:0002839	positive regulation of immune response to tumor cell	0.28247	1	374	13	14841	0.0026738	0.000875952	0.0769231	0.0252005	CL_0000844-down.xls	Il12a
[truncated: 1,155 more rows]

## Sheet: cellular_component
TermID	Term	Pval	k	n	K	N	k/n	K/N	k/K	n/N	Qset	Symbols
GO:0005622	intracellular	8.2751e-07	321	411	10805	16033	0.781022	0.673923	0.0297085	0.0256346	CL_0000844-down.xls	4833442J19Rik,6430527G18Rik,9030617O03Rik,Abca1,Abca2,Abcc5,Abcg1,Acadsb,Acrbp,Adck2,Adck3,Add3,Adora2a,Adrb2,Aff1,Aff3,Agl,Agpat2,Agpat9,Aldh6a1,Alg2,Anxa5,Anxa6,Apobec3,Appl2,Arap1,Arap2,Arhgap15,Arhgap18,Arhgap26,Arhgef18,Arhgef3,Arid5a,Arrb1,Atg4c,Atp10d,B3gnt5,B4galnt1,BC094916,Bach1,Bcas3,Bckdhb,Bcl2,Birc3,Bivm,Bmi1,Btg3,Btrc,C230081A13Rik,Calcoco1,Capg,Ccdc125,Ccnj,Ccr7,Cd1d1,Cd38,Cdkn1b,C…
GO:0005623	cell	9.64891e-06	405	411	15111	16033	0.985401	0.942494	0.0268017	0.0256346	CL_0000844-down.xls	4833442J19Rik,6430527G18Rik,9030617O03Rik,A630033H20Rik,AB124611,Abca1,Abca2,Abcc5,Abcg1,Acadsb,Acrbp,Adam19,Adck2,Adck3,Adcy7,Add3,Adora2a,Adrb2,Aff1,Aff3,Agl,Agpat2,Agpat9,Aldh6a1,Alg2,Anxa5,Anxa6,Apobec3,Appl2,Arap1,Arap2,Arhgap15,Arhgap18,Arhgap26,Arhgef18,Arhgef3,Arid5a,Arrb1,Atg4c,Atp10d,B3gnt5,B4galnt1,BC094916,Bach1,Bcas3,Bckdhb,Bcl2,Birc3,Bivm,Bmi1,Btg3,Btrc,C230081A13Rik,Cacna1e,Calcoco…
GO:0044464	cell part	9.64891e-06	405	411	15111	16033	0.985401	0.942494	0.0268017	0.0256346	CL_0000844-down.xls	4833442J19Rik,6430527G18Rik,9030617O03Rik,A630033H20Rik,AB124611,Abca1,Abca2,Abcc5,Abcg1,Acadsb,Acrbp,Adam19,Adck2,Adck3,Adcy7,Add3,Adora2a,Adrb2,Aff1,Aff3,Agl,Agpat2,Agpat9,Aldh6a1,Alg2,Anxa5,Anxa6,Apobec3,Appl2,Arap1,Arap2,Arhgap15,Arhgap18,Arhgap26,Arhgef18,Arhgef3,Arid5a,Arrb1,Atg4c,Atp10d,B3gnt5,B4galnt1,BC094916,Bach1,Bcas3,Bckdhb,Bcl2,Birc3,Bivm,Bmi1,Btg3,Btrc,C230081A13Rik,Cacna1e,Calcoco…
GO:0044424	intracellular part	1.72287e-05	310	411	10579	16033	0.754258	0.659827	0.0293033	0.0256346	CL_0000844-down.xls	4833442J19Rik,6430527G18Rik,9030617O03Rik,Abca1,Abca2,Abcc5,Abcg1,Acadsb,Acrbp,Adck2,Adck3,Add3,Adora2a,Adrb2,Aff1,Aff3,Agl,Agpat2,Agpat9,Aldh6a1,Alg2,Anxa5,Anxa6,Apobec3,Appl2,Arap1,Arap2,Arhgap15,Arhgap26,Arhgef18,Arhgef3,Arid5a,Arrb1,Atg4c,Atp10d,B3gnt5,B4galnt1,BC094916,Bach1,Bcas3,Bckdhb,Bcl2,Birc3,Bivm,Bmi1,Btg3,Btrc,C230081A13Rik,Calcoco1,Capg,Ccdc125,Ccnj,Cd1d1,Cd38,Cdkn1b,Cdyl2,Chd2,Ckap…
GO:0009986	cell surface	9.00007e-05	28	411	498	16033	0.0681265	0.0310609	0.0562249	0.0256346	CL_0000844-down.xls	Abca1,Abcg1,Anxa5,Ccr7,Cd1d1,Cd274,Cd38,Cd55,Ckap4,Clec2i,Dpp4,H2-D1,H2-K1,Ide,Il2rg,Il6st,Irak2,Itga4,Ly6d,Nfam1,Notch2,Pecam1,Plaur,S1pr1,Sdc4,Sell,Tlr2,Tnfrsf18
GO:0009897	external side of plasma membrane	0.000105106	17	411	232	16033	0.0413625	0.0144702	0.0732759	0.0256346	CL_0000844-down.xls	Abcg1,Anxa5,Ccr7,Cd1d1,Cd274,Cd55,Clec2i,H2-D1,H2-K1,Il2rg,Il6st,Itga4,Pecam1,S1pr1,Sell,Tlr2,Tnfrsf18
GO:0005737	cytoplasm	0.000106805	239	411	7861	16033	0.581509	0.490301	0.0304033	0.0256346	CL_0000844-down.xls	4833442J19Rik,9030617O03Rik,Abca1,Abca2,Abcc5,Abcg1,Acadsb,Acrbp,Adck2,Adck3,Add3,Adrb2,Agl,Agpat2,Agpat9,Aldh6a1,Alg2,Anxa5,Anxa6,Apobec3,Appl2,Arap1,Arap2,Arhgap15,Arhgap26,Arhgef18,Arhgef3,Arrb1,Atg4c,Atp10d,B3gnt5,B4galnt1,Bcas3,Bckdhb,Bcl2,Birc3,Bivm,Bmi1,Btg3,Btrc,C230081A13Rik,Calcoco1,Capg,Ccdc125,Cd1d1,Cdkn1b,Ckap4,Cmah,Cryl1,Csnk1g3,Ctps2,Cybasc3,Cyth4,Cytip,D2hgdh,Ddx58,Dennd1c,Dennd5a…
GO:0044459	plasma membrane part	0.000174303	61	411	1494	16033	0.148418	0.0931828	0.04083	0.0256346	CL_0000844-down.xls	Abca1,Abcg1,Adora2a,Adrb2,Anxa5,Anxa6,Arrb1,C230081A13Rik,Cacna1e,Ccr7,Cd1d1,Cd274,Cd47,Cd55,Clec2i,Dpp4,Esr1,Gm2a,Gpr132,H2-D1,H2-K1,H2-Q7,Hck,Ifnar2,Ikbkb,Il2rg,Il6st,Inadl,Insr,Itga4,Itgb7,Kctd12,Kctd21,Ldlrap1,Limk1,Macf1,Mapk8ip3,Ncf1,Ncf4,Nod1,Notch2,Npc1,P2rx4,Pecam1,Pkd1,Plekha1,Ppp1r9b,Prkab2,Ptpn22,S100a10,S1pr1,Sdc4,Sell,Slc12a6,Slc27a4,Spata13,Syne2,Tlr2,Tnfrsf18,Utrn,Vcl
GO:0030173	integral to Golgi membrane	0.000324283	6	411	37	16033	0.0145985	0.00230774	0.162162	0.0256346	CL_0000844-down.xls	B4galnt1,Entpd4,Lfng,Sgms1,St3gal1,St6galnac3
GO:0031228	intrinsic to Golgi membrane	0.000324283	6	411	37	16033	0.0145985	0.00230774	0.162162	0.0256346	CL_0000844-down.xls	B4galnt1,Entpd4,Lfng,Sgms1,St3gal1,St6galnac3
GO:0071944	cell periphery	0.000370266	118	411	3466	16033	0.287105	0.216179	0.034045	0.0256346	CL_0000844-down.xls	Abca1,Abcg1,Adcy7,Add3,Adora2a,Adrb2,Anxa5,Anxa6,Arap1,Arrb1,B4galnt1,Bcas3,C230081A13Rik,Cacna1e,Calcrl,Ccr7,Cd1d1,Cd274,Cd38,Cd47,Cd55,Cd84,Cd97,Ceacam1,Clec2i,Cyth4,Cytip,Dgka,Dpp4,Esr1,Exoc6b,Fam84b,Fcrl5,Fgd2,Gapt,Gbp5,Gm2a,Gpr132,Gpr174,Gpr18,Gpr183,Gpr65,Gypc,H2-D1,H2-K1,H2-Q7,Hck,Ifnar2,Ifngr2,Ikbkb,Il2rg,Il6st,Inadl,Insr,Ipcef1,Irgm1,Itga4,Itgb7,Itm2b,Itpr1,Kctd12,Kctd21,Klhl7,Ldlrap1,Li…
GO:0005886	plasma membrane	0.000723557	114	411	3383	16033	0.277372	0.211002	0.0336979	0.0256346	CL_0000844-down.xls	Abca1,Abcg1,Adcy7,Add3,Adora2a,Adrb2,Anxa5,Anxa6,Arap1,Arrb1,B4galnt1,C230081A13Rik,Cacna1e,Calcrl,Ccr7,Cd1d1,Cd274,Cd38,Cd47,Cd55,Cd84,Cd97,Ceacam1,Clec2i,Cyth4,Dgka,Dpp4,Esr1,Fam84b,Fcrl5,Fgd2,Gapt,Gbp5,Gm2a,Gpr132,Gpr174,Gpr18,Gpr183,Gpr65,Gypc,H2-D1,H2-K1,H2-Q7,Hck,Ifnar2,Ifngr2,Ikbkb,Il2rg,Il6st,Inadl,Insr,Ipcef1,Irgm1,Itga4,Itgb7,Itm2b,Itpr1,Kctd12,Kctd21,Klhl7,Ldlrap1,Limk1,Lpar6,Lrba,Ly6d…
GO:0031256	leading edge membrane	0.000747391	7	411	59	16033	0.0170316	0.00367991	0.118644	0.0256346	CL_0000844-down.xls	Adora2a,Macf1,Mapk8ip3,Plekha1,Ppp1r9b,Spata13,Syne2
GO:0005773	vacuole	0.00127122	17	411	288	16033	0.0413625	0.017963	0.0590278	0.0256346	CL_0000844-down.xls	Abca2,Cd1d1,Cybasc3,Gbp3,Gbp7,Ggh,Gm2a,Gns,Ids,Irgm1,Lrba,Npc1,Prcp,Psap,Rnf13,Tlr7,Tmem55a
GO:0005764	lysosome	0.0014358	15	411	241	16033	0.0364964	0.0150315	0.0622407	0.0256346	CL_0000844-down.xls	Abca2,Cd1d1,Cybasc3,Ggh,Gm2a,Gns,Ids,Irgm1,Lrba,Npc1,Prcp,Psap,Rnf13,Tlr7,Tmem55a
GO:0000323	lytic vacuole	0.0014358	15	411	241	16033	0.0364964	0.0150315	0.0622407	0.0256346	CL_0000844-down.xls	Abca2,Cd1d1,Cybasc3,Ggh,Gm2a,Gns,Ids,Irgm1,Lrba,Npc1,Prcp,Psap,Rnf13,Tlr7,Tmem55a
GO:0031252	cell leading edge	0.00159378	13	411	195	16033	0.0316302	0.0121624	0.0666667	0.0256346	CL_0000844-down.xls	Adora2a,Dpp4,Jmy,Lrrc16a,Macf1,Mapk8ip3,Plekha1,Ppp1r9b,Rdx,S100a11,Spata13,Syne2,Tmod3
GO:0032587	ruffle membrane	0.00215798	4	411	22	16033	0.00973236	0.00137217	0.181818	0.0256346	CL_0000844-down.xls	Macf1,Plekha1,Ppp1r9b,Spata13
GO:0042612	MHC class I protein complex	0.00236703	3	411	11	16033	0.00729927	0.000686085	0.272727	0.0256346	CL_0000844-down.xls	H2-D1,H2-K1,H2-Q7
GO:0005768	endosome	0.00240716	21	411	414	16033	0.0510949	0.0258217	0.0507246	0.0256346	CL_0000844-down.xls	Abca2,Abcg1,Adrb2,Appl2,Cd1d1,Cdkn1b,Cybasc3,Cytip,Dgkh,Fgd2,Insr,Irgm1,Ldlrap1,Npc1,Pml,Rin3,Rnf13,Sla,Tlr7,Tmem55a,Vps37b
GO:0031253	cell projection membrane	0.00334875	9	411	118	16033	0.0218978	0.00735982	0.0762712	0.0256346	CL_0000844-down.xls	Adora2a,Dpp4,Macf1,Mapk8ip3,Plekha1,Ppp1r9b,Slc27a4,Spata13,Syne2
GO:0043227	membrane-bounded organelle	0.00361969	234	411	8062	16033	0.569343	0.502838	0.0290251	0.0256346	CL_0000844-down.xls	6430527G18Rik,9030617O03Rik,Abca1,Abca2,Abcg1,Acadsb,Acrbp,Adck2,Adck3,Add3,Adrb2,Aff1,Aff3,Agl,Agpat2,Agpat9,Aldh6a1,Alg2,Apobec3,Appl2,Arap1,Arid5a,Arrb1,Atp10d,B3gnt5,B4galnt1,BC094916,Bach1,Bcas3,Bckdhb,Bcl2,Birc3,Bivm,Bmi1,Btrc,Calcoco1,Capg,Ccnj,Cd1d1,Cd38,Cd47,Cdkn1b,Cdyl2,Chd2,Ckap4,Cmah,Crebl2,Ctps2,Cybasc3,Cytip,D2hgdh,Dennd5a,Dgat1,Dgkh,Dicer1,Dip2b,Dnase1l1,Dpp4,Elac1,Entpd4,Ephx1,Erc…
GO:0035097	histone methyltransferase complex	0.00391781	6	411	59	16033	0.0145985	0.00367991	0.101695	0.0256346	CL_0000844-down.xls	Ezh1,Jarid2,Mga,Mll2,Mll3,Setd1b
GO:0034708	methyltransferase complex	0.00391781	6	411	59	16033	0.0145985	0.00367991	0.101695	0.0256346	CL_0000844-down.xls	Ezh1,Jarid2,Mga,Mll2,Mll3,Setd1b
GO:0000139	Golgi membrane	0.00400621	10	411	144	16033	0.0243309	0.00898148	0.0694444	0.0256346	CL_0000844-down.xls	B4galnt1,Entpd4,Lfng,Man1a,Mapk8ip3,Prkce,Rhbdf1,Sgms1,St3gal1,St6galnac3
GO:0043231	intracellular membrane-bounded organelle	0.00431714	233	411	8046	16033	0.56691	0.50184	0.0289585	0.0256346	CL_0000844-down.xls	6430527G18Rik,9030617O03Rik,Abca1,Abca2,Abcg1,Acadsb,Acrbp,Adck2,Adck3,Add3,Adrb2,Aff1,Aff3,Agl,Agpat2,Agpat9,Aldh6a1,Alg2,Apobec3,Appl2,Arap1,Arid5a,Arrb1,Atp10d,B3gnt5,B4galnt1,BC094916,Bach1,Bcas3,Bckdhb,Bcl2,Birc3,Bivm,Bmi1,Btrc,Calcoco1,Capg,Ccnj,Cd1d1,Cd38,Cdkn1b,Cdyl2,Chd2,Ckap4,Cmah,Crebl2,Ctps2,Cybasc3,Cytip,D2hgdh,Dennd5a,Dgat1,Dgkh,Dicer1,Dip2b,Dnase1l1,Dpp4,Elac1,Entpd4,Ephx1,Ercc5,Es…
GO:0001726	ruffle	0.00471495	7	411	81	16033	0.0170316	0.00505208	0.0864198	0.0256346	CL_0000844-down.xls	Macf1,Plekha1,Ppp1r9b,Rdx,S100a11,Spata13,Tmod3
GO:0016605	PML body	0.00515737	5	411	44	16033	0.0121655	0.00274434	0.113636	0.0256346	CL_0000844-down.xls	Morc3,Pml,Rb1,Ski,Zmym2
GO:0005794	Golgi apparatus	0.00533293	37	411	930	16033	0.0900243	0.0580054	0.0397849	0.0256346	CL_0000844-down.xls	Abca1,Abcg1,Arap1,B3gnt5,B4galnt1,Dennd5a,Dpp4,Entpd4,Faah,Gimap8,Irgm1,Itm2b,Klhl7,Lfng,Limk1,Lrba,Macf1,Man1a,Mapk8ip3,Mgat4a,Mppe1,Ncf1,Npc1,Pkd1,Plcb2,Prkce,Psap,Rabac1,Rdx,Rhbdf1,Rnf144a,Sgms1,Slc50a1,St3gal1,St6galnac3,Tpst2,Wls
GO:0031965	nuclear membrane	0.00539076	7	411	83	16033	0.0170316	0.00517682	0.0843373	0.0256346	CL_0000844-down.xls	Bcl2,Capg,Gch1,Itpr1,Pml,Smad3,Syne2
GO:0043034	costamere	0.00604865	3	411	15	16033	0.00729927	0.00093557	0.2	0.0256346	CL_0000844-down.xls	Sdc4,Svil,Vcl
GO:0005634	nucleus	0.00606464	148	411	4843	16033	0.360097	0.302064	0.0305596	0.0256346	CL_0000844-down.xls	6430527G18Rik,Add3,Adrb2,Aff1,Aff3,Agl,Aldh6a1,Alg2,Apobec3,Appl2,Arid5a,Arrb1,BC094916,Bach1,Bcas3,Bcl2,Birc3,Bivm,Bmi1,Btrc,Calcoco1,Capg,Ccnj,Cd38,Cdkn1b,Cdyl2,Chd2,Crebl2,Dip2b,Elac1,Ercc5,Esr1,Ezh1,Fan1,Fbxo32,Fgd2,Foxj2,Foxk1,Foxn3,Foxo3,Foxp1,Gch1,Gm2a,Gprasp2,Hbp1,Hhex,Ide,Ifi203,Immp2l,Insr,Irak3,Irf1,Irf4,Itm2b,Itpr1,Jarid2,Jhdm1d,Jmy,Kdm5b,Kdm6b,Klf12,Klf2,Klf3,Klf7,Klhl7,L3mbtl3,Limk1…
GO:0031519	PcG protein complex	0.00608492	4	411	29	16033	0.00973236	0.00180877	0.137931	0.0256346	CL_0000844-down.xls	Bmi1,Ezh1,Jarid2,Phc3
GO:0030027	lamellipodium	0.00695708	7	411	87	16033	0.0170316	0.00542631	0.0804598	0.0256346	CL_0000844-down.xls	Dpp4,Lrrc16a,Ppp1r9b,Rdx,Spata13,Syne2,Tmod3
GO:0005783	endoplasmic reticulum	0.00751403	39	411	1015	16033	0.0948905	0.0633069	0.0384236	0.0256346	CL_0000844-down.xls	Agl,Agpat2,Agpat9,Alg2,Bcl2,Ckap4,Cmah,Dgat1,Dnase1l1,Dpp4,Ephx1,Faah,Fndc3b,Gimap8,H6pd,Hhat,Ifngr2,Irgm1,Itpr1,Lpin1,Lrba,Mapk8ip3,Ncf1,Npc1,Pdia4,Pml,Ppap2b,Prkce,Rhbdf1,Rhbdf2,S100a10,Sgms1,Shisa5,Slc27a4,Stx17,Syne2,Tlr7,Tpst2,Vkorc1
GO:0065010	extracellular membrane-bounded organelle	0.00870333	3	411	17	16033	0.00729927	0.00106031	0.176471	0.0256346	CL_0000844-down.xls	Cd47,Gbp3,Gbp7
GO:0043230	extracellular organelle	0.00870333	3	411	17	16033	0.00729927	0.00106031	0.176471	0.0256346	CL_0000844-down.xls	Cd47,Gbp3,Gbp7
GO:0045121	membrane raft	0.01078	11	411	192	16033	0.026764	0.0119753	0.0572917	0.0256346	CL_0000844-down.xls	Abca1,Adrb2,Birc3,Cd55,Hck,Insr,Itpr1,Nfam1,Npc1,Pecam1,Sdc4
GO:0020005	symbiont-containing vacuole membrane	0.0126401	2	411	7	16033	0.00486618	0.0004366	0.285714	0.0256346	CL_0000844-down.xls	Gbp3,Gbp7
GO:0031981	nuclear lumen	0.0185327	44	411	1245	16033	0.107056	0.0776523	0.0353414	0.0256346	CL_0000844-down.xls	Add3,Arid5a,Bmi1,Calcoco1,Capg,Ezh1,Foxj2,Foxk1,Foxn3,Foxo3,Foxp1,Gm2a,Irf4,Itpr1,Jarid2,Jhdm1d,Kdm5b,Klhl7,Lpin1,Mga,Mll2,Mll3,Morc3,Pdlim1,Phf21a,Pml,Ppp1r9b,Prdm9,Rangrf,Rb1,Rdx,Rnasel,Setd1b,Ski,Smad3,Smarca2,Stat6,Stx17,Sub1,Syne2,Usp3,Zeb2,Zmiz2,Zmym2
GO:0005938	cell cortex	0.0185531	9	411	155	16033	0.0218978	0.00966756	0.0580645	0.0256346	CL_0000844-down.xls	Add3,Cytip,Exoc6b,Gm2a,Gypc,Macf1,Ppp1r9b,Pstpip1,Utrn
GO:0044444	cytoplasmic part	0.0189956	152	411	5147	16033	0.36983	0.321025	0.0295318	0.0256346	CL_0000844-down.xls	9030617O03Rik,Abca1,Abca2,Abcc5,Abcg1,Acadsb,Acrbp,Adck2,Adck3,Add3,Adrb2,Agl,Agpat2,Agpat9,Aldh6a1,Alg2,Anxa6,Appl2,Arap1,Arrb1,Atp10d,B3gnt5,B4galnt1,Bckdhb,Bcl2,Cd1d1,Cdkn1b,Ckap4,Cmah,Ctps2,Cybasc3,Cytip,D2hgdh,Dennd1c,Dennd5a,Dgat1,Dgka,Dgkh,Dicer1,Dnase1l1,Dpp4,Entpd4,Ephx1,Esr1,Exoc6b,Faah,Fgd2,Fndc3b,Foxo3,Gbp3,Gbp5,Gbp7,Gch1,Ggh,Gimap3,Gimap5,Gimap8,Gm2a,Gns,Gypc,H6pd,Hhat,Ide,Ids,Ifngr2…
GO:0042611	MHC protein complex	0.0202421	3	411	23	16033	0.00729927	0.00143454	0.130435	0.0256346	CL_0000844-down.xls	H2-D1,H2-K1,H2-Q7
GO:0035098	ESC/E(Z) complex	0.0209464	2	411	9	16033	0.00486618	0.000561342	0.222222	0.0256346	CL_0000844-down.xls	Ezh1,Jarid2
GO:0043020	NADPH oxidase complex	0.0209464	2	411	9	16033	0.00486618	0.000561342	0.222222	0.0256346	CL_0000844-down.xls	Ncf1,Ncf4
GO:0005790	smooth endoplasmic reticulum	0.0209464	2	411	9	16033	0.00486618	0.000561342	0.222222	0.0256346	CL_0000844-down.xls	Mapk8ip3,Stx17
GO:0020003	symbiont-containing vacuole	0.0209464	2	411	9	16033	0.00486618	0.000561342	0.222222	0.0256346	CL_0000844-down.xls	Gbp3,Gbp7
GO:0044449	contractile fiber part	0.0220902	7	411	109	16033	0.0170316	0.00679848	0.0642202	0.0256346	CL_0000844-down.xls	Myl12b,Pdlim5,Pecam1,Sdc4,Svil,Syne2,Vcl
GO:0044448	cell cortex part	0.023065	6	411	86	16033	0.0145985	0.00536394	0.0697674	0.0256346	CL_0000844-down.xls	Exoc6b,Gm2a,Gypc,Ppp1r9b,Pstpip1,Utrn
GO:0031680	G-protein beta/gamma-subunit complex	0.0256346	1	411	1	16033	0.00243309	6.23714e-05	1	0.0256346	CL_0000844-down.xls	Plcb2
GO:0070110	ciliary neurotrophic factor receptor complex	0.0256346	1	411	1	16033	0.00243309	6.23714e-05	1	0.0256346	CL_0000844-down.xls	Il6st
GO:0031597	cytosolic proteasome complex	0.0256346	1	411	1	16033	0.00243309	6.23714e-05	1	0.0256346	CL_0000844-down.xls	Ide
GO:0005889	hydrogen:potassium-exchanging ATPase complex	0.0256346	1	411	1	16033	0.00243309	6.23714e-05	1	0.0256346	CL_0000844-down.xls	Gm2a
GO:0042720	mitochondrial inner membrane peptidase complex	0.0256346	1	411	1	16033	0.00243309	6.23714e-05	1	0.0256346	CL_0000844-down.xls	Immp2l
GO:0030430	host cell cytoplasm	0.0257443	2	411	10	16033	0.00486618	0.000623714	0.2	0.0256346	CL_0000844-down.xls	Gbp3,Gbp7
GO:0033655	host cell cytoplasm part	0.0257443	2	411	10	16033	0.00486618	0.000623714	0.2	0.0256346	CL_0000844-down.xls	Gbp3,Gbp7
GO:0033646	host intracellular part	0.0257443	2	411	10	16033	0.00486618	0.000623714	0.2	0.0256346	CL_0000844-down.xls	Gbp3,Gbp7
GO:0043656	intracellular region of host	0.0257443	2	411	10	16033	0.00486618	0.000623714	0.2	0.0256346	CL_0000844-down.xls	Gbp3,Gbp7
GO:0030175	filopodium	0.025788	4	411	44	16033	0.00973236	0.00274434	0.0909091	0.0256346	CL_0000844-down.xls	Ppp1r9b,Rdx,Spata13,Syne2
GO:0012505	endomembrane system	0.0261712	26	411	676	16033	0.0632603	0.042163	0.0384615	0.0256346	CL_0000844-down.xls	Adora2a,Agpat9,Arrb1,B4galnt1,Bcl2,Capg,Entpd4,Gch1,Itpr1,Lfng,Man1a,Mapk8ip3,Npc1,Pml,Ppap2b,Prkce,Rhbdf1,Rhbdf2,Sgms1,Shisa5,Slc50a1,Smad3,St3gal1,St6galnac3,Stx17,Syne2
GO:0070013	intracellular organelle lumen	0.0280332	48	411	1417	16033	0.116788	0.0883802	0.0338744	0.0256346	CL_0000844-down.xls	Add3,Arid5a,Bckdhb,Bmi1,Calcoco1,Capg,Ezh1,Foxj2,Foxk1,Foxn3,Foxo3,Foxp1,Gm2a,Ide,Irf4,Itpr1,Jarid2,Jhdm1d,Kdm5b,Klhl7,Lpin1,Mga,Mll2,Mll3,Morc3,Pdia4,Pdlim1,Phf21a,Pml,Ppp1r9b,Prdm9,Rangrf,Rb1,Rdx,Rnasel,Setd1b,Ski,Smad3,Smarca2,Stat6,Stx17,Sub1,Syne2,Tdrd7,Usp3,Zeb2,Zmiz2,Zmym2
GO:0043233	organelle lumen	0.0292696	48	411	1421	16033	0.116788	0.0886297	0.033779	0.0256346	CL_0000844-down.xls	Add3,Arid5a,Bckdhb,Bmi1,Calcoco1,Capg,Ezh1,Foxj2,Foxk1,Foxn3,Foxo3,Foxp1,Gm2a,Ide,Irf4,Itpr1,Jarid2,Jhdm1d,Kdm5b,Klhl7,Lpin1,Mga,Mll2,Mll3,Morc3,Pdia4,Pdlim1,Phf21a,Pml,Ppp1r9b,Prdm9,Rangrf,Rb1,Rdx,Rnasel,Setd1b,Ski,Smad3,Smarca2,Stat6,Stx17,Sub1,Syne2,Tdrd7,Usp3,Zeb2,Zmiz2,Zmym2
GO:0043226	organelle	0.0308094	253	411	9130	16033	0.615572	0.569451	0.0277108	0.0256346	CL_0000844-down.xls	6430527G18Rik,9030617O03Rik,Abca1,Abca2,Abcg1,Acadsb,Acrbp,Adck2,Adck3,Add3,Adora2a,Adrb2,Aff1,Aff3,Agl,Agpat2,Agpat9,Aldh6a1,Alg2,Apobec3,Appl2,Arap1,Arhgap26,Arid5a,Arrb1,Atp10d,B3gnt5,B4galnt1,BC094916,Bach1,Bcas3,Bckdhb,Bcl2,Birc3,Bivm,Bmi1,Btrc,C230081A13Rik,Calcoco1,Capg,Ccnj,Cd1d1,Cd38,Cd47,Cdkn1b,Cdyl2,Chd2,Ckap4,Cmah,Cnn3,Crebl2,Ctps2,Cybasc3,Cytip,D2hgdh,Dennd1c,Dennd5a,Dgat1,Dgkh,Dicer…
GO:0043245	extraorganismal space	0.0309393	2	411	11	16033	0.00486618	0.000686085	0.181818	0.0256346	CL_0000844-down.xls	Gbp3,Gbp7
GO:0018995	host	0.0309393	2	411	11	16033	0.00486618	0.000686085	0.181818	0.0256346	CL_0000844-down.xls	Gbp3,Gbp7
GO:0043657	host cell	0.0309393	2	411	11	16033	0.00486618	0.000686085	0.181818	0.0256346	CL_0000844-down.xls	Gbp3,Gbp7
GO:0033643	host cell part	0.0309393	2	411	11	16033	0.00486618	0.000686085	0.181818	0.0256346	CL_0000844-down.xls	Gbp3,Gbp7
GO:0044215	other organism	0.0309393	2	411	11	16033	0.00486618	0.000686085	0.181818	0.0256346	CL_0000844-down.xls	Gbp3,Gbp7
GO:0044216	other organism cell	0.0309393	2	411	11	16033	0.00486618	0.000686085	0.181818	0.0256346	CL_0000844-down.xls	Gbp3,Gbp7
GO:0044217	other organism part	0.0309393	2	411	11	16033	0.00486618	0.000686085	0.181818	0.0256346	CL_0000844-down.xls	Gbp3,Gbp7
GO:0031974	membrane-enclosed lumen	0.0310174	49	411	1461	16033	0.119221	0.0911246	0.0335387	0.0256346	CL_0000844-down.xls	Add3,Arid5a,Bckdhb,Bmi1,Calcoco1,Capg,Ezh1,Foxj2,Foxk1,Foxn3,Foxo3,Foxp1,Gm2a,Ide,Irf4,Itpr1,Jarid2,Jhdm1d,Kdm5b,Klhl7,Lpin1,Mga,Mll2,Mll3,Morc3,Pdia4,Pdlim1,Phf21a,Pml,Ppp1r9b,Prdm9,Rangrf,Rb1,Rdx,Rnasel,Setd1b,Ski,Smad3,Smarca2,Stat6,Stx17,Sub1,Syne2,Tdrd7,Txnip,Usp3,Zeb2,Zmiz2,Zmym2
GO:0043229	intracellular organelle	0.0333222	252	411	9104	16033	0.613139	0.567829	0.0276801	0.0256346	CL_0000844-down.xls	6430527G18Rik,9030617O03Rik,Abca1,Abca2,Abcg1,Acadsb,Acrbp,Adck2,Adck3,Add3,Adora2a,Adrb2,Aff1,Aff3,Agl,Agpat2,Agpat9,Aldh6a1,Alg2,Apobec3,Appl2,Arap1,Arhgap26,Arid5a,Arrb1,Atp10d,B3gnt5,B4galnt1,BC094916,Bach1,Bcas3,Bckdhb,Bcl2,Birc3,Bivm,Bmi1,Btrc,C230081A13Rik,Calcoco1,Capg,Ccnj,Cd1d1,Cd38,Cdkn1b,Cdyl2,Chd2,Ckap4,Cmah,Cnn3,Crebl2,Ctps2,Cybasc3,Cytip,D2hgdh,Dennd1c,Dennd5a,Dgat1,Dgkh,Dicer1,Dip…
GO:0016234	inclusion body	0.0340993	3	411	28	16033	0.00729927	0.0017464	0.107143	0.0256346	CL_0000844-down.xls	Agl,Dnajb2,Morc3
GO:0016020	membrane	0.0342976	220	411	7852	16033	0.53528	0.48974	0.0280183	0.0256346	CL_0000844-down.xls	A630033H20Rik,AB124611,Abca1,Abca2,Abcc5,Abcg1,Adam19,Adck2,Adcy7,Add3,Adora2a,Adrb2,Agpat2,Agpat9,Alg2,Anxa5,Anxa6,Appl2,Arap1,Arhgap15,Arrb1,Atp10d,B3gnt5,B4galnt1,Bckdhb,Bcl2,Birc3,C230081A13Rik,Cacna1e,Calcrl,Calhm2,Capg,Ccpg1,Ccr7,Cd1d1,Cd274,Cd38,Cd47,Cd55,Cd84,Cd97,Ceacam1,Ckap4,Clec2i,Crim1,Cybasc3,Cyth4,Daf2,Dennd5a,Dgat1,Dgka,Dirc2,Disp1,Dpp4,Entpd1,Entpd4,Ephx1,Esr1,Esyt1,Evi2a,Faah,Fa…
GO:0030673	axolemma	0.0365079	2	411	12	16033	0.00486618	0.000748456	0.166667	0.0256346	CL_0000844-down.xls	Adora2a,Mapk8ip3
GO:0044425	membrane part	0.0388906	183	411	6442	16033	0.445255	0.401796	0.0284073	0.0256346	CL_0000844-down.xls	A630033H20Rik,AB124611,Abca1,Abca2,Abcc5,Abcg1,Adam19,Adck2,Adcy7,Adora2a,Adrb2,Agpat2,Agpat9,Alg2,Anxa5,Anxa6,Arrb1,Atp10d,B3gnt5,B4galnt1,Bcl2,Birc3,C230081A13Rik,Cacna1e,Calcrl,Calhm2,Ccpg1,Ccr7,Cd1d1,Cd274,Cd38,Cd47,Cd55,Cd84,Cd97,Ceacam1,Ckap4,Clec2i,Crim1,Cybasc3,Daf2,Dgat1,Dirc2,Disp1,Dpp4,Entpd1,Entpd4,Ephx1,Esr1,Esyt1,Evi2a,Faah,Fcrl5,Fndc3b,Fxyd5,Fyco1,Gapt,Gimap3,Gimap5,Gm11127,Gm2a,Gp…
GO:0045335	phagocytic vesicle	0.0486769	2	411	14	16033	0.00486618	0.000873199	0.142857	0.0256346	CL_0000844-down.xls	Abca1,Tlr7
GO:0035354	Toll-like receptor 1-Toll-like receptor 2 protein complex	0.0506137	1	411	2	16033	0.00243309	0.000124743	0.5	0.0256346	CL_0000844-down.xls	Tlr2
GO:0035355	Toll-like receptor 2-Toll-like receptor 6 protein complex	0.0506137	1	411	2	16033	0.00243309	0.000124743	0.5	0.0256346	CL_0000844-down.xls	Tlr2
GO:0072562	blood microparticle	0.0506137	1	411	2	16033	0.00243309	0.000124743	0.5	0.0256346	CL_0000844-down.xls	Anxa5
GO:0005955	calcineurin complex	0.0506137	1	411	2	16033	0.00243309	0.000124743	0.5	0.0256346	CL_0000844-down.xls	Itpr1
GO:0032009	early phagosome	0.0506137	1	411	2	16033	0.00243309	0.000124743	0.5	0.0256346	CL_0000844-down.xls	Tlr7
GO:0072563	endothelial microparticle	0.0506137	1	411	2	16033	0.00243309	0.000124743	0.5	0.0256346	CL_0000844-down.xls	Anxa5
GO:0042406	extrinsic to endoplasmic reticulum membrane	0.0506137	1	411	2	16033	0.00243309	0.000124743	0.5	0.0256346	CL_0000844-down.xls	Pml
GO:0005899	insulin receptor complex	0.0506137	1	411	2	16033	0.00243309	0.000124743	0.5	0.0256346	CL_0000844-down.xls	Insr
GO:0043514	interleukin-12 complex	0.0506137	1	411	2	16033	0.00243309	0.000124743	0.5	0.0256346	CL_0000844-down.xls	Il12a
GO:0071438	invadopodium membrane	0.0506137	1	411	2	16033	0.00243309	0.000124743	0.5	0.0256346	CL_0000844-down.xls	Dpp4
GO:0000788	nuclear nucleosome	0.0506137	1	411	2	16033	0.00243309	0.000124743	0.5	0.0256346	CL_0000844-down.xls	Irf4
GO:0002133	polycystin complex	0.0506137	1	411	2	16033	0.00243309	0.000124743	0.5	0.0256346	CL_0000844-down.xls	Pkd1
GO:0043292	contractile fiber	0.0535482	7	411	132	16033	0.0170316	0.00823302	0.0530303	0.0256346	CL_0000844-down.xls	Myl12b,Pdlim5,Pecam1,Sdc4,Svil,Syne2,Vcl
GO:0043235	receptor complex	0.0535482	7	411	132	16033	0.0170316	0.00823302	0.0530303	0.0256346	CL_0000844-down.xls	Adrb2,Ikbkb,Il6st,Insr,Itga4,Itgb7,Smad3
GO:0044431	Golgi apparatus part	0.0564442	12	411	279	16033	0.0291971	0.0174016	0.0430108	0.0256346	CL_0000844-down.xls	Arap1,B4galnt1,Entpd4,Lfng,Lrba,Man1a,Mapk8ip3,Prkce,Rhbdf1,Sgms1,St3gal1,St6galnac3
GO:0005635	nuclear envelope	0.0579463	9	411	191	16033	0.0218978	0.0119129	0.0471204	0.0256346	CL_0000844-down.xls	Bcl2,Capg,Gch1,Itpr1,Npc1,Pml,Shisa5,Smad3,Syne2
GO:0044463	cell projection part	0.0583084	19	411	501	16033	0.0462287	0.0312481	0.0379242	0.0256346	CL_0000844-down.xls	Adora2a,Adrb2,Cnn3,Dicer1,Dpp4,Esr1,Itpr1,Ldlrap1,Limk1,Macf1,Mapk8ip3,P2rx4,Pdlim5,Plekha1,Ppp1r9b,Slc27a4,Spata13,Syne2,Utrn
GO:0008287	protein serine/threonine phosphatase complex	0.0598295	3	411	35	16033	0.00729927	0.002183	0.0857143	0.0256346	CL_0000844-down.xls	Itpr1,Ppm1l,Ppp2r5c
GO:0005925	focal adhesion	0.0645421	5	411	84	16033	0.0121655	0.00523919	0.0595238	0.0256346	CL_0000844-down.xls	C230081A13Rik,Limk1,Sdc4,Syne2,Vcl
GO:0031968	organelle outer membrane	0.0730035	6	411	114	16033	0.0145985	0.00711033	0.0526316	0.0256346	CL_0000844-down.xls	Bcl2,Gimap3,Gimap5,Lpin1,Snn,Syne2
GO:0031090	organelle membrane	0.0733355	35	411	1059	16033	0.0851582	0.0660513	0.03305	0.0256346	CL_0000844-down.xls	Abca2,Agpat9,Appl2,B4galnt1,Bckdhb,Bcl2,Capg,Entpd4,Faah,Gbp3,Gbp7,Gch1,Gimap3,Gimap5,Immp2l,Itpr1,Lfng,Lpin1,Man1a,Mapk8ip3,Pml,Ppap2b,Prkce,Rhbdf1,Rhbdf2,Rnf13,Sgms1,Slc25a37,Smad3,Snn,St3gal1,St6galnac3,Stx17,Syne2,Tk2
GO:0000138	Golgi trans cisterna	0.0749539	1	411	3	16033	0.00243309	0.000187114	0.333333	0.0256346	CL_0000844-down.xls	Sgms1
GO:0045240	dihydrolipoyl dehydrogenase complex	0.0749539	1	411	3	16033	0.00243309	0.000187114	0.333333	0.0256346	CL_0000844-down.xls	Bckdhb
GO:0005896	interleukin-6 receptor complex	0.0749539	1	411	3	16033	0.00243309	0.000187114	0.333333	0.0256346	CL_0000844-down.xls	Il6st
GO:0071437	invadopodium	0.0749539	1	411	3	16033	0.00243309	0.000187114	0.333333	0.0256346	CL_0000844-down.xls	Dpp4
GO:0005947	mitochondrial alpha-ketoglutarate dehydrogenase complex	0.0749539	1	411	3	16033	0.00243309	0.000187114	0.333333	0.0256346	CL_0000844-down.xls	Bckdhb
GO:0005900	oncostatin-M receptor complex	0.0749539	1	411	3	16033	0.00243309	0.000187114	0.333333	0.0256346	CL_0000844-down.xls	Il6st
GO:0031088	platelet dense granule membrane	0.0749539	1	411	3	16033	0.00243309	0.000187114	0.333333	0.0256346	CL_0000844-down.xls	Itpr1
GO:0031094	platelet dense tubular network	0.0749539	1	411	3	16033	0.00243309	0.000187114	0.333333	0.0256346	CL_0000844-down.xls	Itpr1
GO:0030868	smooth endoplasmic reticulum membrane	0.0749539	1	411	3	16033	0.00243309	0.000187114	0.333333	0.0256346	CL_0000844-down.xls	Stx17
GO:0005637	nuclear inner membrane	0.0765684	2	411	18	16033	0.00486618	0.00112268	0.111111	0.0256346	CL_0000844-down.xls	Itpr1,Smad3
GO:0005924	cell-substrate adherens junction	0.0784654	5	411	89	16033	0.0121655	0.00555105	0.0561798	0.0256346	CL_0000844-down.xls	C230081A13Rik,Limk1,Sdc4,Syne2,Vcl
GO:0005624	membrane fraction	0.0789233	30	411	893	16033	0.0729927	0.0556976	0.0335946	0.0256346	CL_0000844-down.xls	Abca1,Abcc5,Adcy7,Adora2a,Adrb2,Alg2,Arrb1,Bcl2,Cd38,Dgat1,Dpp4,Ephx1,Foxo3,H6pd,Ikbkb,Insr,Itm2b,Itpr1,Map3k1,Ncf1,Npc1,Pdlim5,Pkd1,Prkce,Psd3,Rara,Rasgrp2,Slc16a7,Vamp1,Vkorc1
GO:0019867	outer membrane	0.0804793	6	411	117	16033	0.0145985	0.00729745	0.0512821	0.0256346	CL_0000844-down.xls	Bcl2,Gimap3,Gimap5,Lpin1,Snn,Syne2
GO:0016323	basolateral plasma membrane	0.0813799	10	411	235	16033	0.0243309	0.0146573	0.0425532	0.0256346	CL_0000844-down.xls	Arrb1,C230081A13Rik,Ldlrap1,Limk1,Nod1,Pkd1,Sdc4,Slc12a6,Syne2,Vcl
GO:0005626	insoluble fraction	0.0872463	31	411	937	16033	0.0754258	0.058442	0.0330843	0.0256346	CL_0000844-down.xls	Abca1,Abcc5,Adcy7,Adora2a,Adrb2,Alg2,Arrb1,Bcl2,Cd38,Dgat1,Dpp4,Ephx1,Foxo3,H6pd,Ikbkb,Insr,Itm2b,Itpr1,Map3k1,Ncf1,Npc1,Pdlim5,Pkd1,Pml,Prkce,Psd3,Rara,Rasgrp2,Slc16a7,Vamp1,Vkorc1
GO:0030016	myofibril	0.0910876	6	411	121	16033	0.0145985	0.00754693	0.0495868	0.0256346	CL_0000844-down.xls	Myl12b,Pdlim5,Sdc4,Svil,Syne2,Vcl
GO:0005605	basal lamina	0.0919921	2	411	20	16033	0.00486618	0.00124743	0.1	0.0256346	CL_0000844-down.xls	Entpd1,Nid1
GO:0044327	dendritic spine head	0.093868	5	411	94	16033	0.0121655	0.00586291	0.0531915	0.0256346	CL_0000844-down.xls	Adora2a,Cnn3,Itpr1,P2rx4,Pdlim5
GO:0014069	postsynaptic density	0.093868	5	411	94	16033	0.0121655	0.00586291	0.0531915	0.0256346	CL_0000844-down.xls	Adora2a,Cnn3,Itpr1,P2rx4,Pdlim5
GO:0030055	cell-substrate junction	0.0971216	5	411	95	16033	0.0121655	0.00592528	0.0526316	0.0256346	CL_0000844-down.xls	C230081A13Rik,Limk1,Sdc4,Syne2,Vcl
GO:0016529	sarcoplasmic reticulum	0.0974159	3	411	43	16033	0.00729927	0.00268197	0.0697674	0.0256346	CL_0000844-down.xls	Agl,Itpr1,Syne2
GO:0008385	IkappaB kinase complex	0.0986715	1	411	4	16033	0.00243309	0.000249485	0.25	0.0256346	CL_0000844-down.xls	Ikbkb
GO:0031258	lamellipodium membrane	0.0986715	1	411	4	16033	0.00243309	0.000249485	0.25	0.0256346	CL_0000844-down.xls	Syne2
GO:0042827	platelet dense granule	0.0986715	1	411	4	16033	0.00243309	0.000249485	0.25	0.0256346	CL_0000844-down.xls	Itpr1
GO:0030485	smooth muscle contractile fiber	0.0986715	1	411	4	16033	0.00243309	0.000249485	0.25	0.0256346	CL_0000844-down.xls	Pecam1
GO:0031982	vesicle	0.101824	25	411	744	16033	0.0608273	0.0464043	0.0336022	0.0256346	CL_0000844-down.xls	Abca1,Abca2,Acrbp,Arap1,Arrb1,Cd47,Dennd1c,Dpp4,Entpd4,Gbp3,Gbp5,Gbp7,Gch1,Irgm1,Itpr1,Lrba,Mapk8ip3,Npc1,Rabac1,Rffl,Rin3,Tlr2,Tlr7,Vamp1,Wls
GO:0005667	transcription factor complex	0.108674	12	411	313	16033	0.0291971	0.0195222	0.0383387	0.0256346	CL_0000844-down.xls	Foxj2,Foxk1,Foxn3,Foxo3,Foxp1,Lpin1,Mga,Pdlim1,Rb1,Ski,Smad3,Sub1
GO:0044428	nuclear part	0.108724	49	411	1601	16033	0.119221	0.0998565	0.0306059	0.0256346	CL_0000844-down.xls	Add3,Arid5a,Bcl2,Bmi1,Calcoco1,Capg,Ezh1,Foxj2,Foxk1,Foxn3,Foxo3,Foxp1,Gch1,Gm2a,Irf4,Itpr1,Jarid2,Jhdm1d,Kdm5b,Klhl7,Lpin1,Mga,Mll2,Mll3,Morc3,Npc1,Pdlim1,Phc3,Phf21a,Pml,Ppp1r9b,Prdm9,Rangrf,Rb1,Rdx,Rnasel,Setd1b,Shisa5,Ski,Smad3,Smarca2,Stat6,Stx17,Sub1,Syne2,Usp3,Zeb2,Zmiz2,Zmym2
GO:0005730	nucleolus	0.110222	14	411	379	16033	0.0340633	0.0236387	0.0369393	0.0256346	CL_0000844-down.xls	Arid5a,Bmi1,Capg,Foxj2,Gm2a,Itpr1,Jhdm1d,Kdm5b,Klhl7,Pml,Rdx,Stx17,Sub1,Zeb2
GO:0000267	cell fraction	0.113021	38	411	1211	16033	0.0924574	0.0755317	0.031379	0.0256346	CL_0000844-down.xls	Abca1,Abcc5,Adcy7,Add3,Adora2a,Adrb2,Agl,Alg2,Arrb1,Bcl2,Cd38,Csnk1g3,Dgat1,Dpp4,Ephx1,Foxo3,Gch1,H6pd,Ikbkb,Insr,Itm2b,Itpr1,Kynu,Map3k1,Mapk8ip3,Ncf1,Npc1,Pdlim5,Pecam1,Pkd1,Pml,Prkce,Psd3,Rara,Rasgrp2,Slc16a7,Vamp1,Vkorc1
GO:0005741	mitochondrial outer membrane	0.114225	5	411	100	16033	0.0121655	0.00623714	0.05	0.0256346	CL_0000844-down.xls	Bcl2,Gimap3,Gimap5,Lpin1,Snn
GO:0042175	nuclear outer membrane-endoplasmic reticulum membrane network	0.115929	9	411	221	16033	0.0218978	0.0137841	0.040724	0.0256346	CL_0000844-down.xls	Agpat9,Bcl2,Itpr1,Pml,Ppap2b,Rhbdf1,Rhbdf2,Stx17,Syne2
[truncated: 236 more rows]

## Sheet: molecular_function
TermID	Term	Pval	k	n	K	N	k/n	K/N	k/K	n/N	Qset	Symbols
[truncated: 754 more rows]
