# Supplementary material for: Ontology based molecular signatures for immune cell types via gene expression analysis
Source: BMC Bioinformatics. 2013 Aug 30;14:263. doi: 10.1186/1471-2105-14-263 (PMC3844401; doi:10.1186/1471-2105-14-263)
Supplement: Additional file 1 — OBAMS profiles for all mature B cells. Additional file 1 contains a zip archive of OBAMS profiles for all mature B cells, including for each cell type individual spreadsheets showing up and down regulated genes for that cell type relative to parental cell types, and VLAD (GO term enrichment) results for all mature B cells. [file 1471-2105-14-263-S1.zip › Additional File 1/GC B cell/VLAD.CL_0000844_up/auxfiles/vlad.results.biological_process.dot]

digraph "biological_process" {
graph [ bgcolor = "#FFFFFF", label = <<TABLE COLOR="black" BGCOLOR="white"><TR><TD COLSPAN="2" BGCOLOR="#D0D0D0"><FONT COLOR="black">biological_process</FONT></TD></TR><TR><TD BORDER="0">CL_0000844-up.xls</TD></TR></TABLE>> ];
node [ fontname = "Helvetica" ];

subgraph "nodes" {

node [ style = "filled", fixedsize = "true", width = 1, shape = "box", fontsize = 9, fillcolor = "#D0D0D0", fontcolor = "black", color = "black" ];

"GO:0034641" [ URL = "#GO:0034641", label = <<TABLE BORDER="0"><TR><TD>GO:0034641<BR/>cellular<BR/>nitrogen<BR/>compound<BR/>metabolic process<BR/>(6.95e-45)</TD></TR></TABLE>>, width = 1.05417430923, shape = "box", fontsize = 7.59005502645, height = 1.05417430923 ];
"GO:0006281" [ URL = "#GO:0006281", label = <<TABLE BORDER="0"><TR><TD>GO:0006281<BR/>DNA repair<BR/>(3.18e-41)</TD></TR></TABLE>>, width = 1.00994820066, shape = "box", fontsize = 7.27162704476, height = 1.00994820066 ];
"GO:0006259" [ URL = "#GO:0006259", label = <<TABLE BORDER="0"><TR><TD>GO:0006259<BR/>DNA metabolic process<BR/>(1.73e-78)</TD></TR></TABLE>>, width = 1.39618918911, shape = "box", fontsize = 10.0525621616, height = 1.39618918911 ];
"GO:0090304" [ URL = "#GO:0090304", label = <<TABLE BORDER="0"><TR><TD>GO:0090304<BR/>nucleic acid<BR/>metabolic process<BR/>(2.05e-38)</TD></TR></TABLE>>, width = 0.974639884346, shape = "box", fontsize = 7.01740716729, height = 0.974639884346 ];
"GO:0006807" [ URL = "#GO:0006807", label = <<TABLE BORDER="0"><TR><TD>GO:0006807<BR/>nitrogen<BR/>compound<BR/>metabolic process<BR/>(3.12e-43)</TD></TR></TABLE>>, width = 1.03445109325, shape = "box", fontsize = 7.44804787143, height = 1.03445109325 ];
"GO:0071841" [ URL = "#GO:0071841", label = <<TABLE BORDER="0"><TR><TD>GO:0071841<BR/>cellular<BR/>component<BR/>organization or<BR/>biogenesis at<BR/>cellular level<BR/>(1.35e-30)</TD></TR></TABLE>>, width = 0.868895363451, shape = "box", fontsize = 6.25604661685, height = 0.868895363451 ];
"GO:0009987" [ URL = "#GO:0009987", label = <<TABLE BORDER="0"><TR><TD>GO:0009987<BR/>cellular process<BR/>(3.15e-11)</TD></TR></TABLE>>, width = 0.521437925504, shape = "box", fontsize = 5.0, height = 0.521437925504 ];
"GO:0071103" [ URL = "#GO:0071103", label = <<TABLE BORDER="0"><TR><TD>GO:0071103<BR/>DNA<BR/>conformation change<BR/>(2.03e-27)</TD></TR></TABLE>>, width = 0.822018162595, shape = "box", fontsize = 5.91853077068, height = 0.822018162595 ];
"GO:0022402" [ URL = "#GO:0022402", label = <<TABLE BORDER="0"><TR><TD>GO:0022402<BR/>cell cycle process<BR/>(7.20e-75)</TD></TR></TABLE>>, width = 1.36348963622, shape = "box", fontsize = 9.81712538078, height = 1.36348963622 ];
"GO:0007059" [ URL = "#GO:0007059", label = <<TABLE BORDER="0"><TR><TD>GO:0007059<BR/>chromosome<BR/>segregation<BR/>(3.00e-32)</TD></TR></TABLE>>, width = 0.892283677004, shape = "box", fontsize = 6.42444247443, height = 0.892283677004 ];
"GO:0022403" [ URL = "#GO:0022403", label = <<TABLE BORDER="0"><TR><TD>GO:0022403<BR/>cell cycle phase<BR/>(1.69e-81)</TD></TR></TABLE>>, width = 1.4228360574, shape = "box", fontsize = 10.2444196133, height = 1.4228360574 ];
"GO:0006974" [ URL = "#GO:0006974", label = <<TABLE BORDER="0"><TR><TD>GO:0006974<BR/>response to DNA<BR/>damage stimulus<BR/>(3.39e-39)</TD></TR></TABLE>>, width = 0.98459785834, shape = "box", fontsize = 7.08910458005, height = 0.98459785834 ];
"GO:0007049" [ URL = "#GO:0007049", label = <<TABLE BORDER="0"><TR><TD>GO:0007049<BR/>cell cycle<BR/>(1.53e-90)</TD></TR></TABLE>>, width = 1.5, shape = "box", fontsize = 10.8, height = 1.5 ];
"GO:0006139" [ URL = "#GO:0006139", label = <<TABLE BORDER="0"><TR><TD>GO:0006139<BR/>nucleobase,<BR/>nucleoside,<BR/>nucleotide and<BR/>nucleic acid<BR/>metabolic process<BR/>(3.05e-43)</TD></TR></TABLE>>, width = 1.03457336449, shape = "box", fontsize = 7.44892822433, height = 1.03457336449 ];
"GO:0044237" [ URL = "#GO:0044237", label = <<TABLE BORDER="0"><TR><TD>GO:0044237<BR/>cellular<BR/>metabolic process<BR/>(7.63e-36)</TD></TR></TABLE>>, width = 0.941180159532, shape = "box", fontsize = 6.77649714863, height = 0.941180159532 ];
"GO:0051301" [ URL = "#GO:0051301", label = <<TABLE BORDER="0"><TR><TD>GO:0051301<BR/>cell division<BR/>(6.48e-62)</TD></TR></TABLE>>, width = 1.23936457616, shape = "box", fontsize = 8.92342494832, height = 1.23936457616 ];
"GO:0000087" [ URL = "#GO:0000087", label = <<TABLE BORDER="0"><TR><TD>GO:0000087<BR/>M phase of<BR/>mitotic cell cycle<BR/>(8.14e-65)</TD></TR></TABLE>>, width = 1.26821593715, shape = "box", fontsize = 9.13115474748, height = 1.26821593715 ];
"GO:0006260" [ URL = "#GO:0006260", label = <<TABLE BORDER="0"><TR><TD>GO:0006260<BR/>DNA replication<BR/>(1.04e-41)</TD></TR></TABLE>>, width = 1.01594655485, shape = "box", fontsize = 7.31481519489, height = 1.01594655485 ];
"GO:0071842" [ URL = "#GO:0071842", label = <<TABLE BORDER="0"><TR><TD>GO:0071842<BR/>cellular<BR/>component<BR/>organization at<BR/>cellular level<BR/>(1.95e-30)</TD></TR></TABLE>>, width = 0.86657553068, shape = "box", fontsize = 6.2393438209, height = 0.86657553068 ];
"GO:0008152" [ URL = "#GO:0008152", label = <<TABLE BORDER="0"><TR><TD>GO:0008152<BR/>metabolic process<BR/>(3.55e-26)</TD></TR></TABLE>>, width = 0.802945426287, shape = "box", fontsize = 5.78120706926, height = 0.802945426287 ];
"GO:0044238" [ URL = "#GO:0044238", label = <<TABLE BORDER="0"><TR><TD>GO:0044238<BR/>primary<BR/>metabolic process<BR/>(6.70e-32)</TD></TR></TABLE>>, width = 0.887391386235, shape = "box", fontsize = 6.38921798089, height = 0.887391386235 ];
"GO:0048285" [ URL = "#GO:0048285", label = <<TABLE BORDER="0"><TR><TD>GO:0048285<BR/>organelle fission<BR/>(6.97e-60)</TD></TR></TABLE>>, width = 1.21874719685, shape = "box", fontsize = 8.77497981732, height = 1.21874719685 ];
"GO:0000279" [ URL = "#GO:0000279", label = <<TABLE BORDER="0"><TR><TD>GO:0000279<BR/>M phase<BR/>(2.46e-75)</TD></TR></TABLE>>, width = 1.36774340165, shape = "box", fontsize = 9.84775249185, height = 1.36774340165 ];
"GO:0006996" [ URL = "#GO:0006996", label = <<TABLE BORDER="0"><TR><TD>GO:0006996<BR/>organelle<BR/>organization<BR/>(2.10e-42)</TD></TR></TABLE>>, width = 1.02442493182, shape = "box", fontsize = 7.37585950911, height = 1.02442493182 ];
"GO:0007067" [ URL = "#GO:0007067", label = <<TABLE BORDER="0"><TR><TD>GO:0007067<BR/>mitosis<BR/>(1.36e-62)</TD></TR></TABLE>>, width = 1.24616813739, shape = "box", fontsize = 8.97241058922, height = 1.24616813739 ];
"GO:0000278" [ URL = "#GO:0000278", label = <<TABLE BORDER="0"><TR><TD>GO:0000278<BR/>mitotic cell cycle<BR/>(1.37e-72)</TD></TR></TABLE>>, width = 1.34247084095, shape = "box", fontsize = 9.66579005486, height = 1.34247084095 ];
"GO:0008150" [ URL = "#GO:0008150", label = <<TABLE BORDER="0"><TR><TD>GO:0008150<BR/>biological_process</TD></TR></TABLE>>, width = 1.5, shape = "box", fontsize = 10.8 ];
"GO:0000280" [ URL = "#GO:0000280", label = <<TABLE BORDER="0"><TR><TD>GO:0000280<BR/>nuclear<BR/>division<BR/>(1.36e-62)</TD></TR></TABLE>>, width = 1.24616813739, shape = "box", fontsize = 8.97241058922, height = 1.24616813739 ];
}
subgraph "edges" {


edge [ dir = "back", weight = 1 ];
subgraph "regulates" {


edge [ color = "cyan", arrowtail = "none" ];
subgraph "positive" {


edge [ color = "green", arrowtail = "vee" ];
}
subgraph "negative" {


edge [ color = "red", arrowtail = "tee" ];
}
}
subgraph "part_of" {


edge [ color = "purple", arrowtail = "diamond", weight = 2.5 ];
"GO:0000087" -> "GO:0007067";
"GO:0000278" -> "GO:0000087";
"GO:0007049" -> "GO:0022402";
}
subgraph "is_a" {


edge [ color = "blue", arrowtail = "empty", weight = 5.0 ];
"GO:0000280" -> "GO:0007067";
"GO:0071842" -> "GO:0006996";
"GO:0009987" -> "GO:0051301";
"GO:0006807" -> "GO:0034641";
"GO:0006139" -> "GO:0090304";
"GO:0009987" -> "GO:0044237";
"GO:0009987" -> "GO:0007049";
"GO:0044238" -> "GO:0006139";
"GO:0022403" -> "GO:0007067";
"GO:0009987" -> "GO:0022402";
"GO:0048285" -> "GO:0000280";
"GO:0008152" -> "GO:0006807";
"GO:0006974" -> "GO:0006281";
"GO:0022402" -> "GO:0022403";
"GO:0006259" -> "GO:0006260";
"GO:0071841" -> "GO:0071842";
"GO:0009987" -> "GO:0071841";
"GO:0022403" -> "GO:0000279";
"GO:0006996" -> "GO:0048285";
"GO:0006259" -> "GO:0006281";
"GO:0034641" -> "GO:0006139";
"GO:0000279" -> "GO:0000087";
"GO:0008152" -> "GO:0044237";
"GO:0006259" -> "GO:0071103";
"GO:0044237" -> "GO:0034641";
"GO:0090304" -> "GO:0006259";
"GO:0007049" -> "GO:0000278";
"GO:0008150" -> "GO:0008152";
"GO:0009987" -> "GO:0007059";
"GO:0008150" -> "GO:0009987";
"GO:0008152" -> "GO:0044238";
}
"GO:0009987" -> "GO:0006974";
}
}
