# Supplementary material for: Ontology based molecular signatures for immune cell types via gene expression analysis
Source: BMC Bioinformatics. 2013 Aug 30;14:263. doi: 10.1186/1471-2105-14-263 (PMC3844401; doi:10.1186/1471-2105-14-263)
Supplement: Additional file 1 — OBAMS profiles for all mature B cells. Additional file 1 contains a zip archive of OBAMS profiles for all mature B cells, including for each cell type individual spreadsheets showing up and down regulated genes for that cell type relative to parental cell types, and VLAD (GO term enrichment) results for all mature B cells. [file 1471-2105-14-263-S1.zip › Additional File 1/GC B cell/VLAD.CL_0000844_up/auxfiles/vlad.results.biological_process.map]

<map name="map_biological_process">
<area id="area_GO:0034641" shape="rect" href="#GO:0034641" coords="733,433,835,535"  alt="GO:0034641 cellular nitrogen compound metabolic process (6.95e-45)" title="GO:0034641 cellular nitrogen compound metabolic process (6.95e-45)" onclick="return nodeClicked(this,event);" />
<area id="area_GO:0006139" shape="rect" href="#GO:0006139" coords="735,616,833,715"  alt="GO:0006139 nucleobase, nucleoside, nucleotide and nucleic acid metabolic process (3.05e-43)" title="GO:0006139 nucleobase, nucleoside, nucleotide and nucleic acid metabolic process (3.05e-43)" onclick="return nodeClicked(this,event);" />
<area id="area_GO:0006281" shape="rect" href="#GO:0006281" coords="605,1155,701,1253"  alt="GO:0006281 DNA repair (3.18e-41)" title="GO:0006281 DNA repair (3.18e-41)" onclick="return nodeClicked(this,event);" />
<area id="area_GO:0006259" shape="rect" href="#GO:0006259" coords="717,961,851,1095"  alt="GO:0006259 DNA metabolic process (1.73e-78)" title="GO:0006259 DNA metabolic process (1.73e-78)" onclick="return nodeClicked(this,event);" />
<area id="area_GO:0071103" shape="rect" href="#GO:0071103" coords="739,1165,816,1243"  alt="GO:0071103 DNA conformation change (2.03e-27)" title="GO:0071103 DNA conformation change (2.03e-27)" onclick="return nodeClicked(this,event);" />
<area id="area_GO:0006260" shape="rect" href="#GO:0006260" coords="840,1155,936,1253"  alt="GO:0006260 DNA replication (1.04e-41)" title="GO:0006260 DNA replication (1.04e-41)" onclick="return nodeClicked(this,event);" />
<area id="area_GO:0090304" shape="rect" href="#GO:0090304" coords="737,800,831,893"  alt="GO:0090304 nucleic acid metabolic process (2.05e-38)" title="GO:0090304 nucleic acid metabolic process (2.05e-38)" onclick="return nodeClicked(this,event);" />
<area id="area_GO:0006807" shape="rect" href="#GO:0006807" coords="765,249,864,348"  alt="GO:0006807 nitrogen compound metabolic process (3.12e-43)" title="GO:0006807 nitrogen compound metabolic process (3.12e-43)" onclick="return nodeClicked(this,event);" />
<area id="area_GO:0071841" shape="rect" href="#GO:0071841" coords="24,257,107,341"  alt="GO:0071841 cellular component organization or biogenesis at cellular level (1.35e-30)" title="GO:0071841 cellular component organization or biogenesis at cellular level (1.35e-30)" onclick="return nodeClicked(this,event);" />
<area id="area_GO:0071842" shape="rect" href="#GO:0071842" coords="24,443,107,525"  alt="GO:0071842 cellular component organization at cellular level (1.95e-30)" title="GO:0071842 cellular component organization at cellular level (1.95e-30)" onclick="return nodeClicked(this,event);" />
<area id="area_GO:0009987" shape="rect" href="#GO:0009987" coords="369,115,420,165"  alt="GO:0009987 cellular process (3.15e-11)" title="GO:0009987 cellular process (3.15e-11)" onclick="return nodeClicked(this,event);" />
<area id="area_GO:0022402" shape="rect" href="#GO:0022402" coords="141,419,272,549"  alt="GO:0022402 cell cycle process (7.20e-75)" title="GO:0022402 cell cycle process (7.20e-75)" onclick="return nodeClicked(this,event);" />
<area id="area_GO:0007059" shape="rect" href="#GO:0007059" coords="541,256,627,341"  alt="GO:0007059 chromosome segregation (3.00e-32)" title="GO:0007059 chromosome segregation (3.00e-32)" onclick="return nodeClicked(this,event);" />
<area id="area_GO:0006974" shape="rect" href="#GO:0006974" coords="600,981,693,1075"  alt="GO:0006974 response to DNA damage stimulus (3.39e-39)" title="GO:0006974 response to DNA damage stimulus (3.39e-39)" onclick="return nodeClicked(this,event);" />
<area id="area_GO:0007049" shape="rect" href="#GO:0007049" coords="323,227,467,371"  alt="GO:0007049 cell cycle (1.53e-90)" title="GO:0007049 cell cycle (1.53e-90)" onclick="return nodeClicked(this,event);" />
<area id="area_GO:0044237" shape="rect" href="#GO:0044237" coords="651,253,741,344"  alt="GO:0044237 cellular metabolic process (7.63e-36)" title="GO:0044237 cellular metabolic process (7.63e-36)" onclick="return nodeClicked(this,event);" />
<area id="area_GO:0051301" shape="rect" href="#GO:0051301" coords="181,239,299,358"  alt="GO:0051301 cell division (6.48e-62)" title="GO:0051301 cell division (6.48e-62)" onclick="return nodeClicked(this,event);" />
<area id="area_GO:0022403" shape="rect" href="#GO:0022403" coords="139,597,275,733"  alt="GO:0022403 cell cycle phase (1.69e-81)" title="GO:0022403 cell cycle phase (1.69e-81)" onclick="return nodeClicked(this,event);" />
<area id="area_GO:0000279" shape="rect" href="#GO:0000279" coords="200,781,331,912"  alt="GO:0000279 M phase (2.46e-75)" title="GO:0000279 M phase (2.46e-75)" onclick="return nodeClicked(this,event);" />
<area id="area_GO:0007067" shape="rect" href="#GO:0007067" coords="103,1144,223,1264"  alt="GO:0007067 mitosis (1.36e-62)" title="GO:0007067 mitosis (1.36e-62)" onclick="return nodeClicked(this,event);" />
<area id="area_GO:0000278" shape="rect" href="#GO:0000278" coords="331,419,459,549"  alt="GO:0000278 mitotic cell cycle (1.37e-72)" title="GO:0000278 mitotic cell cycle (1.37e-72)" onclick="return nodeClicked(this,event);" />
<area id="area_GO:0000087" shape="rect" href="#GO:0000087" coords="205,967,325,1089"  alt="GO:0000087 M phase of mitotic cell cycle (8.14e-65)" title="GO:0000087 M phase of mitotic cell cycle (8.14e-65)" onclick="return nodeClicked(this,event);" />
<area id="area_GO:0006996" shape="rect" href="#GO:0006996" coords="16,616,115,715"  alt="GO:0006996 organelle organization (2.10e-42)" title="GO:0006996 organelle organization (2.10e-42)" onclick="return nodeClicked(this,event);" />
<area id="area_GO:0008152" shape="rect" href="#GO:0008152" coords="716,101,793,179"  alt="GO:0008152 metabolic process (3.55e-26)" title="GO:0008152 metabolic process (3.55e-26)" onclick="return nodeClicked(this,event);" />
<area id="area_GO:0044238" shape="rect" href="#GO:0044238" coords="859,441,944,527"  alt="GO:0044238 primary metabolic process (6.70e-32)" title="GO:0044238 primary metabolic process (6.70e-32)" onclick="return nodeClicked(this,event);" />
<area id="area_GO:0048285" shape="rect" href="#GO:0048285" coords="7,788,124,905"  alt="GO:0048285 organelle fission (6.97e-60)" title="GO:0048285 organelle fission (6.97e-60)" onclick="return nodeClicked(this,event);" />
<area id="area_GO:0000280" shape="rect" href="#GO:0000280" coords="5,968,125,1088"  alt="GO:0000280 nuclear division (1.36e-62)" title="GO:0000280 nuclear division (1.36e-62)" onclick="return nodeClicked(this,event);" />
<area id="area_GO:0008150" shape="rect" href="#GO:0008150" coords="473,5,617,53"  alt="GO:0008150 biological_process (1.00e+00)" title="GO:0008150 biological_process (1.00e+00)" onclick="return nodeClicked(this,event);" />
</map>
