# Supplementary material for: Ontology based molecular signatures for immune cell types via gene expression analysis
Source: BMC Bioinformatics. 2013 Aug 30;14:263. doi: 10.1186/1471-2105-14-263 (PMC3844401; doi:10.1186/1471-2105-14-263)
Supplement: Additional file 2 — Genes Upregulated in GC-B cells vs MZ B cells. This Excel spreadsheet presents the OBAMS profile for genes up-regulated in GC-B cells vs MZ B cells (to remove B cell marker type genes) and activated mature lymphocyte cell types. [file 1471-2105-14-263-S2.zip]

Archive with 6 entries (3 files):
- Additional File 2/
- Additional File 2/.Rapp.history
- Additional File 2/GC-BCell-up-regulated.xlsx
- __MACOSX/
- __MACOSX/Additional File 2/
- __MACOSX/Additional File 2/._GC-BCell-up-regulated.xlsx
