# Supplementary material for: Ontology based molecular signatures for immune cell types via gene expression analysis
Source: BMC Bioinformatics. 2013 Aug 30;14:263. doi: 10.1186/1471-2105-14-263 (PMC3844401; doi:10.1186/1471-2105-14-263)
Supplement: Additional file 2 — Genes Upregulated in GC-B cells vs MZ B cells. This Excel spreadsheet presents the OBAMS profile for genes up-regulated in GC-B cells vs MZ B cells (to remove B cell marker type genes) and activated mature lymphocyte cell types. [file 1471-2105-14-263-S2.zip › Additional File 2/GC-BCell-up-regulated.xlsx]

## Sheet: GCvs MZBcell & Act. Lymphcoytes
These represent genes up-regulated in GC-Bcell vs MZ B cell (to remove B cell marker type genes) and activated Mature Lymphocyte cell types
Affy ID	FoldChange	Stdv	MGI Gene/Marker ID	Symbol	Name	Feature Type
10358399	102.524	6.29586	MGI:2180585	Rgs13	regulator of G-protein signaling 13	protein coding gene
10531126	86.1552	22.8934	MGI:96493	Igj	immunoglobulin joining chain	protein coding gene
10541507	74.3219	13.1997	MGI:1342279	Aicda	activation-induced cytidine deaminase	protein coding gene
10353010	62.2409	50.9366	MGI:99925	Mybl1	myeloblastosis oncogene-like 1	protein coding gene
10403021	53.5292	46.3744	MGI:3704124	Ighv1-43	immunoglobulin heavy variable V1-43	gene segment
10416006	51.7827	5.44996	MGI:2685446	Gm600	predicted gene 600	protein coding gene
10446965	48.5828	43.5794	MGI:3028579	Rasgrp3	RAS, guanyl releasing protein 3	protein coding gene
10436024	47.2905	1.96361	MGI:102969	Gcet2	germinal center expressed transcript 2	protein coding gene
10531261	44.1496	1.46776	MGI:1920496	Rassf6	Ras association (RalGDS/AF-6) domain family member 6	protein coding gene
10545190	30.0468	25.0772	* Probe maps to two different immunoglobulin kappa chain variable gene segments			gene segment
10585276	27.5876	25.4793	MGI:105086	Pou2af1	POU domain, class 2, associating factor 1	protein coding gene
10438738	21.5379	16.1173	MGI:107187	Bcl6	B-cell leukemia/lymphoma 6	protein coding gene
10531737	19.351	13.3819	MGI:1343124	Hpse	heparanase	protein coding gene
10487011	19.284	2.40494	MGI:1914342	Gatm	glycine amidinotransferase (L-arginine:glycine amidinotransferase)	protein coding gene
10593887	17.7942	1.42568	MGI:1920024	Neil1	nei endonuclease VIII-like 1 (E. coli)	protein coding gene
10576757	16.6217	13.4461	MGI:95497	Fcer2a	Fc receptor, IgE, low affinity II, alpha polypeptide	protein coding gene
10541260	16.0538	7.09433	MGI:1923799	Cecr2	cat eye syndrome chromosome region, candidate 2 homolog (human)	protein coding gene
10431424	15.9896	3.28293	MGI:2154239	Plxnb2	plexin B2	protein coding gene
10434758	15.8589	11.6526	MGI:108470	St6gal1	beta galactoside alpha 2,6 sialyltransferase 1	protein coding gene
10439346	15.1012	3.82013	MGI:2146616	Eaf2	ELL associated factor 2	protein coding gene
10503709	15.0837	9.53401	MGI:3642664	D130062J21Rik	RIKEN cDNA D130062J21 gene	unclassified gene
10473809	14.9336	13.1372	MGI:98282	Sfpi1	SFFV proviral integration 1	protein coding gene
10554938	14.591	11.2945	MGI:1923235	Rab30	RAB30, member RAS oncogene family	protein coding gene
10549506	13.4058	9.99986	MGI:2444273	Dennd5b	DENN/MADD domain containing 5B	protein coding gene
10503695	12.8926	5.63907	No associated gene
10375463	12.4363	2.34798	MGI:2159680	Havcr1	hepatitis A virus cellular receptor 1	protein coding gene
10490903	12.2223	1.34146	MGI:1931322	Car13	carbonic anhydrase 13	protein coding gene
10539850	12.1461	3.70398	MGI:1914053	8430410A17Rik	RIKEN cDNA 8430410A17 gene	protein coding gene
10371321	11.8831	9.64286	MGI:2442940	Slc41a2	solute carrier family 41, member 2	protein coding gene
10432636	11.3812	4.46799	MGI:2448476	Smagp	small cell adhesion glycoprotein	protein coding gene
10387985	10.5929	7.38855	MGI:3610314	A430084P05Rik	RIKEN cDNA A430084P05 gene	protein coding gene
10462603	10.5582	3.29572	MGI:95484	Fas	Fas (TNF receptor superfamily member 6)	protein coding gene
10489391	9.95773	1.541	MGI:87916	Ada	adenosine deaminase	protein coding gene
10595371	9.87892	5.60467	MGI:2138069	Hmgn3	high mobility group nucleosomal binding domain 3	protein coding gene
10428857	9.8669	7.22226	MGI:2384818	Mtss1	metastasis suppressor 1	protein coding gene
10485622	9.76142	10.2435	MGI:2138986	Qser1	glutamine and serine rich 1	protein coding gene
10500295	9.63329	6.32911	MGI:1914470	Plekho1	pleckstrin homology domain containing, family O member 1	protein coding gene
10542164	9.58239	5.57747	MGI:3040968	Clec12a	C-type lectin domain family 12, member a	protein coding gene
10352767	9.55082	7.88068	MGI:109359	Nek2	NIMA (never in mitosis gene a)-related expressed kinase 2	protein coding gene
10462866	9.49697	9.62734	MGI:1921357	Cep55	centrosomal protein 55	protein coding gene
10404840	9.48274	5.77072	MGI:1328316	Cd83	CD83 antigen	protein coding gene
10403009	9.30729	6.28053	MGI:3645298	Ighv3-8	immunoglobulin heavy variable V3-8	gene segment
10525365	9.22611	7.89008	MGI:1921346	Hvcn1	hydrogen voltage-gated channel 1	protein coding gene
10431962	9.13015	1.25851	MGI:97746	Endou	endonuclease, polyU-specific	protein coding gene
10420877	8.87538	8.85477	MGI:1919238	Esco2	establishment of cohesion 1 homolog 2 (S. cerevisiae)	protein coding gene
10412345	8.85958	4.17799	MGI:1098713	Parp8	poly (ADP-ribose) polymerase family, member 8	protein coding gene
10368289	8.61546	1.22476	MGI:97370	Enpp1	ectonucleotide pyrophosphatase/phosphodiesterase 1	protein coding gene
10469110	8.60695	5.99912	MGI:2138893	Usp6nl	USP6 N-terminal like	protein coding gene
10534585	8.5193	1.83831	MGI:1345171	Sh2b2	SH2B adaptor protein 2	protein coding gene
10547621	8.51643	5.91287	MGI:103298	Apobec1	apolipoprotein B mRNA editing enzyme, catalytic polypeptide 1	protein coding gene
10358389	8.40896	4.11024	MGI:1098271	Rgs2	regulator of G-protein signaling 2	protein coding gene
10418927	8.14449	1.0867	MGI:1338938	Bmpr1a	bone morphogenetic protein receptor, type 1A	protein coding gene
10366546	8.09333	8.23124	MGI:1917824	Cpm	carboxypeptidase M	protein coding gene
10545184	7.88346	6.13438	No associated gene
10364109	7.60148	3.39841	MGI:98938	Vpreb3	pre-B lymphocyte gene 3	protein coding gene
10434806	7.53926	5.48554	MGI:2441849	Lpp	LIM domain containing preferred translocation partner in lipoma	protein coding gene
10545101	7.49807	4.24102	MGI:1859384	Hpgds	hematopoietic prostaglandin D synthase	protein coding gene
10508465	7.47968	3.06772	MGI:97143	Marcksl1	MARCKS-like 1	protein coding gene
10435525	7.28756	3.65376	MGI:2443764	Iqcb1	IQ calmodulin-binding motif containing 1	protein coding gene
10406581	7.28186	8.98362	MGI:94890	Dhfr	dihydrofolate reductase	protein coding gene
10513362	7.24385	4.88368	MGI:3651543	Susd1	sushi domain containing 1	protein coding gene
10427895	7.24111	1.44486	MGI:1917600	Basp1	brain abundant, membrane attached signal protein 1	protein coding gene
10479833	7.16762	1.9145	MGI:1918898	Optn	optineurin	protein coding gene
10419170	7.16543	5.8897	MGI:1917811	Txndc16	thioredoxin domain containing 16	protein coding gene
10353272	7.15512	1.88031	MGI:1352508	Stau2	staufen (RNA binding protein) homolog 2 (Drosophila)	protein coding gene
10351667	7.0051	6.49208	MGI:1351314	Slamf1	signaling lymphocytic activation molecule family member 1	protein coding gene
10382257	6.98619	3.76064	MGI:104837	Amz2	archaelysin family metallopeptidase 2	protein coding gene
10427816	6.93175	2.76378	MGI:1922394	Pdzd2	PDZ domain containing 2	protein coding gene
10566268	6.86541	0.133333	MGI:96024	Hbb-bh1	hemoglobin Z, beta-like embryonic chain	protein coding gene
10596222	6.83851	0.974043	MGI:2181676	Ccrl1	chemokine (C-C motif) receptor-like 1	protein coding gene
10575799	6.81679	8.76475	MGI:97616	Plcg2	phospholipase C, gamma 2	protein coding gene
10506680	6.77876	1.87736	MGI:1920037	Tmem48	transmembrane protein 48	protein coding gene
10431170	6.76186	4.29388	MGI:2444899	5031439G07Rik	RIKEN cDNA 5031439G07 gene	protein coding gene
10543067	6.71757	2.17653	MGI:1350929	Asns	asparagine synthetase	protein coding gene
10540579	6.70995	3.4193	MGI:1916075	Mtmr14	myotubularin related protein 14	protein coding gene
10406598	6.70374	2.41941	MGI:2444223	Serinc5	serine incorporator 5	protein coding gene
10476648	6.68708	2.98526	MGI:1929270	Dstn	destrin	protein coding gene
10469571	6.64634	2.97676	MGI:1918448	Otud1	OTU domain containing 1	protein coding gene
10400748	6.64153	1.06359	MGI:1918341	Cdkl1	cyclin-dependent kinase-like 1 (CDC2-related kinase)	protein coding gene
10435769	6.61715	6.45178	MGI:1929213	Zbtb20	zinc finger and BTB domain containing 20	protein coding gene
10545205	6.4877	3.76511	MGI:2686264	Igkv4-57-1	immunoglobulin kappa variable 4-57-1	gene segment
10442115	6.48532	2.509	MGI:3644514	Vmn2r96	vomeronasal 2, receptor 96	protein coding gene
10465895	6.44899	0.38033	MGI:1930079	Fads2	fatty acid desaturase 2	protein coding gene
10549504	6.43403	3.60209	MGI:2444273	Dennd5b	DENN/MADD domain containing 5B	protein coding gene
10421029	6.41174	5.08087	MGI:1919787	Cdca2	cell division cycle associated 2	protein coding gene
10431266	6.4079	5.27301	MGI:2386052	Cerk	ceramide kinase	protein coding gene
10397966	6.40477	1.1152	MGI:1915399	Otub2	OTU domain, ubiquitin aldehyde binding 2	protein coding gene
10356267	6.38802	4.2089	MGI:3037746	A530032D15Rik	RIKEN cDNA A530032D15Rik gene	protein coding gene
10478409	6.35959	4.30498	MGI:1343086	Pkig	protein kinase inhibitor, gamma	protein coding gene
10399148	6.35514	4.94927	MGI:2444365	Rapgef5	Rap guanine nucleotide exchange factor (GEF) 5	protein coding gene
10585282	6.25026	3.75458	MGI:1917099	2010007H06Rik	RIKEN cDNA 2010007H06 gene	protein coding gene
10430818	6.22568	4.23156	MGI:1919299	Tnfrsf13c	tumor necrosis factor receptor superfamily, member 13c	protein coding gene
10361381	6.07159	0.33457	MGI:1927152	Syne1	synaptic nuclear envelope 1	protein coding gene
10425890	6.03269	0.787154	MGI:1920417	Arhgap8	Rho GTPase activating protein 8	protein coding gene
10435789	6.01595	5.53344	MGI:1929213	Zbtb20	zinc finger and BTB domain containing 20	protein coding gene
10596190	5.97188	3.42807	MGI:1333828	Bfsp2	beaded filament structural protein 2, phakinin	protein coding gene
10347748	5.96911	2.20656	MGI:1921455	Acsl3	acyl-CoA synthetase long-chain family member 3	protein coding gene
10547088	5.95666	2.25856	MGI:1333850	Mbd4	methyl-CpG binding domain protein 4	protein coding gene
10451225	5.92784	2.96645	MGI:1891457	Polh	polymerase (DNA directed), eta (RAD 30 related)	protein coding gene
10434782	5.92602	3.79655	MGI:2441849	Lpp	LIM domain containing preferred translocation partner in lipoma	protein coding gene
10560624	5.90415	3.64147	MGI:88057	Apoe	apolipoprotein E	protein coding gene
10600936	5.87713	1.08043	MGI:102708	Efnb1	ephrin B1	protein coding gene
10424349	5.85174	3.15502	MGI:109296	Sqle	squalene epoxidase	protein coding gene
10531752	5.78172	1.92304	MGI:2176740	Helq	helicase, POLQ-like	protein coding gene
10414315	5.75609	4.12227	MGI:1919641	Cdkn3	cyclin-dependent kinase inhibitor 3	protein coding gene
10523012	5.75447	3.19423	MGI:102726	Dck	deoxycytidine kinase	protein coding gene
10481931	5.69404	2.47096	MGI:1921266	Phf19	PHD finger protein 19	protein coding gene
10357472	5.69326	1.45474	MGI:109563	Cxcr4	chemokine (C-X-C motif) receptor 4	protein coding gene
10344725	5.59997	0.283424	MGI:1923437	Adhfe1	alcohol dehydrogenase, iron containing, 1	protein coding gene
10591412	5.56973	1.45999	MGI:99569	S1pr2	sphingosine-1-phosphate receptor 2	protein coding gene
10365845	5.56875	2.03262	MGI:1261419	Fgd6	FYVE, RhoGEF and PH domain containing 6	protein coding gene
10366293	5.55913	0.75748	MGI:1202907	Csrp2	cysteine and glycine-rich protein 2	protein coding gene
10587639	5.43863	3.13634	MGI:99782	Nt5e	5' nucleotidase, ecto	protein coding gene
10538939	5.4162	3.52481	MGI:1341830	Eif2ak3	eukaryotic translation initiation factor 2 alpha kinase 3	protein coding gene
10403023	5.26915	2.82933	MGI:3704124	Ighv1-43	immunoglobulin heavy variable V1-43	gene segment
10403036	5.26638	2.25226	MGI:4439557	Gm16633	predicted gene, 16633	gene segment
10587503	5.24925	0.437789	MGI:1915350	Sh3bgrl2	SH3 domain binding glutamic acid-rich protein like 2	protein coding gene
10468311	5.23647	3.00204	MGI:1298393	Sh3pxd2a	SH3 and PX domains 2A	protein coding gene
10606102	5.20804	3.73738	MGI:97576	Phka1	phosphorylase kinase alpha 1	protein coding gene
10434802	5.195	2.98604	MGI:2441849	Lpp	LIM domain containing preferred translocation partner in lipoma	protein coding gene
10345546	5.16378	1.35753	MGI:1918103	Vwa3b	von Willebrand factor A domain containing 3B	protein coding gene
10546088	5.15671	0.444286	MGI:2685307	H1fx	H1 histone family, member X	protein coding gene
10390780	5.13235	0.944018	MGI:2442728	Krt222	keratin 222	protein coding gene
10418842	5.09908	0.301863	MGI:3588196	3425401B19Rik	RIKEN cDNA 3425401B19 gene	protein coding gene
10512226	5.03676	1.87518	MGI:1916220	Dcaf12	DDB1 and CUL4 associated factor 12	protein coding gene
10527920	5.03276	2.16074	MGI:106040	Cyp51	cytochrome P450, family 51	protein coding gene
10407211	5.03033	0.639167	MGI:108412	Ppap2a	phosphatidic acid phosphatase type 2A	protein coding gene
10584710	5.01471	2.63844	MGI:102688	H2afx	H2A histone family, member X	protein coding gene
10435514	4.99555	1.28935	MGI:2146574	Ildr1	immunoglobulin-like domain containing receptor 1	protein coding gene
10416800	4.99211	0.651351	MGI:1353586	Lmo7	LIM domain only 7	protein coding gene
10526502	4.881	1.54445	MGI:1914536	Rabl5	RAB, member of RAS oncogene family-like 5	protein coding gene
10482762	4.8621	3.00062	MGI:2442264	Idi1	isopentenyl-diphosphate delta isomerase	protein coding gene
10395908	4.8574	2.95852	No associated gene
10399973	4.85657	2.31527	MGI:1931221	Hdac9	histone deacetylase 9	protein coding gene
10497503	4.8222	2.26157	MGI:103561	Kpna2	karyopherin (importin) alpha 2	protein coding gene
10395277	4.82213	1.89492	MGI:108081	Sypl	synaptophysin-like protein	protein coding gene
10468309	4.80574	2.89956	MGI:1916883	2310014D11Rik	RIKEN cDNA 2310014D11 gene	unclassified gene
10503410	4.80382	1.83338	MGI:2140359	Tmem64	transmembrane protein 64	protein coding gene
10421697	4.79228	2.19626	MGI:2445077	9030625A04Rik	RIKEN cDNA 9030625A04 gene	protein coding gene
10474064	4.77341	2.56573	MGI:2670995	Trp53i11	transformation related protein 53 inducible protein 11	protein coding gene
10530536	4.76915	2.71322	MGI:98662	Tec	tec protein tyrosine kinase	protein coding gene
10371770	4.74026	2.09859	MGI:1918780	Gas2l3	growth arrest-specific 2 like 3	protein coding gene
10601328	4.73203	0.996865	MGI:2685620	Uprt	uracil phosphoribosyltransferase (FUR1) homolog (S. cerevisiae)	protein coding gene
10354085	4.70223	2.04558	MGI:1929074	Rev1	REV1 homolog (S. cerevisiae)	protein coding gene
10500610	4.69704	0.681143	MGI:1921895	Fam46c	family with sequence similarity 46, member C	protein coding gene
10603567	4.69402	1.65452	MGI:1914367	Dynlt3	dynein light chain Tctex-type 3	protein coding gene
10485607	4.64818	2.90708	MGI:2138986	Qser1	glutamine and serine rich 1	protein coding gene
10461765	4.63203	4.92683	MGI:2147677	Lpxn	leupaxin	protein coding gene
10392415	4.62868	0.380555	MGI:1338824	Rgs9	regulator of G-protein signaling 9	protein coding gene
10425207	4.56889	2.94248	MGI:95893	H1f0	H1 histone family, member 0	protein coding gene
10474073	4.56822	2.39221	MGI:3026916	C230071H18Rik	RIKEN cDNA C230071H18 gene	unclassified gene
10399470	4.56336	1.72687	MGI:2145021	Trib2	tribbles homolog 2 (Drosophila)	protein coding gene
10555438	4.55328	2.69554	MGI:2448475	Fchsd2	FCH and double SH3 domains 2	protein coding gene
10442396	4.5466	3.18107	MGI:1351617	Abca3	ATP-binding cassette, sub-family A (ABC1), member 3	protein coding gene
10423333	4.52596	1.8302	MGI:1913520	Fam134b	family with sequence similarity 134, member B	protein coding gene
10416655	4.49879	1.97487	MGI:3643058	Gm5465	predicted gene 5465	protein coding gene
10364950	4.49428	1.61377	MGI:107776	Gadd45b	growth arrest and DNA-damage-inducible 45 beta	protein coding gene
10535780	4.45752	0.550893	MGI:95559	Flt3	FMS-like tyrosine kinase 3	protein coding gene
10530319	4.44591	2.8114	MGI:1330848	Atp8a1	ATPase, aminophospholipid transporter (APLT), class I, type 8A, member 1	protein coding gene
10392983	4.39808	1.9287	MGI:1914533	Slc25a19	solute carrier family 25 (mitochondrial thiamine pyrophosphate carrier), member 19	protein coding gene
10513061	4.39348	0.542543	MGI:1859649	Ctnnal1	catenin (cadherin associated protein), alpha-like 1	protein coding gene
10353989	4.38226	2.65528	No associated gene
10451710	4.35336	3.316	MGI:1923688	Rftn1	raftlin lipid raft linker 1	protein coding gene
10530163	4.25644	1.36466	MGI:97891	Rfc1	replication factor C (activator 1) 1	protein coding gene
10579872	4.20508	2.33529	MGI:107749	Tpd52	tumor protein D52	protein coding gene
10549532	4.16528	2.06196	No associated gene
10444312	4.14172	1.10971	MGI:1859549	Btnl2	butyrophilin-like 2	protein coding gene
10365833	4.14142	0.829751	MGI:3045318	Usp44	ubiquitin specific peptidase 44	protein coding gene
10561017	4.11558	1.00078	MGI:108414	Pafah1b3	platelet-activating factor acetylhydrolase, isoform 1b, subunit 3	protein coding gene
10594911	4.11268	1.23643	MGI:1201610	Tex9	testis expressed gene 9	protein coding gene
10554370	4.10793	1.5807	MGI:1921747	Zfp710	zinc finger protein 710	protein coding gene
10498620	4.08925	1.65928	MGI:1914199	Trim59	tripartite motif-containing 59	protein coding gene
10416037	4.08075	3.15336	MGI:1289156	Pbk	PDZ binding kinase	protein coding gene
10566254	4.07023	1.26329	MGI:96021	Hbb-b1	hemoglobin, beta adult major chain	protein coding gene
10540283	4.05822	0.634108	MGI:3027896	Ppp4r2	protein phosphatase 4, regulatory subunit 2	protein coding gene
10592160	4.03418	1.03776	MGI:3643568	Gm6762	predicted pseudogene 6762	pseudogene
10353947	4.03385	1.65495	MGI:1927110	Tmem131	transmembrane protein 131	protein coding gene
10425880	4.02986	1.88243	MGI:1924714	Prr5	proline rich 5 (renal)	protein coding gene
10565315	4.02079	0.766339	MGI:95482	Fah	fumarylacetoacetate hydrolase	protein coding gene
10363118	4.00154	1.43386	MGI:1913936	Dcbld1	discoidin, CUB and LCCL domain containing 1	protein coding gene
10600476	3.97965	1.40512	MGI:3643860	Gm4989	predicted pseudogene 4989	pseudogene
10406254	3.96115	2.01288	MGI:2183438	Ell2	elongation factor RNA polymerase II 2	protein coding gene
10453512	3.95934	1.61442	MGI:103561	Kpna2	karyopherin (importin) alpha 2	protein coding gene
10598586	3.95427	0.496192	MGI:103569	Xk	Kell blood group precursor (McLeod phenotype) homolog	protein coding gene
10349637	3.93549	1.73642	MGI:1919669	Fam72a	family with sequence similarity 72, member A	protein coding gene
10351140	3.93364	0.788032	MGI:107566	Kifap3	kinesin-associated protein 3	protein coding gene
10376534	3.91597	0.605994	MGI:1349438	Mprip	myosin phosphatase Rho interacting protein	protein coding gene
10522182	3.91528	0.588841	MGI:1921984	Rhoh	ras homolog gene family, member H	protein coding gene
10388718	3.91053	0.24039	MGI:1197006	Pipox	pipecolic acid oxidase	protein coding gene
10525542	3.90585	2.0021	MGI:1924295	Bcl7a	B-cell CLL/lymphoma 7A	protein coding gene
10467907	3.9012	2.1516	MGI:2387613	Erlin1	ER lipid raft associated 1	protein coding gene
10362904	3.89316	1.87285	MGI:2178759	Rtn4ip1	reticulon 4 interacting protein 1	protein coding gene
10599826	3.86875	0.668355	MGI:88384	F9	coagulation factor IX	protein coding gene
10523905	3.83445	0.687179	MGI:105050	Mtf2	metal response element binding transcription factor 2	protein coding gene
10578916	3.8303	0.596257	MGI:1913484	Sc4mol	sterol-C4-methyl oxidase-like	protein coding gene
10557342	3.82089	3.37291	MGI:1890475	Il21r	interleukin 21 receptor	protein coding gene
10341707	3.81906	1.10579	No associated gene
10510552	3.80826	2.13089	MGI:2683486	Rere	arginine glutamic acid dipeptide (RE) repeats	protein coding gene
10412466	3.79073	1.60676	MGI:107592	Hmgcs1	3-hydroxy-3-methylglutaryl-Coenzyme A synthase 1	protein coding gene
10482301	3.77114	1.8927	MGI:2443716	Scai	suppressor of cancer cell invasion	protein coding gene
10467162	3.76254	1.55725	MGI:1922985	Pank1	pantothenate kinase 1	protein coding gene
10341813	3.76094	1.06581	No associated gene
10599696	3.74324	1.58484	MGI:2442593	Ddx26b	DEAD/H (Asp-Glu-Ala-Asp/His) box polypeptide 26B	protein coding gene
10458940	3.73256	1.92035	MGI:2442338	Zfp608	zinc finger protein 608	protein coding gene
10431948	3.72024	0.186891	MGI:1277218	Rpap3	RNA polymerase II associated protein 3	protein coding gene
10523923	3.71468	1.35831	MGI:1922974	Ccdc18	coiled-coil domain containing 18	protein coding gene
10522160	3.68688	1.93453	MGI:2684414	N4bp2	NEDD4 binding protein 2	protein coding gene
10455647	3.68422	2.63846	MGI:2147191	Tnfaip8	tumor necrosis factor, alpha-induced protein 8	protein coding gene
10558454	3.68146	0.82674	MGI:1353653	Glrx3	glutaredoxin 3	protein coding gene
10485445	3.66639	0.47356	MGI:1270840	Ehf	ets homologous factor	protein coding gene
10414527	3.65603	1.42607	MGI:3712328	Pnp2	purine-nucleoside phosphorylase 2	protein coding gene
10416653	3.64818	0.97552	MGI:2685141	Kbtbd7	kelch repeat and BTB (POZ) domain containing 7	protein coding gene
10504817	3.63351	1.64677	MGI:98728	Tgfbr1	transforming growth factor, beta receptor I	protein coding gene
10418702	3.62393	1.91402	MGI:1344391	Sh3bp5	SH3-domain binding protein 5 (BTK-associated)	protein coding gene
10461558	3.61934	0.27973	MGI:1929691	Slc15a3	solute carrier family 15, member 3	protein coding gene
10505132	3.61437	1.79774	MGI:1306795	Akap2	A kinase (PRKA) anchor protein 2	protein coding gene
10372844	3.56384	0.896943	MGI:2179722	Rassf3	Ras association (RalGDS/AF-6) domain family member 3	protein coding gene
10418410	3.55815	1.75996	MGI:97598	Prkcd	protein kinase C, delta	protein coding gene
10372503	3.55494	0.560574	MGI:1341817	Lgr5	leucine rich repeat containing G protein coupled receptor 5	protein coding gene
10358845	3.55179	1.21833	MGI:3761270	E330020D12Rik	Riken cDNA E330020D12 gene	unclassified gene
10506603	3.54934	1.90207	MGI:1919725	Ssbp3	single-stranded DNA binding protein 3	protein coding gene
10375980	3.52895	1.51426	MGI:2136171	Aff4	AF4/FMR2 family, member 4	protein coding gene
10576946	3.52857	0.215282	MGI:1335098	Lig4	ligase IV, DNA, ATP-dependent	protein coding gene
10382136	3.50634	0.108013	MGI:1916316	1810010H24Rik	RIKEN cDNA 1810010H24 gene	unclassified gene
10550935	3.506	0.722298	MGI:99137	Xrcc1	X-ray repair complementing defective repair in Chinese hamster cells 1	protein coding gene
10481711	3.49859	0.174977	MGI:107363	Stxbp1	syntaxin binding protein 1	protein coding gene
10534281	3.49005	1.04711	MGI:1313136	Clip2	CAP-GLY domain containing linker protein 2	protein coding gene
10583320	3.48727	0.683519	MGI:3039636	BC017612	cDNA sequence BC017612	protein coding gene
10352448	3.46984	2.20896	MGI:1927070	Dusp10	dual specificity phosphatase 10	protein coding gene
10454286	3.46262	1.73147	MGI:106271	Mapre2	microtubule-associated protein, RP/EB family, member 2	protein coding gene
10345550	3.46023	0.439996	MGI:1918103	Vwa3b	von Willebrand factor A domain containing 3B	protein coding gene
10499035	3.45987	0.901328	MGI:1924165	Mnd1	meiotic nuclear divisions 1 homolog (S. cerevisiae)	protein coding gene
10362245	3.44708	0.685182	MGI:103009	Epb4.1l2	erythrocyte protein band 4.1-like 2	protein coding gene
10362171	3.42557	2.75804	MGI:1858210	Stx7	syntaxin 7	protein coding gene
10414514	3.40613	1.08763	MGI:97365	Pnp	purine-nucleoside phosphorylase	protein coding gene
10408741	3.39996	1.31842	MGI:2145316	Txndc5	thioredoxin domain containing 5	protein coding gene
10385455	3.38226	0.686843	MGI:2159681	Timd2	T-cell immunoglobulin and mucin domain containing 2	protein coding gene
10471904	3.35438	1.22729	MGI:1921442	Arpc5l	actin related protein 2/3 complex, subunit 5-like	protein coding gene
10482181	3.33608	1.55815	MGI:104626	Strbp	spermatid perinuclear RNA binding protein	protein coding gene
10441620	3.32838	1.24674	MGI:1922546	Fgfr1op	Fgfr1 oncogene partner	protein coding gene
10422598	3.31209	0.389084	MGI:894288	Sepp1	selenoprotein P, plasma, 1	protein coding gene
10523190	3.29989	0.440051	MGI:2443349	Parm1	prostate androgen-regulated mucin-like protein 1	protein coding gene
10520965	3.29395	0.252125	MGI:99147	Yes1	Yamaguchi sarcoma viral (v-yes) oncogene homolog 1	protein coding gene
10599612	3.28731	0.476078	MGI:1918248	Phf6	PHD finger protein 6	protein coding gene
10396030	3.27998	1.05122	MGI:2442306	Fancm	Fanconi anemia, complementation group M	protein coding gene
10515090	3.24952	1.5841	MGI:105388	Cdkn2c	cyclin-dependent kinase inhibitor 2C (p18, inhibits CDK4)	protein coding gene
10595831	3.23991	1.1132	MGI:2442866	Zbtb38	zinc finger and BTB domain containing 38	protein coding gene
10608685	3.23789	0.818084	No associated gene
10465804	3.23085	0.773156	MGI:1914960	Polr2g	polymerase (RNA) II (DNA directed) polypeptide G	protein coding gene
10428232	3.22063	0.558805	MGI:2155865	Rrm2b	ribonucleotide reductase M2 B (TP53 inducible)	protein coding gene
10447417	3.21927	1.27523	MGI:1343961	Msh6	mutS homolog 6 (E. coli)	protein coding gene
10551347	3.2189	0.571053	MGI:2385271	Blvrb	biliverdin reductase B (flavin reductase (NADPH))	protein coding gene
10522976	3.20796	1.59319	MGI:106484	Rufy3	RUN and FYVE domain containing 3	protein coding gene
10518561	3.20261	1.33184	MGI:1917178	Apitd1	apoptosis-inducing, TAF9-like domain 1	protein coding gene
10351047	3.19209	1.41405	MGI:1917704	Cenpl	centromere protein L	protein coding gene
10422608	3.19134	1.3801	MGI:1914291	Oxct1	3-oxoacid CoA transferase 1	protein coding gene
10392135	3.18287	0.34893	MGI:95707	Gh	growth hormone	protein coding gene
10402073	3.18149	1.06688	MGI:1926017	2610021K21Rik	RIKEN cDNA 2610021K21 gene	protein coding gene
10402262	3.17824	0.842329	MGI:3780871	Gm2701	predicted gene 2701	unclassified gene
10589464	3.16731	1.29309	MGI:3642102	Gm10615	predicted gene 10615	protein coding gene
10500720	3.15569	0.739946	MGI:3607704	Slc22a15	solute carrier family 22 (organic anion/cation transporter), member 15	protein coding gene
10469581	3.15358	0.327838	MGI:95454	Etl4	enhancer trap locus 4	protein coding gene
10352242	3.14838	1.20837	MGI:1340806	Parp1	poly (ADP-ribose) polymerase family, member 1	protein coding gene
10508392	3.14567	0.406639	MGI:1922484	Rnf19b	ring finger protein 19B	protein coding gene
10353524	3.1431	0.788454	MGI:1917405	Ogfrl1	opioid growth factor receptor-like 1	protein coding gene
10556266	3.12389	1.64741	MGI:103075	Wee1	WEE 1 homolog 1 (S. pombe)	protein coding gene
10594301	3.12056	0.380472	MGI:2444283	Coro2b	coronin, actin binding protein, 2B	protein coding gene
10560190	3.11525	0.63912	MGI:2154274	Ehd2	EH-domain containing 2	protein coding gene
10464448	3.10972	0.417536	MGI:3643428	Gm6020	predicted gene 6020	pseudogene
10505276	3.09767	1.84149	MGI:1333843	Slc31a1	solute carrier family 31, member 1	protein coding gene
10480087	3.09614	0.955616	MGI:3650665	Gm13310	predicted gene 13310	pseudogene
10505643	3.09332	1.06705	MGI:1922152	4930473A06Rik	RIKEN cDNA 4930473A06 gene	protein coding gene
10505163	3.0932	0.237978	MGI:3510405	Zkscan16	zinc finger with KRAB and SCAN domains 16	protein coding gene
10520362	3.08626	0.539881	MGI:1916289	Insig1	insulin induced gene 1	protein coding gene
10411751	3.08332	1.17688	MGI:1916298	Slc30a5	solute carrier family 30 (zinc transporter), member 5	protein coding gene
10356461	3.08258	1.38633	MGI:2685821	Hjurp	Holliday junction recognition protein	protein coding gene
10359948	3.0774	0.575779	MGI:1334459	Uap1	UDP-N-acetylglucosamine pyrophosphorylase 1	protein coding gene
10502510	3.04962	0.361414	MGI:109360	Lmo4	LIM domain only 4	protein coding gene
10397818	3.04323	1.0538	MGI:1861601	Cpsf2	cleavage and polyadenylation specific factor 2	protein coding gene
10535979	3.0225	1.5865	MGI:1916513	Rfc3	replication factor C (activator 1) 3	protein coding gene
10450501	2.99456	1.05223	MGI:104798	Tnf	tumor necrosis factor	protein coding gene
10340514	2.99384	0.812393	No associated gene
10367634	2.99264	0.823133	MGI:1932576	Akap12	A kinase (PRKA) anchor protein (gravin) 12	protein coding gene
10437698	2.98144	0.0287698	MGI:1923620	Txndc11	thioredoxin domain containing 11	protein coding gene
10592802	2.97849	0.405924	MGI:1919014	C2cd2l	C2 calcium-dependent domain containing 2-like	protein coding gene
10369252	2.97534	0.680663	MGI:1918110	39334	septin 10	protein coding gene
10511881	2.96516	1.13993	MGI:2444484	Manea	mannosidase, endo-alpha	protein coding gene
10478196	2.95622	0.863794	MGI:98788	Top1	topoisomerase (DNA) I	protein coding gene
10438445	2.94882	1.0045	MGI:2686922	Klhl6	kelch-like 6 (Drosophila)	protein coding gene
10452508	2.94646	0.601904	MGI:2137520	Twsg1	twisted gastrulation homolog 1 (Drosophila)	protein coding gene
10381809	2.93754	0.606597	MGI:96612	Itgb3	integrin beta 3	protein coding gene
10412909	2.93427	1.24317	MGI:102706	Fdft1	farnesyl diphosphate farnesyl transferase 1	protein coding gene
10396652	2.92703	0.53525	MGI:96243	Hspa2	heat shock protein 2	protein coding gene
10505747	2.9243	1.59983	MGI:1915691	Rraga	Ras-related GTP binding A	protein coding gene
10428998	2.912	0.963783	MGI:1342335	Asap1	ArfGAP with SH# domain, ankyrin repeat and PH domain1	protein coding gene
10363379	2.91101	0.972257	MGI:2384909	Cbara1	calcium binding atopy-related autoantigen 1	protein coding gene
10592106	2.90529	0.66905	MGI:2152213	Tirap	toll-interleukin 1 receptor (TIR) domain-containing adaptor protein	protein coding gene
10472893	2.90204	0.562226	MGI:2443258	B230120H23Rik	RIKEN cDNA B230120H23 gene	protein coding gene
10429341	2.90193	1.12885	MGI:95481	Ptk2	PTK2 protein tyrosine kinase 2	protein coding gene
10392347	2.90041	2.10393	MGI:1919045	Pitpnc1	phosphatidylinositol transfer protein, cytoplasmic 1	protein coding gene
10338835	2.89711	0.818515	No associated gene
10352166	2.88656	0.423968	MGI:2445141	Cnst	consortin, connexin sorting protein	protein coding gene
10544610	2.88505	1.2032	MGI:1890359	Igf2bp3	insulin-like growth factor 2 mRNA binding protein 3	protein coding gene
10396640	2.8695	1.10105	MGI:2685104	Akap5	A kinase (PRKA) anchor protein 5	protein coding gene
10446656	2.86112	0.33547	MGI:1891341	Lpin2	lipin 2	protein coding gene
10536593	2.85206	0.140192	MGI:1913887	Tsen15	tRNA splicing endonuclease 15 homolog (S. cerevisiae)	protein coding gene
10540952	2.84399	0.426881	MGI:1932386	Ift122	intraflagellar transport 122 homolog (Chlamydomonas)	protein coding gene
10504054	2.8427	0.467375	No associated gene
10416533	2.83863	0.735775	MGI:1918358	Ccdc122	coiled-coil domain containing 122	protein coding gene
10598018	2.83859	0.643166	No associated gene
10608671	2.83641	1.17734	No associated gene
10533446	2.83558	0.0473504	MGI:3603820	Tctn1	tectonic family member 1	protein coding gene
10553859	2.83379	1.36384	No associated gene
10555174	2.83114	0.319347	MGI:93882	Lrrc32	leucine rich repeat containing 32	protein coding gene
10407420	2.81657	0.957279	MGI:1927138	Net1	neuroepithelial cell transforming gene 1	protein coding gene
10514158	2.80921	1.24791	MGI:2142116	Psip1	PC4 and SFRS1 interacting protein 1	protein coding gene
10493660	2.80858	0.643959	MGI:1924845	Nup210l	nucleoporin 210-like	protein coding gene
10467041	2.79523	1.03313	MGI:1859310	Asah2	N-acylsphingosine amidohydrolase 2	protein coding gene
10571312	2.79161	0.751382	MGI:2442191	Dusp4	dual specificity phosphatase 4	protein coding gene
10386909	2.78754	1.1713	MGI:1920389	Cenpv	centromere protein V	protein coding gene
10485562	2.78341	0.429674	MGI:1314882	Hipk3	homeodomain interacting protein kinase 3	protein coding gene
10435149	2.7804	0.768634	MGI:1917955	Fyttd1	forty-two-three domain containing 1	protein coding gene
10490894	2.77896	0.553025	MGI:105091	E2f5	E2F transcription factor 5	protein coding gene
10584634	2.77221	0.656253	MGI:1858178	Usp2	ubiquitin specific peptidase 2	protein coding gene
10512236	2.77158	0.841202	MGI:1918345	Kif24	kinesin family member 24	protein coding gene
10578763	2.76881	0.666006	MGI:1929129	Sap30	sin3 associated polypeptide	protein coding gene
10605766	2.76493	0.445041	MGI:1930187	Maged1	melanoma antigen, family D, 1	protein coding gene
10485466	2.76451	1.40949	MGI:88271	Cat	catalase	protein coding gene
10367337	2.76395	1.06617	MGI:1914838	Rnf41	ring finger protein 41	protein coding gene
10363163	2.7598	0.35687	MGI:1913653	Asf1a	ASF1 anti-silencing function 1 homolog A (S. cerevisiae)	protein coding gene
10382243	2.75787	0.833727	MGI:95768	Gna13	guanine nucleotide binding protein, alpha 13	protein coding gene
10514366	2.75562	0.535207	MGI:1353653	Glrx3	glutaredoxin 3	protein coding gene
10396278	2.74972	0.594158	MGI:1914596	Daam1	dishevelled associated activator of morphogenesis 1	protein coding gene
10497105	2.74419	1.26794	MGI:1914394	Lrrc40	leucine rich repeat containing 40	protein coding gene
10573865	2.74368	0.849638	MGI:3781756	Gm3579	predicted gene 3579	unclassified gene
10512061	2.74214	0.744685	MGI:3650289	Gm12372	predicted gene 12372	pseudogene
10437432	2.74018	0.590047	MGI:1915074	Nmral1	NmrA-like family domain containing 1	protein coding gene
10455873	2.73871	0.79061	MGI:101924	Slc12a2	solute carrier family 12, member 2	protein coding gene
10402981	2.73229	0.194207	MGI:2685746	Gm900	predicted gene 900	protein coding gene
10395287	2.7305	0.878517	MGI:3584458	Atxn7l1	ataxin 7-like 1	protein coding gene
10443201	2.72886	1.01112	MGI:1345181	Pacsin1	protein kinase C and casein kinase substrate in neurons 1	protein coding gene
10592790	2.72838	0.756919	MGI:2429620	Hinfp	histone H4 transcription factor	protein coding gene
10494402	2.72466	0.475016	MGI:2448355	Hist2h3c1	histone cluster 2, H3c1	protein coding gene
10360443	2.72258	1.25174	MGI:95530	Fh1	fumarate hydratase 1	protein coding gene
10412378	2.71733	0.96325	MGI:1097686	H3f3a	H3 histone, family 3A	protein coding gene
10593060	2.71249	0.684439	MGI:2384878	Cep164	centrosomal protein 164	protein coding gene
10405263	2.69886	0.804003	MGI:2442599	4732471D19Rik	RIKEN cDNA 4732471D19 gene	protein coding gene
10366337	2.69796	0.416498	MGI:1855693	Nap1l1	nucleosome assembly protein 1-like 1	protein coding gene
10564857	2.68768	0.832184	MGI:96414	Idh2	isocitrate dehydrogenase 2 (NADP+), mitochondrial	protein coding gene
10350090	2.68559	0.853051	MGI:1914446	Ube2t	ubiquitin-conjugating enzyme E2T (putative)	protein coding gene
10577757	2.68409	0.828005	MGI:105376	Adam9	a disintegrin and metallopeptidase domain 9 (meltrin gamma)	protein coding gene
10535894	2.68173	0.824461	MGI:96113	Hmgb1	high mobility group box 1	protein coding gene
10577792	2.67914	1.21897	MGI:1928144	Plekha2	pleckstrin homology domain-containing, family A (phosphoinositide binding specific) member 2	protein coding gene
10426301	2.67444	0.848862	No associated gene
10514658	2.66671	0.777103	No associated gene
10375975	2.6612	0.385795	MGI:1196228	Zcchc10	zinc finger, CCHC domain containing 10	protein coding gene
10515164	2.65949	0.589003	MGI:1913838	Cmpk1	cytidine monophosphate (UMP-CMP) kinase 1	protein coding gene
10438575	2.64383	0.889058	MGI:1277964	Ehhadh	enoyl-Coenzyme A, hydratase/3-hydroxyacyl Coenzyme A dehydrogenase	protein coding gene
10411019	2.64265	0.703167	MGI:109519	Msh3	mutS homolog 3 (E. coli)	protein coding gene
10603785	2.63891	0.711389	MGI:1919268	Fundc1	FUN14 domain containing 1	protein coding gene
10431856	2.62502	0.0953808	MGI:1919443	Scaf11	SR-related CTD-associated factor 11	protein coding gene
10498309	2.62145	0.344172	MGI:97550	Pfn2	profilin 2	protein coding gene
10566067	2.61892	0.208277	MGI:1922462	Rnf121	ring finger protein 121	protein coding gene
10425923	2.6109	0.772447	MGI:1920475	Fam118a	family with sequence similarity 118, member A	protein coding gene
10503845	2.61007	0.470808	MGI:1926245	Ube2j1	ubiquitin-conjugating enzyme E2, J1	protein coding gene
10540507	2.6068	0.875808	MGI:1097686	H3f3a	H3 histone, family 3A	protein coding gene
10363962	2.60473	0.544066	MGI:95780	Gnaz	guanine nucleotide binding protein, alpha z subunit	protein coding gene
10595614	2.60066	0.729437	MGI:1919905	2810026P18Rik	RIKEN cDNA 2810026P18 gene	protein coding gene
10542691	2.59421	0.399556	MGI:108424	Lrmp	lymphoid-restricted membrane protein	protein coding gene
10372629	2.59313	1.20822	MGI:1927224	Yeats4	YEATS domain containing 4	protein coding gene
10509163	2.5898	0.722069	MGI:96398	Id3	inhibitor of DNA binding 3	protein coding gene
10451547	2.58756	1.01189	No associated gene
10560202	2.58485	0.128561	MGI:2154263	Gltscr1	glioma tumor suppressor candidate region gene 1	protein coding gene
10447141	2.58432	0.912266	MGI:1926048	Eml4	echinoderm microtubule associated protein like 4	protein coding gene
10399265	2.57864	0.478318	MGI:1276523	Ncoa1	nuclear receptor coactivator 1	protein coding gene
10511042	2.57715	0.149079	MGI:2686516	C030017K20Rik	RIKEN cDNA C030017K20 gene	protein coding gene
10525893	2.57699	0.218508	MGI:1926144	Aacs	acetoacetyl-CoA synthetase	protein coding gene
10541091	2.57685	0.168011	MGI:1914492	Gemin6	gem (nuclear organelle) associated protein 6	protein coding gene
10458816	2.57582	0.518523	MGI:3040056	Ticam2	toll-like receptor adaptor molecule 2	protein coding gene
10579335	2.56773	0.344365	MGI:1913772	Pgpep1	pyroglutamyl-peptidase I	protein coding gene
10434869	2.56507	0.462803	MGI:1914751	Ccdc50	coiled-coil domain containing 50	protein coding gene
10585680	2.55246	0.619905	MGI:3642697	Gm16493	predicted gene 16493	protein coding gene
10416793	2.55206	0.139419	MGI:1355274	Uchl3	ubiquitin carboxyl-terminal esterase L3 (ubiquitin thiolesterase)	protein coding gene
10542993	2.54908	0.396425	MGI:106686	Pon3	paraoxonase 3	protein coding gene
10478160	2.5454	0.777508	MGI:1919128	Fam83d	family with sequence similarity 83, member D	protein coding gene
10398173	2.54145	1.49652	MGI:1261847	Vrk1	vaccinia related kinase 1	protein coding gene
10522301	2.54125	0.352527	MGI:3577767	Grxcr1	glutaredoxin, cysteine rich 1	protein coding gene
10367744	2.53602	0.648797	No associated gene
10435791	2.53444	0.552366	No associated gene
10512851	2.53422	0.120659	MGI:1923549	Erp44	endoplasmic reticulum protein 44	protein coding gene
10508382	2.5255	1.05672	MGI:87978	Ak2	adenylate kinase 2	protein coding gene
10360460	2.52343	0.610751	MGI:101913	Chml	choroideremia-like	protein coding gene
10372534	2.52295	0.856909	MGI:1919318	Cnot2	CCR4-NOT transcription complex, subunit 2	protein coding gene
10594758	2.51823	0.225554	MGI:1919327	Gcnt3	glucosaminyl (N-acetyl) transferase 3, mucin type	protein coding gene
10602385	2.51112	0.795869	MGI:107816	Pfkfb1	6-phosphofructo-2-kinase/fructose-2,6-biphosphatase 1	protein coding gene
10392437	2.50854	0.415758	MGI:3701776	Gm11696	predicted gene 11696	protein coding gene
10363599	2.50015	0.950149	MGI:1917682	Rufy2	RUN and FYVE domain-containing 2	protein coding gene
10428310	2.49914	0.836194	MGI:1859169	Azin1	antizyme inhibitor 1	protein coding gene
10521757	2.49738	1.0607	No associated gene
10499483	2.48914	0.802409	MGI:104888	Fdps	farnesyl diphosphate synthetase	protein coding gene
10429968	2.48898	0.676294	No associated gene
10395252	2.48815	0.330696	MGI:1919373	2010109K11Rik	RIKEN cDNA 2010109K11 gene	protein coding gene
10465638	2.48627	0.456633	MGI:1918249	Naa40	N(alpha)-acetyltransferase 40, NatD catalytic subunit, homolog (S. cerevisiae)	protein coding gene
10572301	2.48564	0.0346875	MGI:104526	Mef2b	myocyte enhancer factor 2B	protein coding gene
10448925	2.48378	0.242627	MGI:1928842	Cacna1h	calcium channel, voltage-dependent, T type, alpha 1H subunit	protein coding gene
10473190	2.47833	0.533261	MGI:1914111	Dnajc10	DnaJ (Hsp40) homolog, subfamily C, member 10	protein coding gene
10438572	2.4782	0.174525	MGI:1919440	2510009E07Rik	RIKEN cDNA 2510009E07 gene	protein coding gene
10392318	2.47226	0.353124	MGI:2444008	Bptf	bromodomain PHD finger transcription factor	protein coding gene
10353549	2.46781	0.21617	MGI:1915437	Fam135a	family with sequence similarity 135, member A	protein coding gene
10359917	2.4672	0.55985	MGI:1330808	Hsd17b7	hydroxysteroid (17-beta) dehydrogenase 7	protein coding gene
10493664	2.46516	0.395778	MGI:1924845	Nup210l	nucleoporin 210-like	protein coding gene
10456566	2.46019	0.783839	MGI:1333813	Mbd2	methyl-CpG binding domain protein 2	protein coding gene
10578521	2.45962	1.09875	MGI:2142610	Snx25	sorting nexin 25	protein coding gene
10595382	2.45454	0.323154	MGI:1923032	Lca5	Leber congenital amaurosis 5 (human)	protein coding gene
10360679	2.4518	0.186775	MGI:1097686	H3f3a	H3 histone, family 3A	protein coding gene
10594812	2.44936	0.649375	MGI:96216	Lipc	lipase, hepatic	protein coding gene
10527158	2.43912	0.168329	MGI:1352745	Fscn1	fascin homolog 1, actin bundling protein (Strongylocentrotus purpuratus)	protein coding gene
10479041	2.43637	0.902721	MGI:1889294	Rbm38	RNA binding motif protein 38	protein coding gene
10400030	2.43	0.319132	MGI:1914162	Bzw2	basic leucine zipper and W2 domains 2	protein coding gene
10436169	2.42307	1.36805	MGI:1921166	Ift57	intraflagellar transport 57 homolog (Chlamydomonas)	protein coding gene
10387638	2.42064	0.0928826	MGI:109167	Fgf11	fibroblast growth factor 11	protein coding gene
10458285	2.41973	0.339181	MGI:1918492	Spata24	spermatogenesis associated 24	protein coding gene
10395831	2.41839	0.513061	MGI:1196337	Brms1l	breast cancer metastasis-suppressor 1-like	protein coding gene
10513320	2.41118	0.615278	MGI:1914353	Ptgr1	prostaglandin reductase 1	protein coding gene
10392300	2.40124	0.245665	MGI:2444008	Bptf	bromodomain PHD finger transcription factor	protein coding gene
10583326	2.39279	0.412953	MGI:2442595	Slc36a4	solute carrier family 36 (proton/amino acid symporter), member 4	protein coding gene
10390746	2.39089	0.341048	No associated gene
10470564	2.38755	1.00861	MGI:107485	Ralgds	ral guanine nucleotide dissociation stimulator	protein coding gene
10425370	2.38288	0.643563	MGI:2178051	Cacna1i	calcium channel, voltage-dependent, alpha 1I subunit	protein coding gene
10425695	2.37664	1.28048	MGI:107585	Srebf2	sterol regulatory element binding factor 2	protein coding gene
10607877	2.3763	0.81124	MGI:97776	Prps2	phosphoribosyl pyrophosphate synthetase 2	protein coding gene
10583228	2.37441	0.529953	MGI:1920076	Fam76b	family with sequence similarity 76, member B	protein coding gene
10394498	2.36861	0.617744	MGI:1921932	Wdr35	WD repeat domain 35	protein coding gene
10608667	2.36612	0.752461	No associated gene
10364559	2.36464	0.274765	MGI:1328360	Arid3a	AT rich interactive domain 3A (BRIGHT-like)	protein coding gene
10407511	2.36324	1.01619	No associated gene
10341863	2.36209	0.161111	No associated gene
10401343	2.35845	0.695715	MGI:2449952	Map3k9	mitogen-activated protein kinase kinase kinase 9	protein coding gene
10549530	2.35471	0.686635	No associated gene
10381798	2.35192	0.484523	MGI:97267	Myl4	myosin, light polypeptide 4	protein coding gene
10389561	2.35156	1.02262	MGI:1914737	Dhx40	DEAH (Asp-Glu-Ala-His) box polypeptide 40	protein coding gene
10553935	2.35117	0.779228	MGI:2444486	Tarsl2	threonyl-tRNA synthetase-like 2	protein coding gene
10581729	2.34861	0.828563	MGI:99526	Ddx19a	DEAD (Asp-Glu-Ala-Asp) box polypeptide 19a	protein coding gene
10498332	2.34211	0.191514	MGI:108062	Siah2	seven in absentia 2	protein coding gene
10433161	2.33709	0.145222	MGI:3779834	Gm9106	predicted gene 9106	pseudogene
10598638	2.33364	0.532228	MGI:1915291	Mid1ip1	Mid1 interacting protein 1 (gastrulation specific G12-like (zebrafish))	protein coding gene
10595836	2.32378	0.200157	MGI:2442867	E030011O05Rik	RIKEN cDNA E030011O05 gene	unclassified gene
10608661	2.32119	0.288682	No associated gene
10528385	2.30946	0.124231	MGI:103022	Reln	reelin	protein coding gene
10583732	2.30855	0.134391	MGI:96765	Ldlr	low density lipoprotein receptor	protein coding gene
10503023	2.30763	0.206165	MGI:1339968	Cth	cystathionase (cystathionine gamma-lyase)	protein coding gene
10351347	2.2976	0.644228	MGI:1344382	Creg1	cellular repressor of E1A-stimulated genes 1	protein coding gene
10607848	2.29177	0.0557406	MGI:1858599	Egfl6	EGF-like-domain, multiple 6	protein coding gene
10445434	2.28989	0.427898	MGI:1915815	Mrps18a	mitochondrial ribosomal protein S18A	protein coding gene
10375909	2.28621	0.936283	MGI:2388268	Cdkl3	cyclin-dependent kinase-like 3	protein coding gene
10349100	2.28363	0.715018	MGI:3647491	Gm6651	predicted gene 6651	pseudogene
10575961	2.2816	0.951263	MGI:894652	Usp10	ubiquitin specific peptidase 10	protein coding gene
10369989	2.2795	0.236004	MGI:1298381	Ddt	D-dopachrome tautomerase	protein coding gene
10497001	2.26212	0.29561	MGI:88527	Cryz	crystallin, zeta	protein coding gene
10502778	2.26061	0.0936991	MGI:2139714	Lphn2	latrophilin 2	protein coding gene
10526120	2.25944	0.771614	MGI:1298231	Tpst1	protein-tyrosine sulfotransferase 1	protein coding gene
10450926	2.25677	0.223786	MGI:102552	Crisp3	cysteine-rich secretory protein 3	protein coding gene
10345548	2.24052	0.128824	MGI:1918103	Vwa3b	von Willebrand factor A domain containing 3B	protein coding gene
10453026	2.23955	0.466365	MGI:1922542	Prkd3	protein kinase D3	protein coding gene
10602865	2.23777	0.208165	MGI:2448588	Map3k15	mitogen-activated protein kinase kinase kinase 15	protein coding gene
10447097	2.23498	0.0890657	MGI:1914492	Gemin6	gem (nuclear organelle) associated protein 6	protein coding gene
10399024	2.23327	0.437552	MGI:2444636	Adam6b	a disintegrin and metallopeptidase domain 6B	protein coding gene
10457606	2.23208	0.200873	MGI:1918269	Kctd1	potassium channel tetramerisation domain containing 1	protein coding gene
10374185	2.22447	0.525619	MGI:2384924	Ccm2	cerebral cavernous malformation 2 homolog (human)	protein coding gene
10572722	2.22418	0.490426	MGI:3781945	Gm3771	predicted gene 3771	pseudogene
10552276	2.22298	0.266248	MGI:104632	Ube2h	ubiquitin-conjugating enzyme E2H	protein coding gene
10575291	2.22267	0.625501	MGI:1923121	Zfp821	zinc finger protein 821	protein coding gene
10607062	2.22037	0.800794	MGI:3708112	Hmgn2l6	high-mobility group nucleosomal binding domain 2-like 6	pseudogene
10435075	2.22024	0.538508	MGI:98822	Tfrc	transferrin receptor	protein coding gene
10583697	2.21354	0.22151	MGI:88192	Smarca4	SWI/SNF related, matrix associated, actin dependent regulator of chromatin, subfamily a, member 4	protein coding gene
10604199	2.21051	0.512542	MGI:1919834	Cul4b	cullin 4B	protein coding gene
10568758	2.20873	0.175552	MGI:1924502	9430038I01Rik	RIKEN cDNA 9430038I01 gene	protein coding gene
10418846	2.20166	0.388765	MGI:3588196	3425401B19Rik	RIKEN cDNA 3425401B19 gene	protein coding gene
10466818	2.20017	0.309256	MGI:2385089	Cbwd1	COBW domain containing 1	protein coding gene
10415875	2.19904	0.351965	MGI:1919650	Pinx1	PIN2/TERF1 interacting, telomerase inhibitor 1	protein coding gene
10601326	2.19804	0.459695	MGI:2685620	Uprt	uracil phosphoribosyltransferase (FUR1) homolog (S. cerevisiae)	protein coding gene
10598654	2.19732	0.199742	MGI:3714114	Gm14483	predicted gene 14483	protein coding gene
10467091	2.1944	0.263677	MGI:1915229	Atad1	ATPase family, AAA domain containing 1	protein coding gene
10577655	2.19331	0.177286	MGI:96416	Ido1	indoleamine 2,3-dioxygenase 1	protein coding gene
10510422	2.19233	0.542478	MGI:1196251	Casz1	castor homolog 1, zinc finger (Drosophila)	protein coding gene
10533474	2.18752	0.324847	MGI:1916198	1500011H22Rik	RIKEN cDNA 1500011H22 gene	protein coding gene
10341742	2.18627	0.570731	No associated gene
10529741	2.18551	0.517961	MGI:1917285	Rab28	RAB28, member RAS oncogene family	protein coding gene
10486522	2.18133	0.599547	MGI:1270153	Zfp106	zinc finger protein 106	protein coding gene
10600765	2.17082	0.640027	MGI:2147987	Pcyt1b	phosphate cytidylyltransferase 1, choline, beta isoform	protein coding gene
10397717	2.16686	0.266809	MGI:1920036	Tdp1	tyrosyl-DNA phosphodiesterase 1	protein coding gene
10582599	2.16621	0.416927	MGI:2442620	Nup133	nucleoporin 133	protein coding gene
10389717	2.16192	0.184999	No associated gene
10483563	2.15808	0.430544	MGI:2441683	Tlk1	tousled-like kinase 1	protein coding gene
10344633	2.1572	0.663618	MGI:1196624	Tcea1	transcription elongation factor A (SII) 1	protein coding gene
10450744	2.15421	0.228727	MGI:3780121	Gm9713	predicted gene 9713	pseudogene
10431974	2.15074	0.182428	MGI:2441741	Rapgef3	Rap guanine nucleotide exchange factor (GEF) 3	protein coding gene
10587495	2.1499	0.340492	MGI:1929475	Irak1bp1	interleukin-1 receptor-associated kinase 1 binding protein 1	protein coding gene
10365830	2.14722	0.504484	No associated gene
10542006	2.14627	0.914448	MGI:107893	D6Wsu163e	DNA segment, Chr 6, Wayne State University 163, expressed	protein coding gene
10571815	2.13966	0.260745	MGI:107671	Gpm6a	glycoprotein m6a	protein coding gene
10549200	2.13905	0.380438	MGI:98367	Sox5	SRY-box containing gene 5	protein coding gene
10352320	2.1381	0.262065	MGI:2384789	Tmem63a	transmembrane protein 63a	protein coding gene
10590892	2.13679	0.354452	MGI:1915551	Cep57	centrosomal protein 57	protein coding gene
10537179	2.1271	0.511889	MGI:1098242	Bpgm	2,3-bisphosphoglycerate mutase	protein coding gene
10345554	2.12232	0.0826646	MGI:1918103	Vwa3b	von Willebrand factor A domain containing 3B	protein coding gene
10400795	2.12136	0.445345	MGI:1927144	Sav1	salvador homolog 1 (Drosophila)	protein coding gene
10390507	2.1165	0.374434	MGI:1920223	Fbxo47	F-box protein 47	protein coding gene
10421810	2.10987	0.486361	MGI:1913464	1190002H23Rik	RIKEN cDNA 1190002H23 gene	protein coding gene
10437594	2.10702	0.0454178	MGI:2182061	Usp7	ubiquitin specific peptidase 7	protein coding gene
10379795	2.10358	0.160271	MGI:1354742	Synrg	synergin, gamma	protein coding gene
10448803	2.10289	0.688629	MGI:1196260	Hn1l	hematological and neurological expressed 1-like	protein coding gene
10535273	2.10034	0.133617	MGI:95767	Gna12	guanine nucleotide binding protein, alpha 12	protein coding gene
10352133	2.1001	0.482488	MGI:1915476	Efcab2	EF-hand calcium binding domain 2	protein coding gene
10364093	2.09325	0.482609	MGI:1917627	Derl3	Der1-like domain family, member 3	protein coding gene
10496015	2.09279	0.0350411	MGI:1913600	Pla2g12a	phospholipase A2, group XIIA	protein coding gene
10516823	2.08938	0.461883	MGI:95401	Epb4.1	erythrocyte protein band 4.1	protein coding gene
10489364	2.07927	0.507704	MGI:1913930	3230401D17Rik	RIKEN cDNA 3230401D17 gene	protein coding gene
10566050	2.07697	0.303026	MGI:1333800	Il18bp	interleukin 18 binding protein	protein coding gene
10574087	2.07356	0.458963	MGI:1927406	Herpud1	homocysteine-inducible, endoplasmic reticulum stress-inducible, ubiquitin-like domain member 1	protein coding gene
10373202	2.06948	0.516726	MGI:1277989	Shmt2	serine hydroxymethyltransferase 2 (mitochondrial)	protein coding gene
10351465	2.06594	0.332927	MGI:1925715	1700084C01Rik	RIKEN cDNA 1700084C01 gene	protein coding gene
10410877	2.06458	0.436038	MGI:1914736	Polr3g	polymerase (RNA) III (DNA directed) polypeptide G	protein coding gene
10409330	2.06113	0.277541	MGI:1921162	4833439L19Rik	RIKEN cDNA 4833439L19 gene	protein coding gene
10590690	2.05935	0.53321	MGI:107736	Dync2h1	dynein cytoplasmic 2 heavy chain 1	protein coding gene
10409508	2.05639	0.511278	MGI:1920185	Ddx41	DEAD (Asp-Glu-Ala-Asp) box polypeptide 41	protein coding gene
10407126	2.05603	0.359287	MGI:1099790	Plk2	polo-like kinase 2 (Drosophila)	protein coding gene
10522784	2.05535	0.653843	MGI:96136	Hmgn2	high mobility group nucleosomal binding domain 2	protein coding gene
10357164	2.05424	0.180476	MGI:103006	Epb4.1l5	erythrocyte protein band 4.1-like 5	protein coding gene
10456556	2.05312	0.274867	MGI:2156774	Stard6	StAR-related lipid transfer (START) domain containing 6	protein coding gene
10441706	2.04803	0.237907	MGI:1914181	1700010I14Rik	RIKEN cDNA 1700010I14 gene	protein coding gene
10344723	2.04649	0.215356	MGI:1929721	Rrs1	RRS1 ribosome biogenesis regulator homolog (S. cerevisiae)	protein coding gene
10458138	2.04269	0.627587	MGI:1925906	Brd8	bromodomain containing 8	protein coding gene
10553993	2.04151	0.340637	MGI:1916231	Snrpa1	small nuclear ribonucleoprotein polypeptide A'	protein coding gene
10445702	2.04044	0.509068	MGI:2685391	Usp49	ubiquitin specific peptidase 49	protein coding gene
10481474	2.03762	0.430391	MGI:109501	Crat	carnitine acetyltransferase	protein coding gene
10352306	2.03595	0.427563	MGI:1277956	Pycr2	pyrroline-5-carboxylate reductase family, member 2	protein coding gene
10525374	2.03156	0.311123	MGI:2444593	Pptc7	PTC7 protein phosphatase homolog (S. cerevisiae)	protein coding gene
10406733	2.03003	0.251286	MGI:1919364	Zbed3	zinc finger, BED domain containing 3	protein coding gene
10488892	2.0264	0.631093	MGI:1930751	Trpc4ap	transient receptor potential cation channel, subfamily C, member 4 associated protein	protein coding gene
10344803	2.02626	0.209166	MGI:2681832	Cspp1	centrosome and spindle pole associated protein 1	protein coding gene
10384150	2.01717	0.358972	MGI:1338779	Purb	purine rich element binding protein B	protein coding gene
10401181	2.01656	0.469395	MGI:102581	Rdh11	retinol dehydrogenase 11	protein coding gene
10385790	2.01632	0.0997187	MGI:1342292	Hspa4	heat shock protein 4	protein coding gene
10473356	2.01439	0.102035	MGI:1914500	Ube2l6	ubiquitin-conjugating enzyme E2L 6	protein coding gene
10403066	2.00595	0.429288	MGI:4439634	Gm16710	predicted gene, 16710	gene segment
10479765	2.00574	0.590151	MGI:1890396	Suv39h2	suppressor of variegation 3-9 homolog 2 (Drosophila)	protein coding gene
10369086	2.00539	0.432329	MGI:2149946	Gopc	golgi associated PDZ and coiled-coil motif containing	protein coding gene
10510219	2.00531	0.655608	MGI:2448759	Cdv3	carnitine deficiency-associated gene expressed in ventricle 3	protein coding gene
10458262	2.00265	0.40831	MGI:1341903	Slc23a1	solute carrier family 23 (nucleobase transporters), member 1	protein coding gene
10595059	2.0023	0.072592	MGI:2680765	Hcrtr2	hypocretin (orexin) receptor 2	protein coding gene
10386743	1.99551	0.246768	MGI:1333766	Epn2	epsin 2	protein coding gene
10409202	1.99472	0.160944	No associated gene
10594315	1.99264	0.612819	MGI:1335087	Fem1b	feminization 1 homolog b (C. elegans)	protein coding gene
10340531	1.99054	0.56126	No associated gene
10437160	1.98793	0.500811	MGI:95456	Ets2	E26 avian leukemia oncogene 2, 3' domain	protein coding gene
10409660	1.98438	0.356498	MGI:1891694	Gkap1	G kinase anchoring protein 1	protein coding gene
10526217	1.98371	0.433714	MGI:1341868	Rfc2	replication factor C (activator 1) 2	protein coding gene
10543686	1.98356	0.295012	MGI:104632	Ube2h	ubiquitin-conjugating enzyme E2H	protein coding gene
10406519	1.98113	0.253007	MGI:1337006	Hapln1	hyaluronan and proteoglycan link protein 1	protein coding gene
10564220	1.97847	0.156698	No associated gene
10511498	1.97554	0.322236	MGI:1919051	Plekhf2	pleckstrin homology domain containing, family F (with FYVE domain) member 2	protein coding gene
10353750	1.9753	0.472441	MGI:1891254	Bag2	BCL2-associated athanogene 2	protein coding gene
10536369	1.97406	0.351623	MGI:2151071	C1galt1	core 1 synthase, glycoprotein-N-acetylgalactosamine 3-beta-galactosyltransferase, 1	protein coding gene
10401852	1.97159	0.384135	MGI:1922466	4930534B04Rik	RIKEN cDNA 4930534B04 gene	protein coding gene
10474223	1.96777	0.336268	MGI:1888996	Cd59b	CD59b antigen	protein coding gene
10407145	1.96469	0.100836	MGI:2442317	Mier3	mesoderm induction early response 1, family member 3	protein coding gene
10538873	1.96426	0.392707	No associated gene
10382701	1.96269	0.15165	MGI:1927479	Sap30bp	SAP30 binding protein	protein coding gene
10502780	1.96021	0.149791	MGI:2139714	Lphn2	latrophilin 2	protein coding gene
10403258	1.95695	0.584861	MGI:99845	Gdi2	guanosine diphosphate (GDP) dissociation inhibitor 2	protein coding gene
10338402	1.95621	0.434739	No associated gene
10359339	1.95486	0.0768596	MGI:1352507	Rabgap1l	RAB GTPase activating protein 1-like	protein coding gene
10453062	1.95411	0.245474	MGI:1929492	Atl2	atlastin GTPase 2	protein coding gene
10495685	1.95389	0.157983	MGI:2443818	Arhgap29	Rho GTPase activating protein 29	protein coding gene
10502776	1.94799	0.287593	MGI:2139714	Lphn2	latrophilin 2	protein coding gene
10514713	1.94713	0.164751	MGI:2385328	Wdr78	WD repeat domain 78	protein coding gene
10597714	1.94636	0.248376	MGI:1345149	Scn11a	sodium channel, voltage-gated, type XI, alpha	protein coding gene
10370837	1.94234	0.750548	MGI:98510	Tcf3	transcription factor 3	protein coding gene
10408677	1.93838	0.393737	MGI:2683538	Lyrm4	LYR motif containing 4	protein coding gene
10340420	1.92784	0.26765	No associated gene
10434281	1.92618	0.165295	MGI:3641695	Gm10088	predicted gene 10088	protein coding gene
10567743	1.92412	0.260608	MGI:1914961	Nsmce1	non-SMC element 1 homolog (S. cerevisiae)	protein coding gene
10411690	1.91861	0.132644	MGI:1333807	Rad17	RAD17 homolog (S. pombe)	protein coding gene
10382565	1.91577	0.33397	MGI:1354367	Mrps7	mitchondrial ribosomal protein S7	protein coding gene
10338514	1.91577	0.349739	No associated gene
10359190	1.91329	0.155196	MGI:2443990	Fam20b	family with sequence similarity 20, member B	protein coding gene
10486112	1.91317	0.349763	MGI:2176433	Bmf	BCL2 modifying factor	protein coding gene
10395394	1.91313	0.230491	MGI:1923097	Ispd	isoprenoid synthase domain containing	protein coding gene
10411287	1.91251	0.28363	MGI:1915312	Btf3l4	basic transcription factor 3-like 4	protein coding gene
10565250	1.90396	0.209724	MGI:1891420	Mesdc1	mesoderm development candidate 1	protein coding gene
10463164	1.90378	0.289925	MGI:109450	Frat1	frequently rearranged in advanced T-cell lymphomas	protein coding gene
10515051	1.90373	0.39009	MGI:1923784	Osbpl9	oxysterol binding protein-like 9	protein coding gene
10406898	1.89892	0.287746	MGI:1888697	Taf9	TAF9 RNA polymerase II, TATA box binding protein (TBP)-associated factor	protein coding gene
10457250	1.89829	0.117985	MGI:1922665	Arhgap12	Rho GTPase activating protein 12	protein coding gene
10493670	1.89785	0.184797	MGI:1924845	Nup210l	nucleoporin 210-like	protein coding gene
10466000	1.89627	0.553362	MGI:1920232	Tmem138	transmembrane protein 138	protein coding gene
10458757	1.88641	0.250916	MGI:1096551	Morf4l1	mortality factor 4 like 1	protein coding gene
10516551	1.88561	0.315094	MGI:1921898	S100pbp	S100P binding protein	protein coding gene
10384782	1.88552	0.1235	MGI:1917172	Vrk2	vaccinia related kinase 2	protein coding gene
10406865	1.88511	0.151155	MGI:1919064	Mrps27	mitochondrial ribosomal protein S27	protein coding gene
10539882	1.88113	0.226741	MGI:1928760	Ruvbl1	RuvB-like protein 1	protein coding gene
10392990	1.87776	0.398555	MGI:95805	Grb2	growth factor receptor bound protein 2	protein coding gene
10409992	1.87623	0.224805	No associated gene
10489463	1.8745	0.0896972	MGI:109297	Slpi	secretory leukocyte peptidase inhibitor	protein coding gene
10564736	1.8724	0.389144	MGI:1196389	Polg	polymerase (DNA directed), gamma	protein coding gene
10494924	1.87015	0.266131	MGI:2137357	Trim33	tripartite motif-containing 33	protein coding gene
10493640	1.86622	0.332283	MGI:1924845	Nup210l	nucleoporin 210-like	protein coding gene
10539894	1.86383	0.15604	MGI:1346042	Mgll	monoglyceride lipase	protein coding gene
10431410	1.86279	0.295094	MGI:1338024	Mapk11	mitogen-activated protein kinase 11	protein coding gene
10468231	1.86228	0.332599	MGI:1929699	Arl3	ADP-ribosylation factor-like 3	protein coding gene
10535247	1.86153	0.267437	MGI:1921489	Iqce	IQ motif containing E	protein coding gene
10408329	1.8574	0.323449	No associated gene
10600326	1.85437	0.0475543	MGI:1933244	Tktl1	transketolase-like 1	protein coding gene
10601903	1.85184	0.149637	MGI:1914245	Zcchc18	zinc finger, CCHC domain containing 18	protein coding gene
10426439	1.85136	0.0624565	MGI:1917029	Pphln1	periphilin 1	protein coding gene
10586920	1.84664	0.18682	MGI:2442675	Rfx7	regulatory factor X, 7	protein coding gene
10549544	1.84655	0.408377	MGI:3641777	Gm10388	predicted gene 10388	protein coding gene
10362630	1.8455	0.26065	No associated gene
10525877	1.84275	0.0813814	MGI:2442505	Zfp664	zinc finger protein 664	protein coding gene
10362633	1.84026	0.199938	MGI:1337131	Rev3l	REV3-like, catalytic subunit of DNA polymerase zeta RAD54 like (S. cerevisiae)	protein coding gene
10503281	1.83377	0.2538	MGI:3649777	Gm11821	predicted gene 11821	pseudogene
10344049	1.82874	0.101399	No associated gene
10606876	1.81766	0.144661	MGI:1927167	Morf4l2	mortality factor 4 like 2	protein coding gene
10444665	1.8149	0.300396	MGI:1859016	Ddah2	dimethylarginine dimethylaminohydrolase 2	protein coding gene
10487564	1.81101	0.187566	MGI:1930128	Zc3h8	zinc finger CCCH type containing 8	protein coding gene
10592763	1.81093	0.0882822	MGI:2429611	Nlrx1	NLR family member X1	protein coding gene
10453575	1.8098	0.369995	MGI:1918995	Cul2	cullin 2	protein coding gene
10347036	1.80653	0.199334	MGI:97175	Mtap2	microtubule-associated protein 2	protein coding gene
10543695	1.806	0.316807	No associated gene
10509820	1.80124	0.312985	MGI:1919784	Rcc2	regulator of chromosome condensation 2	protein coding gene
10445373	1.79553	0.14411	MGI:2443272	B230354K17Rik	RIKEN cDNA B230354K17 gene	protein coding gene
10438702	1.79416	0.243897	MGI:3702726	BC106179	cDNA sequence BC106179	protein coding gene
10458428	1.79225	0.145718	MGI:1277988	Uxt	ubiquitously expressed transcript	protein coding gene
10498800	1.7904	0.160885	MGI:1930715	Ube2d2	ubiquitin-conjugating enzyme E2D 2	protein coding gene
10357590	1.79005	0.178656	MGI:1330300	Dyrk3	dual-specificity tyrosine-(Y)-phosphorylation regulated kinase 3	protein coding gene
10493548	1.78793	0.188308	MGI:1915853	Pmvk	phosphomevalonate kinase	protein coding gene
10444394	1.78561	0.225919	MGI:1341793	Pbx2	pre B-cell leukemia transcription factor 2	protein coding gene
10376787	1.78547	0.0556978	MGI:1351471	B9d1	B9 protein domain 1	protein coding gene
10353438	1.78385	0.206617	MGI:1924817	Tram2	translocating chain-associating membrane protein 2	protein coding gene
10449687	1.77979	0.135835	MGI:1194909	Rsph1	radial spoke head 1 homolog (Chlamydomonas)	protein coding gene
10550564	1.77911	0.247193	MGI:94907	Dmwd	dystrophia myotonica-containing WD repeat motif	protein coding gene
10429178	1.77451	0.0550873	MGI:2681865	Zfat	zinc finger and AT hook domain containing	protein coding gene
10409645	1.77199	0.218968	MGI:1860276	Ubqln1	ubiquilin 1	protein coding gene
10418355	1.76536	0.0692862	MGI:88293	Cacna1d	calcium channel, voltage-dependent, L type, alpha 1D subunit	protein coding gene
10524229	1.76453	0.1441	No associated gene
10445941	1.7557	0.254089	MGI:3782655	Gm4471	predicted gene 4471	pseudogene
10513884	1.75441	0.134956	MGI:104636	Tle1	transducin-like enhancer of split 1, homolog of Drosophila E(spl)	protein coding gene
10603598	1.7512	0.240403	MGI:1344037	Rpgr	retinitis pigmentosa GTPase regulator	protein coding gene
10547492	1.75108	0.169103	MGI:1914450	Ccdc77	coiled-coil domain containing 77	protein coding gene
10343284	1.74772	0.197893	No associated gene
10584819	1.74688	0.144558	No associated gene
10427910	1.74655	0.0994524	MGI:3577015	Fam105b	family with sequence similarity 105, member B	protein coding gene
10364683	1.74548	0.138852	MGI:1341870	Stk11	serine/threonine kinase 11	protein coding gene
10569399	1.74494	0.117915	MGI:1861718	Trpm5	transient receptor potential cation channel, subfamily M, member 5	protein coding gene
10522024	1.74426	0.108524	MGI:1889508	Tbc1d1	TBC1 domain family, member 1	protein coding gene
10558825	1.74408	0.165853	MGI:1917802	Lrrc56	leucine rich repeat containing 56	protein coding gene
10401882	1.74308	0.285439	MGI:1933277	Gtf2a1	general transcription factor II A, 1	protein coding gene
10593095	1.74096	0.0910719	MGI:2384878	Cep164	centrosomal protein 164	protein coding gene
10518344	1.73998	0.354982	MGI:2448759	Cdv3	carnitine deficiency-associated gene expressed in ventricle 3	protein coding gene
10383395	1.7383	0.219504	MGI:1353497	Slc25a10	solute carrier family 25 (mitochondrial carrier, dicarboxylate transporter), member 10	protein coding gene
10437292	1.72629	0.0421081	MGI:106299	Slx4	SLX4 structure-specific endonuclease subunit homolog (S. cerevisiae)	protein coding gene
10454842	1.72554	0.120978	MGI:1930715	Ube2d2	ubiquitin-conjugating enzyme E2D 2	protein coding gene
10474419	1.72533	0.070808	MGI:1891468	Lgr4	leucine-rich repeat-containing G protein-coupled receptor 4	protein coding gene
10602166	1.7124	0.0810813	MGI:2147914	Nxt2	nuclear transport factor 2-like export factor 2	protein coding gene
10403934	1.7098	0.175785	MGI:1916296	Isca1	iron-sulfur cluster assembly 1 homolog (S. cerevisiae)	protein coding gene
10528154	1.70128	0.198093	MGI:3648736	Gm6455	predicted gene 6455	pseudogene
10508454	1.69864	0.154004	MGI:1913466	Bsdc1	BSD domain containing 1	protein coding gene
10439798	1.69859	0.117234	MGI:1917433	Dzip3	DAZ interacting protein 3, zinc finger	protein coding gene
10523001	1.69559	0.137615	MGI:1915723	Mobkl1a	MOB1, Mps One Binder kinase activator-like 1A (yeast)	protein coding gene
10409994	1.69222	0.0346235	MGI:3645613	Gm5665	predicted gene 5665	unclassified gene
10589800	1.69039	0.241775	MGI:1923749	Clasp2	CLIP associating protein 2	protein coding gene
10586759	1.67043	0.0898796	MGI:109327	Bnip2	BCL2/adenovirus E1B interacting protein 2	protein coding gene
10562784	1.66915	0.135461	MGI:1336170	Mybpc2	myosin binding protein C, fast-type	protein coding gene
10463282	1.66899	0.0606374	MGI:2135885	Entpd7	ectonucleoside triphosphate diphosphohydrolase 7	protein coding gene
10378114	1.66193	0.197556	MGI:1914378	Ube2g1	ubiquitin-conjugating enzyme E2G 1 (UBC7 homolog, C. elegans)	protein coding gene
10563275	1.65769	0.133571	MGI:1342299	Ruvbl2	RuvB-like protein 2	protein coding gene
10493690	1.65565	0.0353675	MGI:1924845	Nup210l	nucleoporin 210-like	protein coding gene
10532052	1.65324	0.130431	MGI:3036246	Hfm1	HFM1, ATP-dependent DNA helicase homolog (S. cerevisiae)	protein coding gene
10481634	1.65321	0.0976856	MGI:1915913	Slc25a25	solute carrier family 25 (mitochondrial carrier, phosphate carrier), member 25	protein coding gene
10606355	1.65232	0.145997	MGI:1926218	Cysltr1	cysteinyl leukotriene receptor 1	protein coding gene
10447100	1.63994	0.144596	MGI:2674071	Morn2	MORN repeat containing 2	protein coding gene
10450496	1.63655	0.0174039	MGI:1096324	Lst1	leukocyte specific transcript 1	protein coding gene
10369604	1.62583	0.133406	MGI:1353654	Vps26a	vacuolar protein sorting 26 homolog A (yeast)	protein coding gene
10389373	1.61775	0.0569298	MGI:1914134	Appbp2	amyloid beta precursor protein (cytoplasmic tail) binding protein 2	protein coding gene
10524882	1.61512	0.0786677	MGI:2144041	Wsb2	WD repeat and SOCS box-containing 2	protein coding gene
10385052	1.61413	0.0461783	MGI:1929706	Ranbp17	RAN binding protein 17	protein coding gene
10394699	1.61236	0.0806905	MGI:107926	Rock2	Rho-associated coiled-coil containing protein kinase 2	protein coding gene
10444320	1.60676	0.122758	MGI:1932027	Btnl3	butyrophilin-like 3	protein coding gene
10569569	1.60062	0.0772193	MGI:99695	Cttn	cortactin	protein coding gene
10430783	1.58871	0.0889141	MGI:1926179	Polr3h	polymerase (RNA) III (DNA directed) polypeptide H	protein coding gene
10468275	1.56729	0.0224985	MGI:1918291	Pcgf6	polycomb group ring finger 6	protein coding gene
10444911	1.55034	0.0280666	MGI:3525201	Mdc1	mediator of DNA damage checkpoint 1	protein coding gene
