# Supplementary material for: Ontology based molecular signatures for immune cell types via gene expression analysis
Source: BMC Bioinformatics. 2013 Aug 30;14:263. doi: 10.1186/1471-2105-14-263 (PMC3844401; doi:10.1186/1471-2105-14-263)
Supplement: Additional file 3 — Genes upregulated in NK cells. Side-by-side comparison of genes identified in OBAMS and ImmGen analyses with the genes ranked according to their fold-change (OBAMS) or delta score (ImmGen, data from supplementary file of Bezman et al. [32]) with the matches between the two lists indicated and potential reasons given to explain genes missing from either list. [file 1471-2105-14-263-S3.zip]

Archive with 5 entries (2 files):
- Additional File 3/
- Additional File 3/Genes upregulated in NK cells.xlsx
- __MACOSX/
- __MACOSX/Additional File 3/
- __MACOSX/Additional File 3/._Genes upregulated in NK cells.xlsx
