# Supplementary material for: Ontology based molecular signatures for immune cell types via gene expression analysis
Source: BMC Bioinformatics. 2013 Aug 30;14:263. doi: 10.1186/1471-2105-14-263 (PMC3844401; doi:10.1186/1471-2105-14-263)
Supplement: Additional file 3 — Genes upregulated in NK cells. Side-by-side comparison of genes identified in OBAMS and ImmGen analyses with the genes ranked according to their fold-change (OBAMS) or delta score (ImmGen, data from supplementary file of Bezman et al. [32]) with the matches between the two lists indicated and potential reasons given to explain genes missing from either list. [file 1471-2105-14-263-S3.zip › Additional File 3/Genes upregulated in NK cells.xlsx]

## Sheet: NK signature comparison
OBAMS							ImmGen NK analysis
symbol	MGI ID	FoldChange	Stdv	Match OBAMS to ImmGen	Potential reason		Symbol	MGI ID	Delta score	MATCH ImmGen to OBAMS	potential reason
Ncr1	MGI:1336212	220.768	55.2582	4			Klra8	MGI:102968	5	4
Klra8	MGI:102968	195.685	101.673	3			Ncr1	MGI:1336212	5	3
Klra10	MGI:1321093	183.484	92	7			Gzma	MGI:109266	4.5	#N/A	expressed in gd t cell iel
Klra9	MGI:1321153	168.197	80.4424	13			Adamts14	MGI:2179942	4	26
Klrb1c	MGI:107538	131.843	82.9502	52			Klra10	MGI:1321093	3.5	5
Klri2	MGI:2443965	105.596	32.5046	21			Klrb1a	MGI:107540	3.5	#N/A	expressed in gd t cell iel
Klra9	MGI:1321153	79.0426	34.613	13			Gzmb	MGI:109267	3	#N/A	expressed in gd t cell iel
Klrc3	MGI:1929720	74.6484	30.6102	20			Klra3	MGI:101905	3	14
Klra11-ps	MGI:1321092	72.9273	30.3707	#N/A	psuedo gene not included in network analysis		Klrb1b	MGI:107539	3	15
Klrk1	MGI:1196250	68.2806	35.4621	32			Itga2	MGI:96600	2.5	24
Il18rap	MGI:1338888	52.4114	33.053	46			Klra9	MGI:1321153	2.5	6
Klra3	MGI:101905	47.3842	19.977	10			Klre1	MGI:2662547	2.5	20
Klrb1b	MGI:107539	46.6989	17.4567	11			Serpinb9b	MGI:894668	2.5	35
Klrg1	MGI:1355294	44.4604	19.0525	79			Styk1	MGI:2141396	2.5	32
Klrb1f	MGI:2442965	44.029	23.0441	#N/A	non-lymphoid expression (monocytes)		Car5b	MGI:1926249	2	25
Itgam	MGI:96607	37.0459	14.5818	47			Dapk2	MGI:1341297	2	#N/A	expressed in gd t cell iel
Itgax	MGI:96609	34.1418	12.5719	#N/A	non-lymphoid expression (monocytes)		Klra1	MGI:101907	2	30
Klre1	MGI:2662547	31.3921	9.32721	14			Klrc3	MGI:1929720	2	10
Eomes	MGI:1201683	29.6157	19.2528	44			Klri2	MGI:2443965	2	8
Klra6	MGI:101902	29.5313	14.7653	51			Klri2	MGI:2443965	2	8
Samd3	MGI:2685469	26.8437	13.997	90			Mcam	MGI:1933966	2	#N/A	expressed in gd t cell iel
Itga2	MGI:96600	24.0504	7.66638	12			Prf1	MGI:97551	2	28
Car5b	MGI:1926249	22.6182	9.11703	17			Rbpms	MGI:1334446	2	#N/A	expressed in gd t cell iel
Adamts14	MGI:2179942	20.8236	5.33484	6			S1pr5	MGI:2150641	2	33
Khdc1a	MGI:2676610	20.7148	8.2004	31			St5	MGI:108517	2	42
Prf1	MGI:97551	20.2685	13.696	24			Cma1	MGI:96941	1.5	38
Serpinb9	MGI:106603	18.5871	12.8783	92			Gem	MGI:99844	1.5	#N/A	not clear
Klra1	MGI:101907	18.5406	5.90764	19			I830127L07Rik	MGI:3612406	1.5	31
I830127L07Rik	MGI:3612406	17.1729	10.4611	30			Khdc1a	MGI:2676610	1.5	27
Styk1	MGI:2141396	15.0862	4.53991	16			Klrk1	MGI:1196250	1.5	12
S1pr5	MGI:2150641	12.4714	5.63733	26			Klrk1	MGI:1196250	1.5	12
Nrarp	MGI:1914372	11.5706	6.47357	34			Nrarp	MGI:1914372	1.5	34
Serpinb9b	MGI:894668	11.087	2.40539	15			Osbpl3	MGI:1918970	1.5	#N/A	expressed in gd t cell iel
Pion	MGI:2442259	9.46719	6.25483	#N/A	non-lymphoid expression (monocytes)		Plscr4	MGI:2143267	1.5	52
As3mt	MGI:1929882	8.93002	5.34372	#N/A	non-lymphoid expression (monocytes)		Spry2	MGI:1345138	1.5	#N/A	expressed in gd t cell iel
Cma1	MGI:96941	8.12712	2.72755	28			Ndnf	MGI:1915419	1	54
Cmklr1	MGI:109603	7.85584	2.43283	#N/A	non-lymphoid expression (monocytes)		Angpt1	MGI:108448	1	#N/A	expressed in gd t cell thymus
Cldnd2	MGI:1921526	7.67979	4.38557	70			Cdc20b	MGI:3644472	1	58
Klf12	MGI:1333796	7.6501	2.98399	49			Cuedc1	MGI:2144281	1	63
St5	MGI:108517	7.48112	2.67257	27			Cym	MGI:2684977	1	57
Khdc1a	MGI:2676610	7.14534	2.88054	31			Cyp17a1	MGI:88586	1	48
Rap1gap2	MGI:3028623	6.66089	2.19705	74			Eomes	MGI:1201683	1	21
Lpin1	MGI:1891340	6.59696	4.68178	80			Gm10522	MGI:3642357	1	47
Pdgfb	MGI:97528	6.46693	2.0642	#N/A	non-lymphoid expression (monocytes)		Il18rap	MGI:1338888	1	13
Gm10522	MGI:3642357	6.45538	1.65584	45			Itgam	MGI:96607	1	18
Cyp17a1	MGI:88586	6.34751	2.18837	43			Kcnj8	MGI:1100508	1	#N/A	not clear
Kcnip3	MGI:1929258	6.12711	1.45238	#N/A	non-lymphoid expression (monocytes)		Klf12	MGI:1333796	1	41
Abcg2	MGI:1347061	5.65019	2.15632	59			Klhl4	MGI:2442829	1	#N/A	expressed in gd t cell iel
Eltd1	MGI:2655562	5.36429	1.12095	#N/A	non-lymphoid expression (monocytes)		Klra6	MGI:101902	1	22
Plscr4	MGI:2143267	4.82123	1.18924	36			Klrb1c	MGI:107538	1	7
Dhrs3	MGI:1315215	4.62809	1.77786	#N/A	non-lymphoid expression (monocytes)		Klrc2	MGI:1336162	1	#N/A	not clear
A930038C07Rik	MGI:1915419	4.37394	1.06455	38			Klrd1	MGI:1196275	1	#N/A	expressed in gd t cell iel
Rasl12	MGI:1918034	4.2661	1.48472	88			Ptpn12	MGI:104673	1	#N/A	expressed in gd t cell iel & others
Ern1	MGI:1930134	4.23406	1.6763	#N/A	non-lymphoid expression (monocytes)		Slc25a24	MGI:1917160	1	#N/A	expressed in gd t cell iel
Cym	MGI:2684977	3.88363	1.24105	42			Sytl3	MGI:1933367	1	#N/A	expressed in gd t cell iel
Cdc20b	MGI:3644472	3.88052	1.0141	40			Syne3	MGI:2442408	0.5	#N/A	?
Rap2a	MGI:97855	3.44907	1.19156	87			Abcg2	MGI:1347061	0.5	50
Fer	MGI:105917	3.40065	0.635097	#N/A	non-lymphoid expression (monocytes)		Agpat2	MGI:1914762	0.5	#N/A	?
Olfm1	MGI:1860437	3.34993	0.675416	#N/A	non-lymphoid expression (monocytes)		Aoah	MGI:1350928	0.5	#N/A	?
Khdc1b	MGI:2138477	3.13268	1.04534	#N/A	difference in thresholds		Arsb	MGI:88075	0.5	#N/A	?
Cuedc1	MGI:2144281	2.99923	0.984803	41			B4galt5	MGI:1927169	0.5	#N/A	?
Vegfc	MGI:109124	2.87137	0.461429	#N/A	non-lymphoid expression (monocytes)		Camk2n1	MGI:1913509	0.5	#N/A	?
Dab2ip	MGI:1916851	2.85228	0.596783	#N/A	non-lymphoid expression (monocytes)		Car2	MGI:88269	0.5	#N/A	?
Fbxl2	MGI:1919429	2.75625	0.371859	72			Ccl5	MGI:98262	0.5	#N/A	?
Klhl30	MGI:1918038	2.64231	0.877578	78			Cdc42ep3	MGI:2384718	0.5	#N/A	?
Fam184a	MGI:1923156	2.29487	0.321957	#N/A	?		Chrne	MGI:87894	0.5	#N/A	?
							Chsy1	MGI:2681120	0.5	#N/A	?
							Cldnd2	MGI:1921526	0.5	40
							Ctsw	MGI:1338045	0.5	#N/A	?
total				66			Fbxl2	MGI:1919429	0.5	66
match				49			Fzd5	MGI:108571	0.5	#N/A	?
don't match				17			Rap1gap2	MGI:3028623	0.5	44
				74.2424			Gm11435	MGI:3650286	0.5	#N/A	?
							Igsf5	MGI:1919308	0.5	#N/A	v
							Il12rb2	MGI:1270861	0.5	#N/A	?
							Klhl30	MGI:1918038	0.5	67
							Klrg1	MGI:1355294	0.5	16
							Lpin1	MGI:1891340	0.5	45
							Nsmf	MGI:1861755	0.5	#N/A	?
							Nfil3	MGI:109495	0.5	#N/A	?
							Nkg7	MGI:1931250	0.5	#N/A	?
							Oxr1	MGI:2179326	0.5	#N/A	?
							Pam	MGI:97475	0.5	#N/A	?
							Pogk	MGI:1918842	0.5	#N/A	?
							Rap2a	MGI:97855	0.5	59
							Rasl12	MGI:1918034	0.5	55
							Rbpms	MGI:1334446	0.5	#N/A	?
							Samd3	MGI:2685469	0.5	23
							Sept5	MGI:1195461	0.5	#N/A	?
							Serpinb9	MGI:106603	0.5	29
							Sos2	MGI:98355	0.5	#N/A	?
							Spn	MGI:98384	0.5	#N/A	?
							Xdh	MGI:98973	0.5	#N/A	?
							LOC640965	Not on current build
